# Supplementary material for: Pathogenic mutations of human phosphorylation sites affect protein–protein interactions
Source: Nat Commun. 2024 Apr 11;15:3146. doi: 10.1038/s41467-024-46794-8 (PMC11009412; doi:10.1038/s41467-024-46794-8)
Supplement: Supplementary file 4 — Supplementary Data 1 [file 41467_2024_46794_MOESM4_ESM.xlsx]

## Sheet: readme
Sheet 2: Mutation Candidates	Table contains the mutation candidates selected form the PTMVar dataset
	Column names:	Gene Name	Name of the gene the mutation effects
		UniProt ID	Uniprot ID of the gene the mutation effects
		WT_AA	Original amino acid in the WT form
		MUT_RSD#	Position of the mutated amino acid
		VAR_AA	Amino acid generated after mutation
		Disease	Disease the mutation is linked to
		WT_sequence	Peptide sequence sorrounding the mutation
Sheet 3: PRISMA peptides	This table contains peptide forms and sequences synthesized onto the celullose membrane (including the positive control)
	Column names:	ID	Number of the peptide
		Name	Name desciribing if the peptide seqeunce is WT, phosphorylated or mutated
		Peptide	Peptide sequence
		Comments	Any comment related to the peptide

## Sheet: MutationCandidates
Gene Name	UniProt ID	WT_AA	MUT_RSD#	VAR_AA	Disease	WT_sequence
ANK2	Q01484	T	3093	I	Glioblastoma[TCGA]	RTPTEEGTPTSEQNP
APC	P25054	S	2621	C	Familial adenomatous polyposis (FAP) [MIM:175100]	KIKENEFSPTNSTSQ
COL5A1	P20908	S	884	F	glioblastoma_tcga[TCGA]	GRQGPKGSIGFPGFP
DENND2A	Q9ULE3	S	310	A	ovarian_cancer[TCGA]	PPPPLPSSPPPSSVN
DES	P17661	T	442	I	Myopathy, myofibrillar, 1 (MFM1) [MIM:601419]	QRGSEVHTKKTVMIK
DIDO1	Q9BTC0	S	660	N	ovarian_cancer[TCGA]	PGRLGAMSAAPSQPN
EID1	Q9Y6B2	S	8	C	liver_cancer[COSMIC]	MSEMAELSELYEESS
GATAD1	Q8WUU5	S	102	P	Cardiomyopathy, dilated 2B (CMD2B) [MIM:614672]	LRNTKYKSAPAAEKK
GORASP1	Q9BQQ3	T	360	R	ovarian_cancer[TCGA]	HERGGEATWSGSEFE
GPR158	Q5T848	T	759	M	pancreatic_cancer[COSMIC]	RSIMRRITEIPETVS
HDAC4	P56524	S	584	I	liver_cancer[COSMIC]	EPGQRQPSEQELLFR
LRRC16A	Q5VZK9	S	1261	F	ovarian_cancer[TCGA]	SPKPLLQSPKPSLAA
MAFB	Q9Y5Q3	S	66	C	Multicentric carpotarsal osteolysis syndrome (MCTO) [MIM:166300]	PLSTPCSSVPSSPSF
MAFB	Q9Y5Q4	S	69	L	Multicentric carpotarsal osteolysis syndrome (MCTO) [MIM:166300]	TPCSSVPSSPSFSPT
MAFB	Q9Y5Q5	S	70	A	Multicentric carpotarsal osteolysis syndrome (MCTO) [MIM:166300]	PCSSVPSSPSFSPTE
MAFB	Q9Y5Q6	T	62	P	Multicentric carpotarsal osteolysis syndrome (MCTO) [MIM:166300]	VSSTPLSTPCSSVPS
MEFV*	O15553	T	177	I	Familial Mediterranean fever, autosomal recessive (ARFMF) [MIM:249100]	LLTLEEKTAANLDSA
MEFV*	O15553	T	267	I	Familial Mediterranean fever, autosomal recessive (ARFMF) [MIM:249100]	DAQGKPRTRSPALPG
MLH1	P40692	Y	379	C	Hereditary non-polyposis colorectal cancer 2 (HNPCC2) [MIM:609310]	SGSSDKVYAHQMVRT
MMAA	Q8IVH4	Y	207	C	Methylmalonic aciduria type cblA (MMAA) [MIM:251100]	LSRDMNAYIRPSPTR
MYBPC3	Q14896	T	958	I	Cardiomyopathy, familial hypertrophic 4 (CMH4) [MIM:115197]	GPGAPVTTTEPVTVQ
MYT1L	Q9UL68	S	237	R	ovarian_cancer[TCGA]	SNSLEDDSDKNENLG
NCOA6	Q14686	S	1349	A	ovarian_cancer[TCGA]	PSPGRQNSKAPKLTL
NRAP	Q86VF7	S	169	R	ovarian_cancer[TCGA]	EQPRGKGSFPAMITP
NRCAM	Q92823	Y	739	H	ovarian_cancer[TCGA]	PSEASEQYLTKASEP
PHF20	Q9BVI0	S	248	C	liver_cancer[COSMIC]	PENDIVKSPQENLRE
PITPNM1	O00562	T	389	M	glioblastoma_jhu[COSMIC]	SPVEAEGTPEPGAEA
PPIG	Q13427	S	527	G	ovarian_cancer[TCGA]	SKQLESKSNEHDHSK
SCN1A	P35498	S	525	F	Epileptic encephalopathy, early infantile, 6 (EIEE6) [MIM:607208]	DEFQKSESEDSIRRK
SCN2A	Q99250	T	674	K	--	GQLLPEGTTTETEIR
SPRY4	Q8WW59	T	77	M	Hypogonadotropic hypogonadism 17 with or without anosmia (HH17) [MIM:615266]	GAPELAPTPARCDQD
SRRM1	Q8IYB3	T	220	A	ovarian_cancer[TCGA]	APEKKEKTPELPEPS
STXBP5L	Q9Y2K9	S	1121	R	ovarian_cancer[TCGA]	QHIPGPGSIEGMKGA
SYNRG	Q9UMZ2	S	1021	L	ovarian_cancer[TCGA]	QETPNECSDDFGEFQ
TNNT2	P45379	S	189	F	Cardiomyopathy, familial hypertrophic 2 (CMH2) [MIM:115195]	ARKKKALSNMMHFGG
TTC7A	Q9ULT0	S	672	P	Gastrointestinal defects and immunodeficiency syndrome (GIDID) [MIM:243150]	PDAHDADSGSRRASS
TTF1	Q15361	S	240	W	ovarian_cancer[TCGA]	TLAMPEGSQAGREAG
TTR	P02766	S	72	P	Amyloidosis, transthyretin-related (AMYL-TTR) [MIM:105210]	ASGKTSESGELHGLT
* peptides were accidentaly mixed and therefore were excluded from the analysis

## Sheet: PRISMApeptides
ID	Name	Peptide		Comments
1	ANK2	RTPTEEGTPTSEQNP
2	ANK2_phos	RTPTEEGpTPTSEQNP
3	ANK2_Thr3093Ile	RTPTEEGIPTSEQNP
4	APC	KIKENEFSPTNSTSQ
5	APC_phos	KIKENEFpSPTNSTSQ
6	APC_Ser2621Cys	KIKENEFCPTNSTSQ
7	COL5A1	GRQGPKGSIGFPGFP
8	COL5A1_phos	GRQGPKGpSIGFPGFP
9	COL5A1_Ser884Phe	GRQGPKGFIGFPGFP
10	DENND2A	PPPPLPSSPPPSSVN
11	DENND2A_phos	PPPPLPSpSPPPSSVN
12	DENND2A_Ser310Ala	PPPPLPSAPPPSSVN
13	DES	QRGSEVHTKKTVMIK
14	DES_phos	QRGSEVHpTKKTVMIK
15	DES_Thr442Ile	QRGSEVHIKKTVMIK
16	DIDO1	PGRLGAMSAAPSQPN
17	DIDO1_phos	PGRLGAMpSAAPSQPN
18	DIDO1_Ser660Asn	PGRLGAMNAAPSQPN
19	EGFR	TFLPVPEYINQSVPK		Positive Control (not in mutation candidate table)
20	EGFR_phos	TFLPVPEpYINQSVPK		Positive Control
21	EGFR_Tyr1092Ala	TFLPVPEAINQSVPK		Positive Control
22	EID1	MSEMAELSELYEESS
23	EID1_phos	MSEMAELpSELYEESS
24	EID1_Ser8Cys	MSEMAELCELYEESS
25	GATAD1	LRNTKYKSAPAAEKK
26	GATAD1_phos	LRNTKYKpSAPAAEKK
27	GATAD1_Ser102Pro	LRNTKYKPAPAAEKK
28	GORASP1	HERGGEATWSGSEFE
29	GORASP1_phos	HERGGEApTWSGSEFE
30	GORASP1_Thr360Arg	HERGGEARWSGSEFE
31	GPR158	RSIMRRITEIPETVS
32	GPR158_phos	RSIMRRIpTEIPETVS
33	GPR158_Thr759Met	RSIMRRIMEIPETVS
34	HDAC4	EPGQRQPSEQELLFR
35	HDAC4_phos	EPGQRQPpSEQELLFR
36	HDAC4_Ser584Ile	EPGQRQPIEQELLFR
37	LRRC16A	SPKPLLQSPKPSLAA
38	LRRC16A_phos	SPKPLLQpSPKPSLAA
39	LRRC16A_Ser1261Phe	SPKPLLQFPKPSLAA
40	MAFB	PLSTPCSSVPSSPSF
41	MAFB_phos	PLSTPCSpSVPSSPSF
42	MAFB_Ser66Cys	PLSTPCSCVPSSPSF
43	MAFB	TPCSSVPSSPSFSPT
44	MAFB_phos	TPCSSVPpSSPSFSPT
45	MAFB_Ser69Leu	TPCSSVPLSPSFSPT
46	MAFB	PCSSVPSSPSFSPTE
47	MAFB_phos	PCSSVPSpSPSFSPTE
48	MAFB_Ser70Ala	PCSSVPSAPSFSPTE
49	MAFB	VSSTPLSTPCSSVPS
50	MAFB_phos	VSSTPLSpTPCSSVPS
51	MAFB_Thr62Pro	VSSTPLSPPCSSVPS
52	MEFV	LLTLEEKTAANLDSA		Mixed up samples--Excluded from analysis
53	MEFV_phos	LLTLEEKpTAANLDSA
54	MEFV_Thr177Ile	DAQGKPRIRSPALPG
55	MEFV	DAQGKPRTRSPALPG
56	MEFV_phos	DAQGKPRpTRSPALPG
57	MEFV_Thr267Ile	LLTLEEKIAANLDSA
58	MLH1	SGSSDKVYAHQMVRT
59	MLH1_phos	SGSSDKVpYAHQMVRT
60	MLH1_Tyr379Cys	SGSSDKVCAHQMVRT
61	MMAA	LSRDMNAYIRPSPTR
62	MMAA_phos	LSRDMNApYIRPSPTR
63	MMAA_Tyr207Cys	LSRDMNACIRPSPTR
64	MYBPC3	GPGAPVTTTEPVTVQ
65	MYBPC3_phos	GPGAPVTpTTEPVTVQ
66	MYBPC3_Thr958Ile	GPGAPVTITEPVTVQ
67	MYT1L	SNSLEDDSDKNENLG
68	MYT1L_phos	SNSLEDDpSDKNENLG
69	MYT1L_Ser237Arg	SNSLEDDRDKNENLG
70	NCOA6	PSPGRQNSKAPKLTL
71	NCOA6_phos	PSPGRQNpSKAPKLTL
72	NCOA6_Ser1349Ala	PSPGRQNAKAPKLTL
73	NRAP	EQPRGKGSFPAMITP
74	NRAP_phos	EQPRGKGpSFPAMITP
75	NRAP_Ser169Arg	EQPRGKGRFPAMITP
76	NRCAM	PSEASEQYLTKASEP
77	NRCAM_phos	PSEASEQpYLTKASEP
78	NRCAM_Tyr739His	PSEASEQHLTKASEP
79	PHF20	PENDIVKSPQENLRE
80	PHF20_phos	PENDIVKpSPQENLRE
81	PHF20_Ser248Cys	PENDIVKCPQENLRE
82	PITPNM1	SPVEAEGTPEPGAEA
83	PITPNM1_phos	SPVEAEGpTPEPGAEA
84	PITPNM1_Thr389Met	SPVEAEGMPEPGAEA
85	PPIG	SKQLESKSNEHDHSK
86	PPIG_phos	SKQLESKpSNEHDHSK
87	PPIG_Ser527Gly	SKQLESKGNEHDHSK
88	SCN1A	DEFQKSESEDSIRRK
89	SCN1A_phos	DEFQKSEpSEDSIRRK
90	SCN1A_Ser525Phe	DEFQKSEFEDSIRRK
91	SCN2A	GQLLPEGTTTETEIR
92	SCN2A_phos	GQLLPEGpTTTETEIR
93	SCN2A_Thr674Lys	GQLLPEGKTTETEIR
94	SPRY4	GAPELAPTPARCDQD
95	SPRY4_phos	GAPELAPpTPARCDQD
96	SPRY4_Thr77Met	GAPELAPMPARCDQD
97	SRRM1	APEKKEKTPELPEPS
98	SRRM1_phos	APEKKEKpTPELPEPS
99	SRRM1_Thr220Ala	APEKKEKAPELPEPS
100	STXBP5L	QHIPGPGSIEGMKGA
101	STXBP5L_phos	QHIPGPGpSIEGMKGA
102	STXBP5L_Ser1121Arg	QHIPGPGRIEGMKGA
103	SYNRG	QETPNECSDDFGEFQ
104	SYNRG_phos	QETPNECpSDDFGEFQ
105	SYNRG_Ser1021Leu	QETPNECLDDFGEFQ
106	TNNT2	ARKKKALSNMMHFGG
107	TNNT2_phos	ARKKKALpSNMMHFGG
108	TNNT2_Ser189Phe	ARKKKALFNMMHFGG
109	TTC7A	PDAHDADSGSRRASS
110	TTC7A_phos	PDAHDADpSGSRRASS
111	TTC7A_Ser672Pro	PDAHDADPGSRRASS
112	TTF1	TLAMPEGSQAGREAG
113	TTF1_phos	TLAMPEGpSQAGREAG
114	TTF1_Ser240Trp	TLAMPEGWQAGREAG
115	TTR	ASGKTSESGELHGLT
116	TTR_phos	ASGKTSEpSGELHGLT
117	TTR_Ser72Pro	ASGKTSEPGELHGLT
