# Supplementary material for: Pathogenic mutations of human phosphorylation sites affect protein–protein interactions
Source: Nat Commun. 2024 Apr 11;15:3146. doi: 10.1038/s41467-024-46794-8 (PMC11009412; doi:10.1038/s41467-024-46794-8)
Supplement: Supplementary file 5 — Supplementary Data 2 [file 41467_2024_46794_MOESM5_ESM.xlsx]

## Sheet: readme
This table contains all the proteins that passed both significane threshholds, LFQ and SILAC
	Protein in this table were used to generate the peptide-protein network (Figure 3A)
	Column names:	Peptide Candidate		peptide candidates irrespective of their form		Baits
		Majority.protein.IDs		Protein IDs of identified interactor		Preys
		Gene.name		Gene nmes of the identified interactors		Preys
		Median.SILAC.ratio.phos_mut		Median Log2 SILAC ratio from the three replicates, for the identified interactor (Phos/Mut)					Positive ratio indicates preferential binding towards the phosphorylated peptide, negative ratio towards the mutated peptide
		Median.SILAC.ratio.wt_mut		Median Log2 SILAC ratio from the three replicates, for the identified interactor (WT/Mut)					Positive ratio indicates preferential binding towards the WT peptide, negative ratio towards the mutated peptide
		Median.SILAC.ratio.wt_phos		Median Log2 SILAC ratio from the three replicates, for the identified interactor (WT/Phos)					Positive ratio indicates preferential binding towards the WT peptide, negative ratio towards the phosphrylated peptide
		LFQsignificantWt		"+" indicates if that interactor was specific for WT peptide form
		LFQsignificantMut		"+" indicates if that interactor was specific for mutated peptide form
		LFQsignificantPhos		"+" indicates if that interactor was specific for phosphorylated peptide form

## Sheet: Peptide-protein interaction
Peptide Candidate	Majority.protein.IDs	Gene.name	Median.SILAC.ratio.phos_mut	Median.SILAC.ratio.wt_mut	Median.SILAC.ratio.wt_phos	LFQsignificantWt	LFQsignificantMut	LFQsignificantPhos
ANK2_Thr3093Ile	Q13526;K7EN45;K7EMU7;B3KUM4	PIN1	1.96196		-1.83217	-	-	+
APC_Ser2621Cys	Q9BU76-4;Q9BU76;Q9BU76-3	MMTAG2	1.29826	-1.84218	1.29826	-	-	+
COL5A1_Ser884Phe	Q66PJ3-7;F5H7X4	ARL6IP4	1.93649		-2.35461	-	-	+
COL5A1_Ser884Phe	P10606;Q6FHM4;Q6FHJ9	COX5B	-1.03559			-	+	-
COL5A1_Ser884Phe	A8K0D2;A0A1Y1B909;A0A024R5F7;Q9UBM7;X5DNI9;E9PJ54;A0A1Y1BG54;A0A1Y1BBN3;X5D9E1;E9PM00;A0A0S2Z3S3;B4E1K5;X5DRD7	DHCR7	-1.57303	-1.31002		-	+	-
COL5A1_Ser884Phe	A0A024R3J7;P46977;P46977-2	hCG_2032701;STT3A	-1.00858			-	+	-
COL5A1_Ser884Phe	A0A024QZK8;P31942-2;P31942;Q53F48;B4DHY1;P31942-3;A0A024QZP1;P31942-4	HNRPH3;HNRNPH3	-1.70578		1.44696	-	+	-
COL5A1_Ser884Phe	Q9BU76-4;Q9BU76;Q9BU76-3	MMTAG2	2.41029		-2.68812	-	-	+
COL5A1_Ser884Phe	A0A024R6Y2;P61970;H3BRV9	NUTF2	-2.41937	-1.53399		+	+	+
COL5A1_Ser884Phe	B3KNF6;B4DR61;P61619;P61619-3	SEC61A1		-1.20237		-	+	-
COL5A1_Ser884Phe	Q5T8U5;Q5T8U7;O15260-2;O15260;B7Z8F3;B7Z7A8;B7Z605;O15260-3	SURF4	-1.28344	-1.22672		-	+	-
DENND2A_Ser310Ala	Q13526;K7EN45;K7EMU7;B3KUM4	PIN1	1.7769		-2.12558	-	-	+
DES_Thr442Ile	A0A024R0H6;Q8N7H5-3;Q8N7H5;Q8N7H5-2;B4DGJ5	PAF1	1.52983	1.03085		+	-	-
DES_Thr442Ile	A0A024R7L5;A0A024R7L8;Q92900-2;Q92900	UPF1			1.03586	+	+	+
DES_Thr442Ile	J3QLR8;Q9Y3D9	MRPS23		1.06253		+	-	-
DES_Thr442Ile	O95218-2;O95218	ZRANB2	1.18937	1.14152		+	-	-
DES_Thr442Ile	Q14257;Q14257-2;A8MXP8;H0YL43	RCN2	-2.70123	-1.95059		+	+	+
DIDO1_Ser660Asn	Q66PJ3-7;F5H7X4	ARL6IP4	2.77353		-2.77366	-	-	+
DIDO1_Ser660Asn	V9HWC6;P23284	HEL-S-39;PPIB	2.39772		-2.53045	-	-	+
DIDO1_Ser660Asn	Q6IBA2;Q59G24;P53999;B7Z1Z0;Q6E433	PC4;SUB1	2.28027		-2.22365	-	-	+
DIDO1_Ser660Asn	Q05BU6;Q6PJY9;Q6PKC9;Q5T760;Q6PJB9;Q05519-2;Q05519;B4DWT1;B4DTC1	SFRS11;SRSF11	1.48468		-1.34966	-	-	+
EGFR_Tyr1092Ala	L7RT18;A0A0S2Z3Q4;P46108	CRK	2.13651		-2.09868	-	-	+
EGFR_Tyr1092Ala	P46109	CRKL	2.53167		-2.73311	-	-	+
EGFR_Tyr1092Ala	P61962;B4DH46	DCAF7	-2.27737		1.40551	+	+	-
EGFR_Tyr1092Ala	B0LPF3;P62993;Q6ICN0;B3KR50;P62993-2	GRB2	5.53339		-5.16254	-	-	+
EGFR_Tyr1092Ala	B7Z4V2;V9HW84;P38646;Q8N1C8;B7Z4T3;B7Z1V7	HEL-S-124m;HSPA9	-1.11535			+	+	+
EGFR_Tyr1092Ala	V9HWC6;P23284	HEL-S-39;PPIB	2.88305		-2.49609	-	-	+
EGFR_Tyr1092Ala	Q9Y383;B3KSL5;Q96HJ9-2;A0A0A6YYJ8;Q9Y383-3;Q9Y383-2;B3KRR1	LUC7L2	1.51159		-1.66575	-	-	+
EGFR_Tyr1092Ala	Q4LE43	PLCG1 variant protein	3.34448		-3.01696	-	-	+
EGFR_Tyr1092Ala	Q06124;Q06124-2;Q06124-3	PTPN11	3.35793		-2.884	-	-	+
EGFR_Tyr1092Ala	G5E9C8;Q07889;Q53SF8;A0A2X0SG47;Q59GG9;Q8NIA3	SOS1	2.61978		-2.53081	-	-	+
EGFR_Tyr1092Ala	P40763-3;P40763;B5BTZ6;P40763-2;G8JLH9;B4DVR6;B4DNP0;B7ZA24	STAT3	2.77629		-2.33143	-	-	+
EGFR_Tyr1092Ala	Q13428-8;Q13428-3;Q13428-2;Q13428;Q13428-4;E7ETY2;Q13428-7;J3KQ96;Q13428-6;B4DRA2;H0Y8Y7;Q13428-5	TCOF1	1.42548		-1.55214	-	-	+
EID1_Ser8Cys	P48729-3;D6REM4	CSNK1A1	2.31486		-1.69794	+	+	+
EID1_Ser8Cys	Q5U045;P49674;Q53EZ1;B3KRV2;B0QY35;B0QY34;B0QY36;H0Y645;J3QQI9	CSNK1E;CSNK1D	1.44312		-1.81215	-	-	+
EID1_Ser8Cys	Q12996;B4DFQ5	CSTF3		-1.39143		-	+	+
EID1_Ser8Cys	A0A024R2Z6;Q9BVP2-2;Q9BVP2	GNL3		-1.40559		-	+	+
EID1_Ser8Cys	A0A024QZV0;Q86UY0;Q6EHZ3;Q658S9;Q8NBS9-2;Q8NBS9	hCG_1811539;TXNDC5;STRF8;DKFZp666I134	-1.18963	-1.24716		-	+	-
EID1_Ser8Cys	Q5SSJ5;Q5SSJ5-2;Q5SSJ5-3;B0QZK4;X6RGJ2	HP1BP3		-1.19555		-	+	+
EID1_Ser8Cys	I3L0N3;B7Z5J7;P46459;B4DGR3;B7Z9U2;B4DH19;B4DSK5;P46459-2	NSF	1.76707		-2.01791	-	+	+
EID1_Ser8Cys	H0Y9X1;Q96EY4;D6RA57;D6RE67;D6RC31;B7Z504	TMA16	-1.0144			-	+	+
EID1_Ser8Cys	H3BS42;A0A024QZC8;Q9H5H4;B7Z2Y7;B2RD90	ZNF768;FLJ23436		-1.49338		-	+	-
GATAD1_Ser102Pro	V9HW98;P62258;G9K389;G9K388;P62258-2;B4DJB0;B4DJF2;I3L3T1	HEL2;YWHAE;YWHAE/FAM22B fusion;YWHAE/FAM22A fusion	5.26687		-4.63063	-	-	+
GATAD1_Ser102Pro	V9HWD6;P31946-2;P31946;B5BU24	HEL-S-1;YWHAB	3.47336	-1.00865	-4.32218	-	-	+
GATAD1_Ser102Pro	P42696;A2A2V2;P42696-2	RBM34			1.00821	+	-	-
GATAD1_Ser102Pro	P61981;B4DE78;B3KNB4;B4DHC4	YWHAG	3.60327		-5.12679	-	-	+
GATAD1_Ser102Pro	A0A024R1K7;Q04917;B2R6N6;Q9H4N8	YWHAH	3.69743		-4.18465	-	-	+
GATAD1_Ser102Pro	P27348;B4DMT8;Q53S41;B4DY04;E9PG15	YWHAQ	3.73684		-4.61177	-	-	+
GATAD1_Ser102Pro	D0PNI1;P63104;E7EX29;B0AZS6;P63104-2;B7Z2E6;H0YB80;E7ESK7	YWHAZ	4.08248		-4.54277	-	-	+
GORASP1_Thr360Arg	B0AZS5;O00139-2;O00139-1;O00139-5;O00139;O00139-4;B4DM85	KIF2A	3.90391		-3.06354	-	-	+
GORASP1_Thr360Arg	Q15397;B2RDG4	KIAA0020	1.21139			-	-	+
GPR158_Thr759Met	B5BUB1;Q9Y265;Q9Y265-2;E7ETR0;B3KRS7	RUVBL1	1.88055		-1.10249	-	+	+
GPR158_Thr759Met	Q9Y230;B3KNL2;Q9Y230-2;M0R0Y3	RUVBL2	1.78235			-	+	+
MAFB_Ser66Cys	Q13526;K7EN45;K7EMU7;B3KUM4	PIN1	3.0187		-2.57252	-	-	+
MAFB_Ser66Cys	Q6IBA2;Q59G24;P53999;B7Z1Z0;Q6E433	PC4;SUB1	2.06272		-1.9112	-	-	+
MAFB_Ser66Cys	Q9BU76-4;Q9BU76;Q9BU76-3	MMTAG2	3.11965		-2.65842	-	-	+
MAFB_Ser66Cys	V9HWC6;P23284	HEL-S-39;PPIB	2.20394		-2.14231	-	-	+
MAFB_Ser69Leu	Q9Y2S7;B4DEM9	POLDIP2	-1.06747		1.11819	-	+	-
MAFB_Ser70Ala	Q9BU76-4;Q9BU76;Q9BU76-3	MMTAG2	2.35785		-2.38639	-	-	+
MAFB_Ser70Ala	Q6IBA2;Q59G24;P53999;B7Z1Z0;Q6E433	PC4;SUB1	1.54372		-1.47062	-	-	+
MAFB_Ser70Ala	Q13526;K7EN45;K7EMU7;B3KUM4	PIN1	2.69187		-2.59844	-	-	+
MAFB_Ser70Ala	Q9Y2S7;B4DEM9	POLDIP2			1.30895	+	-	-
MAFB_Thr62Pro	Q13526;K7EN45;K7EMU7;B3KUM4	PIN1	2.67754		-3.30596	-	-	+
MLH1_Tyr379Cys	Q9H3K6;A0A087WZT3;Q9H3K6-2	BOLA2	-1.2731			-	+	-
MLH1_Tyr379Cys	P46109	CRKL	1.94938		-1.56649	-	-	+
MLH1_Tyr379Cys	B0LPF3;P62993;Q6ICN0;B3KR50;P62993-2	GRB2	3.32276		-2.65207	-	-	+
MLH1_Tyr379Cys	Q9BU76-4;Q9BU76;Q9BU76-3	MMTAG2	2.00007		-2.37397	-	-	+
MLH1_Tyr379Cys	A0A024QZT9;P16083;B3KPX6;Q5TD07	NQO2	1.14421			+	+	+
MLH1_Tyr379Cys	Q6IBA2;Q59G24;P53999;B7Z1Z0;Q6E433	PC4;SUB1	1.72865		-1.3913	-	-	+
MLH1_Tyr379Cys	Q06124;Q06124-2;Q06124-3	PTPN11	1.95344		-2.13381	-	-	+
MLH1_Tyr379Cys	H9ZYJ2;P10599;P10599-2	TXN	-2.68862	-2.05373		-	+	-
MMAA_Tyr207Cys	Q66PJ3-7;F5H7X4	ARL6IP4	3.03673		-2.68577	-	-	+
MMAA_Tyr207Cys	Q9H3K6;A0A087WZT3;Q9H3K6-2	BOLA2			1.02664	+	-	-
MMAA_Tyr207Cys	L7RT18;A0A0S2Z3Q4;P46108	CRK	3.59579		-4.22083	-	-	+
MMAA_Tyr207Cys	P46109	CRKL	3.90667		-4.06925	-	+	+
MMAA_Tyr207Cys	Q53EL3;B2R6Q4;A8K3B6;P41240;B5BU52;B4DMZ0;B4DP99	CSK	3.5291		-3.34317	-	-	+
MMAA_Tyr207Cys	P61962;B4DH46	DCAF7	-1.21755		1.30294	-	+	-
MMAA_Tyr207Cys	B0LPF3;P62993;Q6ICN0;B3KR50;P62993-2	GRB2	1.30444		-1.7046	-	-	+
MMAA_Tyr207Cys	V9HWC6;P23284	HEL-S-39;PPIB	2.74717		-2.6027	-	-	+
MMAA_Tyr207Cys	Q9BU76-4;Q9BU76;Q9BU76-3	MMTAG2	2.71125		-2.33575	-	-	+
MMAA_Tyr207Cys	Q6IBA2;Q59G24;P53999;B7Z1Z0;Q6E433	PC4;SUB1	3.02245		-2.64618	-	-	+
MMAA_Tyr207Cys	Q4LE43	PLCG1 variant protein	2.64591		-3.47165	-	-	+
MMAA_Tyr207Cys	Q06124;Q06124-2;Q06124-3	PTPN11	1.9123		-3.16806	-	-	+
MMAA_Tyr207Cys	Q9UHX1-6;Q9UHX1-5	PUF60	1.34245		-1.19196	-	-	+
MMAA_Tyr207Cys	B4DRA0;Q14498-2;Q14498-3;Q14498;Q6N037;E1P5S2;G3XAC6;B4DLM0;B3KWX7;Q68DD9;B4E1M7;B7Z4L7;Q7Z3L0;Q6MZY7;A0A0U1RQH7;H0Y4X3	RBM39;DKFZp686A11192;RNPC2;DKFZp781C0423;DKFZp781I1140;DKFZp686C17209	1.41177		-2.0262	-	-	+
MMAA_Tyr207Cys	Q05BU6;Q6PJY9;Q6PKC9;Q5T760;Q6PJB9;Q05519-2;Q05519;B4DWT1;B4DTC1	SFRS11;SRSF11	1.87975		-1.72545	-	-	+
MMAA_Tyr207Cys	H9ZYJ2;P10599;P10599-2	TXN	-2.4383	-1.11679	1.14169	-	+	-
MYBPC3_Thr958Ile	Q66PJ3-7;F5H7X4	ARL6IP4	1.11399		-1.75407	-	-	+
MYBPC3_Thr958Ile	A0A024RDW4;Q9NWB6;B4E3J6;Q9NWB6-3;Q9NWB6-2	FLJ10154;ARGLU1	2.20346		-2.2069	-	-	+
MYBPC3_Thr958Ile	A0A140VK69;P17174;Q2TU84;B7Z1I2;P17174-2	GOT1;GIG18			-1.11574	+	+	+
MYBPC3_Thr958Ile	Q13526;K7EN45;K7EMU7;B3KUM4	PIN1	2.17631		-2.72019	-	-	+
NCOA6_Ser1349Ala	P52294;Q5BKZ2;B3KXZ2;B3KWR2	KPNA1			1.54113	+	+	-
NRAP_Ser169Arg	E7ETK0;A0A2R8Y849;A0A087WUS0;A0A2R8YD14;P62847-2;P62847-3;P62847;P62847-4;A0A2R8Y8A0	RPS24	-2.24389	-1.75624		-	+	-
NRCAM_Tyr739His	V9HWC6;P23284	HEL-S-39;PPIB	2.63501		-2.30219	-	-	+
PHF20_Ser248Cys	Q13526;K7EN45;K7EMU7;B3KUM4	PIN1	2.90496		-3.06169	-	-	+
PITPNM1_Thr389Met	Q13526;K7EN45;K7EMU7;B3KUM4	PIN1	2.4508		-1.91554	-	-	+
PPIG_Ser527Gly	Q66PJ3-7;F5H7X4	ARL6IP4	1.04181		-1.15779	-	-	+
SPRY4_Thr77Met	Q13526;K7EN45;K7EMU7;B3KUM4	PIN1	2.07447		-2.12721	-	-	+
SRRM1_Thr220Ala	Q13526;K7EN45;K7EMU7;B3KUM4	PIN1	2.5222		-2.44776	-	-	+
SYNRG_Ser1021Leu	O95782-2;O95782;Q8N9K4	AP2A1	1.78528		-2.31393	-	+	+
SYNRG_Ser1021Leu	H0UID5;H0UID4;H0UID3;A8K916;A0A140VJE8;P63010;P63010-2;A8K0G3;P63010-3;A0A087X253;Q68DI0;B4DWG4;A0A087WU93;A0A087WZQ6;A0A087WYD1;B4E261;Q96EL6	AP2B1;DKFZp781K0743	2.13775		-1.70561	-	+	+
SYNRG_Ser1021Leu	B4DJB1;A0A087WY71;E9PFW3;B4DNB9;Q96CW1-2;Q96CW1;B4DFM1;B4E304;B4DTI4	AP2M1	1.98647		-1.57925	+	+	+
SYNRG_Ser1021Leu	Q66PJ3-7;F5H7X4	ARL6IP4	2.13004		-1.32399	-	-	+
SYNRG_Ser1021Leu	Q9UIG0-2;Q9UIG0	BAZ1B	1.3517			+	+	+
SYNRG_Ser1021Leu	Q9Y6A4;B4DN94	CFAP20		-1.03154		-	+	+
SYNRG_Ser1021Leu	A0A024R7S3;P09497-2;P09497	CLTB	-1.062			-	+	-
SYNRG_Ser1021Leu	P48729-3;D6REM4	CSNK1A1	1.5104		-2.17189	+	+	+
SYNRG_Ser1021Leu	Q5U045;P49674;Q53EZ1;B3KRV2;B0QY35;B0QY34;B0QY36;H0Y645;J3QQI9	CSNK1E;CSNK1D	1.52833		-1.94934	+	+	+
SYNRG_Ser1021Leu	A0A024RAH8;Q9NVP1;Q4ZG72;Q8N254	DDX18	1.53682		-1.01402	+	+	+
SYNRG_Ser1021Leu	Q8IXB1;Q8IXB1-2;B3KNK5;Q6YPB0;B4DP04;Q8IXB1-3	DNAJC10	-2.41004			-	+	-
SYNRG_Ser1021Leu	P57772;P57772-2;C9J8T0	EEFSEC	1.69713		-1.59544	+	+	+
SYNRG_Ser1021Leu	Q8IY81;B4DKU3	FTSJ3	1.07975			-	-	+
SYNRG_Ser1021Leu	B2R5J1;H6UMI1;Q6IAW1;O95166;I3L3J4	GABARAP		-1.38255		+	+	+
SYNRG_Ser1021Leu	Q92522	H1FX	2.11152		-1.18017	-	-	+
SYNRG_Ser1021Leu	V9HWC6;P23284	HEL-S-39;PPIB	1.39326		-1.74704	-	-	+
SYNRG_Ser1021Leu	P16403	HIST1H1C	2.20107		-1.17022	-	-	+
SYNRG_Ser1021Leu	A3KPC7;A0A024RAS2;Q08AJ9;B2R5B3;A4FTV9;A0A024R017;A0A0U1RR32;A0A0U1RRH7;Q99878;Q96KK5;Q9BTM1;Q93077;Q7L7L0;P20671;P0C0S8;P04908;H0YFX9;B4E0B3;B2R5B6;Q9BTM1-2	HIST1H2AH;H2AFJ;HIST1H2AB;HIST1H2AK;HIST1H2AC;HIST1H2AJ;HIST3H2A;HIST1H2AD;HIST1H2AG	1.07238			-	-	+
SYNRG_Ser1021Leu	B2R4S9;A8K9J7;A0A024RCL8;A0A024RCJ9;A0A024QZZ7;I6L9F7;U3KQK0;B4DR52;Q99880;Q99879;Q99877;Q93079;Q5QNW6;P62807;P58876;P57053;O60814;Q5QNW6-2;Q0D2M2;Q96A08	HIST1H2BI;HIST1H2BK;HIST1H2BN;HIST1H2BD;HIST1H2BM;HIST1H2BL;HIST1H2BH;HIST2H2BF;HIST1H2BC;H2BFS;HIST1H2BA	1.05458			-	-	+
SYNRG_Ser1021Leu	Q5U071;P26583;D6R9A6	HMGB2			-1.24458	-	-	+
SYNRG_Ser1021Leu	Q5SSJ5;Q5SSJ5-2;Q5SSJ5-3;B0QZK4;X6RGJ2	HP1BP3	1.09462			+	+	+
SYNRG_Ser1021Leu	J3KPP4;O95232;Q86Y74;A8K3C5;Q6PKC2;B4DJ96	LUC7L3;CROP	1.03092		-1.01824	-	-	+
SYNRG_Ser1021Leu	Q9BU76-4;Q9BU76;Q9BU76-3	MMTAG2	2.01991		-1.4364	-	-	+
SYNRG_Ser1021Leu	F5H8H2;B2RDU6;Q59ET9;Q03426;B7Z301;A0A1B0GWC2;B7Z1C2	MVK	-2.12891			+	+	+
SYNRG_Ser1021Leu	Q9BYG3;C9J808;H7BZL0	NIFK	1.20528		-1.41824	-	-	+
SYNRG_Ser1021Leu	Q9H6R4-4;Q9H6R4;B4DF80;A0A0A0MRW6;Q9H6R4-2;B3KPN5;Q9H6R4-3	NOL6	1.14988		-1.17637	-	-	+
SYNRG_Ser1021Leu	Q14690;B4DH82	PDCD11	1.80692	-1.359	-1.70767	+	+	+
SYNRG_Ser1021Leu	Q8IWS0;A0A0D9SGE8;Q8IWS0-3;Q8IWS0-5;Q5JRC6;Q8IWS0-4;Q8IWS0-2	PHF6	1.50262		-2.1597	-	-	+
SYNRG_Ser1021Leu	Q13526;K7EN45;K7EMU7;B3KUM4	PIN1	1.2972		-1.49607	-	+	+
SYNRG_Ser1021Leu	B2R841;P53350;B4E083;Q59GD0;D3DWF3	PLK1	-1.0396	-1.38581		-	+	+
SYNRG_Ser1021Leu	Q14684-2;Q14684	RRP1B	1.30338			+	+	+
SYNRG_Ser1021Leu	P37108;H0YLA2	SRP14	1.01974		-1.71751	+	+	+
SYNRG_Ser1021Leu	E9PF19;A0A0S2Z5F3;Q8N2L6;B2RB52;Q9Y4P3;B4DY50;Q96E41;B4DY59	TBL2	1.03305			+	+	+
SYNRG_Ser1021Leu	H0Y9X1;Q96EY4;D6RA57;D6RE67;D6RC31;B7Z504	TMA16	1.46183		-1.64549	-	+	+
SYNRG_Ser1021Leu	E9PKP7;P17480-2;P17480;A8K962;B4DNQ1;Q05BZ1;O00164	UBTF	1.5094			+	+	+
TNNT2_Ser189Phe	H0YN26;Q6PKH8;Q08AJ6;P39687;Q3KPI8	ANP32A	1.10951	2.7736	2.30571	+	+	+
TNNT2_Ser189Phe	Q53F35;Q92688-2;Q92688	ANP32B	1.0288	2.0157	2.00957	+	+	+
TNNT2_Ser189Phe	Q53F20;Q9BTT0;Q5TB19;B4E0D5;E9PLC4;Q9BTT0-3;Q9BTT0-2	ANP32E	1.20136	2.63211	1.88223	+	+	+
TNNT2_Ser189Phe	E9PM92;O00193;E9PRZ9;E9PQA1	C11orf58;SMAP		1.40037	1.71225	+	-	-
TNNT2_Ser189Phe	Q07021;A8K651;I3L3Q7;I3L3B0	C1QBP		1.39536	2.38514	+	-	-
TNNT2_Ser189Phe	P51398-2;P51398-3;P51398;V9GYA7;V9GZ61;V9GZ03;V9GYJ9;V9GYC9	DAP3			1.32908	+	-	-
TNNT2_Ser189Phe	G3V4W0;B4DY08;B2R5W2;G3V4C1;P07910-2;P07910-4;B2R603;G3V2Q1;A8K9A4;P07910;G3V576;B3KX96;G3V5X6;G3V3K6;G3V251;G3V555;G3V575;G3V2D6;D3DPI2	HNRNPC;hCG_1641229			1.06787	+	-	-
TNNT2_Ser189Phe	A0A024QZK8;P31942-2;P31942;Q53F48;B4DHY1;P31942-3;A0A024QZP1;P31942-4	HNRPH3;HNRNPH3	-1.22934			-	+	-
TNNT2_Ser189Phe	O43719;B4DRS4	HTATSF1		3.86503	2.22909	+	-	-
TNNT2_Ser189Phe	P52294;Q5BKZ2;B3KXZ2;B3KWR2	KPNA1		1.97293	1.0603	+	+	+
TNNT2_Ser189Phe	Q4G0J3;Q4G0J3-3;D6RFF0;H0YA82	LARP7		1.25052	1.09152	+	-	-
TNNT2_Ser189Phe	G5E9W7;G5E9V5;P82650;Q59GX8;Q8NBL6;A8K9Y7	MRPS22			1.21554	+	-	-
TNNT2_Ser189Phe	A0A024RAJ1;Q92552;Q92552-2;G5EA06;D6RH20;B4DT94;Q6PKB3;B4DKI9	MRPS27			1.27341	+	-	-
TNNT2_Ser189Phe	Q92665	MRPS31			1.17734	+	-	-
TNNT2_Ser189Phe	P82673;H0YG82;P82673-2	MRPS35		1.02971	1.09677	+	-	-
TNNT2_Ser189Phe	A0A024R8L0;J3QLS3;Q9Y2R9;J3QQS1;J3KSI8;J3QKW2	MRPS7	-1.11169		1.37901	+	+	-
TNNT2_Ser189Phe	Q86WV4;P82933	MRPS9			1.42565	+	+	-
TNNT2_Ser189Phe	A0A024R4A0;P19338;B3KTP9;B3KM80;Q6ZS99;Q9BQ02;H7BY16	NCL		1.4256	1.61636	+	-	-
TNNT2_Ser189Phe	Q96EY7;B2RDU4	PTCD3	-1.04444		1.76237	+	+	-
TNNT2_Ser189Phe	A0A024RB32;A0A087WYT3;B3KUY2;Q15185-4;Q15185;Q15185-3;B4DDC6	PTGES3		1.96822	1.61517	+	-	-
TNNT2_Ser189Phe	B2RCX0;A0A024R895;Q01105-2;A0A0C4DFV9;Q5VXV3;Q01105-3;Q01105-4;Q01105;A0A087X027;P0DME0	SET;SETSIP		4.54361	2.71935	+	-	-
TNNT2_Ser189Phe	J3QL05;J3KP15;Q53FN0;A0A024R8U5;Q01130-2;Q01130;Q8NAK9;B3KUY1;B3KX15;Q6NXQ0;Q8N220;B3KVY2;B3KUF7	SRSF2;SFRS2			1.42649	+	-	-
TNNT2_Ser189Phe	E9PKP7;P17480-2;P17480;A8K962;B4DNQ1;Q05BZ1;O00164	UBTF		1.99461	1.74452	+	-	-
TNNT2_Ser189Phe	J3QR07;Q96MU7-2;Q96MU7	YTHDC1		1.58166	1.70061	+	-	-
TTC7A_Ser672Pro	Q66PJ3-7;F5H7X4	ARL6IP4	1.98822		-2.44623	-	-	+
TTC7A_Ser672Pro	Q9BU76-4;Q9BU76;Q9BU76-3	MMTAG2	2.0243		-3.25517	-	-	+
TTF1_Ser240Trp	Q9BU76-4;Q9BU76;Q9BU76-3	MMTAG2	3.81738		-2.88444	-	-	+
TTF1_Ser240Trp	Q6IBA2;Q59G24;P53999;B7Z1Z0;Q6E433	PC4;SUB1	2.28149		-2.21496	-	-	+
TTR_Ser72Pro	A0A024QZT9;P16083;B3KPX6;Q5TD07	NQO2		2.69163	3.24916	+	-	-
