# Supplementary material for: Pathogenic mutations of human phosphorylation sites affect protein–protein interactions
Source: Nat Commun. 2024 Apr 11;15:3146. doi: 10.1038/s41467-024-46794-8 (PMC11009412; doi:10.1038/s41467-024-46794-8)
Supplement: Supplementary file 6 — Supplementary Data 3 [file 41467_2024_46794_MOESM6_ESM.xlsx]

## Sheet: readme
This table contains a list of SLiMs* that can be found in the candidate peptides					*only SLiMs annotated in the ELM database are included
	Column names:	PeptideBait		the name of the peptide candidate used in the study
		uniprotAccession_Prey		Uniport ID of the prey protein that contains a domain matching the SLiM in the peptide
		mut.slim_domain_pairs		SLiM found in the mutated peptide seqeuences
		phos.slim_domain_pairs		SLiM found in the phosphorylated peptide seqeuences
		wt.slim_domain_pairs		SLiM found in the WT peptide seqeuences
		gained_in_mut		This columns notes if the SLiM was gained upon mutation
		lost_in_mut		This column notes if the SLiM was lost upon mutation

## Sheet: SupplementalTable3_SLiMDomainIn
PeptideBait	uniprotAccession_Prey	mut.slim_domain_pairs	phos.slim_domain_pairs	wt.slim_domain_pairs	gained_in_mut	lost_in_mut
ANK2	O75400	WW->DOC_WW_Pin1_4	WW->DOC_WW_Pin1_4	WW->DOC_WW_Pin1_4	NA	NA
ANK2	P06493	Pkinase->MOD_CK2_1; Pkinase->MOD_ProDKin_1	Pkinase->MOD_CK2_1; Pkinase->MOD_GSK3_1; Pkinase->MOD_ProDKin_1	Pkinase->MOD_CK2_1; Pkinase->MOD_GSK3_1; Pkinase->MOD_ProDKin_1	NA	Pkinase->MOD_GSK3_1
ANK2	P68400	Pkinase->MOD_CK2_1; Pkinase->MOD_ProDKin_1	Pkinase->MOD_CK2_1; Pkinase->MOD_GSK3_1; Pkinase->MOD_ProDKin_1	Pkinase->MOD_CK2_1; Pkinase->MOD_GSK3_1; Pkinase->MOD_ProDKin_1	NA	Pkinase->MOD_GSK3_1
ANK2	Q13526	WW->DOC_WW_Pin1_4	WW->DOC_WW_Pin1_4	WW->DOC_WW_Pin1_4	NA	NA
APC	O43684	WD40->DEG_APCC_KENBOX_2	WD40->DEG_APCC_KENBOX_2	WD40->DEG_APCC_KENBOX_2	NA	NA
APC	O75400	NA	WW->DOC_WW_Pin1_4	WW->DOC_WW_Pin1_4	NA	WW->DOC_WW_Pin1_4
APC	P06493	Pkinase->MOD_GSK3_1	Pkinase->MOD_GSK3_1; Pkinase->MOD_ProDKin_1	Pkinase->MOD_GSK3_1; Pkinase->MOD_ProDKin_1	NA	Pkinase->MOD_ProDKin_1
APC	P42345	PI3_PI4_kinase->MOD_PIKK_1	PI3_PI4_kinase->MOD_PIKK_1	PI3_PI4_kinase->MOD_PIKK_1	NA	NA
APC	P43034	WD40->DEG_APCC_KENBOX_2	WD40->DEG_APCC_KENBOX_2	WD40->DEG_APCC_KENBOX_2	NA	NA
APC	P46977	STT3->MOD_N-GLC_1	STT3->MOD_N-GLC_1	STT3->MOD_N-GLC_1	NA	NA
APC	P53621	WD40->DEG_APCC_KENBOX_2	WD40->DEG_APCC_KENBOX_2	WD40->DEG_APCC_KENBOX_2	NA	NA
APC	P55735	WD40->DEG_APCC_KENBOX_2	WD40->DEG_APCC_KENBOX_2	WD40->DEG_APCC_KENBOX_2	NA	NA
APC	P62873	WD40->DEG_APCC_KENBOX_2	WD40->DEG_APCC_KENBOX_2	WD40->DEG_APCC_KENBOX_2	NA	NA
APC	P62879	WD40->DEG_APCC_KENBOX_2	WD40->DEG_APCC_KENBOX_2	WD40->DEG_APCC_KENBOX_2	NA	NA
APC	P63244	WD40->DEG_APCC_KENBOX_2	WD40->DEG_APCC_KENBOX_2	WD40->DEG_APCC_KENBOX_2	NA	NA
APC	P68400	Pkinase->MOD_GSK3_1	Pkinase->MOD_GSK3_1; Pkinase->MOD_ProDKin_1	Pkinase->MOD_GSK3_1; Pkinase->MOD_ProDKin_1	NA	Pkinase->MOD_ProDKin_1
APC	P78406	WD40->DEG_APCC_KENBOX_2	WD40->DEG_APCC_KENBOX_2	WD40->DEG_APCC_KENBOX_2	NA	NA
APC	P78527	PI3_PI4_kinase->MOD_PIKK_1	PI3_PI4_kinase->MOD_PIKK_1	PI3_PI4_kinase->MOD_PIKK_1	NA	NA
APC	Q09028	WD40->DEG_APCC_KENBOX_2	WD40->DEG_APCC_KENBOX_2	WD40->DEG_APCC_KENBOX_2	NA	NA
APC	Q13347	WD40->DEG_APCC_KENBOX_2	WD40->DEG_APCC_KENBOX_2	WD40->DEG_APCC_KENBOX_2	NA	NA
APC	Q13526	NA	WW->DOC_WW_Pin1_4	WW->DOC_WW_Pin1_4	NA	WW->DOC_WW_Pin1_4
APC	Q16576	WD40->DEG_APCC_KENBOX_2	WD40->DEG_APCC_KENBOX_2	WD40->DEG_APCC_KENBOX_2	NA	NA
APC	Q9BQA1	WD40->DEG_APCC_KENBOX_2	WD40->DEG_APCC_KENBOX_2	WD40->DEG_APCC_KENBOX_2	NA	NA
APC	Q9GZS3	WD40->DEG_APCC_KENBOX_2	WD40->DEG_APCC_KENBOX_2	WD40->DEG_APCC_KENBOX_2	NA	NA
APC	Q9UKE5	Pkinase->MOD_GSK3_1	Pkinase->MOD_GSK3_1; Pkinase->MOD_ProDKin_1	Pkinase->MOD_GSK3_1; Pkinase->MOD_ProDKin_1	NA	Pkinase->MOD_ProDKin_1
APC	Q9ULV4	WD40->DEG_APCC_KENBOX_2	WD40->DEG_APCC_KENBOX_2	WD40->DEG_APCC_KENBOX_2	NA	NA
APC	Q9UMS4	WD40->DEG_APCC_KENBOX_2	WD40->DEG_APCC_KENBOX_2	WD40->DEG_APCC_KENBOX_2	NA	NA
APC	Q9Y3F4	WD40->DEG_APCC_KENBOX_2	WD40->DEG_APCC_KENBOX_2	WD40->DEG_APCC_KENBOX_2	NA	NA
COL5A1	P09874	NA	BRCT->LIG_BRCT_BRCA1_1	BRCT->LIG_BRCT_BRCA1_1	NA	BRCT->LIG_BRCT_BRCA1_1
COL5A1	P46109	SH3_1->LIG_SH3_3	SH3_1->LIG_SH3_3	SH3_1->LIG_SH3_3	NA	NA
COL5A1	P62993	SH3_1->LIG_SH3_3	SH3_1->LIG_SH3_3	SH3_1->LIG_SH3_3	NA	NA
DENND2A	O75400	WW->LIG_WW_2	WW->LIG_WW_2; WW->DOC_WW_Pin1_4	WW->LIG_WW_2; WW->DOC_WW_Pin1_4	NA	WW->DOC_WW_Pin1_4
DENND2A	P00491	PNP_UDP_1->MOD_GlcNHglycan	NA	NA	PNP_UDP_1->MOD_GlcNHglycan	NA
DENND2A	P06493	NA	Pkinase->MOD_GSK3_1; Pkinase->MOD_ProDKin_1	Pkinase->MOD_GSK3_1; Pkinase->MOD_ProDKin_1	NA	Pkinase->MOD_GSK3_1
DENND2A	P62993	SH3_1->LIG_SH3_3	SH3_1->LIG_SH3_3	SH3_1->LIG_SH3_3	NA	NA
DENND2A	Q13526	WW->LIG_WW_2	WW->LIG_WW_2; WW->DOC_WW_Pin1_4	WW->LIG_WW_2; WW->DOC_WW_Pin1_4	NA	WW->DOC_WW_Pin1_4
DENND2A	Q13813	SH3_1->LIG_SH3_3	SH3_1->LIG_SH3_3	SH3_1->LIG_SH3_3	NA	NA
DENND2A	Q9UKE5	NA	Pkinase->MOD_GSK3_1; Pkinase->MOD_ProDKin_1	Pkinase->MOD_GSK3_1; Pkinase->MOD_ProDKin_1	NA	Pkinase->MOD_GSK3_1
DES	P06493	Pkinase->MOD_PKA_2; Pkinase->MOD_Plk_4	Pkinase->MOD_GSK3_1; Pkinase->MOD_PKA_2; Pkinase->MOD_Plk_4	Pkinase->MOD_GSK3_1; Pkinase->MOD_PKA_2; Pkinase->MOD_Plk_4	NA	Pkinase->MOD_GSK3_1
DES	P19525	Pkinase->MOD_PKA_2; Pkinase->MOD_Plk_4	Pkinase->MOD_GSK3_1; Pkinase->MOD_PKA_2; Pkinase->MOD_Plk_4	Pkinase->MOD_GSK3_1; Pkinase->MOD_PKA_2; Pkinase->MOD_Plk_4	NA	Pkinase->MOD_GSK3_1
DES	P68400	Pkinase->MOD_PKA_2; Pkinase->MOD_Plk_4	Pkinase->MOD_GSK3_1; Pkinase->MOD_PKA_2; Pkinase->MOD_Plk_4	Pkinase->MOD_GSK3_1; Pkinase->MOD_PKA_2; Pkinase->MOD_Plk_4	NA	Pkinase->MOD_GSK3_1
DES	Q96SB4	Pkinase->MOD_PKA_2; Pkinase->MOD_Plk_4	Pkinase->MOD_GSK3_1; Pkinase->MOD_PKA_2; Pkinase->MOD_Plk_4	Pkinase->MOD_GSK3_1; Pkinase->MOD_PKA_2; Pkinase->MOD_Plk_4	NA	Pkinase->MOD_GSK3_1
DES	Q9UKE5	Pkinase->MOD_PKA_2; Pkinase->MOD_Plk_4	Pkinase->MOD_GSK3_1; Pkinase->MOD_PKA_2; Pkinase->MOD_Plk_4	Pkinase->MOD_GSK3_1; Pkinase->MOD_PKA_2; Pkinase->MOD_Plk_4	NA	Pkinase->MOD_GSK3_1
DIDO1	P00491	NA	PNP_UDP_1->MOD_GlcNHglycan	PNP_UDP_1->MOD_GlcNHglycan	NA	PNP_UDP_1->MOD_GlcNHglycan
DIDO1	P06493	NA	Pkinase->MOD_GSK3_1	Pkinase->MOD_GSK3_1	NA	Pkinase->MOD_GSK3_1
DIDO1	P42345	PI3_PI4_kinase->MOD_PIKK_1	PI3_PI4_kinase->MOD_PIKK_1	PI3_PI4_kinase->MOD_PIKK_1	NA	NA
DIDO1	P46109	SH3_1->LIG_SH3_3	SH3_1->LIG_SH3_3	SH3_1->LIG_SH3_3	NA	NA
DIDO1	P62993	SH3_1->LIG_SH3_3	SH3_1->LIG_SH3_3	SH3_1->LIG_SH3_3	NA	NA
DIDO1	P68400	NA	Pkinase->MOD_GSK3_1	Pkinase->MOD_GSK3_1	NA	Pkinase->MOD_GSK3_1
DIDO1	P78527	PI3_PI4_kinase->MOD_PIKK_1	PI3_PI4_kinase->MOD_PIKK_1	PI3_PI4_kinase->MOD_PIKK_1	NA	NA
DIDO1	Q13126	NA	PNP_UDP_1->MOD_GlcNHglycan	PNP_UDP_1->MOD_GlcNHglycan	NA	PNP_UDP_1->MOD_GlcNHglycan
DIDO1	Q13535	PI3_PI4_kinase->MOD_PIKK_1	PI3_PI4_kinase->MOD_PIKK_1	PI3_PI4_kinase->MOD_PIKK_1	NA	NA
DIDO1	Q13813	SH3_1->LIG_SH3_3	SH3_1->LIG_SH3_3	SH3_1->LIG_SH3_3	NA	NA
DIDO1	Q9UKE5	NA	Pkinase->MOD_GSK3_1	Pkinase->MOD_GSK3_1	NA	Pkinase->MOD_GSK3_1
EGFR	P06493	Pkinase->MOD_Plk_4; Pkinase->MOD_Plk_1	Pkinase->MOD_Plk_4; Pkinase->MOD_Plk_1	Pkinase->MOD_Plk_4; Pkinase->MOD_Plk_1	NA	NA
EGFR	P36873	Metallophos->DOC_PP2B_LxvP_1	Metallophos->DOC_PP2B_LxvP_1	Metallophos->DOC_PP2B_LxvP_1	NA	NA
EGFR	P40763	NA	SH2->LIG_SH2_GRB2like; SH2->LIG_SH2_STAT3; SH2->LIG_SH2_STAT5	SH2->LIG_SH2_GRB2like; SH2->LIG_SH2_STAT3; SH2->LIG_SH2_STAT5	NA	SH2->LIG_SH2_GRB2like
EGFR	P46108	NA	SH2->LIG_SH2_GRB2like; SH2->LIG_SH2_STAT3; SH2->LIG_SH2_STAT5	SH2->LIG_SH2_GRB2like; SH2->LIG_SH2_STAT3; SH2->LIG_SH2_STAT5	NA	SH2->LIG_SH2_GRB2like
EGFR	P46109	NA	SH2->LIG_SH2_GRB2like; SH2->LIG_SH2_STAT3; SH2->LIG_SH2_STAT5	SH2->LIG_SH2_GRB2like; SH2->LIG_SH2_STAT3; SH2->LIG_SH2_STAT5	NA	SH2->LIG_SH2_GRB2like
EGFR	P46977	STT3->MOD_N-GLC_1	STT3->MOD_N-GLC_1	STT3->MOD_N-GLC_1	NA	NA
EGFR	P53041	Metallophos->DOC_PP2B_LxvP_1	Metallophos->DOC_PP2B_LxvP_1	Metallophos->DOC_PP2B_LxvP_1	NA	NA
EGFR	P62993	NA	SH2->LIG_SH2_GRB2like; SH2->LIG_SH2_STAT3; SH2->LIG_SH2_STAT5	SH2->LIG_SH2_GRB2like; SH2->LIG_SH2_STAT3; SH2->LIG_SH2_STAT5	NA	SH2->LIG_SH2_GRB2like
EGFR	Q06124	NA	SH2->LIG_SH2_GRB2like; SH2->LIG_SH2_STAT3; SH2->LIG_SH2_STAT5	SH2->LIG_SH2_GRB2like; SH2->LIG_SH2_STAT3; SH2->LIG_SH2_STAT5	NA	SH2->LIG_SH2_GRB2like
EGFR	Q9UKE5	Pkinase->MOD_Plk_4; Pkinase->MOD_Plk_1	Pkinase->MOD_Plk_4; Pkinase->MOD_Plk_1	Pkinase->MOD_Plk_4; Pkinase->MOD_Plk_1	NA	NA
EID1	P12004	PCNA_C->LIG_PCNA_PIPBox_1	PCNA_C->LIG_PCNA_PIPBox_1	PCNA_C->LIG_PCNA_PIPBox_1	NA	NA
EID1	P46109	SH2->LIG_SH2_SRC	SH2->LIG_SH2_SRC	SH2->LIG_SH2_SRC	NA	NA
EID1	P62993	SH2->LIG_SH2_SRC	SH2->LIG_SH2_SRC	SH2->LIG_SH2_SRC	NA	NA
GATAD1	O14654	IRS->LIG_PTB_Phospho_1; IRS->LIG_PTB_Apo_2	IRS->LIG_PTB_Phospho_1; IRS->LIG_PTB_Apo_2	IRS->LIG_PTB_Phospho_1; IRS->LIG_PTB_Apo_2	NA	NA
GATAD1	P06493	Pkinase->MOD_PKA_2; Pkinase->MOD_NEK2_1	Pkinase->MOD_GSK3_1; Pkinase->MOD_PKA_2; Pkinase->MOD_NEK2_1	Pkinase->MOD_GSK3_1; Pkinase->MOD_PKA_2; Pkinase->MOD_NEK2_1	NA	Pkinase->MOD_GSK3_1
GATAD1	P19525	Pkinase->MOD_PKA_2; Pkinase->MOD_NEK2_1	Pkinase->MOD_GSK3_1; Pkinase->MOD_PKA_2; Pkinase->MOD_NEK2_1	Pkinase->MOD_GSK3_1; Pkinase->MOD_PKA_2; Pkinase->MOD_NEK2_1	NA	Pkinase->MOD_GSK3_1
GATAD1	P35606	WD40->TRG_ER_diLys_1	WD40->TRG_ER_diLys_1	WD40->TRG_ER_diLys_1	NA	NA
GATAD1	P53621	WD40->TRG_ER_diLys_1	WD40->TRG_ER_diLys_1	WD40->TRG_ER_diLys_1	NA	NA
GATAD1	P55735	WD40->TRG_ER_diLys_1	WD40->TRG_ER_diLys_1	WD40->TRG_ER_diLys_1	NA	NA
GATAD1	P61964	WD40->TRG_ER_diLys_1	WD40->TRG_ER_diLys_1	WD40->TRG_ER_diLys_1	NA	NA
GATAD1	P63244	WD40->TRG_ER_diLys_1	WD40->TRG_ER_diLys_1	WD40->TRG_ER_diLys_1	NA	NA
GATAD1	P68400	Pkinase->MOD_PKA_2; Pkinase->MOD_NEK2_1	Pkinase->MOD_GSK3_1; Pkinase->MOD_PKA_2; Pkinase->MOD_NEK2_1	Pkinase->MOD_GSK3_1; Pkinase->MOD_PKA_2; Pkinase->MOD_NEK2_1	NA	Pkinase->MOD_GSK3_1
GATAD1	Q13347	WD40->TRG_ER_diLys_1	WD40->TRG_ER_diLys_1	WD40->TRG_ER_diLys_1	NA	NA
GATAD1	Q13610	WD40->TRG_ER_diLys_1	WD40->TRG_ER_diLys_1	WD40->TRG_ER_diLys_1	NA	NA
GATAD1	Q16576	WD40->TRG_ER_diLys_1	WD40->TRG_ER_diLys_1	WD40->TRG_ER_diLys_1	NA	NA
GATAD1	Q8TEQ6	WD40->TRG_ER_diLys_1	WD40->TRG_ER_diLys_1	WD40->TRG_ER_diLys_1	NA	NA
GATAD1	Q96SB4	Pkinase->MOD_PKA_2; Pkinase->MOD_NEK2_1	Pkinase->MOD_GSK3_1; Pkinase->MOD_PKA_2; Pkinase->MOD_NEK2_1	Pkinase->MOD_GSK3_1; Pkinase->MOD_PKA_2; Pkinase->MOD_NEK2_1	NA	Pkinase->MOD_GSK3_1
GATAD1	Q9BQ67	WD40->TRG_ER_diLys_1	WD40->TRG_ER_diLys_1	WD40->TRG_ER_diLys_1	NA	NA
GATAD1	Q9BQA1	WD40->TRG_ER_diLys_1	WD40->TRG_ER_diLys_1	WD40->TRG_ER_diLys_1	NA	NA
GATAD1	Q9GZS3	WD40->TRG_ER_diLys_1	WD40->TRG_ER_diLys_1	WD40->TRG_ER_diLys_1	NA	NA
GATAD1	Q9UKE5	Pkinase->MOD_PKA_2; Pkinase->MOD_NEK2_1	Pkinase->MOD_GSK3_1; Pkinase->MOD_PKA_2; Pkinase->MOD_NEK2_1	Pkinase->MOD_GSK3_1; Pkinase->MOD_PKA_2; Pkinase->MOD_NEK2_1	NA	Pkinase->MOD_GSK3_1
GATAD1	Q9UMS4	WD40->TRG_ER_diLys_1	WD40->TRG_ER_diLys_1	WD40->TRG_ER_diLys_1	NA	NA
GATAD1	Q9Y3F4	WD40->TRG_ER_diLys_1	WD40->TRG_ER_diLys_1	WD40->TRG_ER_diLys_1	NA	NA
GATAD1	Q9Y4P3	WD40->TRG_ER_diLys_1	WD40->TRG_ER_diLys_1	WD40->TRG_ER_diLys_1	NA	NA
GORASP1	P00491	PNP_UDP_1->MOD_GlcNHglycan	PNP_UDP_1->MOD_GlcNHglycan	PNP_UDP_1->MOD_GlcNHglycan	NA	NA
GORASP1	P06493	Pkinase->MOD_CK2_1; Pkinase->MOD_PKA_2	Pkinase->MOD_CK2_1; Pkinase->MOD_GSK3_1; Pkinase->MOD_Plk_1	Pkinase->MOD_CK2_1; Pkinase->MOD_GSK3_1; Pkinase->MOD_Plk_1	Pkinase->MOD_PKA_2	Pkinase->MOD_GSK3_1
GORASP1	P48444	Adap_comp_sub->LIG_deltaCOP1_diTrp_1	Adap_comp_sub->LIG_deltaCOP1_diTrp_1	Adap_comp_sub->LIG_deltaCOP1_diTrp_1	NA	NA
GORASP1	P68400	Pkinase->MOD_CK2_1; Pkinase->MOD_PKA_2	Pkinase->MOD_CK2_1; Pkinase->MOD_GSK3_1; Pkinase->MOD_Plk_1	Pkinase->MOD_CK2_1; Pkinase->MOD_GSK3_1; Pkinase->MOD_Plk_1	Pkinase->MOD_PKA_2	Pkinase->MOD_GSK3_1
GORASP1	Q13126	PNP_UDP_1->MOD_GlcNHglycan	PNP_UDP_1->MOD_GlcNHglycan	PNP_UDP_1->MOD_GlcNHglycan	NA	NA
GORASP1	Q96CW1	Adap_comp_sub->LIG_deltaCOP1_diTrp_1	Adap_comp_sub->LIG_deltaCOP1_diTrp_1	Adap_comp_sub->LIG_deltaCOP1_diTrp_1	NA	NA
GORASP1	Q99759	Pkinase->MOD_CK2_1; Pkinase->MOD_PKA_2	Pkinase->MOD_CK2_1; Pkinase->MOD_GSK3_1; Pkinase->MOD_Plk_1	Pkinase->MOD_CK2_1; Pkinase->MOD_GSK3_1; Pkinase->MOD_Plk_1	Pkinase->MOD_PKA_2	Pkinase->MOD_GSK3_1
GORASP1	Q9UKE5	Pkinase->MOD_CK2_1; Pkinase->MOD_PKA_2	Pkinase->MOD_CK2_1; Pkinase->MOD_GSK3_1; Pkinase->MOD_Plk_1	Pkinase->MOD_CK2_1; Pkinase->MOD_GSK3_1; Pkinase->MOD_Plk_1	Pkinase->MOD_PKA_2	Pkinase->MOD_GSK3_1
GPR158	P06493	NA	Pkinase->MOD_PKA_1; Pkinase->MOD_PKA_2	Pkinase->MOD_PKA_1; Pkinase->MOD_PKA_2	NA	Pkinase->MOD_PKA_1
GPR158	P22695	Peptidase_M16->CLV_NRD_NRD_1	Peptidase_M16->CLV_NRD_NRD_1	Peptidase_M16->CLV_NRD_NRD_1	NA	NA
GPR158	P27348	NA	14-3-3->LIG_14-3-3_CanoR_1	14-3-3->LIG_14-3-3_CanoR_1	NA	14-3-3->LIG_14-3-3_CanoR_1
GPR158	P31930	Peptidase_M16->CLV_NRD_NRD_1	Peptidase_M16->CLV_NRD_NRD_1	Peptidase_M16->CLV_NRD_NRD_1	NA	NA
GPR158	P31946	NA	14-3-3->LIG_14-3-3_CanoR_1	14-3-3->LIG_14-3-3_CanoR_1	NA	14-3-3->LIG_14-3-3_CanoR_1
GPR158	P31947	NA	14-3-3->LIG_14-3-3_CanoR_1	14-3-3->LIG_14-3-3_CanoR_1	NA	14-3-3->LIG_14-3-3_CanoR_1
GPR158	P35606	WD40->TRG_ER_diArg_1	WD40->TRG_ER_diArg_1	WD40->TRG_ER_diArg_1	NA	NA
GPR158	P53621	WD40->TRG_ER_diArg_1	WD40->TRG_ER_diArg_1	WD40->TRG_ER_diArg_1	NA	NA
GPR158	P55735	WD40->TRG_ER_diArg_1	WD40->TRG_ER_diArg_1	WD40->TRG_ER_diArg_1	NA	NA
GPR158	P61962	WD40->TRG_ER_diArg_1	WD40->TRG_ER_diArg_1	WD40->TRG_ER_diArg_1	NA	NA
GPR158	P61964	WD40->TRG_ER_diArg_1	WD40->TRG_ER_diArg_1	WD40->TRG_ER_diArg_1	NA	NA
GPR158	P61981	NA	14-3-3->LIG_14-3-3_CanoR_1	14-3-3->LIG_14-3-3_CanoR_1	NA	14-3-3->LIG_14-3-3_CanoR_1
GPR158	P62258	NA	14-3-3->LIG_14-3-3_CanoR_1	14-3-3->LIG_14-3-3_CanoR_1	NA	14-3-3->LIG_14-3-3_CanoR_1
GPR158	P62873	WD40->TRG_ER_diArg_1	WD40->TRG_ER_diArg_1	WD40->TRG_ER_diArg_1	NA	NA
GPR158	P62879	WD40->TRG_ER_diArg_1	WD40->TRG_ER_diArg_1	WD40->TRG_ER_diArg_1	NA	NA
GPR158	P63104	NA	14-3-3->LIG_14-3-3_CanoR_1	14-3-3->LIG_14-3-3_CanoR_1	NA	14-3-3->LIG_14-3-3_CanoR_1
GPR158	P63244	WD40->TRG_ER_diArg_1	WD40->TRG_ER_diArg_1	WD40->TRG_ER_diArg_1	NA	NA
GPR158	P68400	NA	Pkinase->MOD_PKA_1; Pkinase->MOD_PKA_2	Pkinase->MOD_PKA_1; Pkinase->MOD_PKA_2	NA	Pkinase->MOD_PKA_1
GPR158	Q04917	NA	14-3-3->LIG_14-3-3_CanoR_1	14-3-3->LIG_14-3-3_CanoR_1	NA	14-3-3->LIG_14-3-3_CanoR_1
GPR158	Q09028	WD40->TRG_ER_diArg_1	WD40->TRG_ER_diArg_1	WD40->TRG_ER_diArg_1	NA	NA
GPR158	Q13347	WD40->TRG_ER_diArg_1	WD40->TRG_ER_diArg_1	WD40->TRG_ER_diArg_1	NA	NA
GPR158	Q16576	WD40->TRG_ER_diArg_1	WD40->TRG_ER_diArg_1	WD40->TRG_ER_diArg_1	NA	NA
GPR158	Q8TEQ6	WD40->TRG_ER_diArg_1	WD40->TRG_ER_diArg_1	WD40->TRG_ER_diArg_1	NA	NA
GPR158	Q9BQA1	WD40->TRG_ER_diArg_1	WD40->TRG_ER_diArg_1	WD40->TRG_ER_diArg_1	NA	NA
GPR158	Q9GZS3	WD40->TRG_ER_diArg_1	WD40->TRG_ER_diArg_1	WD40->TRG_ER_diArg_1	NA	NA
GPR158	Q9UKE5	NA	Pkinase->MOD_PKA_1; Pkinase->MOD_PKA_2	Pkinase->MOD_PKA_1; Pkinase->MOD_PKA_2	NA	Pkinase->MOD_PKA_1
GPR158	Q9ULV4	WD40->TRG_ER_diArg_1	WD40->TRG_ER_diArg_1	WD40->TRG_ER_diArg_1	NA	NA
GPR158	Q9UMS4	WD40->TRG_ER_diArg_1	WD40->TRG_ER_diArg_1	WD40->TRG_ER_diArg_1	NA	NA
GPR158	Q9Y3F4	WD40->TRG_ER_diArg_1	WD40->TRG_ER_diArg_1	WD40->TRG_ER_diArg_1	NA	NA
HDAC4	P06493	NA	Pkinase->MOD_CK2_1	Pkinase->MOD_CK2_1	NA	Pkinase->MOD_CK2_1
HDAC4	P28482	NA	Pkinase->MOD_CK2_1	Pkinase->MOD_CK2_1	NA	Pkinase->MOD_CK2_1
HDAC4	Q9UKE5	NA	Pkinase->MOD_CK2_1	Pkinase->MOD_CK2_1	NA	Pkinase->MOD_CK2_1
LRRC16A	O75400	WW->DOC_WW_Pin1_4	WW->DOC_WW_Pin1_4	WW->DOC_WW_Pin1_4	NA	NA
LRRC16A	P48444	Clat_adaptor_s->TRG_DiLeu_BaLyEn_6	Clat_adaptor_s->TRG_DiLeu_BaLyEn_6	Clat_adaptor_s->TRG_DiLeu_BaLyEn_6	NA	NA
LRRC16A	P62993	SH3_1->LIG_SH3_4	SH3_1->LIG_SH3_4	SH3_1->LIG_SH3_4	NA	NA
LRRC16A	Q13526	WW->DOC_WW_Pin1_4	WW->DOC_WW_Pin1_4	WW->DOC_WW_Pin1_4	NA	NA
LRRC16A	Q13813	SH3_1->LIG_SH3_4	SH3_1->LIG_SH3_4	SH3_1->LIG_SH3_4	NA	NA
LRRC16A	Q8N8S7	WH1->DOC_PP4_FxxP_1	NA	NA	WH1->DOC_PP4_FxxP_1	NA
LRRC16A	Q9UKE5	Pkinase->MOD_ProDKin_1; Pkinase->MOD_CDK_SPK_2	Pkinase->MOD_GSK3_1; Pkinase->MOD_ProDKin_1; Pkinase->MOD_CDK_SPK_2	Pkinase->MOD_GSK3_1; Pkinase->MOD_ProDKin_1; Pkinase->MOD_CDK_SPK_2	NA	Pkinase->MOD_GSK3_1
MAFB_Ser66Cys	O43684	NA	WD40->DEG_SCF_FBW7_1	WD40->DEG_SCF_FBW7_1	NA	WD40->DEG_SCF_FBW7_1
MAFB_Ser66Cys	O75400	WW->DOC_WW_Pin1_4	WW->DOC_WW_Pin1_4	WW->DOC_WW_Pin1_4	NA	NA
MAFB_Ser66Cys	P06493	Pkinase->MOD_CK1_1; Pkinase->MOD_GSK3_1; Pkinase->MOD_ProDKin_1	Pkinase->MOD_CK1_1; Pkinase->MOD_GSK3_1; Pkinase->MOD_ProDKin_1	Pkinase->MOD_CK1_1; Pkinase->MOD_GSK3_1; Pkinase->MOD_ProDKin_1	NA	NA
MAFB_Ser66Cys	P09874	BRCT->LIG_BRCT_BRCA1_1	BRCT->LIG_BRCT_BRCA1_1	BRCT->LIG_BRCT_BRCA1_1	NA	NA
MAFB_Ser66Cys	P35606	NA	WD40->DEG_SCF_FBW7_1	WD40->DEG_SCF_FBW7_1	NA	WD40->DEG_SCF_FBW7_1
MAFB_Ser66Cys	P53621	NA	WD40->DEG_SCF_FBW7_1	WD40->DEG_SCF_FBW7_1	NA	WD40->DEG_SCF_FBW7_1
MAFB_Ser66Cys	P62873	NA	WD40->DEG_SCF_FBW7_1	WD40->DEG_SCF_FBW7_1	NA	WD40->DEG_SCF_FBW7_1
MAFB_Ser66Cys	P62993	SH3_1->LIG_SH3_3	SH3_1->LIG_SH3_3	SH3_1->LIG_SH3_3	NA	NA
MAFB_Ser66Cys	P63244	NA	WD40->DEG_SCF_FBW7_1	WD40->DEG_SCF_FBW7_1	NA	WD40->DEG_SCF_FBW7_1
MAFB_Ser66Cys	P68400	Pkinase->MOD_CK1_1; Pkinase->MOD_GSK3_1; Pkinase->MOD_ProDKin_1	Pkinase->MOD_CK1_1; Pkinase->MOD_GSK3_1; Pkinase->MOD_ProDKin_1	Pkinase->MOD_CK1_1; Pkinase->MOD_GSK3_1; Pkinase->MOD_ProDKin_1	NA	NA
MAFB_Ser66Cys	P78406	NA	WD40->DEG_SCF_FBW7_1	WD40->DEG_SCF_FBW7_1	NA	WD40->DEG_SCF_FBW7_1
MAFB_Ser66Cys	Q09028	NA	WD40->DEG_SCF_FBW7_1	WD40->DEG_SCF_FBW7_1	NA	WD40->DEG_SCF_FBW7_1
MAFB_Ser66Cys	Q13347	NA	WD40->DEG_SCF_FBW7_1	WD40->DEG_SCF_FBW7_1	NA	WD40->DEG_SCF_FBW7_1
MAFB_Ser66Cys	Q13409	NA	WD40->DEG_SCF_FBW7_1	WD40->DEG_SCF_FBW7_1	NA	WD40->DEG_SCF_FBW7_1
MAFB_Ser66Cys	Q13526	WW->DOC_WW_Pin1_4	WW->DOC_WW_Pin1_4	WW->DOC_WW_Pin1_4	NA	NA
MAFB_Ser66Cys	Q13813	SH3_1->LIG_SH3_3	SH3_1->LIG_SH3_3	SH3_1->LIG_SH3_3	NA	NA
MAFB_Ser66Cys	Q16576	NA	WD40->DEG_SCF_FBW7_1	WD40->DEG_SCF_FBW7_1	NA	WD40->DEG_SCF_FBW7_1
MAFB_Ser66Cys	Q8TEQ6	NA	WD40->DEG_SCF_FBW7_1	WD40->DEG_SCF_FBW7_1	NA	WD40->DEG_SCF_FBW7_1
MAFB_Ser66Cys	Q93009	NA	MATH->DOC_USP7_MATH_1	MATH->DOC_USP7_MATH_1	NA	MATH->DOC_USP7_MATH_1
MAFB_Ser66Cys	Q96DI7	NA	WD40->DEG_SCF_FBW7_1	WD40->DEG_SCF_FBW7_1	NA	WD40->DEG_SCF_FBW7_1
MAFB_Ser66Cys	Q99961	SH3_1->LIG_SH3_3	SH3_1->LIG_SH3_3	SH3_1->LIG_SH3_3	NA	NA
MAFB_Ser66Cys	Q9BQA1	NA	WD40->DEG_SCF_FBW7_1	WD40->DEG_SCF_FBW7_1	NA	WD40->DEG_SCF_FBW7_1
MAFB_Ser66Cys	Q9BV38	NA	WD40->DEG_SCF_FBW7_1	WD40->DEG_SCF_FBW7_1	NA	WD40->DEG_SCF_FBW7_1
MAFB_Ser66Cys	Q9GZS3	NA	WD40->DEG_SCF_FBW7_1	WD40->DEG_SCF_FBW7_1	NA	WD40->DEG_SCF_FBW7_1
MAFB_Ser66Cys	Q9UKE5	Pkinase->MOD_CK1_1; Pkinase->MOD_GSK3_1; Pkinase->MOD_ProDKin_1	Pkinase->MOD_CK1_1; Pkinase->MOD_GSK3_1; Pkinase->MOD_ProDKin_1	Pkinase->MOD_CK1_1; Pkinase->MOD_GSK3_1; Pkinase->MOD_ProDKin_1	NA	NA
MAFB_Ser66Cys	Q9ULV4	NA	WD40->DEG_SCF_FBW7_1	WD40->DEG_SCF_FBW7_1	NA	WD40->DEG_SCF_FBW7_1
MAFB_Ser66Cys	Q9UMS4	NA	WD40->DEG_SCF_FBW7_1	WD40->DEG_SCF_FBW7_1	NA	WD40->DEG_SCF_FBW7_1
MAFB_Ser66Cys	Q9Y263	NA	WD40->DEG_SCF_FBW7_1	WD40->DEG_SCF_FBW7_1	NA	WD40->DEG_SCF_FBW7_1
MAFB_Ser66Cys	Q9Y3F4	NA	WD40->DEG_SCF_FBW7_1	WD40->DEG_SCF_FBW7_1	NA	WD40->DEG_SCF_FBW7_1
MAFB_Ser69Leu	O75400	WW->DOC_WW_Pin1_4	WW->DOC_WW_Pin1_4	WW->DOC_WW_Pin1_4	NA	NA
MAFB_Ser69Leu	P06493	Pkinase->MOD_GSK3_1; Pkinase->MOD_ProDKin_1	Pkinase->MOD_CK1_1; Pkinase->MOD_GSK3_1; Pkinase->MOD_ProDKin_1	Pkinase->MOD_CK1_1; Pkinase->MOD_GSK3_1; Pkinase->MOD_ProDKin_1	NA	Pkinase->MOD_CK1_1
MAFB_Ser69Leu	P09874	BRCT->LIG_BRCT_BRCA1_1	BRCT->LIG_BRCT_BRCA1_1	BRCT->LIG_BRCT_BRCA1_1	NA	NA
MAFB_Ser69Leu	P46109	SH3_1->LIG_SH3_3	SH3_1->LIG_SH3_3	SH3_1->LIG_SH3_3	NA	NA
MAFB_Ser69Leu	P62993	SH3_1->LIG_SH3_3	SH3_1->LIG_SH3_3	SH3_1->LIG_SH3_3	NA	NA
MAFB_Ser69Leu	Q13813	SH3_1->LIG_SH3_3	SH3_1->LIG_SH3_3	SH3_1->LIG_SH3_3	NA	NA
MAFB_Ser69Leu	Q93009	MATH->DOC_USP7_MATH_1	MATH->DOC_USP7_MATH_1	MATH->DOC_USP7_MATH_1	NA	NA
MAFB_Ser69Leu	Q99961	SH3_1->LIG_SH3_3	SH3_1->LIG_SH3_3	SH3_1->LIG_SH3_3	NA	NA
MAFB_Ser69Leu	Q9UKE5	Pkinase->MOD_GSK3_1; Pkinase->MOD_ProDKin_1	Pkinase->MOD_CK1_1; Pkinase->MOD_GSK3_1; Pkinase->MOD_ProDKin_1	Pkinase->MOD_CK1_1; Pkinase->MOD_GSK3_1; Pkinase->MOD_ProDKin_1	NA	Pkinase->MOD_CK1_1
MAFB_Ser70Ala	O14776	WW->DOC_WW_Pin1_4	WW->DOC_WW_Pin1_4	WW->DOC_WW_Pin1_4	NA	NA
MAFB_Ser70Ala	O75400	WW->DOC_WW_Pin1_4	WW->DOC_WW_Pin1_4	WW->DOC_WW_Pin1_4	NA	NA
MAFB_Ser70Ala	P00491	PNP_UDP_1->MOD_GlcNHglycan	NA	NA	PNP_UDP_1->MOD_GlcNHglycan	NA
MAFB_Ser70Ala	P06493	Pkinase->MOD_CK1_1; Pkinase->MOD_CK2_1; Pkinase->MOD_GSK3_1; Pkinase->MOD_ProDKin_1	Pkinase->MOD_CK1_1; Pkinase->MOD_CK2_1; Pkinase->MOD_GSK3_1; Pkinase->MOD_ProDKin_1	Pkinase->MOD_CK1_1; Pkinase->MOD_CK2_1; Pkinase->MOD_GSK3_1; Pkinase->MOD_ProDKin_1	NA	NA
MAFB_Ser70Ala	P09874	NA	BRCT->LIG_BRCT_BRCA1_1	BRCT->LIG_BRCT_BRCA1_1	NA	BRCT->LIG_BRCT_BRCA1_1
MAFB_Ser70Ala	P62993	SH3_1->LIG_SH3_3	SH3_1->LIG_SH3_3	SH3_1->LIG_SH3_3	NA	NA
MAFB_Ser70Ala	P68400	Pkinase->MOD_CK1_1; Pkinase->MOD_CK2_1; Pkinase->MOD_GSK3_1; Pkinase->MOD_ProDKin_1	Pkinase->MOD_CK1_1; Pkinase->MOD_CK2_1; Pkinase->MOD_GSK3_1; Pkinase->MOD_ProDKin_1	Pkinase->MOD_CK1_1; Pkinase->MOD_CK2_1; Pkinase->MOD_GSK3_1; Pkinase->MOD_ProDKin_1	NA	NA
MAFB_Ser70Ala	Q02750	Pkinase->MOD_CK1_1; Pkinase->MOD_CK2_1; Pkinase->MOD_GSK3_1; Pkinase->MOD_ProDKin_1	Pkinase->MOD_CK1_1; Pkinase->MOD_CK2_1; Pkinase->MOD_GSK3_1; Pkinase->MOD_ProDKin_1	Pkinase->MOD_CK1_1; Pkinase->MOD_CK2_1; Pkinase->MOD_GSK3_1; Pkinase->MOD_ProDKin_1	NA	NA
MAFB_Ser70Ala	Q13526	WW->DOC_WW_Pin1_4	WW->DOC_WW_Pin1_4	WW->DOC_WW_Pin1_4	NA	NA
MAFB_Ser70Ala	Q13813	SH3_1->LIG_SH3_3	SH3_1->LIG_SH3_3	SH3_1->LIG_SH3_3	NA	NA
MAFB_Ser70Ala	Q93009	MATH->DOC_USP7_MATH_1	MATH->DOC_USP7_MATH_1	MATH->DOC_USP7_MATH_1	NA	NA
MAFB_Ser70Ala	Q9UKE5	Pkinase->MOD_CK1_1; Pkinase->MOD_CK2_1; Pkinase->MOD_GSK3_1; Pkinase->MOD_ProDKin_1	Pkinase->MOD_CK1_1; Pkinase->MOD_CK2_1; Pkinase->MOD_GSK3_1; Pkinase->MOD_ProDKin_1	Pkinase->MOD_CK1_1; Pkinase->MOD_CK2_1; Pkinase->MOD_GSK3_1; Pkinase->MOD_ProDKin_1	NA	NA
MAFB_Thr62Pro	O43684	NA	WD40->DEG_SCF_FBW7_1	WD40->DEG_SCF_FBW7_1	NA	WD40->DEG_SCF_FBW7_1
MAFB_Thr62Pro	O75400	WW->DOC_WW_Pin1_4	WW->DOC_WW_Pin1_4	WW->DOC_WW_Pin1_4	NA	NA
MAFB_Thr62Pro	P06493	Pkinase->MOD_CK1_1; Pkinase->MOD_GSK3_1; Pkinase->MOD_ProDKin_1	Pkinase->MOD_CK1_1; Pkinase->MOD_GSK3_1; Pkinase->MOD_ProDKin_1	Pkinase->MOD_CK1_1; Pkinase->MOD_GSK3_1; Pkinase->MOD_ProDKin_1	NA	NA
MAFB_Thr62Pro	P36873	Metallophos->DOC_PP2B_LxvP_1	NA	NA	Metallophos->DOC_PP2B_LxvP_1	NA
MAFB_Thr62Pro	P53621	NA	WD40->DEG_SCF_FBW7_1	WD40->DEG_SCF_FBW7_1	NA	WD40->DEG_SCF_FBW7_1
MAFB_Thr62Pro	P62873	NA	WD40->DEG_SCF_FBW7_1	WD40->DEG_SCF_FBW7_1	NA	WD40->DEG_SCF_FBW7_1
MAFB_Thr62Pro	P62879	NA	WD40->DEG_SCF_FBW7_1	WD40->DEG_SCF_FBW7_1	NA	WD40->DEG_SCF_FBW7_1
MAFB_Thr62Pro	P63244	NA	WD40->DEG_SCF_FBW7_1	WD40->DEG_SCF_FBW7_1	NA	WD40->DEG_SCF_FBW7_1
MAFB_Thr62Pro	P78406	NA	WD40->DEG_SCF_FBW7_1	WD40->DEG_SCF_FBW7_1	NA	WD40->DEG_SCF_FBW7_1
MAFB_Thr62Pro	Q09028	NA	WD40->DEG_SCF_FBW7_1	WD40->DEG_SCF_FBW7_1	NA	WD40->DEG_SCF_FBW7_1
MAFB_Thr62Pro	Q13347	NA	WD40->DEG_SCF_FBW7_1	WD40->DEG_SCF_FBW7_1	NA	WD40->DEG_SCF_FBW7_1
MAFB_Thr62Pro	Q13409	NA	WD40->DEG_SCF_FBW7_1	WD40->DEG_SCF_FBW7_1	NA	WD40->DEG_SCF_FBW7_1
MAFB_Thr62Pro	Q13526	WW->DOC_WW_Pin1_4	WW->DOC_WW_Pin1_4	WW->DOC_WW_Pin1_4	NA	NA
MAFB_Thr62Pro	Q13813	SH3_1->LIG_SH3_3	NA	NA	SH3_1->LIG_SH3_3	NA
MAFB_Thr62Pro	Q16576	NA	WD40->DEG_SCF_FBW7_1	WD40->DEG_SCF_FBW7_1	NA	WD40->DEG_SCF_FBW7_1
MAFB_Thr62Pro	Q93009	MATH->DOC_USP7_MATH_1	MATH->DOC_USP7_MATH_1	MATH->DOC_USP7_MATH_1	NA	NA
MAFB_Thr62Pro	Q9BQA1	NA	WD40->DEG_SCF_FBW7_1	WD40->DEG_SCF_FBW7_1	NA	WD40->DEG_SCF_FBW7_1
MAFB_Thr62Pro	Q9BV38	NA	WD40->DEG_SCF_FBW7_1	WD40->DEG_SCF_FBW7_1	NA	WD40->DEG_SCF_FBW7_1
MAFB_Thr62Pro	Q9GZS3	NA	WD40->DEG_SCF_FBW7_1	WD40->DEG_SCF_FBW7_1	NA	WD40->DEG_SCF_FBW7_1
MAFB_Thr62Pro	Q9UKE5	Pkinase->MOD_CK1_1; Pkinase->MOD_GSK3_1; Pkinase->MOD_ProDKin_1	Pkinase->MOD_CK1_1; Pkinase->MOD_GSK3_1; Pkinase->MOD_ProDKin_1	Pkinase->MOD_CK1_1; Pkinase->MOD_GSK3_1; Pkinase->MOD_ProDKin_1	NA	NA
MAFB_Thr62Pro	Q9ULV4	NA	WD40->DEG_SCF_FBW7_1	WD40->DEG_SCF_FBW7_1	NA	WD40->DEG_SCF_FBW7_1
MAFB_Thr62Pro	Q9UMS4	NA	WD40->DEG_SCF_FBW7_1	WD40->DEG_SCF_FBW7_1	NA	WD40->DEG_SCF_FBW7_1
MAFB_Thr62Pro	Q9Y3F4	NA	WD40->DEG_SCF_FBW7_1	WD40->DEG_SCF_FBW7_1	NA	WD40->DEG_SCF_FBW7_1
MLH1	O95747	Pkinase->MOD_CK1_1; Pkinase->MOD_NEK2_1	Pkinase->MOD_CK1_1; Pkinase->MOD_NEK2_1	Pkinase->MOD_CK1_1; Pkinase->MOD_NEK2_1	NA	NA
MLH1	P00491	PNP_UDP_1->MOD_GlcNHglycan	PNP_UDP_1->MOD_GlcNHglycan	PNP_UDP_1->MOD_GlcNHglycan	NA	NA
MLH1	P06493	Pkinase->MOD_CK1_1; Pkinase->MOD_NEK2_1	Pkinase->MOD_CK1_1; Pkinase->MOD_NEK2_1	Pkinase->MOD_CK1_1; Pkinase->MOD_NEK2_1	NA	NA
MLH1	P19525	Pkinase->MOD_CK1_1; Pkinase->MOD_NEK2_1	Pkinase->MOD_CK1_1; Pkinase->MOD_NEK2_1	Pkinase->MOD_CK1_1; Pkinase->MOD_NEK2_1	NA	NA
MLH1	P19784	Pkinase->MOD_CK1_1; Pkinase->MOD_NEK2_1	Pkinase->MOD_CK1_1; Pkinase->MOD_NEK2_1	Pkinase->MOD_CK1_1; Pkinase->MOD_NEK2_1	NA	NA
MLH1	P40763	NA	SH2->LIG_SH2_STAT3; SH2->LIG_SH2_STAP1	SH2->LIG_SH2_STAT3; SH2->LIG_SH2_STAP1	NA	SH2->LIG_SH2_STAT3
MLH1	P46109	NA	SH2->LIG_SH2_STAT3; SH2->LIG_SH2_STAP1	SH2->LIG_SH2_STAT3; SH2->LIG_SH2_STAP1	NA	SH2->LIG_SH2_STAT3
MLH1	P62993	NA	SH2->LIG_SH2_STAT3; SH2->LIG_SH2_STAP1	SH2->LIG_SH2_STAT3; SH2->LIG_SH2_STAP1	NA	SH2->LIG_SH2_STAT3
MLH1	P68400	Pkinase->MOD_CK1_1; Pkinase->MOD_NEK2_1	Pkinase->MOD_CK1_1; Pkinase->MOD_NEK2_1	Pkinase->MOD_CK1_1; Pkinase->MOD_NEK2_1	NA	NA
MLH1	Q02750	Pkinase->MOD_CK1_1; Pkinase->MOD_NEK2_1	Pkinase->MOD_CK1_1; Pkinase->MOD_NEK2_1	Pkinase->MOD_CK1_1; Pkinase->MOD_NEK2_1	NA	NA
MLH1	Q06124	NA	SH2->LIG_SH2_STAT3; SH2->LIG_SH2_STAP1	SH2->LIG_SH2_STAT3; SH2->LIG_SH2_STAP1	NA	SH2->LIG_SH2_STAT3
MLH1	Q8WZ42	Pkinase->MOD_CK1_1; Pkinase->MOD_NEK2_1	Pkinase->MOD_CK1_1; Pkinase->MOD_NEK2_1	Pkinase->MOD_CK1_1; Pkinase->MOD_NEK2_1	NA	NA
MLH1	Q9UKE5	Pkinase->MOD_CK1_1; Pkinase->MOD_NEK2_1	Pkinase->MOD_CK1_1; Pkinase->MOD_NEK2_1	Pkinase->MOD_CK1_1; Pkinase->MOD_NEK2_1	NA	NA
MMAA	O14776	WW->DOC_WW_Pin1_4	WW->DOC_WW_Pin1_4	WW->DOC_WW_Pin1_4	NA	NA
MMAA	O75400	WW->DOC_WW_Pin1_4	WW->DOC_WW_Pin1_4	WW->DOC_WW_Pin1_4	NA	NA
MMAA	P06493	Pkinase->MOD_CDK_SPxK_1; Pkinase->MOD_ProDKin_1	Pkinase->MOD_CDK_SPxK_1; Pkinase->MOD_ProDKin_1	Pkinase->MOD_CDK_SPxK_1; Pkinase->MOD_ProDKin_1	NA	NA
MMAA	P40763	NA	SH2->LIG_SH2_PTP2; SH2->LIG_SH2_STAT5	SH2->LIG_SH2_PTP2; SH2->LIG_SH2_STAT5	NA	SH2->LIG_SH2_PTP2
MMAA	P41240	NA	SH2->LIG_SH2_PTP2; SH2->LIG_SH2_STAT5	SH2->LIG_SH2_PTP2; SH2->LIG_SH2_STAT5	NA	SH2->LIG_SH2_PTP2
MMAA	P46108	NA	SH2->LIG_SH2_PTP2; SH2->LIG_SH2_STAT5	SH2->LIG_SH2_PTP2; SH2->LIG_SH2_STAT5	NA	SH2->LIG_SH2_PTP2
MMAA	P46109	NA	SH2->LIG_SH2_PTP2; SH2->LIG_SH2_STAT5	SH2->LIG_SH2_PTP2; SH2->LIG_SH2_STAT5	NA	SH2->LIG_SH2_PTP2
MMAA	P46977	STT3->MOD_N-GLC_2	NA	NA	STT3->MOD_N-GLC_2	NA
MMAA	P51452	DSPc->MOD_CDC14_SPxK_1	DSPc->MOD_CDC14_SPxK_1	DSPc->MOD_CDC14_SPxK_1	NA	NA
MMAA	P51692	NA	SH2->LIG_SH2_PTP2; SH2->LIG_SH2_STAT5	SH2->LIG_SH2_PTP2; SH2->LIG_SH2_STAT5	NA	SH2->LIG_SH2_PTP2
MMAA	P52735	NA	SH2->LIG_SH2_PTP2; SH2->LIG_SH2_STAT5	SH2->LIG_SH2_PTP2; SH2->LIG_SH2_STAT5	NA	SH2->LIG_SH2_PTP2
MMAA	P62993	NA	SH2->LIG_SH2_PTP2; SH2->LIG_SH2_STAT5	SH2->LIG_SH2_PTP2; SH2->LIG_SH2_STAT5	NA	SH2->LIG_SH2_PTP2
MMAA	P68400	Pkinase->MOD_CDK_SPxK_1; Pkinase->MOD_ProDKin_1	Pkinase->MOD_CDK_SPxK_1; Pkinase->MOD_ProDKin_1	Pkinase->MOD_CDK_SPxK_1; Pkinase->MOD_ProDKin_1	NA	NA
MMAA	Q02750	Pkinase->MOD_CDK_SPxK_1; Pkinase->MOD_ProDKin_1	Pkinase->MOD_CDK_SPxK_1; Pkinase->MOD_ProDKin_1	Pkinase->MOD_CDK_SPxK_1; Pkinase->MOD_ProDKin_1	NA	NA
MMAA	Q06124	NA	SH2->LIG_SH2_PTP2; SH2->LIG_SH2_STAT5	SH2->LIG_SH2_PTP2; SH2->LIG_SH2_STAT5	NA	SH2->LIG_SH2_PTP2
MMAA	Q13523	Pkinase->MOD_CDK_SPxK_1; Pkinase->MOD_ProDKin_1	Pkinase->MOD_CDK_SPxK_1; Pkinase->MOD_ProDKin_1	Pkinase->MOD_CDK_SPxK_1; Pkinase->MOD_ProDKin_1	NA	NA
MMAA	Q13526	WW->DOC_WW_Pin1_4	WW->DOC_WW_Pin1_4	WW->DOC_WW_Pin1_4	NA	NA
MMAA	Q9UKE5	Pkinase->MOD_CDK_SPxK_1; Pkinase->MOD_ProDKin_1	Pkinase->MOD_CDK_SPxK_1; Pkinase->MOD_ProDKin_1	Pkinase->MOD_CDK_SPxK_1; Pkinase->MOD_ProDKin_1	NA	NA
MYBPC3	P06493	Pkinase->MOD_CK2_1; Pkinase->MOD_GSK3_1	Pkinase->MOD_CK2_1; Pkinase->MOD_GSK3_1	Pkinase->MOD_CK2_1; Pkinase->MOD_GSK3_1	NA	NA
MYBPC3	P19525	Pkinase->MOD_CK2_1; Pkinase->MOD_GSK3_1	Pkinase->MOD_CK2_1; Pkinase->MOD_GSK3_1	Pkinase->MOD_CK2_1; Pkinase->MOD_GSK3_1	NA	NA
MYBPC3	P46109	SH3_1->LIG_SH3_3	SH3_1->LIG_SH3_3	SH3_1->LIG_SH3_3	NA	NA
MYBPC3	P55196	FHA->LIG_FHA_1; FHA->LIG_FHA_2	FHA->LIG_FHA_1; FHA->LIG_FHA_2	FHA->LIG_FHA_1; FHA->LIG_FHA_2	NA	NA
MYBPC3	P61956	Rad60-SLD->LIG_SUMO_SIM_par_1	NA	NA	Rad60-SLD->LIG_SUMO_SIM_par_1	NA
MYBPC3	P68400	Pkinase->MOD_CK2_1; Pkinase->MOD_GSK3_1	Pkinase->MOD_CK2_1; Pkinase->MOD_GSK3_1	Pkinase->MOD_CK2_1; Pkinase->MOD_GSK3_1	NA	NA
MYBPC3	Q13813	SH3_1->LIG_SH3_3	SH3_1->LIG_SH3_3	SH3_1->LIG_SH3_3	NA	NA
MYBPC3	Q93009	NA	MATH->DEG_SPOP_SBC_1	MATH->DEG_SPOP_SBC_1	NA	MATH->DEG_SPOP_SBC_1
MYBPC3	Q99961	SH3_1->LIG_SH3_3	SH3_1->LIG_SH3_3	SH3_1->LIG_SH3_3	NA	NA
MYBPC3	Q9UKE5	Pkinase->MOD_CK2_1; Pkinase->MOD_GSK3_1	Pkinase->MOD_CK2_1; Pkinase->MOD_GSK3_1	Pkinase->MOD_CK2_1; Pkinase->MOD_GSK3_1	NA	NA
NCOA6	O75400	WW->DOC_WW_Pin1_4	WW->DOC_WW_Pin1_4	WW->DOC_WW_Pin1_4	NA	NA
NCOA6	P06493	Pkinase->MOD_CDK_SPxK_1; Pkinase->MOD_ProDKin_1	Pkinase->MOD_CDK_SPxK_1; Pkinase->MOD_ProDKin_1	Pkinase->MOD_CDK_SPxK_1; Pkinase->MOD_ProDKin_1	NA	NA
NCOA6	P19525	Pkinase->MOD_CDK_SPxK_1; Pkinase->MOD_ProDKin_1	Pkinase->MOD_CDK_SPxK_1; Pkinase->MOD_ProDKin_1	Pkinase->MOD_CDK_SPxK_1; Pkinase->MOD_ProDKin_1	NA	NA
NCOA6	P28482	Pkinase->MOD_CDK_SPxK_1; Pkinase->MOD_ProDKin_1	Pkinase->MOD_CDK_SPxK_1; Pkinase->MOD_ProDKin_1	Pkinase->MOD_CDK_SPxK_1; Pkinase->MOD_ProDKin_1	NA	NA
NCOA6	Q16539	Pkinase->MOD_CDK_SPxK_1; Pkinase->MOD_ProDKin_1	Pkinase->MOD_CDK_SPxK_1; Pkinase->MOD_ProDKin_1	Pkinase->MOD_CDK_SPxK_1; Pkinase->MOD_ProDKin_1	NA	NA
NCOA6	Q96SB4	Pkinase->MOD_CDK_SPxK_1; Pkinase->MOD_ProDKin_1	Pkinase->MOD_CDK_SPxK_1; Pkinase->MOD_ProDKin_1	Pkinase->MOD_CDK_SPxK_1; Pkinase->MOD_ProDKin_1	NA	NA
NCOA6	Q9UKE5	Pkinase->MOD_CDK_SPxK_1; Pkinase->MOD_ProDKin_1	Pkinase->MOD_CDK_SPxK_1; Pkinase->MOD_ProDKin_1	Pkinase->MOD_CDK_SPxK_1; Pkinase->MOD_ProDKin_1	NA	NA
NRAP	O75400	WW->DOC_WW_Pin1_4	WW->DOC_WW_Pin1_4	WW->DOC_WW_Pin1_4	NA	NA
NRAP	P06493	Pkinase->MOD_ProDKin_1	Pkinase->MOD_ProDKin_1	Pkinase->MOD_ProDKin_1	NA	NA
NRAP	P19525	Pkinase->MOD_ProDKin_1	Pkinase->MOD_ProDKin_1	Pkinase->MOD_ProDKin_1	NA	NA
NRAP	P68400	Pkinase->MOD_ProDKin_1	Pkinase->MOD_ProDKin_1	Pkinase->MOD_ProDKin_1	NA	NA
NRAP	Q13526	WW->DOC_WW_Pin1_4	WW->DOC_WW_Pin1_4	WW->DOC_WW_Pin1_4	NA	NA
NRAP	Q9P289	Pkinase->MOD_ProDKin_1	Pkinase->MOD_ProDKin_1	Pkinase->MOD_ProDKin_1	NA	NA
NRAP	Q9UKE5	Pkinase->MOD_ProDKin_1	Pkinase->MOD_ProDKin_1	Pkinase->MOD_ProDKin_1	NA	NA
NRCAM	P46109	NA	SH2->LIG_SH2_STAT5	SH2->LIG_SH2_STAT5	NA	SH2->LIG_SH2_STAT5
NRCAM	P68400	Pkinase->MOD_CK1_1	Pkinase->MOD_CK1_1	Pkinase->MOD_CK1_1	NA	NA
NRCAM	Q06124	NA	SH2->LIG_SH2_STAT5	SH2->LIG_SH2_STAT5	NA	SH2->LIG_SH2_STAT5
NRCAM	Q8WZ42	Pkinase->MOD_CK1_1	Pkinase->MOD_CK1_1	Pkinase->MOD_CK1_1	NA	NA
NRCAM	Q9UKE5	Pkinase->MOD_CK1_1	Pkinase->MOD_CK1_1	Pkinase->MOD_CK1_1	NA	NA
PHF20	O75400	NA	WW->DOC_WW_Pin1_4	WW->DOC_WW_Pin1_4	NA	WW->DOC_WW_Pin1_4
PHF20	P06493	NA	Pkinase->MOD_CK2_1; Pkinase->MOD_ProDKin_1	Pkinase->MOD_CK2_1; Pkinase->MOD_ProDKin_1	NA	Pkinase->MOD_CK2_1
PHF20	P46109	SH3_1->LIG_SH3_3	SH3_1->LIG_SH3_3	SH3_1->LIG_SH3_3	NA	NA
PHF20	P68400	NA	Pkinase->MOD_CK2_1; Pkinase->MOD_ProDKin_1	Pkinase->MOD_CK2_1; Pkinase->MOD_ProDKin_1	NA	Pkinase->MOD_CK2_1
PHF20	Q13526	NA	WW->DOC_WW_Pin1_4	WW->DOC_WW_Pin1_4	NA	WW->DOC_WW_Pin1_4
PHF20	Q13813	SH3_1->LIG_SH3_3	SH3_1->LIG_SH3_3	SH3_1->LIG_SH3_3	NA	NA
PHF20	Q8WZ42	NA	Pkinase->MOD_CK2_1; Pkinase->MOD_ProDKin_1	Pkinase->MOD_CK2_1; Pkinase->MOD_ProDKin_1	NA	Pkinase->MOD_CK2_1
PHF20	Q93009	NA	MATH->LIG_TRAF2_1	MATH->LIG_TRAF2_1	NA	MATH->LIG_TRAF2_1
PHF20	Q9UKE5	NA	Pkinase->MOD_CK2_1; Pkinase->MOD_ProDKin_1	Pkinase->MOD_CK2_1; Pkinase->MOD_ProDKin_1	NA	Pkinase->MOD_CK2_1
PITPNM1	O75400	WW->DOC_WW_Pin1_4	WW->DOC_WW_Pin1_4	WW->DOC_WW_Pin1_4	NA	NA
PITPNM1	O95747	Pkinase->MOD_CK2_1; Pkinase->MOD_ProDKin_1	Pkinase->MOD_CK2_1; Pkinase->MOD_ProDKin_1	Pkinase->MOD_CK2_1; Pkinase->MOD_ProDKin_1	NA	NA
PITPNM1	P06493	Pkinase->MOD_CK2_1; Pkinase->MOD_ProDKin_1	Pkinase->MOD_CK2_1; Pkinase->MOD_ProDKin_1	Pkinase->MOD_CK2_1; Pkinase->MOD_ProDKin_1	NA	NA
PITPNM1	P68400	Pkinase->MOD_CK2_1; Pkinase->MOD_ProDKin_1	Pkinase->MOD_CK2_1; Pkinase->MOD_ProDKin_1	Pkinase->MOD_CK2_1; Pkinase->MOD_ProDKin_1	NA	NA
PITPNM1	Q13526	WW->DOC_WW_Pin1_4	WW->DOC_WW_Pin1_4	WW->DOC_WW_Pin1_4	NA	NA
PITPNM1	Q9UKE5	Pkinase->MOD_CK2_1; Pkinase->MOD_ProDKin_1	Pkinase->MOD_CK2_1; Pkinase->MOD_ProDKin_1	Pkinase->MOD_CK2_1; Pkinase->MOD_ProDKin_1	NA	NA
PPIG	P61088	NA	UQ_con->MOD_SUMO_rev_2	UQ_con->MOD_SUMO_rev_2	NA	UQ_con->MOD_SUMO_rev_2
PPIG	P63279	NA	UQ_con->MOD_SUMO_rev_2	UQ_con->MOD_SUMO_rev_2	NA	UQ_con->MOD_SUMO_rev_2
PPIG	P68036	NA	UQ_con->MOD_SUMO_rev_2	UQ_con->MOD_SUMO_rev_2	NA	UQ_con->MOD_SUMO_rev_2
SCN1A	O43684	WD40->TRG_ER_diArg_1	WD40->TRG_ER_diArg_1	WD40->TRG_ER_diArg_1	NA	NA
SCN1A	P06493	Pkinase->MOD_CK2_1; Pkinase->MOD_NEK2_1; Pkinase->MOD_Plk_1	Pkinase->MOD_CK1_1; Pkinase->MOD_CK2_1; Pkinase->MOD_Plk_1	Pkinase->MOD_CK1_1; Pkinase->MOD_CK2_1; Pkinase->MOD_Plk_1	Pkinase->MOD_NEK2_1	Pkinase->MOD_CK1_1
SCN1A	P22695	Peptidase_M16->CLV_NRD_NRD_1	Peptidase_M16->CLV_NRD_NRD_1	Peptidase_M16->CLV_NRD_NRD_1	NA	NA
SCN1A	P31930	Peptidase_M16->CLV_NRD_NRD_1	Peptidase_M16->CLV_NRD_NRD_1	Peptidase_M16->CLV_NRD_NRD_1	NA	NA
SCN1A	P35606	WD40->TRG_ER_diArg_1	WD40->TRG_ER_diArg_1	WD40->TRG_ER_diArg_1	NA	NA
SCN1A	P53621	WD40->TRG_ER_diArg_1	WD40->TRG_ER_diArg_1	WD40->TRG_ER_diArg_1	NA	NA
SCN1A	P55735	WD40->TRG_ER_diArg_1	WD40->TRG_ER_diArg_1	WD40->TRG_ER_diArg_1	NA	NA
SCN1A	P62873	WD40->TRG_ER_diArg_1	WD40->TRG_ER_diArg_1	WD40->TRG_ER_diArg_1	NA	NA
SCN1A	P62879	WD40->TRG_ER_diArg_1	WD40->TRG_ER_diArg_1	WD40->TRG_ER_diArg_1	NA	NA
SCN1A	P63244	WD40->TRG_ER_diArg_1	WD40->TRG_ER_diArg_1	WD40->TRG_ER_diArg_1	NA	NA
SCN1A	P78406	WD40->TRG_ER_diArg_1	WD40->TRG_ER_diArg_1	WD40->TRG_ER_diArg_1	NA	NA
SCN1A	Q09028	WD40->TRG_ER_diArg_1	WD40->TRG_ER_diArg_1	WD40->TRG_ER_diArg_1	NA	NA
SCN1A	Q10713	Peptidase_M16->CLV_NRD_NRD_1	Peptidase_M16->CLV_NRD_NRD_1	Peptidase_M16->CLV_NRD_NRD_1	NA	NA
SCN1A	Q13347	WD40->TRG_ER_diArg_1	WD40->TRG_ER_diArg_1	WD40->TRG_ER_diArg_1	NA	NA
SCN1A	Q13409	WD40->TRG_ER_diArg_1	WD40->TRG_ER_diArg_1	WD40->TRG_ER_diArg_1	NA	NA
SCN1A	Q16576	WD40->TRG_ER_diArg_1	WD40->TRG_ER_diArg_1	WD40->TRG_ER_diArg_1	NA	NA
SCN1A	Q2TAY7	WD40->TRG_ER_diArg_1	WD40->TRG_ER_diArg_1	WD40->TRG_ER_diArg_1	NA	NA
SCN1A	Q92747	WD40->TRG_ER_diArg_1	WD40->TRG_ER_diArg_1	WD40->TRG_ER_diArg_1	NA	NA
SCN1A	Q96DI7	WD40->TRG_ER_diArg_1	WD40->TRG_ER_diArg_1	WD40->TRG_ER_diArg_1	NA	NA
SCN1A	Q9BQA1	WD40->TRG_ER_diArg_1	WD40->TRG_ER_diArg_1	WD40->TRG_ER_diArg_1	NA	NA
SCN1A	Q9BV38	WD40->TRG_ER_diArg_1	WD40->TRG_ER_diArg_1	WD40->TRG_ER_diArg_1	NA	NA
SCN1A	Q9GZS3	WD40->TRG_ER_diArg_1	WD40->TRG_ER_diArg_1	WD40->TRG_ER_diArg_1	NA	NA
SCN1A	Q9UKE5	Pkinase->MOD_CK2_1; Pkinase->MOD_NEK2_1; Pkinase->MOD_Plk_1	Pkinase->MOD_CK1_1; Pkinase->MOD_CK2_1; Pkinase->MOD_Plk_1	Pkinase->MOD_CK1_1; Pkinase->MOD_CK2_1; Pkinase->MOD_Plk_1	Pkinase->MOD_NEK2_1	Pkinase->MOD_CK1_1
SCN1A	Q9ULV4	WD40->TRG_ER_diArg_1	WD40->TRG_ER_diArg_1	WD40->TRG_ER_diArg_1	NA	NA
SCN1A	Q9UMS4	WD40->TRG_ER_diArg_1	WD40->TRG_ER_diArg_1	WD40->TRG_ER_diArg_1	NA	NA
SCN1A	Q9Y3F4	WD40->TRG_ER_diArg_1	WD40->TRG_ER_diArg_1	WD40->TRG_ER_diArg_1	NA	NA
SCN1A	Q9Y4P3	WD40->TRG_ER_diArg_1	WD40->TRG_ER_diArg_1	WD40->TRG_ER_diArg_1	NA	NA
SCN2A	P06493	Pkinase->MOD_CK2_1	Pkinase->MOD_CK2_1; Pkinase->MOD_GSK3_1	Pkinase->MOD_CK2_1; Pkinase->MOD_GSK3_1	NA	Pkinase->MOD_GSK3_1
SCN2A	Q9UKE5	Pkinase->MOD_CK2_1	Pkinase->MOD_CK2_1; Pkinase->MOD_GSK3_1	Pkinase->MOD_CK2_1; Pkinase->MOD_GSK3_1	NA	Pkinase->MOD_GSK3_1
SPRY4	O75400	NA	WW->DOC_WW_Pin1_4	WW->DOC_WW_Pin1_4	NA	WW->DOC_WW_Pin1_4
SPRY4	P06493	NA	Pkinase->MOD_CDK_SPxK_1; Pkinase->MOD_ProDKin_1	Pkinase->MOD_CDK_SPxK_1; Pkinase->MOD_ProDKin_1	NA	Pkinase->MOD_CDK_SPxK_1
SPRY4	Q13526	NA	WW->DOC_WW_Pin1_4	WW->DOC_WW_Pin1_4	NA	WW->DOC_WW_Pin1_4
SPRY4	Q9UKE5	NA	Pkinase->MOD_CDK_SPxK_1; Pkinase->MOD_ProDKin_1	Pkinase->MOD_CDK_SPxK_1; Pkinase->MOD_ProDKin_1	NA	Pkinase->MOD_CDK_SPxK_1
SRRM1	O75400	NA	WW->DOC_WW_Pin1_4	WW->DOC_WW_Pin1_4	NA	WW->DOC_WW_Pin1_4
SRRM1	P06493	NA	Pkinase->MOD_ProDKin_1	Pkinase->MOD_ProDKin_1	NA	Pkinase->MOD_ProDKin_1
SRRM1	P55196	NA	FHA->LIG_FHA_1	FHA->LIG_FHA_1	NA	FHA->LIG_FHA_1
SRRM1	P68400	NA	Pkinase->MOD_ProDKin_1	Pkinase->MOD_ProDKin_1	NA	Pkinase->MOD_ProDKin_1
SRRM1	Q13526	NA	WW->DOC_WW_Pin1_4	WW->DOC_WW_Pin1_4	NA	WW->DOC_WW_Pin1_4
SRRM1	Q13813	SH3_1->LIG_SH3_3	SH3_1->LIG_SH3_3	SH3_1->LIG_SH3_3	NA	NA
SRRM1	Q93009	MATH->DOC_USP7_MATH_1	MATH->DOC_USP7_MATH_1	MATH->DOC_USP7_MATH_1	NA	NA
SRRM1	Q9UKE5	NA	Pkinase->MOD_ProDKin_1	Pkinase->MOD_ProDKin_1	NA	Pkinase->MOD_ProDKin_1
SYNRG	O14757	Pkinase->MOD_CK2_1; Pkinase->MOD_ProDKin_1	Pkinase->MOD_CK2_1; Pkinase->MOD_ProDKin_1	Pkinase->MOD_CK2_1; Pkinase->MOD_ProDKin_1	NA	NA
SYNRG	O14965	Pkinase->MOD_CK2_1; Pkinase->MOD_ProDKin_1	Pkinase->MOD_CK2_1; Pkinase->MOD_ProDKin_1	Pkinase->MOD_CK2_1; Pkinase->MOD_ProDKin_1	NA	NA
SYNRG	O75400	WW->DOC_WW_Pin1_4	WW->DOC_WW_Pin1_4	WW->DOC_WW_Pin1_4	NA	NA
SYNRG	P06493	Pkinase->MOD_CK2_1; Pkinase->MOD_ProDKin_1	Pkinase->MOD_CK2_1; Pkinase->MOD_ProDKin_1	Pkinase->MOD_CK2_1; Pkinase->MOD_ProDKin_1	NA	NA
SYNRG	P09874	NA	BRCT->LIG_BRCT_BRCA1_1	BRCT->LIG_BRCT_BRCA1_1	NA	BRCT->LIG_BRCT_BRCA1_1
SYNRG	P46977	STT3->MOD_N-GLC_2	STT3->MOD_N-GLC_2	STT3->MOD_N-GLC_2	NA	NA
SYNRG	P49674	Pkinase->MOD_CK2_1; Pkinase->MOD_ProDKin_1	Pkinase->MOD_CK2_1; Pkinase->MOD_ProDKin_1	Pkinase->MOD_CK2_1; Pkinase->MOD_ProDKin_1	NA	NA
SYNRG	P53350	Pkinase->MOD_CK2_1; Pkinase->MOD_ProDKin_1	Pkinase->MOD_CK2_1; Pkinase->MOD_ProDKin_1	Pkinase->MOD_CK2_1; Pkinase->MOD_ProDKin_1	NA	NA
SYNRG	P55196	FHA->LIG_FHA_2	FHA->LIG_FHA_2	FHA->LIG_FHA_2	NA	NA
SYNRG	Q13526	WW->DOC_WW_Pin1_4	WW->DOC_WW_Pin1_4	WW->DOC_WW_Pin1_4	NA	NA
SYNRG	Q9UKE5	Pkinase->MOD_CK2_1; Pkinase->MOD_ProDKin_1	Pkinase->MOD_CK2_1; Pkinase->MOD_ProDKin_1	Pkinase->MOD_CK2_1; Pkinase->MOD_ProDKin_1	NA	NA
TNNT2	O00505	Arm->TRG_NLS_MonoCore_2; Arm->TRG_NLS_MonoExtN_4	Arm->TRG_NLS_MonoCore_2; Arm->TRG_NLS_MonoExtN_4	Arm->TRG_NLS_MonoCore_2; Arm->TRG_NLS_MonoExtN_4	NA	NA
TNNT2	O00629	Arm->TRG_NLS_MonoCore_2; Arm->TRG_NLS_MonoExtN_4	Arm->TRG_NLS_MonoCore_2; Arm->TRG_NLS_MonoExtN_4	Arm->TRG_NLS_MonoCore_2; Arm->TRG_NLS_MonoExtN_4	NA	NA
TNNT2	O60684	Arm->TRG_NLS_MonoCore_2; Arm->TRG_NLS_MonoExtN_4	Arm->TRG_NLS_MonoCore_2; Arm->TRG_NLS_MonoExtN_4	Arm->TRG_NLS_MonoCore_2; Arm->TRG_NLS_MonoExtN_4	NA	NA
TNNT2	P52292	Arm->TRG_NLS_MonoCore_2; Arm->TRG_NLS_MonoExtN_4	Arm->TRG_NLS_MonoCore_2; Arm->TRG_NLS_MonoExtN_4	Arm->TRG_NLS_MonoCore_2; Arm->TRG_NLS_MonoExtN_4	NA	NA
TNNT2	P52294	Arm->TRG_NLS_MonoCore_2; Arm->TRG_NLS_MonoExtN_4	Arm->TRG_NLS_MonoCore_2; Arm->TRG_NLS_MonoExtN_4	Arm->TRG_NLS_MonoCore_2; Arm->TRG_NLS_MonoExtN_4	NA	NA
TNNT2	Q14974	Arm->TRG_NLS_MonoCore_2; Arm->TRG_NLS_MonoExtN_4	Arm->TRG_NLS_MonoCore_2; Arm->TRG_NLS_MonoExtN_4	Arm->TRG_NLS_MonoCore_2; Arm->TRG_NLS_MonoExtN_4	NA	NA
TTC7A	P00491	NA	PNP_UDP_1->MOD_GlcNHglycan	PNP_UDP_1->MOD_GlcNHglycan	NA	PNP_UDP_1->MOD_GlcNHglycan
TTC7A	P06493	Pkinase->MOD_GSK3_1; Pkinase->MOD_PKA_1; Pkinase->MOD_PKA_2	Pkinase->MOD_GSK3_1; Pkinase->MOD_PKA_1; Pkinase->MOD_PKA_2	Pkinase->MOD_GSK3_1; Pkinase->MOD_PKA_1; Pkinase->MOD_PKA_2	NA	NA
TTC7A	P22695	Peptidase_M16->CLV_NRD_NRD_1	Peptidase_M16->CLV_NRD_NRD_1	Peptidase_M16->CLV_NRD_NRD_1	NA	NA
TTC7A	P31930	Peptidase_M16->CLV_NRD_NRD_1	Peptidase_M16->CLV_NRD_NRD_1	Peptidase_M16->CLV_NRD_NRD_1	NA	NA
TTC7A	P68400	Pkinase->MOD_GSK3_1; Pkinase->MOD_PKA_1; Pkinase->MOD_PKA_2	Pkinase->MOD_GSK3_1; Pkinase->MOD_PKA_1; Pkinase->MOD_PKA_2	Pkinase->MOD_GSK3_1; Pkinase->MOD_PKA_1; Pkinase->MOD_PKA_2	NA	NA
TTC7A	Q9UKE5	Pkinase->MOD_GSK3_1; Pkinase->MOD_PKA_1; Pkinase->MOD_PKA_2	Pkinase->MOD_GSK3_1; Pkinase->MOD_PKA_1; Pkinase->MOD_PKA_2	Pkinase->MOD_GSK3_1; Pkinase->MOD_PKA_1; Pkinase->MOD_PKA_2	NA	NA
TTF1	P36873	Metallophos->DOC_PP2B_LxvP_1	Metallophos->DOC_PP2B_LxvP_1	Metallophos->DOC_PP2B_LxvP_1	NA	NA
TTF1	P42345	NA	PI3_PI4_kinase->MOD_PIKK_1	PI3_PI4_kinase->MOD_PIKK_1	NA	PI3_PI4_kinase->MOD_PIKK_1
TTF1	P67775	Metallophos->DOC_PP2B_LxvP_1	Metallophos->DOC_PP2B_LxvP_1	Metallophos->DOC_PP2B_LxvP_1	NA	NA
TTF1	P78527	NA	PI3_PI4_kinase->MOD_PIKK_1	PI3_PI4_kinase->MOD_PIKK_1	NA	PI3_PI4_kinase->MOD_PIKK_1
TTF1	Q93009	NA	MATH->DOC_USP7_MATH_1	MATH->DOC_USP7_MATH_1	NA	MATH->DOC_USP7_MATH_1
TTR	O95747	Pkinase->MOD_CK1_1; Pkinase->MOD_GSK3_1	Pkinase->MOD_CK1_1; Pkinase->MOD_GSK3_1	Pkinase->MOD_CK1_1; Pkinase->MOD_GSK3_1	NA	NA
TTR	P00491	PNP_UDP_1->MOD_GlcNHglycan	PNP_UDP_1->MOD_GlcNHglycan	PNP_UDP_1->MOD_GlcNHglycan	NA	NA
TTR	P06493	Pkinase->MOD_CK1_1; Pkinase->MOD_GSK3_1	Pkinase->MOD_CK1_1; Pkinase->MOD_GSK3_1	Pkinase->MOD_CK1_1; Pkinase->MOD_GSK3_1	NA	NA
TTR	P68400	Pkinase->MOD_CK1_1; Pkinase->MOD_GSK3_1	Pkinase->MOD_CK1_1; Pkinase->MOD_GSK3_1	Pkinase->MOD_CK1_1; Pkinase->MOD_GSK3_1	NA	NA
TTR	Q9UKE5	Pkinase->MOD_CK1_1; Pkinase->MOD_GSK3_1	Pkinase->MOD_CK1_1; Pkinase->MOD_GSK3_1	Pkinase->MOD_CK1_1; Pkinase->MOD_GSK3_1	NA	NA
