# Supplementary material for: Pathogenic mutations of human phosphorylation sites affect protein–protein interactions
Source: Nat Commun. 2024 Apr 11;15:3146. doi: 10.1038/s41467-024-46794-8 (PMC11009412; doi:10.1038/s41467-024-46794-8)
Supplement: Supplementary file 7 — Supplementary Data 4 [file 41467_2024_46794_MOESM7_ESM.xlsx]

## Sheet: readme
Sheet 2:	Protein Groups as generated from the MaxQuant analysis
Sheet 3:	LFQ intenisities extracted from the ProteinGroups table. Data was filtered for contaminats, only identified by site, and by reverse database
	Column names:	Protein.IDs
		Protein.names
		Gene.names
		LFQ.intensity.S102A_1			Replicate 1		S102A = Ala
		LFQ.intensity.S102A_2			Replicate 2
		LFQ.intensity.S102A_3			Replicate 3
		LFQ.intensity.S102D_1			Replicate 1		S102D = Asp
		LFQ.intensity.S102D_2			Replicate 2
		LFQ.intensity.S102D_3			Replicate 3
		LFQ.intensity.Control_1			Replicate 1
		LFQ.intensity.Control_2			Replicate 2
		LFQ.intensity.Control_3			Replicate 3
		LFQ.intensity.S102P_1			Replicate 1		S102P = Mut
		LFQ.intensity.S102P_2			Replicate 2
		LFQ.intensity.S102P_3			Replicate 3
		LFQ.intensity.WT_1			Replicate 1
		LFQ.intensity.WT_2			Replicate 2
		LFQ.intensity.WT_3			Replicate 3
Sheet 4:	Log2 tranformed LFQ values from sheet 3. After filtering for two valid values within at least one group (triplicates)
Sheet 5:	Log2 tranformed LFQ values from sheet 3 after data imputation						Colored rows indicate significant proteins.
Sheet 6:	Results of a student t-test between WT and Control samples
Sheet 7:	Results of a student t-test between S102P and Control samples
Sheet 8:	Results of a student t-test between S102D and Control samples
Sheet 9:	Results of a student t-test between S102A and Control samples

## Sheet: ProteinGroups
Protein IDs	Majority protein IDs	Peptide counts (all)	Peptide counts (razor+unique)	Peptide counts (unique)	Protein names	Gene names	Fasta headers	Number of proteins	Peptides	Razor + unique peptides	Unique peptides	Peptides Ala_1	Peptides Ala_2	Peptides Ala_3	Peptides Asp_1	Peptides Asp_2	Peptides Asp_3	Peptides Control_1	Peptides Control_2	Peptides Control_3	Peptides Mut_1	Peptides Mut_2	Peptides Mut_3	Peptides Wt_1	Peptides Wt_2	Peptides Wt_3	Razor + unique peptides Ala_1	Razor + unique peptides Ala_2	Razor + unique peptides Ala_3	Razor + unique peptides Asp_1	Razor + unique peptides Asp_2	Razor + unique peptides Asp_3	Razor + unique peptides Control_1	Razor + unique peptides Control_2	Razor + unique peptides Control_3	Razor + unique peptides Mut_1	Razor + unique peptides Mut_2	Razor + unique peptides Mut_3	Razor + unique peptides Wt_1	Razor + unique peptides Wt_2	Razor + unique peptides Wt_3	Unique peptides Ala_1	Unique peptides Ala_2	Unique peptides Ala_3	Unique peptides Asp_1	Unique peptides Asp_2	Unique peptides Asp_3	Unique peptides Control_1	Unique peptides Control_2
A0A024QZ42;O75340-2;O75340;H0Y9X3;A0A087WZ38	A0A024QZ42;O75340-2;O75340	4;4;4;1;1	4;4;4;1;1	4;4;4;1;1	Programmed cell death protein 6	PDCD6	tr|A0A024QZ42|A0A024QZ42_HUMAN HCG1985580, isoform CRA_c OS=Homo sapiens OX=9606 GN=PDCD6 PE=1 SV=1;sp|O75340-2|PDCD6_HUMAN Isoform 2 of Programmed cell death protein 6 OS=Homo sapiens OX=9606 GN=PDCD6;sp|O75340|PDCD6_HUMAN Programmed cell death protein 6	5	4	4	4	3	3	3	3	2	2	2	4	4	4	4	4	2	2	3	3	3	3	3	2	2	2	4	4	4	4	4	2	2	3	3	3	3	3	2	2	2	4
A0A024R1R8;Q9Y2S6	A0A024R1R8;Q9Y2S6	1;1	1;1	1;1	Translation machinery-associated protein 7	hCG_2014768;TMA7	tr|A0A024R1R8|A0A024R1R8_HUMAN HCG2014768, isoform CRA_a OS=Homo sapiens OX=9606 GN=hCG_2014768 PE=4 SV=1;sp|Q9Y2S6|TMA7_HUMAN Translation machinery-associated protein 7 OS=Homo sapiens OX=9606 GN=TMA7 PE=1 SV=1	2	1	1	1	1	1	1	1	1	1	1	1	1	1	1	1	1	1	1	1	1	1	1	1	1	1	1	1	1	1	1	1	1	1	1	1	1	1	1	1	1	1
Q00341;A0A024R4E5;Q00341-2;C9JIZ1;C9J5E5;C9JZI8;C9JHS7;H7C0A4;C9JES8;C9JHZ8;C9JK79;C9JT62;C9JHN6;C9JEJ8;C9JBS3;C9JQ82;C9JMQ6;H0Y394;C9J739;H7BZC3;H7C2D1;C9JHS9	Q00341;A0A024R4E5;Q00341-2;C9JIZ1;C9J5E5;C9JZI8	7;7;4;4;4;4;3;3;3;3;3;3;2;2;2;2;2;2;1;1;1;1	7;7;4;4;4;4;3;3;3;3;3;3;2;2;2;2;2;2;1;1;1;1	7;7;4;4;4;4;3;3;3;3;3;3;2;2;2;2;2;2;1;1;1;1	Vigilin	HDLBP	sp|Q00341|VIGLN_HUMAN Vigilin OS=Homo sapiens OX=9606 GN=HDLBP PE=1 SV=2;tr|A0A024R4E5|A0A024R4E5_HUMAN High density lipoprotein binding protein (Vigilin), isoform CRA_a OS=Homo sapiens OX=9606 GN=HDLBP PE=1 SV=1;sp|Q00341-2|VIGLN_HUMAN Isoform 2 of Vigili	22	7	7	7	4	4	5	6	4	4	6	7	6	4	5	6	6	6	5	4	4	5	6	4	4	6	7	6	4	5	6	6	6	5	4	4	5	6	4	4	6	7
A0A024R4M0;P46781;B5MCT8;C9JM19;F2Z3C0;A8MXK4	A0A024R4M0;P46781;B5MCT8;C9JM19	13;13;11;11;3;3	13;13;11;11;3;3	13;13;11;11;3;3	40S ribosomal protein S9	RPS9	tr|A0A024R4M0|A0A024R4M0_HUMAN 40S ribosomal protein S9 OS=Homo sapiens OX=9606 GN=RPS9 PE=1 SV=1;sp|P46781|RS9_HUMAN 40S ribosomal protein S9 OS=Homo sapiens OX=9606 GN=RPS9 PE=1 SV=3;tr|B5MCT8|B5MCT8_HUMAN 40S ribosomal protein S9 OS=Homo sapiens OX=9606	6	13	13	13	11	10	13	11	13	11	13	12	11	11	12	13	11	11	12	11	10	13	11	13	11	13	12	11	11	12	13	11	11	12	11	10	13	11	13	11	13	12
K7EN05;K7EPC8;A0A024R7E8;K7EQ44;K7EMV4;P60002	K7EN05;K7EPC8;A0A024R7E8;K7EQ44;K7EMV4;P60002	1;1;1;1;1;1	1;1;1;1;1;1	1;1;1;1;1;1	Transcription elongation factor 1 homolog	ELOF1	tr|K7EN05|K7EN05_HUMAN Transcription elongation factor 1 homolog OS=Homo sapiens OX=9606 GN=ELOF1 PE=1 SV=1;tr|K7EPC8|K7EPC8_HUMAN Transcription elongation factor 1 homolog OS=Homo sapiens OX=9606 GN=ELOF1 PE=1 SV=1;tr|A0A024R7E8|A0A024R7E8_HUMAN Transcrip	6	1	1	1	0	0	1	1	1	0	1	1	1	0	1	1	0	1	1	0	0	1	1	1	0	1	1	1	0	1	1	0	1	1	0	0	1	1	1	0	1	1
A0A024RA52;P25787;C9JCK5;H3BT36;H7C402	A0A024RA52;P25787	7;7;3;2;1	7;7;3;2;1	7;7;3;2;1	Proteasome subunit alpha type;Proteasome subunit alpha type-2	PSMA2	tr|A0A024RA52|A0A024RA52_HUMAN Proteasome subunit alpha type OS=Homo sapiens OX=9606 GN=PSMA2 PE=1 SV=1;sp|P25787|PSA2_HUMAN Proteasome subunit alpha type-2 OS=Homo sapiens OX=9606 GN=PSMA2 PE=1 SV=2	5	7	7	7	6	5	5	5	6	7	7	6	6	5	6	6	7	6	6	6	5	5	5	6	7	7	6	6	5	6	6	7	6	6	6	5	5	5	6	7	7	6
A0A024RAC6;Q14241	A0A024RAC6;Q14241	5;4	5;4	5;4	Transcription elongation factor B polypeptide 3	TCEB3	tr|A0A024RAC6|A0A024RAC6_HUMAN Elongin-A OS=Homo sapiens OX=9606 GN=ELOA PE=1 SV=1;sp|Q14241|ELOA1_HUMAN Elongin-A OS=Homo sapiens OX=9606 GN=ELOA PE=1 SV=2	2	5	5	5	3	3	4	5	4	3	3	4	3	3	4	4	3	4	5	3	3	4	5	4	3	3	4	3	3	4	4	3	4	5	3	3	4	5	4	3	3	4
A0A024RBG1;Q9NZJ9-2;Q9NZJ9-3;Q9NZJ9;F8VRL4;F8VRR0;A0A0C4DGJ4;Q96G61;Q8NFP7	A0A024RBG1;Q9NZJ9-2;Q9NZJ9-3;Q9NZJ9	3;3;2;2;1;1;1;1;1	3;3;2;2;1;1;1;1;1	3;3;2;2;1;1;1;1;1	Diphosphoinositol polyphosphate phosphohydrolase 2	NUDT4	sp|A0A024RBG1|NUD4B_HUMAN Diphosphoinositol polyphosphate phosphohydrolase NUDT4B OS=Homo sapiens OX=9606 GN=NUDT4B PE=3 SV=1;sp|Q9NZJ9-2|NUDT4_HUMAN Isoform 2 of Diphosphoinositol polyphosphate phosphohydrolase 2 OS=Homo sapiens OX=9606 GN=NUDT4;sp|Q9NZJ9	9	3	3	3	3	3	2	3	2	3	3	2	3	2	2	3	3	3	3	3	3	2	3	2	3	3	2	3	2	2	3	3	3	3	3	3	2	3	2	3	3	2
A0A024RBT2;Q9NR28-2;Q9NR28-3;Q9NR28	A0A024RBT2;Q9NR28-2;Q9NR28-3;Q9NR28	2;2;2;2	2;2;2;2	2;2;2;2	Diablo homolog, mitochondrial	DIABLO	tr|A0A024RBT2|A0A024RBT2_HUMAN Diablo homolog, mitochondrial OS=Homo sapiens OX=9606 GN=DIABLO PE=1 SV=1;sp|Q9NR28-2|DBLOH_HUMAN Isoform 2 of Diablo homolog, mitochondrial OS=Homo sapiens OX=9606 GN=DIABLO;sp|Q9NR28-3|DBLOH_HUMAN Isoform 3 of Diablo homolo	4	2	2	2	1	1	1	2	1	1	2	1	2	1	1	2	1	2	1	1	1	1	2	1	1	2	1	2	1	1	2	1	2	1	1	1	1	2	1	1	2	1
P46379-3;P46379;P46379-2;A0A0G2JK23;A0A024RCR6;P46379-5;A0A0G2JL47;P46379-4;A0A0G2JJM1;X6REW1;F6S6P2;F6VEM6;F6U341;F6WML8;F6X9W3;A0A1B0GX79;A0A0G2JJR8;F6XTU0;F6U1F2;F6UR09;F6TC96;H0Y710;H0Y4L1	P46379-3;P46379;P46379-2;A0A0G2JK23;A0A024RCR6;P46379-5;A0A0G2JL47;P46379-4	15;15;15;15;15;12;12;11;6;6;6;4;4;4;4;4;4;4;4;4;3;3;2	15;15;15;15;15;12;12;11;6;6;6;4;4;4;4;4;4;4;4;4;3;3;2	15;15;15;15;15;12;12;11;6;6;6;4;4;4;4;4;4;4;4;4;3;3;2	Large proline-rich protein BAG6	BAG6;BAT3	sp|P46379-3|BAG6_HUMAN Isoform 3 of Large proline-rich protein BAG6 OS=Homo sapiens OX=9606 GN=BAG6;sp|P46379|BAG6_HUMAN Large proline-rich protein BAG6 OS=Homo sapiens OX=9606 GN=BAG6 PE=1 SV=2;sp|P46379-2|BAG6_HUMAN Isoform 2 of Large proline-rich protei	23	15	15	15	13	11	9	12	10	13	14	12	12	10	9	10	10	9	9	13	11	9	12	10	13	14	12	12	10	9	10	10	9	9	13	11	9	12	10	13	14	12
A0A075B6F6;Q8TCT9-5;Q8TCT9;Q8TCT9-4;Q8TCT9-2;A0A0C4DGU3	A0A075B6F6;Q8TCT9-5;Q8TCT9;Q8TCT9-4;Q8TCT9-2	3;3;3;3;3;1	3;3;3;3;3;1	3;3;3;3;3;1	Minor histocompatibility antigen H13	HM13	tr|A0A075B6F6|A0A075B6F6_HUMAN Minor histocompatibility antigen H13 (Fragment) OS=Homo sapiens OX=9606 GN=HM13 PE=1 SV=1;sp|Q8TCT9-5|HM13_HUMAN Isoform 5 of Minor histocompatibility antigen H13 OS=Homo sapiens OX=9606 GN=HM13;sp|Q8TCT9|HM13_HUMAN Minor his	6	3	3	3	3	3	2	3	3	3	3	3	3	3	3	3	3	3	1	3	3	2	3	3	3	3	3	3	3	3	3	3	3	1	3	3	2	3	3	3	3	3
A0A087WU97;P0DPF3;A0A087WV19;A0A087WTW4;A0A075B7F9;A0A075B7A3;A0A075B6G5;A0A087WWQ1;A0A087WYQ9;P0DPF3-2;A0A075B757;A0A087WZE1;A0A087WU30;A0A087WW93;A0A075B764;A0A087WY24;A0A087WY62;A0A087WZJ2;A0A087WVU4;A0A075B762;A0A087WUL8;A0A087WZS8;A0A087WYI5;A0A087WVG0;S4R2X0;A0A087WVV8;A0A087WUW2;H7BY70;A0A087X0Y3;A0A087X230;A0A087WTG0;A0A087WUR2;A0A087WUF5;A0A087WVE3;H7BZX4;A0A087WZB6;A0A087WTH4;A0A087WVG8…	A0A087WU97;P0DPF3;A0A087WV19;A0A087WTW4;A0A075B7F9;A0A075B7A3;A0A075B6G5;A0A087WWQ1;A0A087WYQ9;P0DPF3-2;A0A075B757;A0A087WZE1;A0A087WU30;A0A087WW93;A0A075B764;A0A087WY24;A0A087WY62;A0A087WZJ2;A0A087WVU4;A0A075B762;A0A087WUL8;A0A087WZS8;A0A087WYI5;A0A087WVG0;S4R2X0;A0A087WVV8;A0A087WUW2;H7BY70;A0A087X0Y3;A0A087X230;A0A087WTG0;A0A087WUR2;A0A087WUF5;A0A087WVE3;H7BZX4;A0A087WZB6;A0A087WTH4;A0A087WVG8…	1;1;1;1;1;1;1;1;1;1;1;1;1;1;1;1;1;1;1;1;1;1;1;1;1;1;1;1;1;1;1;1;1;1;1;1;1;1;1;1;1;1;1;1;1;1;1;1;1;1;1	1;1;1;1;1;1;1;1;1;1;1;1;1;1;1;1;1;1;1;1;1;1;1;1;1;1;1;1;1;1;1;1;1;1;1;1;1;1;1;1;1;1;1;1;1;1;1;1;1;1;1	1;1;1;1;1;1;1;1;1;1;1;1;1;1;1;1;1;1;1;1;1;1;1;1;1;1;1;1;1;1;1;1;1;1;1;1;1;1;1;1;1;1;1;1;1;1;1;1;1;1;1	Neuroblastoma breakpoint family member 11;Neuroblastoma breakpoint family member 15;Neuroblastoma breakpoint family member 10;Neuroblastoma breakpoint family member 14;Neuroblastoma breakpoint family member 1;Neuroblastoma breakpoint family member 12;Neuroblastoma breakpoint family member 26;Putative neuroblastoma breakpoint family member 8	NBPF8;NBPF14;NBPF26;NBPF19;NBPF9;NBPF12;NBPF10;NBPF1;NBPF11;NBPF15	tr|A0A087WU97|A0A087WU97_HUMAN Neuroblastoma breakpoint family member 20 OS=Homo sapiens OX=9606 GN=NBPF20 PE=4 SV=1;sp|P0DPF3|NBPF9_HUMAN Neuroblastoma breakpoint family member 9 OS=Homo sapiens OX=9606 GN=NBPF9 PE=2 SV=1;tr|A0A087WV19|A0A087WV19_HUMAN Ne	51	1	1	1	1	1	1	1	1	1	0	0	1	1	1	1	0	0	1	1	1	1	1	1	1	0	0	1	1	1	1	0	0	1	1	1	1	1	1	1	0	0
A0A075B6H4;Q9H8E8-2;Q9H8E8	A0A075B6H4;Q9H8E8-2;Q9H8E8	1;1;1	1;1;1	1;1;1	Cysteine-rich protein 2-binding protein	CSRP2BP	tr|A0A075B6H4|A0A075B6H4_HUMAN Cysteine-rich protein 2-binding protein OS=Homo sapiens OX=9606 GN=KAT14 PE=1 SV=1;sp|Q9H8E8-2|CSR2B_HUMAN Isoform 2 of Cysteine-rich protein 2-binding protein OS=Homo sapiens OX=9606 GN=KAT14;sp|Q9H8E8|CSR2B_HUMAN Cysteine-r	3	1	1	1	1	1	1	1	1	1	1	1	1	1	1	1	1	1	0	1	1	1	1	1	1	1	1	1	1	1	1	1	1	0	1	1	1	1	1	1	1	1
A0A075B6R9;A0A0C4DH68	A0A075B6R9	3;1	2;0	2;0		IGKV2D-24	tr|A0A075B6R9|A0A075B6R9_HUMAN Immunoglobulin kappa variable 2D-24 (non-functional) (Fragment) OS=Homo sapiens OX=9606 GN=IGKV2D-24 PE=4 SV=1	2	3	2	2	2	2	3	2	2	3	2	2	2	2	2	2	2	3	2	1	1	2	1	1	2	1	1	1	1	1	1	1	2	1	1	1	2	1	1	2	1	1
A2NJV5;A0A0A0MRZ7;A0A075B6S2;A0A087X0Q4;A0A075B6P5;A0A087WW87;P06310;P01615;P01614	A2NJV5;A0A0A0MRZ7;A0A075B6S2	3;3;3;1;1;1;1;1;1	3;3;3;1;1;1;1;1;1	1;1;1;0;0;0;0;0;0		IGKV A18;IGKV2D-26;IGKV2D-29	sp|A2NJV5|KV229_HUMAN Immunoglobulin kappa variable 2-29 OS=Homo sapiens OX=9606 GN=IGKV2-29 PE=3 SV=2;sp|A0A0A0MRZ7|KVD26_HUMAN Immunoglobulin kappa variable 2D-26 OS=Homo sapiens OX=9606 GN=IGKV2D-26 PE=3 SV=1;sp|A0A075B6S2|KVD29_HUMAN Immunoglobulin kap	9	3	3	1	3	3	3	3	3	3	3	3	3	3	3	3	3	3	3	3	3	3	3	3	3	3	3	3	3	3	3	3	3	3	1	1	1	1	1	1	1	1
A0A075B6S6	A0A075B6S6	2	1	1		IGKV2D-30	sp|A0A075B6S6|KVD30_HUMAN Immunoglobulin kappa variable 2D-30 OS=Homo sapiens OX=9606 GN=IGKV2D-30 PE=3 SV=1	1	2	1	1	1	1	1	1	1	2	1	1	1	1	1	2	2	2	1	0	0	0	0	0	1	0	0	0	0	0	1	1	1	0	0	0	0	0	0	1	0	0
H0YE34;A0A075B6T1;Q9C0C7-4;Q9C0C7-2;Q9C0C7-3;Q9C0C7;Q9C0C7-5	H0YE34;A0A075B6T1;Q9C0C7-4;Q9C0C7-2;Q9C0C7-3;Q9C0C7;Q9C0C7-5	1;1;1;1;1;1;1	1;1;1;1;1;1;1	1;1;1;1;1;1;1	Activating molecule in BECN1-regulated autophagy protein 1	AMBRA1	tr|H0YE34|H0YE34_HUMAN Activating molecule in BECN1-regulated autophagy protein 1 (Fragment) OS=Homo sapiens OX=9606 GN=AMBRA1 PE=1 SV=1;tr|A0A075B6T1|A0A075B6T1_HUMAN Activating molecule in BECN1-regulated autophagy protein 1 OS=Homo sapiens OX=9606 GN=AM	7	1	1	1	1	1	0	0	1	1	0	0	1	1	1	1	1	0	0	1	1	0	0	1	1	0	0	1	1	1	1	1	0	0	1	1	0	0	1	1	0	0
A0A075B730;P58107;Q15149-7;Q15149-8;Q15149-9;Q15149-5;Q15149-4;Q15149-6;Q15149-3;Q15149-2;Q15149	A0A075B730;P58107	48;48;5;5;5;5;5;5;5;5;5	48;48;5;5;5;5;5;5;5;5;5	48;48;5;5;5;5;5;5;5;5;5	Epiplakin	EPPK1	tr|A0A075B730|A0A075B730_HUMAN Epiplakin OS=Homo sapiens OX=9606 GN=EPPK1 PE=1 SV=2;sp|P58107|EPIPL_HUMAN Epiplakin OS=Homo sapiens OX=9606 GN=EPPK1 PE=1 SV=3	11	48	48	48	30	28	32	34	34	38	41	43	39	27	28	29	31	34	35	30	28	32	34	34	38	41	43	39	27	28	29	31	34	35	30	28	32	34	34	38	41	43
U3KQE2;K7EIV0;A0A075B7C0;A0A0C4DGQ5;P04632;U3KPR7;K7EM73;K7EKD8;K7ELJ7;Q96L46	U3KQE2;K7EIV0;A0A075B7C0;A0A0C4DGQ5;P04632;U3KPR7;K7EM73;K7EKD8;K7ELJ7	4;4;4;4;4;3;3;3;3;1	4;4;4;4;4;3;3;3;3;1	4;4;4;4;4;3;3;3;3;1	Calpain small subunit 1	CAPNS1	tr|U3KQE2|U3KQE2_HUMAN Calpain small subunit 1 (Fragment) OS=Homo sapiens OX=9606 GN=CAPNS1 PE=1 SV=1;tr|K7EIV0|K7EIV0_HUMAN Calpain small subunit 1 (Fragment) OS=Homo sapiens OX=9606 GN=CAPNS1 PE=1 SV=2;tr|A0A075B7C0|A0A075B7C0_HUMAN Calpain small subunit	10	4	4	4	3	3	3	3	2	3	3	4	3	3	2	4	3	3	4	3	3	3	3	2	3	3	4	3	3	2	4	3	3	4	3	3	3	3	2	3	3	4
C9J2G0;A0A075B7D2;F8W733;Q9NXR7-4;Q9NXR7-3;Q9NXR7;Q9NXR7-1	C9J2G0;A0A075B7D2;F8W733;Q9NXR7-4;Q9NXR7-3;Q9NXR7;Q9NXR7-1	2;2;2;2;2;2;2	2;2;2;2;2;2;2	2;2;2;2;2;2;2	BRCA1-A complex subunit BRE	BRE	tr|C9J2G0|C9J2G0_HUMAN BRISC and BRCA1-A complex member 2 (Fragment) OS=Homo sapiens OX=9606 GN=BABAM2 PE=1 SV=1;tr|A0A075B7D2|A0A075B7D2_HUMAN BRISC and BRCA1-A complex member 2 (Fragment) OS=Homo sapiens OX=9606 GN=BABAM2 PE=1 SV=1;tr|F8W733|F8W733_HUMAN	7	2	2	2	1	1	1	2	1	1	2	2	2	0	1	1	2	1	1	1	1	1	2	1	1	2	2	2	0	1	1	2	1	1	1	1	1	2	1	1	2	2
V9GY97;A0A087X0V7;A0A087WYH9;A0A075B7G8;J3KPL8;O00213-4;O00213-6;O00213-3;O00213-5;O00213-2;O00213	V9GY97;A0A087X0V7;A0A087WYH9;A0A075B7G8;J3KPL8;O00213-4;O00213-6;O00213-3;O00213-5;O00213-2;O00213	1;1;1;1;1;1;1;1;1;1;1	1;1;1;1;1;1;1;1;1;1;1	1;1;1;1;1;1;1;1;1;1;1	Amyloid beta A4 precursor protein-binding family B member 1	APBB1	tr|V9GY97|V9GY97_HUMAN Amyloid-beta A4 precursor protein-binding family B member 1 (Fragment) OS=Homo sapiens OX=9606 GN=APBB1 PE=1 SV=8;tr|A0A087X0V7|A0A087X0V7_HUMAN Amyloid-beta A4 precursor protein-binding family B member 1 OS=Homo sapiens OX=9606 GN=A	11	1	1	1	1	1	1	1	1	1	1	1	1	0	0	0	0	0	0	1	1	1	1	1	1	1	1	1	0	0	0	0	0	0	1	1	1	1	1	1	1	1
A0A087WSW7;F6XU50;A0A0B4J1V9;Q9NRZ9-2;Q9NRZ9;Q9NRZ9-4;Q9NRZ9-3;Q9NRZ9-6;Q9NRZ9-5;Q9NW36;B1ALG6;Q9NRZ9-8;Q9NRZ9-7	A0A087WSW7;F6XU50;A0A0B4J1V9;Q9NRZ9-2;Q9NRZ9;Q9NRZ9-4;Q9NRZ9-3;Q9NRZ9-6;Q9NRZ9-5	11;11;11;11;11;10;10;9;9;5;1;1;1	11;11;11;11;11;10;10;9;9;5;1;1;1	10;10;10;10;10;10;9;8;8;4;1;1;1	Lymphoid-specific helicase	HELLS	tr|A0A087WSW7|A0A087WSW7_HUMAN Helicase, lymphoid-specific, isoform CRA_d OS=Homo sapiens OX=9606 GN=HELLS PE=1 SV=1;tr|F6XU50|F6XU50_HUMAN Helicase, lymphoid-specific, isoform CRA_l OS=Homo sapiens OX=9606 GN=HELLS PE=1 SV=1;tr|A0A0B4J1V9|A0A0B4J1V9_HUMAN	13	11	11	10	9	9	6	10	7	9	8	8	5	6	8	8	7	7	7	9	9	6	10	7	9	8	8	5	6	8	8	7	7	7	8	8	5	9	7	8	7	7
E2QRB9;F8W809;A0A087WSW9;A0A182DWI3;A0A087WSY9;Q16881-7;Q16881-5;Q16881-2;Q16881-4;Q16881-3;Q16881-6;Q16881;E9PIR7;E9PKD3	E2QRB9;F8W809;A0A087WSW9;A0A182DWI3;A0A087WSY9;Q16881-7;Q16881-5;Q16881-2;Q16881-4;Q16881-3;Q16881-6;Q16881;E9PIR7	4;4;4;4;4;4;4;4;4;4;4;4;3;1	4;4;4;4;4;4;4;4;4;4;4;4;3;1	4;4;4;4;4;4;4;4;4;4;4;4;3;1	Thioredoxin reductase 1, cytoplasmic	TXNRD1	tr|E2QRB9|E2QRB9_HUMAN Thioredoxin reductase 1, cytoplasmic OS=Homo sapiens OX=9606 GN=TXNRD1 PE=1 SV=2;tr|F8W809|F8W809_HUMAN Thioredoxin reductase 1, cytoplasmic OS=Homo sapiens OX=9606 GN=TXNRD1 PE=1 SV=1;tr|A0A087WSW9|A0A087WSW9_HUMAN Thioredoxin reduc	14	4	4	4	2	3	2	2	1	1	1	2	4	2	1	2	2	3	1	2	3	2	2	1	1	1	2	4	2	1	2	2	3	1	2	3	2	2	1	1	1	2
K7ERP4;A0A087X2I2;A0A087WT12;K7EJ20;P36969-2;P36969;K7EKX7;K7ENB4;A0A0A0MTT1;R4GNE4;A0A087X247	K7ERP4;A0A087X2I2;A0A087WT12;K7EJ20;P36969-2;P36969;K7EKX7;K7ENB4;A0A0A0MTT1;R4GNE4	6;6;6;6;6;6;5;5;4;4;2	6;6;6;6;6;6;5;5;4;4;2	6;6;6;6;6;6;5;5;4;4;2	Glutathione peroxidase;Phospholipid hydroperoxide glutathione peroxidase, mitochondrial	GPX4	tr|K7ERP4|K7ERP4_HUMAN Glutathione peroxidase (Fragment) OS=Homo sapiens OX=9606 GN=GPX4 PE=1 SV=1;tr|A0A087X2I2|A0A087X2I2_HUMAN Glutathione peroxidase OS=Homo sapiens OX=9606 GN=GPX4 PE=1 SV=1;tr|A0A087WT12|A0A087WT12_HUMAN Glutathione peroxidase OS=Homo	11	6	6	6	4	3	4	4	3	4	5	6	5	4	4	4	6	4	5	4	3	4	4	3	4	5	6	5	4	4	4	6	4	5	4	3	4	4	3	4	5	6
Q9NV06;A0A087WT20;B3KME9	Q9NV06;A0A087WT20;B3KME9	2;2;1	2;2;1	2;2;1	DDB1- and CUL4-associated factor 13	DCAF13	sp|Q9NV06|DCA13_HUMAN DDB1- and CUL4-associated factor 13 OS=Homo sapiens OX=9606 GN=DCAF13 PE=1 SV=2;tr|A0A087WT20|A0A087WT20_HUMAN DDB1- and CUL4-associated factor 13 OS=Homo sapiens OX=9606 GN=DCAF13 PE=1 SV=1;tr|B3KME9|B3KME9_HUMAN DDB1- and CUL4-assoc	3	2	2	2	1	1	0	0	1	1	0	0	1	1	1	0	0	1	0	1	1	0	0	1	1	0	0	1	1	1	0	0	1	0	1	1	0	0	1	1	0	0
A0A087WV67;A0A087WT23;O00124-3;O00124	A0A087WV67;A0A087WT23;O00124-3;O00124	1;1;1;1	1;1;1;1	1;1;1;1	UBX domain-containing protein 8	UBXN8	tr|A0A087WV67|A0A087WV67_HUMAN UBX domain-containing protein 8 OS=Homo sapiens OX=9606 GN=UBXN8 PE=1 SV=1;tr|A0A087WT23|A0A087WT23_HUMAN UBX domain-containing protein 8 OS=Homo sapiens OX=9606 GN=UBXN8 PE=1 SV=1;sp|O00124-3|UBXN8_HUMAN Isoform 3 of UBX dom	4	1	1	1	1	1	1	1	1	1	1	1	1	1	1	1	1	1	1	1	1	1	1	1	1	1	1	1	1	1	1	1	1	1	1	1	1	1	1	1	1	1
A0A087WT27;J3KN95;O95394;O95394-3;O95394-4;H0Y8I3;H0Y987	A0A087WT27;J3KN95;O95394;O95394-3;O95394-4;H0Y8I3;H0Y987	3;3;3;3;3;2;2	3;3;3;3;3;2;2	3;3;3;3;3;2;2	Phosphoacetylglucosamine mutase	PGM3	tr|A0A087WT27|A0A087WT27_HUMAN Phosphoacetylglucosamine mutase OS=Homo sapiens OX=9606 GN=PGM3 PE=1 SV=1;tr|J3KN95|J3KN95_HUMAN Phosphoacetylglucosamine mutase OS=Homo sapiens OX=9606 GN=PGM3 PE=1 SV=1;sp|O95394|AGM1_HUMAN Phosphoacetylglucosamine mutase O	7	3	3	3	2	3	2	3	2	2	2	2	2	3	2	2	3	2	1	2	3	2	3	2	2	2	2	2	3	2	2	3	2	1	2	3	2	3	2	2	2	2
A0A087X0U3;A0A087WT87;P43003-2;P43003	A0A087X0U3;A0A087WT87;P43003-2;P43003	2;2;2;2	2;2;2;2	2;2;2;2	Amino acid transporter;Excitatory amino acid transporter 1	SLC1A3	tr|A0A087X0U3|A0A087X0U3_HUMAN Amino acid transporter OS=Homo sapiens OX=9606 GN=SLC1A3 PE=1 SV=1;tr|A0A087WT87|A0A087WT87_HUMAN Amino acid transporter OS=Homo sapiens OX=9606 GN=SLC1A3 PE=1 SV=1;sp|P43003-2|EAA1_HUMAN Isoform 2 of Excitatory amino acid tr	4	2	2	2	1	2	1	2	1	1	2	2	0	1	1	2	2	1	2	1	2	1	2	1	1	2	2	0	1	1	2	2	1	2	1	2	1	2	1	1	2	2
A0A087WTA5;E7ERK9;Q9UI10-3;Q9UI10;Q9UI10-2;H7C2L8;A0A087WW69	A0A087WTA5;E7ERK9;Q9UI10-3;Q9UI10;Q9UI10-2	4;4;4;4;4;1;1	4;4;4;4;4;1;1	4;4;4;4;4;1;1	Translation initiation factor eIF-2B subunit delta	EIF2B4	tr|A0A087WTA5|A0A087WTA5_HUMAN Translation initiation factor eIF-2B subunit delta OS=Homo sapiens OX=9606 GN=EIF2B4 PE=1 SV=1;tr|E7ERK9|E7ERK9_HUMAN Translation initiation factor eIF-2B subunit delta OS=Homo sapiens OX=9606 GN=EIF2B4 PE=1 SV=1;sp|Q9UI10-3|	7	4	4	4	2	3	4	4	4	4	4	3	4	4	3	4	2	3	2	2	3	4	4	4	4	4	3	4	4	3	4	2	3	2	2	3	4	4	4	4	4	3
A0A087WTB8;P15374	A0A087WTB8;P15374	1;1	1;1	1;1	Ubiquitin carboxyl-terminal hydrolase;Ubiquitin carboxyl-terminal hydrolase isozyme L3	UCHL3	tr|A0A087WTB8|A0A087WTB8_HUMAN Ubiquitin carboxyl-terminal hydrolase OS=Homo sapiens OX=9606 GN=UCHL3 PE=1 SV=1;sp|P15374|UCHL3_HUMAN Ubiquitin carboxyl-terminal hydrolase isozyme L3 OS=Homo sapiens OX=9606 GN=UCHL3 PE=1 SV=1	2	1	1	1	1	0	1	0	0	1	1	1	1	1	1	1	1	0	0	1	0	1	0	0	1	1	1	1	1	1	1	1	0	0	1	0	1	0	0	1	1	1
P13591-4;P13591;A0A087WWD4;P13591-1;P13591-3;A0A087WX77;A0A087WTF6;A0A087WTE4;H7BYX6;A0A087WV75;A0A087X1V2;A0A087WZS4;A0A0D9SF98;A0A087WVU1;P13591-5;P13591-6;A0A087WWJ5	P13591-4;P13591;A0A087WWD4;P13591-1;P13591-3;A0A087WX77;A0A087WTF6;A0A087WTE4;H7BYX6;A0A087WV75;A0A087X1V2;A0A087WZS4;A0A0D9SF98;A0A087WVU1;P13591-5;P13591-6;A0A087WWJ5	2;2;2;2;2;2;2;2;2;2;1;1;1;1;1;1;1	2;2;2;2;2;2;2;2;2;2;1;1;1;1;1;1;1	2;2;2;2;2;2;2;2;2;2;1;1;1;1;1;1;1	Neural cell adhesion molecule 1	NCAM1	sp|P13591-4|NCAM1_HUMAN Isoform 4 of Neural cell adhesion molecule 1 OS=Homo sapiens OX=9606 GN=NCAM1;sp|P13591|NCAM1_HUMAN Neural cell adhesion molecule 1 OS=Homo sapiens OX=9606 GN=NCAM1 PE=1 SV=3;tr|A0A087WWD4|A0A087WWD4_HUMAN Neural cell adhesion molec	17	2	2	2	2	2	2	2	1	2	2	2	1	2	2	2	2	1	1	2	2	2	2	1	2	2	2	1	2	2	2	2	1	1	2	2	2	2	1	2	2	2
A0A087WTP3;Q92945;M0R0I5;M0QYH3;M0QYG1;M0QXW7;M0R0C6;M0R3J3;M0R251;M0R263	A0A087WTP3;Q92945;M0R0I5	14;14;7;3;2;2;2;2;1;1	14;14;7;3;2;2;2;2;1;1	13;13;7;3;1;2;1;1;0;0	Far upstream element-binding protein 2	KHSRP	tr|A0A087WTP3|A0A087WTP3_HUMAN Far upstream element-binding protein 2 OS=Homo sapiens OX=9606 GN=KHSRP PE=1 SV=1;sp|Q92945|FUBP2_HUMAN Far upstream element-binding protein 2 OS=Homo sapiens OX=9606 GN=KHSRP PE=1 SV=4;tr|M0R0I5|M0R0I5_HUMAN Far upstream ele	10	14	14	13	10	11	12	13	12	12	14	13	12	12	13	13	12	14	13	10	11	12	13	12	12	14	13	12	12	13	13	12	14	13	9	10	11	12	11	11	13	12
Q1JUQ3;A0A087WTS4;A0A087WV48;A0A087WZM5;P62942	Q1JUQ3;A0A087WTS4;A0A087WV48;A0A087WZM5;P62942	1;1;1;1;1	1;1;1;1;1	1;1;1;1;1	Peptidyl-prolyl cis-trans isomerase;Peptidyl-prolyl cis-trans isomerase FKBP1A	FKBP12-Exin;FKBP1A	tr|Q1JUQ3|Q1JUQ3_HUMAN FK506 binding protein12 OS=Homo sapiens OX=9606 GN=FKBP1A PE=2 SV=1;tr|A0A087WTS4|A0A087WTS4_HUMAN Peptidyl-prolyl cis-trans isomerase FKBP1A OS=Homo sapiens OX=9606 GN=FKBP1A PE=4 SV=1;tr|A0A087WV48|A0A087WV48_HUMAN Uncharacterized	5	1	1	1	0	1	0	0	0	0	1	1	1	0	0	0	0	0	0	0	1	0	0	0	0	1	1	1	0	0	0	0	0	0	0	1	0	0	0	0	1	1
P11940;P11940-2;E7EQV3;A0A087WTT1;E7ERJ7;H0YAR2;Q9H361;H0YBN4;H0YAS6;E5RGH3;H0YB75;H0YAP2;H0YB86;H0YAS7;E5RJB9;Q4VXU2;E5RH24;H0YC10;Q4VXU2-2;Q96DU9-2;Q96DU9	P11940;P11940-2;E7EQV3;A0A087WTT1;E7ERJ7;H0YAR2;Q9H361	18;18;18;18;16;11;10;5;4;4;4;4;4;3;3;3;2;2;1;1;1	18;18;18;18;16;11;10;5;4;4;4;4;4;3;3;3;2;2;1;1;1	12;12;12;12;11;8;8;3;3;2;3;4;2;2;1;1;1;2;1;1;1	Polyadenylate-binding protein 1;Polyadenylate-binding protein;Polyadenylate-binding protein 3	PABPC1;PABPC3	sp|P11940|PABP1_HUMAN Polyadenylate-binding protein 1 OS=Homo sapiens OX=9606 GN=PABPC1 PE=1 SV=2;sp|P11940-2|PABP1_HUMAN Isoform 2 of Polyadenylate-binding protein 1 OS=Homo sapiens OX=9606 GN=PABPC1;tr|E7EQV3|E7EQV3_HUMAN Polyadenylate-binding protein OS	21	18	18	12	15	16	16	13	14	15	13	15	18	13	14	13	14	16	15	15	16	16	13	14	15	13	15	18	13	14	13	14	16	15	10	11	11	9	8	10	8	10
A0A087WTU4;Q9P227-2;Q9P227	A0A087WTU4;Q9P227-2;Q9P227	1;1;1	1;1;1	1;1;1	Rho GTPase-activating protein 23	ARHGAP23	tr|A0A087WTU4|A0A087WTU4_HUMAN Rho GTPase-activating protein 23 (Fragment) OS=Homo sapiens OX=9606 GN=ARHGAP23 PE=1 SV=6;sp|Q9P227-2|RHG23_HUMAN Isoform 2 of Rho GTPase-activating protein 23 OS=Homo sapiens OX=9606 GN=ARHGAP23;sp|Q9P227|RHG23_HUMAN Rho GTP	3	1	1	1	1	1	1	0	0	1	1	1	1	1	0	0	1	0	0	1	1	1	0	0	1	1	1	1	1	0	0	1	0	0	1	1	1	0	0	1	1	1
A0A087WTV6;Q96C36;J3KR12;A0A087WZR9;A0A087WX69;A0A087WZF0;J3QKT4;E2QRB3;P32322-2;P32322;P32322-3	A0A087WTV6;Q96C36;J3KR12;A0A087WZR9	6;6;5;3;1;1;1;1;1;1;1	6;6;5;3;1;1;1;1;1;1;1	6;6;5;3;1;1;1;1;1;1;1	Pyrroline-5-carboxylate reductase 2;Pyrroline-5-carboxylate reductase	PYCR2	tr|A0A087WTV6|A0A087WTV6_HUMAN Pyrroline-5-carboxylate reductase 2 OS=Homo sapiens OX=9606 GN=PYCR2 PE=1 SV=1;sp|Q96C36|P5CR2_HUMAN Pyrroline-5-carboxylate reductase 2 OS=Homo sapiens OX=9606 GN=PYCR2 PE=1 SV=1;tr|J3KR12|J3KR12_HUMAN Uncharacterized protei	11	6	6	6	2	2	3	4	4	2	4	5	5	3	2	2	3	3	3	2	2	3	4	4	2	4	5	5	3	2	2	3	3	3	2	2	3	4	4	2	4	5
A0A087WWG9;A0A087WVR3;A0A087WTW0;Q96T88;Q96T88-2	A0A087WWG9;A0A087WVR3;A0A087WTW0;Q96T88;Q96T88-2	2;2;2;2;2	2;2;2;2;2	2;2;2;2;2	E3 ubiquitin-protein ligase UHRF1	UHRF1	tr|A0A087WWG9|A0A087WWG9_HUMAN E3 ubiquitin-protein ligase UHRF1 (Fragment) OS=Homo sapiens OX=9606 GN=UHRF1 PE=1 SV=1;tr|A0A087WVR3|A0A087WVR3_HUMAN E3 ubiquitin-protein ligase UHRF1 OS=Homo sapiens OX=9606 GN=UHRF1 PE=1 SV=1;tr|A0A087WTW0|A0A087WTW0_HUMA	5	2	2	2	2	2	1	1	2	2	1	2	1	2	1	2	2	1	1	2	2	1	1	2	2	1	2	1	2	1	2	2	1	1	2	2	1	1	2	2	1	2
A0A087WTY9;Q9Y605	A0A087WTY9;Q9Y605	1;1	1;1	1;1	MORF4 family-associated protein 1	MRFAP1	tr|A0A087WTY9|A0A087WTY9_HUMAN MORF4 family-associated protein 1 OS=Homo sapiens OX=9606 GN=MRFAP1 PE=1 SV=1;sp|Q9Y605|MOFA1_HUMAN MORF4 family-associated protein 1 OS=Homo sapiens OX=9606 GN=MRFAP1 PE=1 SV=1	2	1	1	1	0	0	1	0	0	0	0	0	1	0	0	1	0	1	0	0	0	1	0	0	0	0	0	1	0	0	1	0	1	0	0	0	1	0	0	0	0	0
H0YI50;A0A087WU02;Q96RQ1;H0YI58;F8W0R1;F8VPA6	H0YI50;A0A087WU02;Q96RQ1;H0YI58;F8W0R1;F8VPA6	2;2;2;1;1;1	2;2;2;1;1;1	2;2;2;1;1;1	Endoplasmic reticulum-Golgi intermediate compartment protein 2	ERGIC2	tr|H0YI50|H0YI50_HUMAN Endoplasmic reticulum-Golgi intermediate compartment protein 2 (Fragment) OS=Homo sapiens OX=9606 GN=ERGIC2 PE=1 SV=1;tr|A0A087WU02|A0A087WU02_HUMAN Endoplasmic reticulum-Golgi intermediate compartment protein 2 OS=Homo sapiens OX=96	6	2	2	2	1	1	2	2	0	1	2	1	2	2	2	2	2	1	2	1	1	2	2	0	1	2	1	2	2	2	2	2	1	2	1	1	2	2	0	1	2	1
A0A087WU53;Q9H0U3;Q9H0U3-2	A0A087WU53;Q9H0U3	3;3;1	3;3;1	3;3;1	Magnesium transporter protein 1	MAGT1	tr|A0A087WU53|A0A087WU53_HUMAN Magnesium transporter protein 1 OS=Homo sapiens OX=9606 GN=MAGT1 PE=1 SV=1;sp|Q9H0U3|MAGT1_HUMAN Magnesium transporter protein 1 OS=Homo sapiens OX=9606 GN=MAGT1 PE=1 SV=1	3	3	3	3	2	2	2	3	2	1	1	2	2	1	1	2	1	2	2	2	2	2	3	2	1	1	2	2	1	1	2	1	2	2	2	2	2	3	2	1	1	2
A0A0G2JMS5;A0A087WU62;A0A087X2D5;Q9BRJ2	A0A0G2JMS5;A0A087WU62;A0A087X2D5;Q9BRJ2	2;2;2;2	2;2;2;2	2;2;2;2	39S ribosomal protein L45, mitochondrial	MRPL45	tr|A0A0G2JMS5|A0A0G2JMS5_HUMAN 39S ribosomal protein L45, mitochondrial OS=Homo sapiens OX=9606 GN=MRPL45 PE=1 SV=1;tr|A0A087WU62|A0A087WU62_HUMAN 39S ribosomal protein L45, mitochondrial OS=Homo sapiens OX=9606 GN=MRPL45 PE=1 SV=1;tr|A0A087X2D5|A0A087X2D5	4	2	2	2	1	1	0	1	1	1	0	1	1	1	1	1	1	1	1	1	1	0	1	1	1	0	1	1	1	1	1	1	1	1	1	1	0	1	1	1	0	1
A0A087WU64;A6NMQ1;P09884	A0A087WU64;A6NMQ1;P09884	5;5;5	5;5;5	5;5;5	DNA polymerase;DNA polymerase alpha catalytic subunit	POLA1	tr|A0A087WU64|A0A087WU64_HUMAN DNA polymerase OS=Homo sapiens OX=9606 GN=POLA1 PE=1 SV=1;tr|A6NMQ1|A6NMQ1_HUMAN DNA polymerase OS=Homo sapiens OX=9606 GN=POLA1 PE=1 SV=1;sp|P09884|DPOLA_HUMAN DNA polymerase alpha catalytic subunit OS=Homo sapiens OX=9606 G	3	5	5	5	4	4	4	3	5	3	4	5	4	3	3	4	4	3	2	4	4	4	3	5	3	4	5	4	3	3	4	4	3	2	4	4	4	3	5	3	4	5
A0A2R8YF01;A0A087WU65;A0A1B0GXI6;A0A2R8YE10;A0A2R8YD95;Q9NRW7-2;Q9NRW7	A0A2R8YF01;A0A087WU65;A0A1B0GXI6;A0A2R8YE10;A0A2R8YD95;Q9NRW7-2;Q9NRW7	1;1;1;1;1;1;1	1;1;1;1;1;1;1	1;1;1;1;1;1;1	Vacuolar protein sorting-associated protein 45	VPS45	tr|A0A2R8YF01|A0A2R8YF01_HUMAN Vacuolar protein sorting-associated protein 45 OS=Homo sapiens OX=9606 GN=VPS45 PE=1 SV=1;tr|A0A087WU65|A0A087WU65_HUMAN Vacuolar protein sorting-associated protein 45 OS=Homo sapiens OX=9606 GN=VPS45 PE=1 SV=1;tr|A0A1B0GXI6|	7	1	1	1	0	0	0	0	0	0	0	0	1	0	0	0	0	0	0	0	0	0	0	0	0	0	0	1	0	0	0	0	0	0	0	0	0	0	0	0	0	0
E9PRB9;E9PL01;A0A087WUC6;E9PI68;Q15005	E9PRB9;E9PL01;A0A087WUC6;E9PI68;Q15005	2;2;2;2;2	2;2;2;2;2	2;2;2;2;2	Signal peptidase complex subunit 2	SPCS2	tr|E9PRB9|E9PRB9_HUMAN Signal peptidase complex subunit 2 OS=Homo sapiens OX=9606 GN=SPCS2 PE=1 SV=1;tr|E9PL01|E9PL01_HUMAN Signal peptidase complex subunit 2 OS=Homo sapiens OX=9606 GN=SPCS2 PE=1 SV=1;tr|A0A087WUC6|A0A087WUC6_HUMAN Signal peptidase comple	5	2	2	2	1	2	2	1	2	2	2	1	2	2	1	2	2	2	2	1	2	2	1	2	2	2	1	2	2	1	2	2	2	2	1	2	2	1	2	2	2	1
A0A087WUD3;Q9NRP0;Q9NRP0-2	A0A087WUD3;Q9NRP0;Q9NRP0-2	1;1;1	1;1;1	1;1;1	Oligosaccharyltransferase complex subunit OSTC	OSTC	tr|A0A087WUD3|A0A087WUD3_HUMAN Oligosaccharyltransferase complex subunit OSTC OS=Homo sapiens OX=9606 GN=OSTC PE=1 SV=1;sp|Q9NRP0|OSTC_HUMAN Oligosaccharyltransferase complex subunit OSTC OS=Homo sapiens OX=9606 GN=OSTC PE=1 SV=1;sp|Q9NRP0-2|OSTC_HUMAN Iso	3	1	1	1	1	1	1	1	1	1	1	1	1	1	1	1	1	1	1	1	1	1	1	1	1	1	1	1	1	1	1	1	1	1	1	1	1	1	1	1	1	1
A0A0G2JNN3;C9JMY0;A0A087WUE4;Q96PV6-1;Q96PV6	A0A0G2JNN3;C9JMY0;A0A087WUE4;Q96PV6-1;Q96PV6	1;1;1;1;1	1;1;1;1;1	1;1;1;1;1	Leukocyte receptor cluster member 8	LENG8	tr|A0A0G2JNN3|A0A0G2JNN3_HUMAN Leukocyte receptor cluster member 8 (Fragment) OS=Homo sapiens OX=9606 GN=LENG8 PE=1 SV=1;tr|C9JMY0|C9JMY0_HUMAN Leukocyte receptor cluster member 8 OS=Homo sapiens OX=9606 GN=LENG8 PE=1 SV=2;tr|A0A087WUE4|A0A087WUE4_HUMAN Le	5	1	1	1	1	0	1	0	0	0	0	0	0	0	0	0	1	0	0	1	0	1	0	0	0	0	0	0	0	0	0	1	0	0	1	0	1	0	0	0	0	0
A0A0A0MQV6;A0A087WUF6;P09038-2;P09038-3;P09038-1;P09038	A0A0A0MQV6;A0A087WUF6;P09038-2;P09038-3;P09038-1;P09038	3;3;3;3;3;3	3;3;3;3;3;3	3;3;3;3;3;3	Fibroblast growth factor;Fibroblast growth factor 2	FGF2	tr|A0A0A0MQV6|A0A0A0MQV6_HUMAN Fibroblast growth factor OS=Homo sapiens OX=9606 GN=FGF2 PE=1 SV=1;tr|A0A087WUF6|A0A087WUF6_HUMAN Fibroblast growth factor OS=Homo sapiens OX=9606 GN=FGF2 PE=1 SV=2;sp|P09038-2|FGF2_HUMAN Isoform 3 of Fibroblast growth factor	6	3	3	3	2	3	2	2	2	2	3	2	2	2	3	2	2	2	2	2	3	2	2	2	2	3	2	2	2	3	2	2	2	2	2	3	2	2	2	2	3	2
A0A087WUK2;O14979-3;O14979-2;O14979	A0A087WUK2;O14979-3;O14979-2;O14979	3;3;3;3	2;2;2;2	2;2;2;2	Heterogeneous nuclear ribonucleoprotein D-like	HNRNPDL	tr|A0A087WUK2|A0A087WUK2_HUMAN Heterogeneous nuclear ribonucleoprotein D-like, isoform CRA_b OS=Homo sapiens OX=9606 GN=HNRNPDL PE=1 SV=1;sp|O14979-3|HNRDL_HUMAN Isoform 3 of Heterogeneous nuclear ribonucleoprotein D-like OS=Homo sapiens OX=9606 GN=HNRNPDL	4	3	2	2	3	3	3	3	3	3	3	3	3	3	3	3	3	2	3	2	2	2	2	2	2	2	2	2	2	2	2	2	1	2	2	2	2	2	2	2	2	2
A0A087WUL2;A0A087WXQ8;A0A087WY10	A0A087WUL2;A0A087WXQ8;A0A087WY10	7;4;4	1;0;0	1;0;0		PSMB3	tr|A0A087WUL2|A0A087WUL2_HUMAN Proteasome subunit beta type-3 (Fragment) OS=Homo sapiens OX=9606 GN=PSMB3 PE=1 SV=1;tr|A0A087WXQ8|A0A087WXQ8_HUMAN Proteasome subunit beta type-3 OS=Homo sapiens OX=9606 GN=PSMB3 PE=1 SV=1;tr|A0A087WY10|A0A087WY10_HUMAN Prot	3	7	1	1	7	6	6	7	7	7	7	7	7	7	7	7	6	4	7	1	0	1	1	1	1	1	1	1	1	1	1	1	1	1	1	0	1	1	1	1	1	1
A0A087WZG9;B4DSP0;A0A087WUL4;A0A087WX23;A0A087WXK2;Q86TG7-2;Q86TG7;A0A087WYS2	A0A087WZG9;B4DSP0;A0A087WUL4;A0A087WX23;A0A087WXK2;Q86TG7-2;Q86TG7	5;5;5;5;4;4;4;1	5;5;5;5;4;4;4;1	5;5;5;5;4;4;4;1	Retrotransposon-derived protein PEG10	PEG10	tr|A0A087WZG9|A0A087WZG9_HUMAN Retrotransposon-derived protein PEG10 OS=Homo sapiens OX=9606 GN=PEG10 PE=1 SV=1;tr|B4DSP0|B4DSP0_HUMAN HCG1642748, isoform CRA_b OS=Homo sapiens OX=9606 GN=PEG10 PE=1 SV=1;tr|A0A087WUL4|A0A087WUL4_HUMAN Retrotransposon-deriv	8	5	5	5	2	2	3	3	3	2	3	3	3	5	4	4	2	3	2	2	2	3	3	3	2	3	3	3	5	4	4	2	3	2	2	2	3	3	3	2	3	3
A0A087WUM0;P57105;A0A087X1F5;A0A087WYV9	A0A087WUM0;P57105;A0A087X1F5;A0A087WYV9	2;2;1;1	2;2;1;1	2;2;1;1	Synaptojanin-2-binding protein	SYNJ2BP-COX16;SYNJ2BP	tr|A0A087WUM0|A0A087WUM0_HUMAN SYNJ2BP-COX16 readthrough (Fragment) OS=Homo sapiens OX=9606 GN=SYNJ2BP-COX16 PE=4 SV=1;sp|P57105|SYJ2B_HUMAN Synaptojanin-2-binding protein OS=Homo sapiens OX=9606 GN=SYNJ2BP PE=1 SV=2;tr|A0A087X1F5|A0A087X1F5_HUMAN SYNJ2BP-	4	2	2	2	2	2	1	1	1	1	1	2	2	1	2	1	2	2	1	2	2	1	1	1	1	1	2	2	1	2	1	2	2	1	2	2	1	1	1	1	1	2
A0A087WUN7;H0YJ40;G3V4X6;G3V2S9;Q9GZT3-2;Q9GZT3;H0YJW7;H0YJ07;H0YJU7;H0YJI1	A0A087WUN7;H0YJ40;G3V4X6;G3V2S9;Q9GZT3-2;Q9GZT3;H0YJW7	6;6;6;6;6;6;5;2;2;1	6;6;6;6;6;6;5;2;2;1	6;6;6;6;6;6;5;2;2;1	SRA stem-loop-interacting RNA-binding protein, mitochondrial	SLIRP	tr|A0A087WUN7|A0A087WUN7_HUMAN SRA stem-loop-interacting RNA-binding protein, mitochondrial OS=Homo sapiens OX=9606 GN=SLIRP PE=1 SV=1;tr|H0YJ40|H0YJ40_HUMAN SRA stem-loop-interacting RNA-binding protein, mitochondrial (Fragment) OS=Homo sapiens OX=9606 GN	10	6	6	6	6	6	6	6	6	6	5	6	5	6	6	6	5	6	6	6	6	6	6	6	6	5	6	5	6	6	6	5	6	6	6	6	6	6	6	6	5	6
P07203;A0A087WUQ6;A0A2R8Y6B6	P07203;A0A087WUQ6;A0A2R8Y6B6	6;6;5	6;6;5	6;6;5	Glutathione peroxidase 1;Glutathione peroxidase	GPX1	sp|P07203|GPX1_HUMAN Glutathione peroxidase 1 OS=Homo sapiens OX=9606 GN=GPX1 PE=1 SV=4;tr|A0A087WUQ6|A0A087WUQ6_HUMAN Glutathione peroxidase OS=Homo sapiens OX=9606 GN=GPX1 PE=1 SV=1;tr|A0A2R8Y6B6|A0A2R8Y6B6_HUMAN Glutathione peroxidase 1 OS=Homo sapiens	3	6	6	6	2	3	1	2	3	4	4	5	3	3	5	3	4	3	5	2	3	1	2	3	4	4	5	3	3	5	3	4	3	5	2	3	1	2	3	4	4	5
E7ETK0;A0A2R8Y849;A0A087WUS0;A0A2R8YD14;P62847-2;P62847-3;P62847;P62847-4;A0A2R8Y8A0	E7ETK0;A0A2R8Y849;A0A087WUS0;A0A2R8YD14;P62847-2;P62847-3;P62847;P62847-4;A0A2R8Y8A0	4;4;4;4;4;4;4;4;2	4;4;4;4;4;4;4;4;2	4;4;4;4;4;4;4;4;2	40S ribosomal protein S24	RPS24	tr|E7ETK0|E7ETK0_HUMAN 40S ribosomal protein S24 OS=Homo sapiens OX=9606 GN=RPS24 PE=1 SV=1;tr|A0A2R8Y849|A0A2R8Y849_HUMAN 40S ribosomal protein S24 OS=Homo sapiens OX=9606 GN=RPS24 PE=1 SV=1;tr|A0A087WUS0|A0A087WUS0_HUMAN 40S ribosomal protein S24 OS=Homo	9	4	4	4	4	4	4	4	4	4	4	4	4	4	4	4	4	4	4	4	4	4	4	4	4	4	4	4	4	4	4	4	4	4	4	4	4	4	4	4	4	4
A0A087WUT6;O60841	A0A087WUT6;O60841	31;31	31;31	31;31	Eukaryotic translation initiation factor 5B	EIF5B	tr|A0A087WUT6|A0A087WUT6_HUMAN Eukaryotic translation initiation factor 5B OS=Homo sapiens OX=9606 GN=EIF5B PE=1 SV=1;sp|O60841|IF2P_HUMAN Eukaryotic translation initiation factor 5B OS=Homo sapiens OX=9606 GN=EIF5B PE=1 SV=4	2	31	31	31	29	28	27	27	29	27	28	28	30	29	29	28	25	23	26	29	28	27	27	29	27	28	28	30	29	29	28	25	23	26	29	28	27	27	29	27	28	28
A0A087WUV8;P35613-3;P35613-4;P35613-2;P35613;A0A087X2B5;R4GMX5;I3L192;R4GN83	A0A087WUV8;P35613-3;P35613-4;P35613-2;P35613;A0A087X2B5	6;6;6;6;6;4;2;2;1	6;6;6;6;6;4;2;2;1	6;6;6;6;6;4;2;2;1	Basigin	BSG	tr|A0A087WUV8|A0A087WUV8_HUMAN Basigin OS=Homo sapiens OX=9606 GN=BSG PE=1 SV=1;sp|P35613-3|BASI_HUMAN Isoform 3 of Basigin OS=Homo sapiens OX=9606 GN=BSG;sp|P35613-4|BASI_HUMAN Isoform 4 of Basigin OS=Homo sapiens OX=9606 GN=BSG;sp|P35613-2|BASI_HUMAN Iso	9	6	6	6	5	6	5	6	6	6	5	6	5	5	5	5	5	6	6	5	6	5	6	6	6	5	6	5	5	5	5	5	6	6	5	6	5	6	6	6	5	6
A0A087X1V1;A0A087WWV6;A0A087WUV9;Q6NUM6-2;Q6NUM6;Q9NV66	A0A087X1V1;A0A087WWV6;A0A087WUV9;Q6NUM6-2;Q6NUM6;Q9NV66	1;1;1;1;1;1	1;1;1;1;1;1	1;1;1;1;1;1	S-adenosyl-L-methionine-dependent tRNA 4-demethylwyosine synthase	TYW1B;TYW1	tr|A0A087X1V1|A0A087X1V1_HUMAN S-adenosyl-L-methionine-dependent tRNA 4-demethylwyosine synthase (Fragment) OS=Homo sapiens OX=9606 GN=TYW1B PE=1 SV=1;tr|A0A087WWV6|A0A087WWV6_HUMAN S-adenosyl-L-methionine-dependent tRNA 4-demethylwyosine synthase OS=Homo	6	1	1	1	0	0	0	0	0	0	0	0	1	1	1	1	0	0	0	0	0	0	0	0	0	0	0	1	1	1	1	0	0	0	0	0	0	0	0	0	0	0
A0A087X0G7;A0A087WUW6;A0A087X1B1;Q9Y6K9;Q9Y6K9-2;A0A087WV30;C9J2V2;C9JN51;Q9Y6K9-3;C9JH59	A0A087X0G7;A0A087WUW6;A0A087X1B1;Q9Y6K9;Q9Y6K9-2;A0A087WV30;C9J2V2;C9JN51;Q9Y6K9-3	4;4;4;4;4;2;2;2;2;1	4;4;4;4;4;2;2;2;2;1	4;4;4;4;4;2;2;2;2;1	NF-kappa-B essential modulator	IKBKG	tr|A0A087X0G7|A0A087X0G7_HUMAN NF-kappa-B essential modulator OS=Homo sapiens OX=9606 GN=IKBKG PE=1 SV=1;tr|A0A087WUW6|A0A087WUW6_HUMAN NF-kappa-B essential modulator OS=Homo sapiens OX=9606 GN=IKBKG PE=1 SV=1;tr|A0A087X1B1|A0A087X1B1_HUMAN NF-kappa-B esse	10	4	4	4	2	2	4	4	3	4	4	3	4	2	3	4	4	4	4	2	2	4	4	3	4	4	3	4	2	3	4	4	4	4	2	2	4	4	3	4	4	3
A0A087WUX8;A0A087WYF7;Q6UXV4	A0A087WUX8;A0A087WYF7;Q6UXV4	4;4;4	4;4;4	4;4;4	MICOS complex subunit MIC27	APOOL	tr|A0A087WUX8|A0A087WUX8_HUMAN MICOS complex subunit OS=Homo sapiens OX=9606 GN=APOOL PE=1 SV=1;tr|A0A087WYF7|A0A087WYF7_HUMAN MICOS complex subunit OS=Homo sapiens OX=9606 GN=APOOL PE=1 SV=1;sp|Q6UXV4|MIC27_HUMAN MICOS complex subunit MIC27 OS=Homo sapien	3	4	4	4	2	3	2	3	2	2	2	2	1	3	1	3	2	4	3	2	3	2	3	2	2	2	2	1	3	1	3	2	4	3	2	3	2	3	2	2	2	2
A0A087WUZ3;Q01082;Q01082-3;Q01082-2;F8W6C1;P11277-3;P11277;P11277-2;O15020-2;O15020;A4QPE4	A0A087WUZ3;Q01082;Q01082-3;Q01082-2	22;22;19;19;6;2;2;2;2;2;1	22;22;19;19;6;2;2;2;2;2;1	22;22;19;19;6;2;2;2;2;2;1	Spectrin beta chain, non-erythrocytic 1	SPTBN1	tr|A0A087WUZ3|A0A087WUZ3_HUMAN Spectrin beta chain OS=Homo sapiens OX=9606 GN=SPTBN1 PE=1 SV=1;sp|Q01082|SPTB2_HUMAN Spectrin beta chain, non-erythrocytic 1 OS=Homo sapiens OX=9606 GN=SPTBN1 PE=1 SV=2;sp|Q01082-3|SPTB2_HUMAN Isoform 2 of Spectrin beta chai	11	22	22	22	10	12	9	11	8	11	17	18	18	12	12	12	4	6	4	10	12	9	11	8	11	17	18	18	12	12	12	4	6	4	10	12	9	11	8	11	17	18
Q99417;A0A087WV05;A0A0D9SEI7	Q99417;A0A087WV05	10;10;1	10;10;1	10;10;1	C-Myc-binding protein	MYCBP	sp|Q99417|MYCBP_HUMAN c-Myc-binding protein OS=Homo sapiens OX=9606 GN=MYCBP PE=1 SV=3;tr|A0A087WV05|A0A087WV05_HUMAN Uncharacterized protein OS=Homo sapiens OX=9606 PE=4 SV=1	3	10	10	10	7	9	8	9	10	9	8	8	9	9	9	9	8	8	8	7	9	8	9	10	9	8	8	9	9	9	9	8	8	8	7	9	8	9	10	9	8	8
A0A087WVC1;Q9BQ39	A0A087WVC1;Q9BQ39	4;4	2;2	2;2	ATP-dependent RNA helicase DDX50	DDX50	tr|A0A087WVC1|A0A087WVC1_HUMAN ATP-dependent RNA helicase DDX50 OS=Homo sapiens OX=9606 GN=DDX50 PE=1 SV=1;sp|Q9BQ39|DDX50_HUMAN ATP-dependent RNA helicase DDX50 OS=Homo sapiens OX=9606 GN=DDX50 PE=1 SV=1	2	4	2	2	4	4	4	4	4	4	4	3	3	4	3	4	4	4	3	2	2	2	2	2	2	2	1	1	2	1	2	2	2	1	2	2	2	2	2	2	2	1
A0A087WVM4;B7ZM99;Q6UB35;H0Y327;Q5JYA8;Q5JYA3;Q6UB35-2;Q4VXM0;Q4VXM1;Q4VXV2	A0A087WVM4;B7ZM99;Q6UB35	19;19;19;5;4;4;4;3;1;1	19;19;19;5;4;4;4;3;1;1	19;19;19;5;4;4;4;3;1;1	Monofunctional C1-tetrahydrofolate synthase, mitochondrial	MTHFD1L	tr|A0A087WVM4|A0A087WVM4_HUMAN Monofunctional C1-tetrahydrofolate synthase, mitochondrial OS=Homo sapiens OX=9606 GN=MTHFD1L PE=1 SV=1;tr|B7ZM99|B7ZM99_HUMAN MTHFD1L protein OS=Homo sapiens OX=9606 GN=MTHFD1L PE=1 SV=1;sp|Q6UB35|C1TM_HUMAN Monofunctional C	10	19	19	19	17	15	12	14	12	16	16	18	15	15	16	13	13	13	14	17	15	12	14	12	16	16	18	15	15	16	13	13	13	14	17	15	12	14	12	16	16	18
A0A087WVQ6;Q00610-2;Q00610;J3KS13;A0A087WX41;P53675-2;P53675;K7EJJ5;J3KRF5;J3KSQ2;J3QL20	A0A087WVQ6;Q00610-2;Q00610	40;40;40;9;8;8;8;4;3;2;1	40;40;40;9;8;8;8;4;3;2;1	40;40;40;9;8;8;8;4;3;2;1	Clathrin heavy chain;Clathrin heavy chain 1	CLTC	tr|A0A087WVQ6|A0A087WVQ6_HUMAN Clathrin heavy chain OS=Homo sapiens OX=9606 GN=CLTC PE=1 SV=1;sp|Q00610-2|CLH1_HUMAN Isoform 2 of Clathrin heavy chain 1 OS=Homo sapiens OX=9606 GN=CLTC;sp|Q00610|CLH1_HUMAN Clathrin heavy chain 1 OS=Homo sapiens OX=9606 GN=	11	40	40	40	24	26	25	28	29	29	40	36	34	28	28	30	25	27	20	24	26	25	28	29	29	40	36	34	28	28	30	25	27	20	24	26	25	28	29	29	40	36
A0A087WVS8;Q70IA6;Q70IA6-3;Q70IA6-2	A0A087WVS8;Q70IA6;Q70IA6-3;Q70IA6-2	5;5;5;4	5;5;5;4	5;5;5;4	MOB kinase activator 2	MOB2	tr|A0A087WVS8|A0A087WVS8_HUMAN MOB kinase activator 2 OS=Homo sapiens OX=9606 GN=MOB2 PE=1 SV=2;sp|Q70IA6|MOB2_HUMAN MOB kinase activator 2 OS=Homo sapiens OX=9606 GN=MOB2 PE=1 SV=1;sp|Q70IA6-3|MOB2_HUMAN Isoform 3 of MOB kinase activator 2 OS=Homo sapiens	4	5	5	5	5	4	5	5	5	4	5	4	5	4	4	5	4	5	3	5	4	5	5	5	4	5	4	5	4	4	5	4	5	3	5	4	5	5	5	4	5	4
F8W7S5;A0A087WVV2;Q9P2E9-3;Q9P2E9;A0A087WU26	F8W7S5;A0A087WVV2;Q9P2E9-3;Q9P2E9	4;4;4;4;1	4;4;4;4;1	4;4;4;4;1	Ribosome-binding protein 1	RRBP1	tr|F8W7S5|F8W7S5_HUMAN Ribosome-binding protein 1 OS=Homo sapiens OX=9606 GN=RRBP1 PE=1 SV=1;tr|A0A087WVV2|A0A087WVV2_HUMAN Ribosome-binding protein 1 OS=Homo sapiens OX=9606 GN=RRBP1 PE=1 SV=1;sp|Q9P2E9-3|RRBP1_HUMAN Isoform 2 of Ribosome-binding protein	5	4	4	4	1	3	3	1	2	2	2	3	1	3	2	2	1	2	1	1	3	3	1	2	2	2	3	1	3	2	2	1	2	1	1	3	3	1	2	2	2	3
A0A087WVZ9;A0A0A0MQR7;P19388;A0A087WVN5;A0A087WWX0	A0A087WVZ9;A0A0A0MQR7;P19388	3;3;3;1;1	3;3;3;1;1	3;3;3;1;1	DNA-directed RNA polymerases I, II, and III subunit RPABC1	POLR2E	tr|A0A087WVZ9|A0A087WVZ9_HUMAN DNA-directed RNA polymerases I, II, and III subunit RPABC1 OS=Homo sapiens OX=9606 GN=POLR2E PE=1 SV=1;tr|A0A0A0MQR7|A0A0A0MQR7_HUMAN DNA-directed RNA polymerases I, II, and III subunit RPABC1 OS=Homo sapiens OX=9606 GN=POLR2	5	3	3	3	3	3	3	3	3	2	2	2	2	3	3	2	3	3	3	3	3	3	3	3	2	2	2	2	3	3	2	3	3	3	3	3	3	3	3	2	2	2
A0A087WW06;Q96AY4;B0QYP4;B0QYP5	A0A087WW06;Q96AY4	21;21;2;2	21;21;2;2	21;21;2;2	Tetratricopeptide repeat protein 28	TTC28	tr|A0A087WW06|A0A087WW06_HUMAN Tetratricopeptide repeat protein 28 OS=Homo sapiens OX=9606 GN=TTC28 PE=1 SV=1;sp|Q96AY4|TTC28_HUMAN Tetratricopeptide repeat protein 28 OS=Homo sapiens OX=9606 GN=TTC28 PE=1 SV=4	4	21	21	21	9	15	12	13	12	11	19	16	14	11	13	16	9	15	13	9	15	12	13	12	11	19	16	14	11	13	16	9	15	13	9	15	12	13	12	11	19	16
A0A087WW66;Q99460;Q99460-2;H7C378;C9J9M4;H7BZR6	A0A087WW66;Q99460;Q99460-2	30;29;28;6;6;5	30;29;28;6;6;5	30;29;28;6;6;5	26S proteasome non-ATPase regulatory subunit 1	PSMD1	tr|A0A087WW66|A0A087WW66_HUMAN 26S proteasome non-ATPase regulatory subunit 1 OS=Homo sapiens OX=9606 GN=PSMD1 PE=1 SV=1;sp|Q99460|PSMD1_HUMAN 26S proteasome non-ATPase regulatory subunit 1 OS=Homo sapiens OX=9606 GN=PSMD1 PE=1 SV=2;sp|Q99460-2|PSMD1_HUMAN	6	30	30	30	22	24	20	23	23	24	26	24	27	21	20	22	22	19	21	22	24	20	23	23	24	26	24	27	21	20	22	22	19	21	22	24	20	23	23	24	26	24
F8W8R3;A0A087WWF6;P49005;H7C1B3;C9IZD2;C9J8Z7;C9JLE1;C9JHC7	F8W8R3;A0A087WWF6;P49005;H7C1B3;C9IZD2;C9J8Z7;C9JLE1;C9JHC7	2;2;2;1;1;1;1;1	2;2;2;1;1;1;1;1	2;2;2;1;1;1;1;1	DNA polymerase delta subunit 2	POLD2	tr|F8W8R3|F8W8R3_HUMAN DNA polymerase delta subunit 2 OS=Homo sapiens OX=9606 GN=POLD2 PE=1 SV=1;tr|A0A087WWF6|A0A087WWF6_HUMAN DNA polymerase delta subunit 2 OS=Homo sapiens OX=9606 GN=POLD2 PE=1 SV=1;sp|P49005|DPOD2_HUMAN DNA polymerase delta subunit 2 O	8	2	2	2	2	1	2	0	1	0	1	0	1	1	0	2	1	1	1	2	1	2	0	1	0	1	0	1	1	0	2	1	1	1	2	1	2	0	1	0	1	0
A0A087WWJ2;B0AZT5;C9J5D1;E7EQ69;Q9GZZ1-2;Q9GZZ1	A0A087WWJ2;B0AZT5;C9J5D1;E7EQ69;Q9GZZ1-2;Q9GZZ1	1;1;1;1;1;1	1;1;1;1;1;1	1;1;1;1;1;1	N-alpha-acetyltransferase 50	NAA50	tr|A0A087WWJ2|A0A087WWJ2_HUMAN N-alpha-acetyltransferase 50 OS=Homo sapiens OX=9606 GN=NAA50 PE=1 SV=1;tr|B0AZT5|B0AZT5_HUMAN N-alpha-acetyltransferase 50 OS=Homo sapiens OX=9606 GN=NAA50 PE=1 SV=1;tr|C9J5D1|C9J5D1_HUMAN N-alpha-acetyltransferase 50 OS=Hom	6	1	1	1	1	1	1	1	1	1	1	1	1	1	1	1	1	1	1	1	1	1	1	1	1	1	1	1	1	1	1	1	1	1	1	1	1	1	1	1	1	1
A0A087WWM0;O43617-2;O43617;A0A087WYS5;A6NKE1	A0A087WWM0;O43617-2;O43617;A0A087WYS5;A6NKE1	2;2;2;1;1	2;2;2;1;1	2;2;2;1;1	Trafficking protein particle complex subunit 3	TRAPPC3	tr|A0A087WWM0|A0A087WWM0_HUMAN Trafficking protein particle complex subunit OS=Homo sapiens OX=9606 GN=TRAPPC3 PE=1 SV=1;sp|O43617-2|TPPC3_HUMAN Isoform 2 of Trafficking protein particle complex subunit 3 OS=Homo sapiens OX=9606 GN=TRAPPC3;sp|O43617|TPPC3_	5	2	2	2	0	1	1	2	2	1	2	2	2	1	2	2	0	2	1	0	1	1	2	2	1	2	2	2	1	2	2	0	2	1	0	1	1	2	2	1	2	2
A0A087WWP4;Q96T37-4;Q96T37-2;Q96T37-3;Q96T37	A0A087WWP4;Q96T37-4;Q96T37-2;Q96T37-3;Q96T37	3;3;3;3;3	3;3;3;3;3	3;3;3;3;3	Putative RNA-binding protein 15	RBM15	tr|A0A087WWP4|A0A087WWP4_HUMAN RNA-binding protein 15 OS=Homo sapiens OX=9606 GN=RBM15 PE=1 SV=1;sp|Q96T37-4|RBM15_HUMAN Isoform 4 of RNA-binding protein 15 OS=Homo sapiens OX=9606 GN=RBM15;sp|Q96T37-2|RBM15_HUMAN Isoform 2 of RNA-binding protein 15 OS=Hom	5	3	3	3	2	2	3	3	3	3	2	2	2	2	3	2	0	2	1	2	2	3	3	3	3	2	2	2	2	3	2	0	2	1	2	2	3	3	3	3	2	2
A0A087WWU8;Q5HYB6;P06753-4;P06753-3;P06753-6;P06753-5;P06753-2;D6R904;Q5VU61;D6RFM2;P06753-7	A0A087WWU8;Q5HYB6;P06753-4;P06753-3;P06753-6;P06753-5;P06753-2;D6R904;Q5VU61	9;9;9;9;9;9;9;7;5;3;2	9;9;9;9;9;9;9;7;5;3;2	4;4;4;4;4;4;4;4;3;3;0	Tropomyosin alpha-3 chain	TPM3;DKFZp686J1372	tr|A0A087WWU8|A0A087WWU8_HUMAN Tropomyosin alpha-3 chain OS=Homo sapiens OX=9606 GN=TPM3 PE=1 SV=1;tr|Q5HYB6|Q5HYB6_HUMAN Epididymis luminal protein 189 OS=Homo sapiens OX=9606 GN=TPM3 PE=1 SV=1;sp|P06753-4|TPM3_HUMAN Isoform 4 of Tropomyosin alpha-3 chain	11	9	9	4	6	7	5	4	6	6	8	7	8	6	7	7	6	7	7	6	7	5	4	6	6	8	7	8	6	7	7	6	7	7	3	3	1	2	3	3	4	4
A0A2U3TZN1;A0A087WWU9;A0A087WYR0;P09132;D6RBG4;A0A2R8Y4M3;P09132-2	A0A2U3TZN1;A0A087WWU9;A0A087WYR0;P09132;D6RBG4;A0A2R8Y4M3;P09132-2	2;2;2;2;1;1;1	2;2;2;2;1;1;1	2;2;2;2;1;1;1	Signal recognition particle 19 kDa protein	SRP19	tr|A0A2U3TZN1|A0A2U3TZN1_HUMAN HCG2040106 OS=Homo sapiens OX=9606 GN=SRP19 PE=4 SV=1;tr|A0A087WWU9|A0A087WWU9_HUMAN HCG2039564, isoform CRA_a OS=Homo sapiens OX=9606 GN=SRP19 PE=1 SV=1;tr|A0A087WYR0|A0A087WYR0_HUMAN Signal recognition particle 19 kDa prote	7	2	2	2	1	2	2	2	2	2	2	2	2	2	2	2	1	1	1	1	2	2	2	2	2	2	2	2	2	2	2	1	1	1	1	2	2	2	2	2	2	2
Q13148;A0A087WX29;A0A087WYY0;A0A087X260;G3V162;B1AKP7;A0A087WXQ5;K7EN94;A0A087WV68;K7EJM5;Q13148-4;A0A087WXV3;A0A087WX67;A0A087WW61;A0A1W2PNU8;K7EL26;A0A087WZC9;A0A087WYE7;A0A0A0MSV7;K7EJ99;A0A087WTZ4	Q13148;A0A087WX29;A0A087WYY0;A0A087X260;G3V162;B1AKP7;A0A087WXQ5;K7EN94;A0A087WV68;K7EJM5;Q13148-4	5;5;4;4;4;4;3;3;3;3;3;2;2;2;2;1;1;1;1;1;1	5;5;4;4;4;4;3;3;3;3;3;2;2;2;2;1;1;1;1;1;1	5;5;4;4;4;4;3;3;3;3;3;2;2;2;2;1;1;1;1;1;1	TAR DNA-binding protein 43	TARDBP	sp|Q13148|TADBP_HUMAN TAR DNA-binding protein 43 OS=Homo sapiens OX=9606 GN=TARDBP PE=1 SV=1;tr|A0A087WX29|A0A087WX29_HUMAN TAR DNA-binding protein 43 (Fragment) OS=Homo sapiens OX=9606 GN=TARDBP PE=1 SV=1;tr|A0A087WYY0|A0A087WYY0_HUMAN TAR DNA-binding pro	21	5	5	5	4	4	4	4	4	4	5	5	5	4	4	4	4	4	5	4	4	4	4	4	4	5	5	5	4	4	4	4	4	5	4	4	4	4	4	4	5	5
A0A087WX48;Q6ICH2;Q9NRW3;Q8IUX4;Q96AK3	A0A087WX48;Q6ICH2;Q9NRW3;Q8IUX4;Q96AK3	1;1;1;1;1	1;1;1;1;1	1;1;1;1;1	DNA dC->dU-editing enzyme APOBEC-3C;DNA dC->dU-editing enzyme APOBEC-3F;DNA dC->dU-editing enzyme APOBEC-3D	APOBEC3D;bK150C2.9;APOBEC3C;APOBEC3F	tr|A0A087WX48|A0A087WX48_HUMAN DNA dC->dU-editing enzyme APOBEC-3D OS=Homo sapiens OX=9606 GN=APOBEC3D PE=1 SV=1;tr|Q6ICH2|Q6ICH2_HUMAN BK150C2.9 protein OS=Homo sapiens OX=9606 GN=APOBEC3D PE=1 SV=1;sp|Q9NRW3|ABC3C_HUMAN DNA dC->dU-editing enzyme APOBEC-3	5	1	1	1	1	0	0	0	1	1	0	0	1	1	1	1	1	1	1	1	0	0	0	1	1	0	0	1	1	1	1	1	1	1	1	0	0	0	1	1	0	0
F8WBF5;B7ZL31;A0A087WX74;Q9HAZ1;P49759;P49759-3	F8WBF5;B7ZL31;A0A087WX74;Q9HAZ1;P49759;P49759-3	1;1;1;1;1;1	1;1;1;1;1;1	1;1;1;1;1;1	Dual specificity protein kinase CLK4;Dual specificity protein kinase CLK1	CLK1;CLK4	tr|F8WBF5|F8WBF5_HUMAN Dual-specificity protein kinase CLK1 OS=Homo sapiens OX=9606 GN=CLK1 PE=1 SV=1;tr|B7ZL31|B7ZL31_HUMAN CLK4 protein OS=Homo sapiens OX=9606 GN=CLK4 PE=1 SV=1;tr|A0A087WX74|A0A087WX74_HUMAN Dual-specificity protein kinase CLK4 OS=Homo	6	1	1	1	0	0	0	0	0	1	1	0	0	1	0	0	0	0	0	0	0	0	0	0	1	1	0	0	1	0	0	0	0	0	0	0	0	0	0	1	1	0
A0A087WXB0;O15126;A0A087WTX8;A0A087WZA6;A0A087WU14;O15126-2	A0A087WXB0;O15126;A0A087WTX8;A0A087WZA6;A0A087WU14;O15126-2	2;2;1;1;1;1	2;2;1;1;1;1	2;2;1;1;1;1	Secretory carrier-associated membrane protein 1	SCAMP1	tr|A0A087WXB0|A0A087WXB0_HUMAN Secretory carrier-associated membrane protein OS=Homo sapiens OX=9606 GN=SCAMP1 PE=1 SV=1;sp|O15126|SCAM1_HUMAN Secretory carrier-associated membrane protein 1 OS=Homo sapiens OX=9606 GN=SCAMP1 PE=1 SV=2;tr|A0A087WTX8|A0A087W	6	2	2	2	1	1	2	1	2	1	2	1	2	1	1	1	1	1	0	1	1	2	1	2	1	2	1	2	1	1	1	1	1	0	1	1	2	1	2	1	2	1
A0A087WXC5;E7ESZ7;O95299;O95299-2;H7C2W5;H7C1Y7;H7C2X4;Q8N1B9;C9J6X0	A0A087WXC5;E7ESZ7;O95299;O95299-2	7;7;7;6;3;3;3;2;2	7;7;7;6;3;3;3;2;2	7;7;7;6;3;3;3;2;2	NADH dehydrogenase [ubiquinone] 1 alpha subcomplex subunit 10, mitochondrial	NDUFA10	tr|A0A087WXC5|A0A087WXC5_HUMAN NADH dehydrogenase [ubiquinone] 1 alpha subcomplex subunit 10, mitochondrial OS=Homo sapiens OX=9606 GN=NDUFA10 PE=1 SV=1;tr|E7ESZ7|E7ESZ7_HUMAN NADH dehydrogenase [ubiquinone] 1 alpha subcomplex subunit 10, mitochondrial OS=	9	7	7	7	6	7	7	6	7	7	7	7	7	5	5	6	4	6	7	6	7	7	6	7	7	7	7	7	5	5	6	4	6	7	6	7	7	6	7	7	7	7
A0A087WXD9;A0A2R8YG52;A0A2R8YGU1;A0A2R8Y4X4;A0A2R8Y4W8;A0A2R8YG73;A0A2R8Y7B1;A0A2U3TZV9;Q3V6T2-5;Q3V6T2-4;Q3V6T2-2;Q3V6T2-3;Q3V6T2	A0A087WXD9;A0A2R8YG52;A0A2R8YGU1;A0A2R8Y4X4;A0A2R8Y4W8;A0A2R8YG73;A0A2R8Y7B1;A0A2U3TZV9;Q3V6T2-5;Q3V6T2-4;Q3V6T2-2;Q3V6T2-3;Q3V6T2	1;1;1;1;1;1;1;1;1;1;1;1;1	1;1;1;1;1;1;1;1;1;1;1;1;1	1;1;1;1;1;1;1;1;1;1;1;1;1	Girdin	CCDC88A	tr|A0A087WXD9|A0A087WXD9_HUMAN Girdin OS=Homo sapiens OX=9606 GN=CCDC88A PE=1 SV=1;tr|A0A2R8YG52|A0A2R8YG52_HUMAN Girdin (Fragment) OS=Homo sapiens OX=9606 GN=CCDC88A PE=1 SV=1;tr|A0A2R8YGU1|A0A2R8YGU1_HUMAN Girdin (Fragment) OS=Homo sapiens OX=9606 GN=CCD	13	1	1	1	1	1	0	1	1	1	0	1	1	1	0	1	1	0	1	1	1	0	1	1	1	0	1	1	1	0	1	1	0	1	1	1	0	1	1	1	0	1
A0A0D9SEW3;A0A087WXF8;Q9NP64-2;Q9NP64-3;Q9NP64;A0A087WYV3;A0A087WXU5;A0A087WYF0	A0A0D9SEW3;A0A087WXF8;Q9NP64-2;Q9NP64-3;Q9NP64;A0A087WYV3;A0A087WXU5	12;12;12;12;12;11;7;1	12;12;12;12;12;11;7;1	12;12;12;12;12;11;7;1	Nucleolar protein of 40 kDa	ZCCHC17	tr|A0A0D9SEW3|A0A0D9SEW3_HUMAN Nucleolar protein of 40 kDa OS=Homo sapiens OX=9606 GN=ZCCHC17 PE=1 SV=1;tr|A0A087WXF8|A0A087WXF8_HUMAN Nucleolar protein of 40 kDa OS=Homo sapiens OX=9606 GN=ZCCHC17 PE=1 SV=1;sp|Q9NP64-2|NO40_HUMAN Isoform 2 of Nucleolar pr	8	12	12	12	12	12	12	12	11	11	12	12	12	12	11	12	11	11	11	12	12	12	12	11	11	12	12	12	12	11	12	11	11	11	12	12	12	12	11	11	12	12
A0A087WXM6;J3QQT2;J3KRX5;A0A0A6YYL6;P18621;P18621-3;J3QLC8;A0A0A0MRF8;P18621-2;J3KRB3;A0A087WWH0;J3QS96;A0A087WY81;J3KSJ0	A0A087WXM6;J3QQT2;J3KRX5;A0A0A6YYL6;P18621;P18621-3;J3QLC8;A0A0A0MRF8;P18621-2;J3KRB3;A0A087WWH0;J3QS96	7;7;7;7;7;7;6;6;6;5;5;5;3;1	7;7;7;7;7;7;6;6;6;5;5;5;3;1	7;7;7;7;7;7;6;6;6;5;5;5;3;1	60S ribosomal protein L17	RPL17;RPL17-C18orf32	tr|A0A087WXM6|A0A087WXM6_HUMAN 60S ribosomal protein L17 (Fragment) OS=Homo sapiens OX=9606 GN=RPL17 PE=3 SV=1;tr|J3QQT2|J3QQT2_HUMAN 60S ribosomal protein L17 (Fragment) OS=Homo sapiens OX=9606 GN=RPL17 PE=3 SV=1;tr|J3KRX5|J3KRX5_HUMAN 60S ribosomal prote	14	7	7	7	7	7	7	7	7	7	7	6	7	7	7	7	7	7	7	7	7	7	7	7	7	7	6	7	7	7	7	7	7	7	7	7	7	7	7	7	7	6
A0A087WXP3;E9PEE8;P18564-2;P18564	A0A087WXP3;E9PEE8;P18564-2;P18564	1;1;1;1	1;1;1;1	1;1;1;1	Integrin beta;Integrin beta-6	ITGB6	tr|A0A087WXP3|A0A087WXP3_HUMAN Integrin beta OS=Homo sapiens OX=9606 GN=ITGB6 PE=1 SV=1;tr|E9PEE8|E9PEE8_HUMAN Integrin beta OS=Homo sapiens OX=9606 GN=ITGB6 PE=1 SV=1;sp|P18564-2|ITB6_HUMAN Isoform 2 of Integrin beta-6 OS=Homo sapiens OX=9606 GN=ITGB6;sp|	4	1	1	1	1	1	1	1	1	1	0	1	1	1	1	1	1	1	1	1	1	1	1	1	1	0	1	1	1	1	1	1	1	1	1	1	1	1	1	1	0	1
A0A087WXS7;O43681	A0A087WXS7;O43681	1;1	1;1	1;1	ATPase ASNA1	ASNA1	tr|A0A087WXS7|A0A087WXS7_HUMAN ATPase ASNA1 OS=Homo sapiens OX=9606 GN=ASNA1 PE=1 SV=1;sp|O43681|ASNA_HUMAN ATPase ASNA1 OS=Homo sapiens OX=9606 GN=ASNA1 PE=1 SV=2	2	1	1	1	1	1	0	1	1	0	0	0	0	0	0	0	0	0	0	1	1	0	1	1	0	0	0	0	0	0	0	0	0	0	1	1	0	1	1	0	0	0
H7BXI1;A0A087WXU3;A0FGR8-2;A0FGR8;A0FGR8-6;A0FGR8-4;A0FGR8-5	H7BXI1;A0A087WXU3;A0FGR8-2;A0FGR8;A0FGR8-6;A0FGR8-4	14;14;14;14;14;7;6	14;14;14;14;14;7;6	14;14;14;14;14;7;6	Extended synaptotagmin-2	ESYT2	tr|H7BXI1|H7BXI1_HUMAN Extended synaptotagmin-2 (Fragment) OS=Homo sapiens OX=9606 GN=ESYT2 PE=1 SV=1;tr|A0A087WXU3|A0A087WXU3_HUMAN Extended synaptotagmin-2 OS=Homo sapiens OX=9606 GN=ESYT2 PE=1 SV=1;sp|A0FGR8-2|ESYT2_HUMAN Isoform 2 of Extended synaptota	7	14	14	14	11	7	8	8	7	6	3	5	2	5	4	4	13	9	9	11	7	8	8	7	6	3	5	2	5	4	4	13	9	9	11	7	8	8	7	6	3	5
A0A087X045;A0A087WY54;Q15649-2;Q15649	A0A087X045;A0A087WY54;Q15649-2;Q15649	1;1;1;1	1;1;1;1	1;1;1;1	Zinc finger HIT domain-containing protein 3	ZNHIT3	tr|A0A087X045|A0A087X045_HUMAN Zinc finger HIT domain-containing protein 3 OS=Homo sapiens OX=9606 GN=ZNHIT3 PE=1 SV=1;tr|A0A087WY54|A0A087WY54_HUMAN Zinc finger HIT domain-containing protein 3 (Fragment) OS=Homo sapiens OX=9606 GN=ZNHIT3 PE=1 SV=1;sp|Q156	4	1	1	1	1	1	1	1	1	1	0	0	1	1	1	1	1	1	1	1	1	1	1	1	1	0	0	1	1	1	1	1	1	1	1	1	1	1	1	1	0	0
A0A087WY61;Q14980-4;Q14980-3;Q14980-2;Q14980	A0A087WY61;Q14980-4;Q14980-3;Q14980-2;Q14980	1;1;1;1;1	1;1;1;1;1	1;1;1;1;1	Nuclear mitotic apparatus protein 1	NUMA1	tr|A0A087WY61|A0A087WY61_HUMAN Nuclear mitotic apparatus protein 1 OS=Homo sapiens OX=9606 GN=NUMA1 PE=1 SV=1;sp|Q14980-4|NUMA1_HUMAN Isoform 4 of Nuclear mitotic apparatus protein 1 OS=Homo sapiens OX=9606 GN=NUMA1;sp|Q14980-3|NUMA1_HUMAN Isoform 3 of Nuc	5	1	1	1	0	0	1	0	0	0	0	0	0	0	0	0	0	1	1	0	0	1	0	0	0	0	0	0	0	0	0	0	1	1	0	0	1	0	0	0	0	0
A0A087WY71;E9PFW3;Q96CW1-2;Q96CW1;C9JJ47;H7C4C3;C9JTK4;C9JGT8	A0A087WY71;E9PFW3;Q96CW1-2;Q96CW1;C9JJ47	4;4;4;4;2;1;1;1	4;4;4;4;2;1;1;1	4;4;4;4;2;1;1;1	AP-2 complex subunit mu	AP2M1	tr|A0A087WY71|A0A087WY71_HUMAN AP-2 complex subunit mu OS=Homo sapiens OX=9606 GN=AP2M1 PE=1 SV=1;tr|E9PFW3|E9PFW3_HUMAN AP-2 complex subunit mu OS=Homo sapiens OX=9606 GN=AP2M1 PE=1 SV=1;sp|Q96CW1-2|AP2M1_HUMAN Isoform 2 of AP-2 complex subunit mu OS=Homo	8	4	4	4	3	4	4	4	3	3	4	3	3	4	3	3	4	4	3	3	4	4	4	3	3	4	3	3	4	3	3	4	4	3	3	4	4	4	3	3	4	3
A0A087WY73;A0A0J9YXF8;Q16378	A0A087WY73;A0A0J9YXF8;Q16378	2;2;2	2;2;2	2;2;2	Proline-rich protein 4	PRR4	tr|A0A087WY73|A0A087WY73_HUMAN Uncharacterized protein (Fragment) OS=Homo sapiens OX=9606 PE=4 SV=2;tr|A0A0J9YXF8|A0A0J9YXF8_HUMAN Proline-rich protein 4 OS=Homo sapiens OX=9606 GN=PRR4 PE=1 SV=1;sp|Q16378|PROL4_HUMAN Proline-rich protein 4 OS=Homo sapiens	3	2	2	2	0	0	2	0	0	0	0	0	0	0	0	0	0	0	0	0	0	2	0	0	0	0	0	0	0	0	0	0	0	0	0	0	2	0	0	0	0	0
D6RAW0;D6RFM0;D6RAH7;H9KV45;A0A0A0MQU3;A0A087WY85;P62837-2;P62837;P61077;P61077-2;P61077-3;D6RA11;A0A087WW00;C9J9H9;Q9Y2X8;P51668	D6RAW0;D6RFM0;D6RAH7;H9KV45;A0A0A0MQU3;A0A087WY85;P62837-2;P62837;P61077;P61077-2;P61077-3;D6RA11;A0A087WW00;C9J9H9;Q9Y2X8;P51668	2;2;2;2;2;2;2;2;2;2;2;1;1;1;1;1	2;2;2;2;2;2;2;2;2;2;2;1;1;1;1;1	2;2;2;2;2;2;2;2;2;2;2;1;1;1;1;1	Ubiquitin-conjugating enzyme E2 D2;Ubiquitin-conjugating enzyme E2 D3;Ubiquitin-conjugating enzyme E2 D4;Ubiquitin-conjugating enzyme E2 D1	UBE2D3;UBE2D2;UBE2D1;UBE2D4	tr|D6RAW0|D6RAW0_HUMAN Ubiquitin-conjugating enzyme E2 D3 (Fragment) OS=Homo sapiens OX=9606 GN=UBE2D3 PE=3 SV=1;tr|D6RFM0|D6RFM0_HUMAN Ubiquitin-conjugating enzyme E2 D2 (Fragment) OS=Homo sapiens OX=9606 GN=UBE2D2 PE=3 SV=1;tr|D6RAH7|D6RAH7_HUMAN Ubiquit	16	2	2	2	1	1	1	2	2	2	2	1	2	2	2	2	2	2	2	1	1	1	2	2	2	2	1	2	2	2	2	2	2	2	1	1	1	2	2	2	2	1
A0A087WYC8;Q9BZI7-2;Q9BZI7	A0A087WYC8;Q9BZI7-2;Q9BZI7	3;3;3	3;3;3	3;3;3	Regulator of nonsense transcripts 3B	UPF3B	tr|A0A087WYC8|A0A087WYC8_HUMAN Regulator of nonsense transcripts 3B OS=Homo sapiens OX=9606 GN=UPF3B PE=1 SV=1;sp|Q9BZI7-2|REN3B_HUMAN Isoform 2 of Regulator of nonsense transcripts 3B OS=Homo sapiens OX=9606 GN=UPF3B;sp|Q9BZI7|REN3B_HUMAN Regulator of non	3	3	3	3	3	2	2	1	3	1	2	1	2	2	1	1	2	1	1	3	2	2	1	3	1	2	1	2	2	1	1	2	1	1	3	2	2	1	3	1	2	1
F8W120;F8VWX5;F8VVN7;F8W098;H0YIA4;A0A087WYD4;Q9BVX2-2;Q9BVX2	F8W120;F8VWX5;F8VVN7;F8W098;H0YIA4;A0A087WYD4;Q9BVX2-2;Q9BVX2	1;1;1;1;1;1;1;1	1;1;1;1;1;1;1;1	1;1;1;1;1;1;1;1	Transmembrane protein 106C	TMEM106C	tr|F8W120|F8W120_HUMAN Transmembrane protein 106C OS=Homo sapiens OX=9606 GN=TMEM106C PE=1 SV=1;tr|F8VWX5|F8VWX5_HUMAN Transmembrane protein 106C OS=Homo sapiens OX=9606 GN=TMEM106C PE=1 SV=1;tr|F8VVN7|F8VVN7_HUMAN Transmembrane protein 106C OS=Homo sapien	8	1	1	1	0	0	0	0	0	1	1	0	0	0	1	0	0	1	1	0	0	0	0	0	1	1	0	0	0	1	0	0	1	1	0	0	0	0	0	1	1	0
A0A140T9S0;A0A0G2JLV0;A0A087WYD6;X5CMH5;E7ENX8;Q03519-2;Q03519	A0A140T9S0;A0A0G2JLV0;A0A087WYD6;X5CMH5;E7ENX8;Q03519-2;Q03519	1;1;1;1;1;1;1	1;1;1;1;1;1;1	1;1;1;1;1;1;1	Antigen peptide transporter 2	TAP2	tr|A0A140T9S0|A0A140T9S0_HUMAN Antigen peptide transporter 2 OS=Homo sapiens OX=9606 GN=TAP2 PE=1 SV=1;tr|A0A0G2JLV0|A0A0G2JLV0_HUMAN Antigen peptide transporter 2 OS=Homo sapiens OX=9606 GN=TAP2 PE=1 SV=1;tr|A0A087WYD6|A0A087WYD6_HUMAN Antigen peptide tra	7	1	1	1	1	1	1	1	1	1	1	1	1	1	1	1	1	1	1	1	1	1	1	1	1	1	1	1	1	1	1	1	1	1	1	1	1	1	1	1	1	1
Q8IZQ5;A0A087WYP2;H0YE28	Q8IZQ5;A0A087WYP2;H0YE28	5;5;3	5;5;3	5;5;3	Selenoprotein H	SELH;C11orf31	sp|Q8IZQ5|SELH_HUMAN Selenoprotein H OS=Homo sapiens OX=9606 GN=SELENOH PE=1 SV=2;tr|A0A087WYP2|A0A087WYP2_HUMAN Selenoprotein H OS=Homo sapiens OX=9606 GN=SELENOH PE=1 SV=1;tr|H0YE28|H0YE28_HUMAN Selenoprotein H (Fragment) OS=Homo sapiens OX=9606 GN=SELEN	3	5	5	5	4	4	3	4	3	2	5	4	4	3	2	1	3	3	2	4	4	3	4	3	2	5	4	4	3	2	1	3	3	2	4	4	3	4	3	2	5	4
F2Z3H1;C9JTZ5;C9JUW1;C9JWG0;C9JVG3;C9JQU9;C9JNZ1;A0A087WYS1;E7EUC7;Q16851-2;Q16851	F2Z3H1;C9JTZ5;C9JUW1;C9JWG0;C9JVG3;C9JQU9;C9JNZ1;A0A087WYS1;E7EUC7;Q16851-2;Q16851	1;1;1;1;1;1;1;1;1;1;1	1;1;1;1;1;1;1;1;1;1;1	1;1;1;1;1;1;1;1;1;1;1	UTP--glucose-1-phosphate uridylyltransferase	UGP2	tr|F2Z3H1|F2Z3H1_HUMAN UTP--glucose-1-phosphate uridylyltransferase OS=Homo sapiens OX=9606 GN=UGP2 PE=1 SV=1;tr|C9JTZ5|C9JTZ5_HUMAN UTP--glucose-1-phosphate uridylyltransferase (Fragment) OS=Homo sapiens OX=9606 GN=UGP2 PE=1 SV=8;tr|C9JUW1|C9JUW1_HUMAN UT	11	1	1	1	1	1	1	1	1	1	1	1	1	0	1	1	1	1	1	1	1	1	1	1	1	1	1	1	0	1	1	1	1	1	1	1	1	1	1	1	1	1
A0A087WYT3;Q15185-4;Q15185;Q15185-3;B4DDC6;Q15185-2	A0A087WYT3;Q15185-4;Q15185;Q15185-3	5;5;5;4;2;2	5;5;5;4;2;2	5;5;5;4;2;2	Prostaglandin E synthase 3	PTGES3	tr|A0A087WYT3|A0A087WYT3_HUMAN Prostaglandin E synthase 3 OS=Homo sapiens OX=9606 GN=PTGES3 PE=1 SV=1;sp|Q15185-4|TEBP_HUMAN Isoform 4 of Prostaglandin E synthase 3 OS=Homo sapiens OX=9606 GN=PTGES3;sp|Q15185|TEBP_HUMAN Prostaglandin E synthase 3 OS=Homo s	6	5	5	5	5	5	5	5	5	5	5	5	5	5	5	5	5	5	5	5	5	5	5	5	5	5	5	5	5	5	5	5	5	5	5	5	5	5	5	5	5	5
A0A087WYV5;X6R3P0;O94813-3;O94813-2;O94813	A0A087WYV5;X6R3P0;O94813-3;O94813-2;O94813	1;1;1;1;1	1;1;1;1;1	1;1;1;1;1	Slit homolog 2 protein;Slit homolog 2 protein N-product;Slit homolog 2 protein C-product	SLIT2	tr|A0A087WYV5|A0A087WYV5_HUMAN Slit homolog 2 protein OS=Homo sapiens OX=9606 GN=SLIT2 PE=1 SV=1;tr|X6R3P0|X6R3P0_HUMAN Slit homolog 2 protein OS=Homo sapiens OX=9606 GN=SLIT2 PE=1 SV=1;sp|O94813-3|SLIT2_HUMAN Isoform 3 of Slit homolog 2 protein OS=Homo sa	5	1	1	1	1	1	1	1	1	1	1	1	1	1	1	1	1	1	1	1	1	1	1	1	1	1	1	1	1	1	1	1	1	1	1	1	1	1	1	1	1	1
A0A087WZ13;E9PAU2;Q8IY67-2;Q8IY67;K7EKR9;Q8IY67-3	A0A087WZ13;E9PAU2;Q8IY67-2;Q8IY67	8;8;7;4;3;2	8;8;7;4;3;2	8;8;7;4;3;2	Ribonucleoprotein PTB-binding 1	RAVER1	tr|A0A087WZ13|A0A087WZ13_HUMAN Ribonucleoprotein PTB-binding 1 OS=Homo sapiens OX=9606 GN=RAVER1 PE=1 SV=1;tr|E9PAU2|E9PAU2_HUMAN Ribonucleoprotein PTB-binding 1 OS=Homo sapiens OX=9606 GN=RAVER1 PE=1 SV=1;sp|Q8IY67-2|RAVR1_HUMAN Isoform 2 of Ribonucleopro	6	8	8	8	4	3	4	4	5	7	5	7	7	5	4	4	4	4	4	4	3	4	4	5	7	5	7	7	5	4	4	4	4	4	4	3	4	4	5	7	5	7
B7Z385;A0A087X0J3;A0A087WZ15;E9PDI2;P40123-2;P40123;P40123-3	B7Z385;A0A087X0J3;A0A087WZ15;E9PDI2;P40123-2;P40123;P40123-3	4;4;4;4;4;4;2	3;3;3;3;3;3;1	3;3;3;3;3;3;1	Adenylyl cyclase-associated protein;Adenylyl cyclase-associated protein 2	CAP2	tr|B7Z385|B7Z385_HUMAN Adenylyl cyclase-associated protein OS=Homo sapiens OX=9606 GN=CAP2 PE=1 SV=1;tr|A0A087X0J3|A0A087X0J3_HUMAN Adenylyl cyclase-associated protein OS=Homo sapiens OX=9606 GN=CAP2 PE=1 SV=1;tr|A0A087WZ15|A0A087WZ15_HUMAN Adenylyl cyclas	7	4	3	3	2	2	2	3	3	3	3	2	3	3	3	3	4	2	3	1	1	1	2	2	2	2	1	2	2	2	2	3	1	2	1	1	1	2	2	2	2	1
A0A087WZ40;Q14244-6;Q14244;Q14244-7;Q14244-5;Q14244-3;Q14244-2;Q14244-4	A0A087WZ40;Q14244-6;Q14244;Q14244-7;Q14244-5;Q14244-3;Q14244-2;Q14244-4	9;9;9;9;7;7;6;6	9;9;9;9;7;7;6;6	9;9;9;9;7;7;6;6	Ensconsin	MAP7	tr|A0A087WZ40|A0A087WZ40_HUMAN Ensconsin OS=Homo sapiens OX=9606 GN=MAP7 PE=1 SV=1;sp|Q14244-6|MAP7_HUMAN Isoform 6 of Ensconsin OS=Homo sapiens OX=9606 GN=MAP7;sp|Q14244|MAP7_HUMAN Ensconsin OS=Homo sapiens OX=9606 GN=MAP7 PE=1 SV=1;sp|Q14244-7|MAP7_HUMAN	8	9	9	9	6	8	7	6	7	7	7	4	6	8	7	6	3	4	4	6	8	7	6	7	7	7	4	6	8	7	6	3	4	4	6	8	7	6	7	7	7	4
A0A087WZ41;X6RFD4;O75570;O75570-2	A0A087WZ41;X6RFD4;O75570;O75570-2	1;1;1;1	1;1;1;1	1;1;1;1	Peptide chain release factor 1, mitochondrial	MTRF1	tr|A0A087WZ41|A0A087WZ41_HUMAN Peptide chain release factor 1, mitochondrial (Fragment) OS=Homo sapiens OX=9606 GN=MTRF1 PE=1 SV=1;tr|X6RFD4|X6RFD4_HUMAN Peptide chain release factor 1, mitochondrial (Fragment) OS=Homo sapiens OX=9606 GN=MTRF1 PE=1 SV=1;sp	4	1	1	1	1	1	1	1	1	1	1	1	1	1	1	1	0	1	1	1	1	1	1	1	1	1	1	1	1	1	1	0	1	1	1	1	1	1	1	1	1	1
A0A087WZH4;O43295-3;O43295-2;O43295	A0A087WZH4;O43295-3;O43295-2;O43295	1;1;1;1	1;1;1;1	1;1;1;1	SLIT-ROBO Rho GTPase-activating protein 3	SRGAP3	tr|A0A087WZH4|A0A087WZH4_HUMAN SLIT-ROBO Rho GTPase-activating protein 3 OS=Homo sapiens OX=9606 GN=SRGAP3 PE=1 SV=1;sp|O43295-3|SRGP3_HUMAN Isoform 3 of SLIT-ROBO Rho GTPase-activating protein 3 OS=Homo sapiens OX=9606 GN=SRGAP3;sp|O43295-2|SRGP3_HUMAN Is	4	1	1	1	0	1	1	1	0	0	0	0	0	0	0	1	1	1	1	0	1	1	1	0	0	0	0	0	0	0	1	1	1	1	0	1	1	1	0	0	0	0
A0A087WZN1;O43837;A0A087X2E5;O43837-2;O43837-3;A0A0D9SG66	A0A087WZN1;O43837;A0A087X2E5;O43837-2	7;7;6;6;3;1	7;7;6;6;3;1	7;7;6;6;3;1	Isocitrate dehydrogenase [NAD] subunit, mitochondrial;Isocitrate dehydrogenase [NAD] subunit beta, mitochondrial	IDH3B	tr|A0A087WZN1|A0A087WZN1_HUMAN Isocitrate dehydrogenase [NAD] subunit, mitochondrial OS=Homo sapiens OX=9606 GN=IDH3B PE=1 SV=1;sp|O43837|IDH3B_HUMAN Isocitrate dehydrogenase [NAD] subunit beta, mitochondrial OS=Homo sapiens OX=9606 GN=IDH3B PE=1 SV=2;tr|A	6	7	7	7	5	5	6	7	7	6	6	6	5	7	7	6	7	6	7	5	5	6	7	7	6	6	6	5	7	7	6	7	6	7	5	5	6	7	7	6	6	6
A0A087WZR3;H9KVA9;A0A0D9SF50;P46736-4;P46736-2;P46736-3;P46736;X6RJS7;P46736-5	A0A087WZR3;H9KVA9;A0A0D9SF50;P46736-4;P46736-2;P46736-3;P46736;X6RJS7	5;5;5;5;5;5;5;3;2	5;5;5;5;5;5;5;3;2	5;5;5;5;5;5;5;3;2	Lys-63-specific deubiquitinase BRCC36	BRCC3	tr|A0A087WZR3|A0A087WZR3_HUMAN Lys-63-specific deubiquitinase BRCC36 OS=Homo sapiens OX=9606 GN=BRCC3 PE=1 SV=1;tr|H9KVA9|H9KVA9_HUMAN Lys-63-specific deubiquitinase BRCC36 OS=Homo sapiens OX=9606 GN=BRCC3 PE=1 SV=2;tr|A0A0D9SF50|A0A0D9SF50_HUMAN Lys-63-sp	9	5	5	5	3	3	4	4	4	4	5	4	5	3	3	5	4	4	5	3	3	4	4	4	4	5	4	5	3	3	5	4	4	5	3	3	4	4	4	4	5	4
J3KPF9;A0A087X011;E9PES4;Q9Y496;Q5JRK0;H7C2F6;H0Y718;Q6ZMV9-3;Q6ZMV9	J3KPF9;A0A087X011;E9PES4;Q9Y496;Q5JRK0;H7C2F6;H0Y718;Q6ZMV9-3;Q6ZMV9	2;2;2;2;1;1;1;1;1	1;1;1;1;0;1;0;0;0	1;1;1;1;0;1;0;0;0	Kinesin-like protein;Kinesin-like protein KIF3A;Kinesin-like protein KIF6	KIF3A;KIF6	tr|J3KPF9|J3KPF9_HUMAN Kinesin-like protein OS=Homo sapiens OX=9606 GN=KIF3A PE=1 SV=1;tr|A0A087X011|A0A087X011_HUMAN Kinesin-like protein OS=Homo sapiens OX=9606 GN=KIF3A PE=1 SV=1;tr|E9PES4|E9PES4_HUMAN Kinesin-like protein OS=Homo sapiens OX=9606 GN=KIF	9	2	1	1	1	1	1	1	1	1	0	0	1	0	1	1	1	1	1	0	0	0	0	0	0	0	0	0	0	0	0	0	1	0	0	0	0	0	0	0	0	0
Q9Y3A5;A0A087X020;F8WE72	Q9Y3A5;A0A087X020;F8WE72	2;2;1	2;2;1	2;2;1	Ribosome maturation protein SBDS	SBDS	sp|Q9Y3A5|SBDS_HUMAN Ribosome maturation protein SBDS OS=Homo sapiens OX=9606 GN=SBDS PE=1 SV=4;tr|A0A087X020|A0A087X020_HUMAN Ribosome maturation protein SBDS OS=Homo sapiens OX=9606 GN=SBDS PE=1 SV=1;tr|F8WE72|F8WE72_HUMAN Ribosome maturation protein SBD	3	2	2	2	2	1	1	2	2	1	1	2	2	2	2	2	0	0	2	2	1	1	2	2	1	1	2	2	2	2	2	0	0	2	2	1	1	2	2	1	1	2
A0A087X054;Q9Y4L1;E9PJ21;A0A087WWI4;K7EQK2;J3QL06;J3KTF1;Q9Y4L1-2;A0A087X214;A0A087WW13;Q9BST8;J3QQH7;J3QLE9	A0A087X054;Q9Y4L1;E9PJ21;A0A087WWI4;K7EQK2	7;7;4;4;4;3;3;3;1;1;1;1;1	7;7;4;4;4;3;3;3;1;1;1;1;1	7;7;4;4;4;3;3;3;1;1;1;1;1	Hypoxia up-regulated protein 1	HYOU1	tr|A0A087X054|A0A087X054_HUMAN Hypoxia up-regulated protein 1 OS=Homo sapiens OX=9606 GN=HYOU1 PE=1 SV=1;sp|Q9Y4L1|HYOU1_HUMAN Hypoxia up-regulated protein 1 OS=Homo sapiens OX=9606 GN=HYOU1 PE=1 SV=1;tr|E9PJ21|E9PJ21_HUMAN Hypoxia up-regulated protein 1 (	13	7	7	7	3	2	2	4	3	4	5	5	4	4	5	4	2	2	3	3	2	2	4	3	4	5	5	4	4	5	4	2	2	3	3	2	2	4	3	4	5	5
G3V2W9;A0A087X060;Q56P03	G3V2W9;A0A087X060;Q56P03	2;2;2	2;2;2	2;2;2	E2F-associated phosphoprotein	EAPP	tr|G3V2W9|G3V2W9_HUMAN E2F-associated phosphoprotein (Fragment) OS=Homo sapiens OX=9606 GN=EAPP PE=1 SV=1;tr|A0A087X060|A0A087X060_HUMAN E2F-associated phosphoprotein OS=Homo sapiens OX=9606 GN=EAPP PE=1 SV=1;sp|Q56P03|EAPP_HUMAN E2F-associated phosphoprot	3	2	2	2	0	1	1	1	2	0	1	0	1	1	0	1	0	0	1	0	1	1	1	2	0	1	0	1	1	0	1	0	0	1	0	1	1	1	2	0	1	0
U3KPT7;A0A087X0B7;H7C3C7;Q5SQN1-2;Q5SQN1	U3KPT7;A0A087X0B7;H7C3C7;Q5SQN1-2;Q5SQN1	1;1;1;1;1	1;1;1;1;1	1;1;1;1;1	Synaptosomal-associated protein 47	SNAP47	tr|U3KPT7|U3KPT7_HUMAN Synaptosomal-associated protein 47 (Fragment) OS=Homo sapiens OX=9606 GN=SNAP47 PE=1 SV=1;tr|A0A087X0B7|A0A087X0B7_HUMAN Synaptosomal-associated protein 47 OS=Homo sapiens OX=9606 GN=SNAP47 PE=1 SV=1;tr|H7C3C7|H7C3C7_HUMAN Synaptosom	5	1	1	1	0	1	0	1	1	0	0	1	1	0	0	1	0	1	1	0	1	0	1	1	0	0	1	1	0	0	1	0	1	1	0	1	0	1	1	0	0	1
A0A087X0H8;Q15714-2;Q15714-3;Q15714	A0A087X0H8;Q15714-2;Q15714-3;Q15714	1;1;1;1	1;1;1;1	1;1;1;1	TSC22 domain family protein 1	TSC22D1	tr|A0A087X0H8|A0A087X0H8_HUMAN TSC22 domain family protein 1 OS=Homo sapiens OX=9606 GN=TSC22D1 PE=1 SV=1;sp|Q15714-2|T22D1_HUMAN Isoform 2 of TSC22 domain family protein 1 OS=Homo sapiens OX=9606 GN=TSC22D1;sp|Q15714-3|T22D1_HUMAN Isoform 3 of TSC22 domai	4	1	1	1	0	0	0	0	0	0	0	0	0	0	0	0	0	0	1	0	0	0	0	0	0	0	0	0	0	0	0	0	0	1	0	0	0	0	0	0	0	0
A0A087X0H9;Q5T8P6-3;Q5T8P6-2;Q5T8P6;Q5T8P6-5;Q5T8P6-4;E2PSN0;Q5T8P6-6	A0A087X0H9;Q5T8P6-3;Q5T8P6-2;Q5T8P6;Q5T8P6-5;Q5T8P6-4	5;5;5;5;4;4;1;1	4;4;4;4;3;3;1;1	4;4;4;4;3;3;1;1	RNA-binding protein 26	RBM26	tr|A0A087X0H9|A0A087X0H9_HUMAN RNA-binding protein 26 OS=Homo sapiens OX=9606 GN=RBM26 PE=1 SV=1;sp|Q5T8P6-3|RBM26_HUMAN Isoform 3 of RNA-binding protein 26 OS=Homo sapiens OX=9606 GN=RBM26;sp|Q5T8P6-2|RBM26_HUMAN Isoform 2 of RNA-binding protein 26 OS=Hom	8	5	4	4	2	5	4	5	5	3	3	3	4	3	1	3	4	3	4	2	4	4	4	4	2	2	2	3	2	0	2	4	3	3	2	4	4	4	4	2	2	2
A0A087X0K9;G5E9E7;G3V1L9;Q07157-2;Q07157;H0Y3R8;H0YKB1	A0A087X0K9;G5E9E7;G3V1L9;Q07157-2;Q07157	12;12;12;12;12;1;1	12;12;12;12;12;1;1	12;12;12;12;12;1;1	Tight junction protein ZO-1	TJP1	tr|A0A087X0K9|A0A087X0K9_HUMAN Tight junction protein ZO-1 OS=Homo sapiens OX=9606 GN=TJP1 PE=1 SV=1;tr|G5E9E7|G5E9E7_HUMAN Tight junction protein 1 (Zona occludens 1), isoform CRA_e OS=Homo sapiens OX=9606 GN=TJP1 PE=1 SV=1;tr|G3V1L9|G3V1L9_HUMAN Tight ju	7	12	12	12	9	9	9	7	7	8	8	8	7	6	7	7	7	7	7	9	9	9	7	7	8	8	8	7	6	7	7	7	7	7	9	9	9	7	7	8	8	8
A0A087X0M4;Q9BWU0;A0A087WWF4;H7C256	A0A087X0M4;Q9BWU0	8;8;3;2	8;8;3;2	8;8;3;2	Kanadaptin	SLC4A1AP	tr|A0A087X0M4|A0A087X0M4_HUMAN Kanadaptin OS=Homo sapiens OX=9606 GN=SLC4A1AP PE=1 SV=1;sp|Q9BWU0|NADAP_HUMAN Kanadaptin OS=Homo sapiens OX=9606 GN=SLC4A1AP PE=1 SV=1	4	8	8	8	5	7	4	6	7	6	7	7	7	6	7	6	5	3	6	5	7	4	6	7	6	7	7	7	6	7	6	5	3	6	5	7	4	6	7	6	7	7
A0A087X0N2;O15243	A0A087X0N2;O15243	1;1	1;1	1;1	Leptin receptor gene-related protein	LEPROT	tr|A0A087X0N2|A0A087X0N2_HUMAN Leptin receptor gene-related protein OS=Homo sapiens OX=9606 GN=LEPROT PE=1 SV=1;sp|O15243|OBRG_HUMAN Leptin receptor gene-related protein OS=Homo sapiens OX=9606 GN=LEPROT PE=1 SV=1	2	1	1	1	1	1	0	1	1	1	1	0	0	1	1	1	1	1	1	1	1	0	1	1	1	1	0	0	1	1	1	1	1	1	1	1	0	1	1	1	1	0
F5H125;H0YG94;A0A087X0T8;A0A087X1W8;A0A0A0MTJ8;X5DQS5;Q9BY67-2;Q9BY67-5;Q9BY67;Q9BY67-4;Q9BY67-3	F5H125;H0YG94;A0A087X0T8;A0A087X1W8;A0A0A0MTJ8;X5DQS5;Q9BY67-2;Q9BY67-5;Q9BY67;Q9BY67-4;Q9BY67-3	1;1;1;1;1;1;1;1;1;1;1	1;1;1;1;1;1;1;1;1;1;1	1;1;1;1;1;1;1;1;1;1;1	Cell adhesion molecule 1	CADM1	tr|F5H125|F5H125_HUMAN Cell adhesion molecule 1 (Fragment) OS=Homo sapiens OX=9606 GN=CADM1 PE=1 SV=1;tr|H0YG94|H0YG94_HUMAN Cell adhesion molecule 1 (Fragment) OS=Homo sapiens OX=9606 GN=CADM1 PE=1 SV=8;tr|A0A087X0T8|A0A087X0T8_HUMAN Cell adhesion molecul	11	1	1	1	1	1	1	1	1	0	0	0	1	1	0	0	1	1	0	1	1	1	1	1	0	0	0	1	1	0	0	1	1	0	1	1	1	1	1	0	0	0
H0YJE4;A0A087X0Z7;H0YJ66;Q9Y394-2;Q9Y394	H0YJE4;A0A087X0Z7;H0YJ66;Q9Y394-2;Q9Y394	1;1;1;1;1	1;1;1;1;1	1;1;1;1;1	Dehydrogenase/reductase SDR family member 7	DHRS7	tr|H0YJE4|H0YJE4_HUMAN Dehydrogenase/reductase SDR family member 7 (Fragment) OS=Homo sapiens OX=9606 GN=DHRS7 PE=1 SV=1;tr|A0A087X0Z7|A0A087X0Z7_HUMAN Dehydrogenase/reductase SDR family member 7 OS=Homo sapiens OX=9606 GN=DHRS7 PE=1 SV=1;tr|H0YJ66|H0YJ66_	5	1	1	1	1	0	1	1	1	1	1	1	1	1	0	1	1	1	1	1	0	1	1	1	1	1	1	1	1	0	1	1	1	1	1	0	1	1	1	1	1	1
A0A087X142;A6NMH6;A6NFQ9;F8W8I8;Q92599-3;Q92599-2;Q92599-4;Q92599;A0A0A0MRP8;C9J4G8;C9JV02	A0A087X142;A6NMH6;A6NFQ9;F8W8I8;Q92599-3;Q92599-2;Q92599-4;Q92599	3;3;3;3;3;3;3;3;1;1;1	1;1;1;1;1;1;1;1;1;1;1	1;1;1;1;1;1;1;1;1;1;1	Septin-8	2008-09-01	tr|A0A087X142|A0A087X142_HUMAN Septin-8 OS=Homo sapiens OX=9606 GN=SEPT8 PE=1 SV=1;tr|A6NMH6|A6NMH6_HUMAN Septin-8 OS=Homo sapiens OX=9606 GN=SEPT8 PE=1 SV=1;tr|A6NFQ9|A6NFQ9_HUMAN Septin-8 OS=Homo sapiens OX=9606 GN=SEPT8 PE=1 SV=1;tr|F8W8I8|F8W8I8_HUMAN	11	3	1	1	1	0	1	1	1	1	1	3	3	1	1	2	2	1	1	0	0	0	0	0	0	1	1	1	0	0	0	1	0	0	0	0	0	0	0	0	1	1
A0A087X1A5;O95793-2;O95793;O95793-3;Q5JW30;Q5JW28;F6UDC6	A0A087X1A5;O95793-2;O95793;O95793-3;Q5JW30	12;12;12;11;10;4;1	12;12;12;11;10;4;1	12;12;12;11;10;4;1	Double-stranded RNA-binding protein Staufen homolog 1	STAU1	tr|A0A087X1A5|A0A087X1A5_HUMAN Double-stranded RNA-binding protein Staufen homolog 1 OS=Homo sapiens OX=9606 GN=STAU1 PE=1 SV=1;sp|O95793-2|STAU1_HUMAN Isoform Short of Double-stranded RNA-binding protein Staufen homolog 1 OS=Homo sapiens OX=9606 GN=STAU1;	7	12	12	12	10	10	7	6	5	6	3	3	3	7	7	8	10	11	12	10	10	7	6	5	6	3	3	3	7	7	8	10	11	12	10	10	7	6	5	6	3	3
A0A0J9YX89;A0A087X1G7;O60613	A0A0J9YX89;A0A087X1G7;O60613	1;1;1	1;1;1	1;1;1	15 kDa selenoprotein	2015-09-01	tr|A0A0J9YX89|A0A0J9YX89_HUMAN Selenoprotein F (Fragment) OS=Homo sapiens OX=9606 GN=SELENOF PE=1 SV=1;tr|A0A087X1G7|A0A087X1G7_HUMAN Selenoprotein F OS=Homo sapiens OX=9606 GN=SELENOF PE=1 SV=1;sp|O60613|SEP15_HUMAN Selenoprotein F OS=Homo sapiens OX=9606	3	1	1	1	1	1	1	1	1	1	0	0	0	1	1	1	1	1	1	1	1	1	1	1	1	0	0	0	1	1	1	1	1	1	1	1	1	1	1	1	0	0
A0A0G2JQX1;A0A0G2JPW5;A0A0G2JSA7;A0A087X1Z1;Q96RT8-2;Q96RT8	A0A0G2JQX1;A0A0G2JPW5;A0A0G2JSA7;A0A087X1Z1;Q96RT8-2;Q96RT8	1;1;1;1;1;1	1;1;1;1;1;1	1;1;1;1;1;1	Gamma-tubulin complex component 5	TUBGCP5	tr|A0A0G2JQX1|A0A0G2JQX1_HUMAN Gamma-tubulin complex component OS=Homo sapiens OX=9606 GN=TUBGCP5 PE=1 SV=1;tr|A0A0G2JPW5|A0A0G2JPW5_HUMAN Gamma-tubulin complex component OS=Homo sapiens OX=9606 GN=TUBGCP5 PE=1 SV=1;tr|A0A0G2JSA7|A0A0G2JSA7_HUMAN Gamma-tub	6	1	1	1	1	1	1	1	1	1	1	1	1	1	1	1	1	1	1	1	1	1	1	1	1	1	1	1	1	1	1	1	1	1	1	1	1	1	1	1	1	1
A0A087X256;Q2M389;F8W1W1;Q2M389-2;F8VNZ5	A0A087X256;Q2M389;F8W1W1;Q2M389-2	4;4;2;2;1	4;4;2;2;1	4;4;2;2;1	WASH complex subunit 7	KIAA1033	tr|A0A087X256|A0A087X256_HUMAN WASH complex subunit 4 OS=Homo sapiens OX=9606 GN=WASHC4 PE=1 SV=1;sp|Q2M389|WASC4_HUMAN WASH complex subunit 4 OS=Homo sapiens OX=9606 GN=WASHC4 PE=1 SV=2;tr|F8W1W1|F8W1W1_HUMAN WASH complex subunit 4 (Fragment) OS=Homo sapi	5	4	4	4	2	2	4	4	4	2	2	3	4	2	1	2	3	3	2	2	2	4	4	4	2	2	3	4	2	1	2	3	3	2	2	2	4	4	4	2	2	3
E9PDU5;A0A087X295;Q9NNW5;E9PBK6;Q6PKC6	E9PDU5;A0A087X295;Q9NNW5;E9PBK6	10;10;10;5;3	10;10;10;5;3	10;10;10;5;3	WD repeat-containing protein 6	WDR6	tr|E9PDU5|E9PDU5_HUMAN WD repeat-containing protein 6 OS=Homo sapiens OX=9606 GN=WDR6 PE=1 SV=1;tr|A0A087X295|A0A087X295_HUMAN WD repeat-containing protein 6 OS=Homo sapiens OX=9606 GN=WDR6 PE=1 SV=1;sp|Q9NNW5|WDR6_HUMAN WD repeat-containing protein 6 OS=H	5	10	10	10	6	5	5	6	6	5	3	2	3	7	8	6	7	7	8	6	5	5	6	6	5	3	2	3	7	8	6	7	7	8	6	5	5	6	6	5	3	2
A0A087X2C3;Q9Y3L5	A0A087X2C3;Q9Y3L5	1;1	1;1	1;1	Ras-related protein Rap-2c	RAP2C	tr|A0A087X2C3|A0A087X2C3_HUMAN RAP2C, member of RAS oncogene family, isoform CRA_b OS=Homo sapiens OX=9606 GN=RAP2C PE=1 SV=1;sp|Q9Y3L5|RAP2C_HUMAN Ras-related protein Rap-2c OS=Homo sapiens OX=9606 GN=RAP2C PE=1 SV=1	2	1	1	1	1	1	1	1	1	1	1	1	0	1	1	1	1	1	1	1	1	1	1	1	1	1	1	0	1	1	1	1	1	1	1	1	1	1	1	1	1	1
D6RIC3;A0A0C4DGU5;A0A087X2G6;Q9Y3C1;Q9Y3C1-3;Q9Y3C1-2;D6RC60;A0A087WU10	D6RIC3;A0A0C4DGU5;A0A087X2G6;Q9Y3C1;Q9Y3C1-3;Q9Y3C1-2	5;5;5;5;5;5;2;1	5;5;5;5;5;5;2;1	5;5;5;5;5;5;2;1	Nucleolar protein 16	NOP16	tr|D6RIC3|D6RIC3_HUMAN Nucleolar protein 16 OS=Homo sapiens OX=9606 GN=NOP16 PE=1 SV=1;tr|A0A0C4DGU5|A0A0C4DGU5_HUMAN Nucleolar protein 16 OS=Homo sapiens OX=9606 GN=NOP16 PE=1 SV=1;tr|A0A087X2G6|A0A087X2G6_HUMAN Nucleolar protein 16 OS=Homo sapiens OX=960	8	5	5	5	2	3	3	3	3	4	3	4	3	3	3	4	3	5	3	2	3	3	3	3	4	3	4	3	3	3	4	3	5	3	2	3	3	3	3	4	3	4
A0A087X2H1;Q9ULT8;H0YJP0;G3V4V5;H0YJD4;A0A087WVU6	A0A087X2H1;Q9ULT8;H0YJP0	15;15;8;7;5;2	15;15;8;7;5;2	15;15;8;7;5;2	E3 ubiquitin-protein ligase HECTD1	HECTD1	tr|A0A087X2H1|A0A087X2H1_HUMAN E3 ubiquitin-protein ligase HECTD1 OS=Homo sapiens OX=9606 GN=HECTD1 PE=1 SV=1;sp|Q9ULT8|HECD1_HUMAN E3 ubiquitin-protein ligase HECTD1 OS=Homo sapiens OX=9606 GN=HECTD1 PE=1 SV=3;tr|H0YJP0|H0YJP0_HUMAN E3 ubiquitin-protein l	6	15	15	15	10	9	8	9	11	12	9	10	8	8	7	10	10	10	8	10	9	8	9	11	12	9	10	8	8	7	10	10	10	8	10	9	8	9	11	12	9	10
A0A087X2I1;P62333;H0YJC0;H0YJS8;H0YJX2;H0YJE9;H0YJT1	A0A087X2I1;P62333;H0YJC0	9;9;5;3;1;1;1	9;9;5;3;1;1;1	9;9;5;3;1;1;1	26S protease regulatory subunit 10B	PSMC6	tr|A0A087X2I1|A0A087X2I1_HUMAN 26S proteasome regulatory subunit 10B OS=Homo sapiens OX=9606 GN=PSMC6 PE=1 SV=1;sp|P62333|PRS10_HUMAN 26S proteasome regulatory subunit 10B OS=Homo sapiens OX=9606 GN=PSMC6 PE=1 SV=1;tr|H0YJC0|H0YJC0_HUMAN 26S proteasome reg	7	9	9	9	7	7	7	8	7	8	8	8	9	9	7	8	9	7	9	7	7	7	8	7	8	8	8	9	9	7	8	9	7	9	7	7	7	8	7	8	8	8
P0DPI2-2;A0A0B4J2H4;A0A0B4J2D5-2;P0DPI2;A0A0B4J2D5;A0A096LPI6;A0A096LNH5;A0A096LNJ1;A0A096LP73;A0A2R8Y6K9;H7C1F6;A0A2R8YDR7;H7C2G3;F2Z2Q0;A0A096LP12	P0DPI2-2;A0A0B4J2H4;A0A0B4J2D5-2;P0DPI2;A0A0B4J2D5;A0A096LPI6;A0A096LNH5;A0A096LNJ1;A0A096LP73;A0A2R8Y6K9;H7C1F6;A0A2R8YDR7;H7C2G3;F2Z2Q0;A0A096LP12	4;4;4;4;4;4;3;2;2;2;2;2;2;2;2	4;4;4;4;4;4;3;2;2;2;2;2;2;2;2	4;4;4;4;4;4;3;2;2;2;2;2;2;2;2		C21orf33	sp|P0DPI2-2|GAL3A_HUMAN Isoform 2 of Glutamine amidotransferase-like class 1 domain-containing protein 3A, mitochondrial OS=Homo sapiens OX=9606 GN=GATD3A;tr|A0A0B4J2H4|A0A0B4J2H4_HUMAN Uncharacterized protein OS=Homo sapiens OX=9606 GN=LOC102724023 PE=1 S	15	4	4	4	3	3	3	1	2	3	1	3	2	2	1	3	3	3	2	3	3	3	1	2	3	1	3	2	2	1	3	3	3	2	3	3	3	1	2	3	1	3
Q9BY42;A0A0A0MQR2;A2A2L5	Q9BY42;A0A0A0MQR2;A2A2L5	2;2;1	2;2;1	2;2;1	Protein RTF2 homolog	RTFDC1	sp|Q9BY42|RTF2_HUMAN Protein RTF2 homolog OS=Homo sapiens OX=9606 GN=RTFDC1 PE=1 SV=3;tr|A0A0A0MQR2|A0A0A0MQR2_HUMAN Replication termination factor 2 OS=Homo sapiens OX=9606 GN=RTF2 PE=1 SV=1;tr|A2A2L5|A2A2L5_HUMAN Replication termination factor 2 (Fragmen	3	2	2	2	0	0	1	0	0	0	1	1	1	1	1	0	1	0	0	0	0	1	0	0	0	1	1	1	1	1	0	1	0	0	0	0	1	0	0	0	1	1
A0A0A0MQS1;Q53H96-2;Q53H96;B5MD87	A0A0A0MQS1;Q53H96-2;Q53H96;B5MD87	4;4;4;3	4;4;4;3	4;4;4;3	Pyrroline-5-carboxylate reductase;Pyrroline-5-carboxylate reductase 3	PYCRL	tr|A0A0A0MQS1|A0A0A0MQS1_HUMAN Pyrroline-5-carboxylate reductase OS=Homo sapiens OX=9606 GN=PYCR3 PE=1 SV=1;sp|Q53H96-2|P5CR3_HUMAN Isoform 2 of Pyrroline-5-carboxylate reductase 3 OS=Homo sapiens OX=9606 GN=PYCR3;sp|Q53H96|P5CR3_HUMAN Pyrroline-5-carboxyl	4	4	4	4	2	2	4	4	3	4	3	3	2	4	3	3	4	4	3	2	2	4	4	3	4	3	3	2	4	3	3	4	4	3	2	2	4	4	3	4	3	3
A0A0A0MR02;P45880;P45880-2;P45880-1;Q5JSD2;Q5JSD1;A2A3S1	A0A0A0MR02;P45880;P45880-2;P45880-1;Q5JSD2;Q5JSD1	14;14;13;13;9;9;4	14;14;13;13;9;9;4	14;14;13;13;9;9;4	Voltage-dependent anion-selective channel protein 2	VDAC2	tr|A0A0A0MR02|A0A0A0MR02_HUMAN Voltage-dependent anion-selective channel protein 2 (Fragment) OS=Homo sapiens OX=9606 GN=VDAC2 PE=1 SV=1;sp|P45880|VDAC2_HUMAN Voltage-dependent anion-selective channel protein 2 OS=Homo sapiens OX=9606 GN=VDAC2 PE=1 SV=2;sp	7	14	14	14	13	13	12	14	12	14	13	13	12	13	13	13	14	12	13	13	13	12	14	12	14	13	13	12	13	13	13	14	12	13	13	13	12	14	12	14	13	13
Q5T092;A0A0A0MR06;Q5T091;O15258;Q5T093	Q5T092;A0A0A0MR06;Q5T091;O15258;Q5T093	3;3;3;3;2	3;3;3;3;2	3;3;3;3;2	Protein RER1	RER1	tr|Q5T092|Q5T092_HUMAN Protein RER1 (Fragment) OS=Homo sapiens OX=9606 GN=RER1 PE=1 SV=1;tr|A0A0A0MR06|A0A0A0MR06_HUMAN Protein RER1 (Fragment) OS=Homo sapiens OX=9606 GN=RER1 PE=1 SV=1;tr|Q5T091|Q5T091_HUMAN Protein RER1 OS=Homo sapiens OX=9606 GN=RER1 PE	5	3	3	3	3	3	3	3	3	3	3	3	3	3	3	3	3	3	3	3	3	3	3	3	3	3	3	3	3	3	3	3	3	3	3	3	3	3	3	3	3	3
A0A0A0MR09;P43378	A0A0A0MR09;P43378	1;1	1;1	1;1	Protein-tyrosine-phosphatase;Tyrosine-protein phosphatase non-receptor type 9	PTPN9	tr|A0A0A0MR09|A0A0A0MR09_HUMAN Tyrosine-protein phosphatase OS=Homo sapiens OX=9606 GN=PTPN9 PE=1 SV=1;sp|P43378|PTN9_HUMAN Tyrosine-protein phosphatase non-receptor type 9 OS=Homo sapiens OX=9606 GN=PTPN9 PE=1 SV=1	2	1	1	1	1	0	0	1	1	1	1	1	1	1	0	1	1	1	1	1	0	0	1	1	1	1	1	1	1	0	1	1	1	1	1	0	0	1	1	1	1	1
E7EQ12;E7EQA0;H0Y7F0;H0YD33;H0Y9H6;E9PDE4;E7ES10;E9PCH5;A0A0A0MR45;E7EVY3;B7Z574;A0A0C4DGB5;P20810-9;P20810-7;P20810-10;P20810-5;P20810-8;P20810;P20810-2;P20810-4;P20810-3;P20810-6	E7EQ12;E7EQA0;H0Y7F0;H0YD33;H0Y9H6;E9PDE4;E7ES10;E9PCH5;A0A0A0MR45;E7EVY3;B7Z574;A0A0C4DGB5;P20810-9;P20810-7;P20810-10;P20810-5;P20810-8;P20810;P20810-2;P20810-4;P20810-3;P20810-6	1;1;1;1;1;1;1;1;1;1;1;1;1;1;1;1;1;1;1;1;1;1	1;1;1;1;1;1;1;1;1;1;1;1;1;1;1;1;1;1;1;1;1;1	1;1;1;1;1;1;1;1;1;1;1;1;1;1;1;1;1;1;1;1;1;1	Calpastatin	CAST	tr|E7EQ12|E7EQ12_HUMAN Calpastatin OS=Homo sapiens OX=9606 GN=CAST PE=1 SV=1;tr|E7EQA0|E7EQA0_HUMAN Calpastatin OS=Homo sapiens OX=9606 GN=CAST PE=1 SV=1;tr|H0Y7F0|H0Y7F0_HUMAN Calpastatin (Fragment) OS=Homo sapiens OX=9606 GN=CAST PE=1 SV=1;tr|H0YD33|H0YD	22	1	1	1	1	1	1	1	1	1	1	1	1	1	0	1	1	1	1	1	1	1	1	1	1	1	1	1	1	0	1	1	1	1	1	1	1	1	1	1	1	1
A0A0A0MRA5;B7Z4B8;Q9BUJ2-4;Q9BUJ2-2;Q9BUJ2;Q9BUJ2-3;M0QYZ0;M0R3F1;M0R203;M0QZV6;M0R0K8;M0QYI8;M0QYM5	A0A0A0MRA5;B7Z4B8;Q9BUJ2-4;Q9BUJ2-2;Q9BUJ2;Q9BUJ2-3;M0QYZ0;M0R3F1	6;6;6;6;6;5;4;4;2;2;2;2;1	6;6;6;6;6;5;4;4;2;2;2;2;1	6;6;6;6;6;5;4;4;2;2;2;2;1	Heterogeneous nuclear ribonucleoprotein U-like protein 1	HNRNPUL1	tr|A0A0A0MRA5|A0A0A0MRA5_HUMAN Heterogeneous nuclear ribonucleoprotein U-like protein 1 OS=Homo sapiens OX=9606 GN=HNRNPUL1 PE=1 SV=1;tr|B7Z4B8|B7Z4B8_HUMAN cDNA FLJ56481, highly similar to Heterogeneous nuclear ribonucleoprotein U-like protein 1 OS=Homo s	13	6	6	6	4	5	3	5	5	4	5	4	6	5	5	4	4	4	4	4	5	3	5	5	4	5	4	6	5	5	4	4	4	4	4	5	3	5	5	4	5	4
A0A0A0MRE1;B4DJ07;A0A0A0MSB8;Q9UPT5-2;Q9UPT5-5;Q9UPT5-1;Q9UPT5-6;Q9UPT5;Q9UPT5-4;C9JME6;C9JKC2;B5MCY9;K7ERQ5	A0A0A0MRE1;B4DJ07;A0A0A0MSB8;Q9UPT5-2;Q9UPT5-5;Q9UPT5-1;Q9UPT5-6;Q9UPT5;Q9UPT5-4	4;4;4;4;4;4;4;4;2;1;1;1;1	4;4;4;4;4;4;4;4;2;1;1;1;1	4;4;4;4;4;4;4;4;2;1;1;1;1	Exocyst complex component 7	EXOC7	tr|A0A0A0MRE1|A0A0A0MRE1_HUMAN Exocyst complex component 7 (Fragment) OS=Homo sapiens OX=9606 GN=EXOC7 PE=1 SV=1;tr|B4DJ07|B4DJ07_HUMAN Exocyst complex component 7 OS=Homo sapiens OX=9606 GN=EXOC7 PE=1 SV=1;tr|A0A0A0MSB8|A0A0A0MSB8_HUMAN Exocyst complex co	13	4	4	4	3	3	2	4	3	3	2	4	4	4	2	4	2	2	2	3	3	2	4	3	3	2	4	4	4	2	4	2	2	2	3	3	2	4	3	3	2	4
S4R3W9;A0A0A0MRF4;P49406	S4R3W9;A0A0A0MRF4;P49406	2;2;2	2;2;2	2;2;2	39S ribosomal protein L19, mitochondrial	MRPL19	tr|S4R3W9|S4R3W9_HUMAN 39S ribosomal protein L19, mitochondrial (Fragment) OS=Homo sapiens OX=9606 GN=MRPL19 PE=1 SV=1;tr|A0A0A0MRF4|A0A0A0MRF4_HUMAN 39S ribosomal protein L19, mitochondrial OS=Homo sapiens OX=9606 GN=MRPL19 PE=1 SV=1;sp|P49406|RM19_HUMAN	3	2	2	2	0	1	0	2	2	1	0	2	1	2	2	2	2	2	1	0	1	0	2	2	1	0	2	1	2	2	2	2	2	1	0	1	0	2	2	1	0	2
H7C0V9;A0A0A0MRG2;E9PG40;P05067-10;P05067-3;P05067-4;P05067-5;P05067-6;P05067-7;P05067-11;P05067-8;P05067-9;P05067;H7C2L2	H7C0V9;A0A0A0MRG2;E9PG40;P05067-10;P05067-3;P05067-4;P05067-5;P05067-6;P05067-7;P05067-11;P05067-8;P05067-9;P05067;H7C2L2	2;2;2;2;2;2;2;2;2;2;2;2;2;1	2;2;2;2;2;2;2;2;2;2;2;2;2;1	2;2;2;2;2;2;2;2;2;2;2;2;2;1	Amyloid beta A4 protein;N-APP;Soluble APP-alpha;Soluble APP-beta;C99;Beta-amyloid protein 42;Beta-amyloid protein 40;C83;P3(42);P3(40);C80;Gamma-secretase C-terminal fragment 59;Gamma-secretase C-terminal fragment 57;Gamma-secretase C-terminal fragment 50;C31	APP	tr|H7C0V9|H7C0V9_HUMAN Amyloid-beta A4 protein (Fragment) OS=Homo sapiens OX=9606 GN=APP PE=1 SV=1;tr|A0A0A0MRG2|A0A0A0MRG2_HUMAN Amyloid-beta A4 protein OS=Homo sapiens OX=9606 GN=APP PE=1 SV=1;tr|E9PG40|E9PG40_HUMAN Amyloid-beta A4 protein OS=Homo sapien	14	2	2	2	2	2	2	1	2	1	0	1	0	0	0	1	2	0	0	2	2	2	1	2	1	0	1	0	0	0	1	2	0	0	2	2	2	1	2	1	0	1
K7ERN7;A0A0A0MRH0;Q9NVX2	K7ERN7;A0A0A0MRH0;Q9NVX2	2;2;2	2;2;2	2;2;2	Notchless protein homolog 1	NLE1	tr|K7ERN7|K7ERN7_HUMAN Notchless protein homolog 1 OS=Homo sapiens OX=9606 GN=NLE1 PE=1 SV=1;tr|A0A0A0MRH0|A0A0A0MRH0_HUMAN Notchless protein homolog 1 OS=Homo sapiens OX=9606 GN=NLE1 PE=1 SV=1;sp|Q9NVX2|NLE1_HUMAN Notchless protein homolog 1 OS=Homo sapie	3	2	2	2	1	0	1	1	2	1	1	1	0	0	2	2	1	2	1	1	0	1	1	2	1	1	1	0	0	2	2	1	2	1	1	0	1	1	2	1	1	1
A0A0A0MRI2;Q9UNH7-2;Q9UNH7;G3V5X9	A0A0A0MRI2;Q9UNH7-2;Q9UNH7;G3V5X9	2;2;2;1	2;2;2;1	2;2;2;1	Sorting nexin-6;Sorting nexin-6, N-terminally processed	SNX6	tr|A0A0A0MRI2|A0A0A0MRI2_HUMAN Sorting nexin OS=Homo sapiens OX=9606 GN=SNX6 PE=1 SV=1;sp|Q9UNH7-2|SNX6_HUMAN Isoform 2 of Sorting nexin-6 OS=Homo sapiens OX=9606 GN=SNX6;sp|Q9UNH7|SNX6_HUMAN Sorting nexin-6 OS=Homo sapiens OX=9606 GN=SNX6 PE=1 SV=1;tr|G3V	4	2	2	2	1	1	1	1	1	0	0	0	1	0	0	2	1	1	1	1	1	1	1	1	0	0	0	1	0	0	2	1	1	1	1	1	1	1	1	0	0	0
A0A0A0MRJ6;H7BY58;P22061;P22061-2;F6S8N6;C9J0F2;F8WDT3;F8WAV5;F8WAX2;H7C4X2	A0A0A0MRJ6;H7BY58;P22061;P22061-2;F6S8N6	8;8;8;8;7;2;2;2;2;1	8;8;8;8;7;2;2;2;2;1	8;8;8;8;7;2;2;2;2;1	Protein-L-isoaspartate O-methyltransferase;Protein-L-isoaspartate(D-aspartate) O-methyltransferase	PCMT1	tr|A0A0A0MRJ6|A0A0A0MRJ6_HUMAN Protein-L-isoaspartate O-methyltransferase OS=Homo sapiens OX=9606 GN=PCMT1 PE=1 SV=1;tr|H7BY58|H7BY58_HUMAN Protein-L-isoaspartate O-methyltransferase OS=Homo sapiens OX=9606 GN=PCMT1 PE=1 SV=1;sp|P22061|PIMT_HUMAN Protein-L	10	8	8	8	5	6	7	5	5	7	8	6	8	6	7	6	7	6	6	5	6	7	5	5	7	8	6	8	6	7	6	7	6	6	5	6	7	5	5	7	8	6
A0A0A0MRK1;E9PAV9;Q5T3I0;Q5T3I0-3;F8W895;E9PPY4;F2Z3C6;Q5T3I0-2	A0A0A0MRK1;E9PAV9;Q5T3I0;Q5T3I0-3;F8W895;E9PPY4;F2Z3C6	6;6;6;6;5;3;3;2	6;6;6;6;5;3;3;2	6;6;6;6;5;3;3;2	G patch domain-containing protein 4	GPATCH4	tr|A0A0A0MRK1|A0A0A0MRK1_HUMAN G patch domain-containing protein 4 OS=Homo sapiens OX=9606 GN=GPATCH4 PE=1 SV=1;tr|E9PAV9|E9PAV9_HUMAN G patch domain-containing protein 4 OS=Homo sapiens OX=9606 GN=GPATCH4 PE=1 SV=1;sp|Q5T3I0|GPTC4_HUMAN G patch domain-con	8	6	6	6	4	4	6	5	4	4	4	4	5	3	5	5	5	5	5	4	4	6	5	4	4	4	4	5	3	5	5	5	5	5	4	4	6	5	4	4	4	4
F8W8M4;A0A0A0MRL6;O14639-2;O14639-6;O14639	F8W8M4;A0A0A0MRL6;O14639-2;O14639-6;O14639	14;14;14;14;14	14;14;14;14;14	4;4;4;4;4	Actin-binding LIM protein 1	ABLIM1	tr|F8W8M4|F8W8M4_HUMAN Actin-binding LIM protein 1 OS=Homo sapiens OX=9606 GN=ABLIM1 PE=1 SV=1;tr|A0A0A0MRL6|A0A0A0MRL6_HUMAN Actin-binding LIM protein 1 OS=Homo sapiens OX=9606 GN=ABLIM1 PE=1 SV=1;sp|O14639-2|ABLM1_HUMAN Isoform 2 of Actin-binding LIM pro	5	14	14	4	9	10	8	9	11	10	12	11	11	10	11	8	6	7	7	9	10	8	9	11	10	12	11	11	10	11	8	6	7	7	0	2	0	2	2	2	3	1
A0A0A0MRM8;A0A0D9SGC1;E7EW20;Q9UM54-5;Q9UM54-2;Q9UM54-6;Q9UM54-4;Q9UM54-1;Q9UM54	A0A0A0MRM8;A0A0D9SGC1;E7EW20;Q9UM54-5;Q9UM54-2;Q9UM54-6;Q9UM54-4;Q9UM54-1;Q9UM54	5;5;5;5;5;5;5;5;5	5;5;5;5;5;5;5;5;5	5;5;5;5;5;5;5;5;5	Unconventional myosin-VI	MYO6	tr|A0A0A0MRM8|A0A0A0MRM8_HUMAN Unconventional myosin-VI OS=Homo sapiens OX=9606 GN=MYO6 PE=1 SV=1;tr|A0A0D9SGC1|A0A0D9SGC1_HUMAN Unconventional myosin-VI OS=Homo sapiens OX=9606 GN=MYO6 PE=1 SV=1;tr|E7EW20|E7EW20_HUMAN Unconventional myosin-VI OS=Homo sapi	9	5	5	5	4	2	4	5	4	3	4	3	4	3	2	3	3	5	2	4	2	4	5	4	3	4	3	4	3	2	3	3	5	2	4	2	4	5	4	3	4	3
A0A0A0MRM9;Q14978;Q14978-3;Q14978-2;S4R402;S4R341;S4R349	A0A0A0MRM9;Q14978;Q14978-3;Q14978-2	6;6;6;6;2;2;2	6;6;6;6;2;2;2	6;6;6;6;2;2;2	Nucleolar and coiled-body phosphoprotein 1	NOLC1	tr|A0A0A0MRM9|A0A0A0MRM9_HUMAN Nucleolar and coiled-body phosphoprotein 1 (Fragment) OS=Homo sapiens OX=9606 GN=NOLC1 PE=1 SV=1;sp|Q14978|NOLC1_HUMAN Nucleolar and coiled-body phosphoprotein 1 OS=Homo sapiens OX=9606 GN=NOLC1 PE=1 SV=2;sp|Q14978-3|NOLC1_HU	7	6	6	6	6	6	5	6	6	6	6	5	5	6	5	6	5	6	5	6	6	5	6	6	6	6	5	5	6	5	6	5	6	5	6	6	5	6	6	6	6	5
A0A0A0MRP0;Q8IWC1-2;Q8IWC1;Q8IWC1-3;Q8IWC1-4	A0A0A0MRP0;Q8IWC1-2;Q8IWC1;Q8IWC1-3;Q8IWC1-4	4;4;4;3;3	4;4;4;3;3	4;4;4;3;3	MAP7 domain-containing protein 3	MAP7D3	tr|A0A0A0MRP0|A0A0A0MRP0_HUMAN MAP7 domain-containing protein 3 (Fragment) OS=Homo sapiens OX=9606 GN=MAP7D3 PE=1 SV=1;sp|Q8IWC1-2|MA7D3_HUMAN Isoform 2 of MAP7 domain-containing protein 3 OS=Homo sapiens OX=9606 GN=MAP7D3;sp|Q8IWC1|MA7D3_HUMAN MAP7 domain	5	4	4	4	4	2	2	2	3	3	3	4	3	2	3	3	3	2	3	4	2	2	2	3	3	3	4	3	2	3	3	3	2	3	4	2	2	2	3	3	3	4
A0A0A0MRR7;P09234	A0A0A0MRR7;P09234	2;2	2;2	2;2	U1 small nuclear ribonucleoprotein C	SNRPC	tr|A0A0A0MRR7|A0A0A0MRR7_HUMAN U1 small nuclear ribonucleoprotein C OS=Homo sapiens OX=9606 GN=SNRPC PE=1 SV=1;sp|P09234|RU1C_HUMAN U1 small nuclear ribonucleoprotein C OS=Homo sapiens OX=9606 GN=SNRPC PE=1 SV=1	2	2	2	2	2	2	2	2	2	1	2	1	2	1	1	2	1	1	1	2	2	2	2	2	1	2	1	2	1	1	2	1	1	1	2	2	2	2	2	1	2	1
Q9P2S5;A0A0A0MRV3;Q5T0D5	Q9P2S5;A0A0A0MRV3;Q5T0D5	2;2;1	2;2;1	2;2;1	WD repeat-containing protein WRAP73	WRAP73	sp|Q9P2S5|WRP73_HUMAN WD repeat-containing protein WRAP73 OS=Homo sapiens OX=9606 GN=WRAP73 PE=1 SV=1;tr|A0A0A0MRV3|A0A0A0MRV3_HUMAN WD repeat domain 8, isoform CRA_c OS=Homo sapiens OX=9606 GN=WRAP73 PE=1 SV=1;tr|Q5T0D5|Q5T0D5_HUMAN WD repeat-containing p	3	2	2	2	1	1	1	1	1	2	0	0	0	1	1	0	1	1	1	1	1	1	1	1	2	0	0	0	1	1	0	1	1	1	1	1	1	1	1	2	0	0
A0A0A0MRW6;Q9H6R4-2;Q9H6R4-4;Q9H6R4;Q9H6R4-3	A0A0A0MRW6;Q9H6R4-2;Q9H6R4-4;Q9H6R4;Q9H6R4-3	2;2;2;2;1	2;2;2;2;1	2;2;2;2;1	Nucleolar protein 6	NOL6	tr|A0A0A0MRW6|A0A0A0MRW6_HUMAN Nucleolar protein 6 OS=Homo sapiens OX=9606 GN=NOL6 PE=1 SV=1;sp|Q9H6R4-2|NOL6_HUMAN Isoform 2 of Nucleolar protein 6 OS=Homo sapiens OX=9606 GN=NOL6;sp|Q9H6R4-4|NOL6_HUMAN Isoform 4 of Nucleolar protein 6 OS=Homo sapiens OX=	5	2	2	2	2	1	2	1	1	2	2	1	2	0	1	2	2	2	1	2	1	2	1	1	2	2	1	2	0	1	2	2	2	1	2	1	2	1	1	2	2	1
A0A0A0MRX2;Q96HY6-2;Q96HY6	A0A0A0MRX2;Q96HY6-2;Q96HY6	2;2;2	2;2;2	2;2;2	DDRGK domain-containing protein 1	DDRGK1	tr|A0A0A0MRX2|A0A0A0MRX2_HUMAN DDRGK domain-containing protein 1 OS=Homo sapiens OX=9606 GN=DDRGK1 PE=1 SV=1;sp|Q96HY6-2|DDRGK_HUMAN Isoform 2 of DDRGK domain-containing protein 1 OS=Homo sapiens OX=9606 GN=DDRGK1;sp|Q96HY6|DDRGK_HUMAN DDRGK domain-contain	3	2	2	2	2	2	2	2	2	2	2	2	2	2	2	2	2	2	2	2	2	2	2	2	2	2	2	2	2	2	2	2	2	2	2	2	2	2	2	2	2	2
B1APQ0;A0A0A0MRX9;Q5JRX3-3;Q5JRX3;Q5JRX3-2	B1APQ0;A0A0A0MRX9;Q5JRX3-3;Q5JRX3;Q5JRX3-2	1;1;1;1;1	1;1;1;1;1	1;1;1;1;1	Presequence protease, mitochondrial	PITRM1	tr|B1APQ0|B1APQ0_HUMAN Presequence protease, mitochondrial (Fragment) OS=Homo sapiens OX=9606 GN=PITRM1 PE=1 SV=1;tr|A0A0A0MRX9|A0A0A0MRX9_HUMAN Presequence protease, mitochondrial OS=Homo sapiens OX=9606 GN=PITRM1 PE=1 SV=1;sp|Q5JRX3-3|PREP_HUMAN Isoform	5	1	1	1	0	0	0	1	0	0	1	1	0	0	0	1	0	0	1	0	0	0	1	0	0	1	1	0	0	0	1	0	0	1	0	0	0	1	0	0	1	1
E7EW15;E7EMV7;A0A0A0MRZ4;Q15025-7;Q15025-8;Q15025-5;Q15025-6;Q15025-4;Q15025-3;Q15025-2;Q15025	E7EW15;E7EMV7;A0A0A0MRZ4;Q15025-7;Q15025-8;Q15025-5;Q15025-6;Q15025-4;Q15025-3;Q15025-2;Q15025	1;1;1;1;1;1;1;1;1;1;1	1;1;1;1;1;1;1;1;1;1;1	1;1;1;1;1;1;1;1;1;1;1	TNFAIP3-interacting protein 1	TNIP1	tr|E7EW15|E7EW15_HUMAN TNFAIP3-interacting protein 1 (Fragment) OS=Homo sapiens OX=9606 GN=TNIP1 PE=1 SV=1;tr|E7EMV7|E7EMV7_HUMAN TNFAIP3-interacting protein 1 OS=Homo sapiens OX=9606 GN=TNIP1 PE=1 SV=1;tr|A0A0A0MRZ4|A0A0A0MRZ4_HUMAN TNFAIP3-interacting pr	11	1	1	1	0	0	0	1	0	0	1	0	1	0	0	0	1	1	1	0	0	0	1	0	0	1	0	1	0	0	0	1	1	1	0	0	0	1	0	0	1	0
C9JHF5;A0A0A0MS29;Q9GZY8-4;Q9GZY8-5;Q9GZY8-3;Q9GZY8-2;Q9GZY8	C9JHF5;A0A0A0MS29;Q9GZY8-4;Q9GZY8-5;Q9GZY8-3;Q9GZY8-2;Q9GZY8	1;1;1;1;1;1;1	1;1;1;1;1;1;1	1;1;1;1;1;1;1	Mitochondrial fission factor	MFF	tr|C9JHF5|C9JHF5_HUMAN Mitochondrial fission factor (Fragment) OS=Homo sapiens OX=9606 GN=MFF PE=1 SV=1;tr|A0A0A0MS29|A0A0A0MS29_HUMAN Mitochondrial fission factor OS=Homo sapiens OX=9606 GN=MFF PE=1 SV=1;sp|Q9GZY8-4|MFF_HUMAN Isoform 4 of Mitochondrial fi	7	1	1	1	1	0	1	1	1	1	0	0	0	0	0	0	1	0	1	1	0	1	1	1	1	0	0	0	0	0	0	1	0	1	1	0	1	1	1	1	0	0
S4R3N9;A0A0A0MS41;A0A1P0AYU5;Q9BWM7	S4R3N9;A0A0A0MS41;A0A1P0AYU5;Q9BWM7	1;1;1;1	1;1;1;1	1;1;1;1	Sideroflexin;Sideroflexin-3	SFXN3	tr|S4R3N9|S4R3N9_HUMAN Sideroflexin-3 OS=Homo sapiens OX=9606 GN=SFXN3 PE=1 SV=1;tr|A0A0A0MS41|A0A0A0MS41_HUMAN Sideroflexin OS=Homo sapiens OX=9606 GN=SFXN3 PE=1 SV=1;tr|A0A1P0AYU5|A0A1P0AYU5_HUMAN Sideroflexin OS=Homo sapiens OX=9606 GN=SFXN3 PE=1 SV=1;s	4	1	1	1	1	1	1	1	1	1	1	1	1	1	1	1	1	1	1	1	1	1	1	1	1	1	1	1	1	1	1	1	1	1	1	1	1	1	1	1	1	1
J3QLW1;E9PRT5;H3BSD2;H3BMV9;A0A0A0MS45;J3KNI1;Q9H9E3-2;Q9H9E3	J3QLW1;E9PRT5;H3BSD2;H3BMV9;A0A0A0MS45;J3KNI1;Q9H9E3-2;Q9H9E3	1;1;1;1;1;1;1;1	1;1;1;1;1;1;1;1	1;1;1;1;1;1;1;1	Conserved oligomeric Golgi complex subunit 4	COG4	tr|J3QLW1|J3QLW1_HUMAN Conserved oligomeric Golgi complex subunit 4 (Fragment) OS=Homo sapiens OX=9606 GN=COG4 PE=1 SV=1;tr|E9PRT5|E9PRT5_HUMAN Conserved oligomeric Golgi complex subunit 4 OS=Homo sapiens OX=9606 GN=COG4 PE=1 SV=1;tr|H3BSD2|H3BSD2_HUMAN Co	8	1	1	1	1	1	1	1	1	1	0	0	0	0	1	1	1	1	1	1	1	1	1	1	1	0	0	0	0	1	1	1	1	1	1	1	1	1	1	1	0	0
A0A0A0MS99;I3L4X2;P33527-8;P33527-6;P33527-7;P33527-5;P33527-4;P33527-2;P33527-3;P33527;P33527-9	A0A0A0MS99;I3L4X2;P33527-8;P33527-6;P33527-7;P33527-5;P33527-4;P33527-2;P33527-3;P33527;P33527-9	1;1;1;1;1;1;1;1;1;1;1	1;1;1;1;1;1;1;1;1;1;1	1;1;1;1;1;1;1;1;1;1;1	Multidrug resistance-associated protein 1	ABCC1	tr|A0A0A0MS99|A0A0A0MS99_HUMAN Multidrug resistance-associated protein 1 OS=Homo sapiens OX=9606 GN=ABCC1 PE=1 SV=1;tr|I3L4X2|I3L4X2_HUMAN Multidrug resistance-associated protein 1 (Fragment) OS=Homo sapiens OX=9606 GN=ABCC1 PE=1 SV=1;sp|P33527-8|MRP1_HUMA	11	1	1	1	1	0	1	0	0	0	0	0	0	0	0	0	1	1	0	1	0	1	0	0	0	0	0	0	0	0	0	1	1	0	1	0	1	0	0	0	0	0
A0A0A0MSA7;A0A0U1RQK7;O43432-4;O43432;O43432-3	A0A0A0MSA7;A0A0U1RQK7;O43432-4;O43432;O43432-3	11;11;11;11;11	7;7;7;7;7	7;7;7;7;7	Eukaryotic translation initiation factor 4 gamma 3	EIF4G3	tr|A0A0A0MSA7|A0A0A0MSA7_HUMAN Eukaryotic translation initiation factor 4 gamma 3 OS=Homo sapiens OX=9606 GN=EIF4G3 PE=1 SV=1;tr|A0A0U1RQK7|A0A0U1RQK7_HUMAN Eukaryotic translation initiation factor 4 gamma 3 OS=Homo sapiens OX=9606 GN=EIF4G3 PE=1 SV=1;sp|O	5	11	7	7	7	7	7	6	9	7	5	10	7	8	8	7	8	6	6	4	4	3	3	5	4	2	6	4	5	5	4	5	3	3	4	4	3	3	5	4	2	6
J3KNW4;A0A0A0MSG2;Q14192;C9J3S8;F8WDA8;U3KQT4;Q14192-2	J3KNW4;A0A0A0MSG2;Q14192;C9J3S8;F8WDA8;U3KQT4;Q14192-2	2;2;2;1;1;1;1	2;2;2;1;1;1;1	2;2;2;1;1;1;1	Four and a half LIM domains protein 2	FHL2	tr|J3KNW4|J3KNW4_HUMAN Four and a half LIM domains protein 2 OS=Homo sapiens OX=9606 GN=FHL2 PE=1 SV=1;tr|A0A0A0MSG2|A0A0A0MSG2_HUMAN Four and a half LIM domains protein 2 OS=Homo sapiens OX=9606 GN=FHL2 PE=1 SV=1;sp|Q14192|FHL2_HUMAN Four and a half LIM d	7	2	2	2	0	1	1	0	0	0	1	1	2	1	0	1	0	1	1	0	1	1	0	0	0	1	1	2	1	0	1	0	1	1	0	1	1	0	0	0	1	1
O00471;A0A0A0MSI8;F8W9B8	O00471;A0A0A0MSI8;F8W9B8	2;2;1	2;2;1	2;2;1	Exocyst complex component 5	EXOC5	sp|O00471|EXOC5_HUMAN Exocyst complex component 5 OS=Homo sapiens OX=9606 GN=EXOC5 PE=1 SV=1;tr|A0A0A0MSI8|A0A0A0MSI8_HUMAN Exocyst complex component 5 OS=Homo sapiens OX=9606 GN=EXOC5 PE=1 SV=1;tr|F8W9B8|F8W9B8_HUMAN Exocyst complex component 5 OS=Homo sa	3	2	2	2	2	2	2	2	2	2	2	2	2	2	1	2	2	0	1	2	2	2	2	2	2	2	2	2	2	1	2	2	0	1	2	2	2	2	2	2	2	2
A0A0A0MSK5;J3KN66;Q5JTV8;Q5JTV8-3;H0Y4R4;Q5JTV8-2;H0YD16	A0A0A0MSK5;J3KN66;Q5JTV8;Q5JTV8-3;H0Y4R4;Q5JTV8-2	5;5;5;5;3;3;1	5;5;5;5;3;3;1	5;5;5;5;3;3;1	Torsin-1A-interacting protein 1	TOR1AIP1	tr|A0A0A0MSK5|A0A0A0MSK5_HUMAN Torsin-1A-interacting protein 1 OS=Homo sapiens OX=9606 GN=TOR1AIP1 PE=1 SV=1;tr|J3KN66|J3KN66_HUMAN Torsin-1A-interacting protein 1 OS=Homo sapiens OX=9606 GN=TOR1AIP1 PE=1 SV=1;sp|Q5JTV8|TOIP1_HUMAN Torsin-1A-interacting pr	7	5	5	5	3	4	3	4	3	4	2	3	3	3	3	3	5	4	4	3	4	3	4	3	4	2	3	3	3	3	3	5	4	4	3	4	3	4	3	4	2	3
B7Z326;A0A0C4DFN6;A0A0A0MSS3;Q8ND83-2;Q8ND83-4;Q8ND83;C9JP03;Q5T6P2;C9JD09;C9JUW9;X6RDJ2;Q5T6P1;X6RGK9;Q8ND83-3	B7Z326;A0A0C4DFN6;A0A0A0MSS3;Q8ND83-2;Q8ND83-4;Q8ND83;C9JP03;Q5T6P2;C9JD09;C9JUW9;X6RDJ2;Q5T6P1;X6RGK9;Q8ND83-3	2;2;2;2;2;2;1;1;1;1;1;1;1;1	2;2;2;2;2;2;1;1;1;1;1;1;1;1	2;2;2;2;2;2;1;1;1;1;1;1;1;1	SLAIN motif-containing protein 1	SLAIN1	tr|B7Z326|B7Z326_HUMAN SLAIN motif-containing protein 1 OS=Homo sapiens OX=9606 GN=SLAIN1 PE=1 SV=1;tr|A0A0C4DFN6|A0A0C4DFN6_HUMAN SLAIN motif-containing protein 1 OS=Homo sapiens OX=9606 GN=SLAIN1 PE=1 SV=1;tr|A0A0A0MSS3|A0A0A0MSS3_HUMAN SLAIN motif-conta	14	2	2	2	1	1	0	2	2	2	2	2	1	1	2	2	1	2	1	1	1	0	2	2	2	2	2	1	1	2	2	1	2	1	1	1	0	2	2	2	2	2
B3KYB7;A0A0A0MSW4;P48739;P48739-2;P48739-3;B3KYB6	B3KYB7;A0A0A0MSW4;P48739;P48739-2;P48739-3;B3KYB6	2;2;2;2;2;1	2;2;2;2;2;1	2;2;2;2;2;1	Phosphatidylinositol transfer protein beta isoform	PITPNB	tr|B3KYB7|B3KYB7_HUMAN Phosphatidylinositol transfer protein beta isoform (Fragment) OS=Homo sapiens OX=9606 GN=PITPNB PE=1 SV=8;tr|A0A0A0MSW4|A0A0A0MSW4_HUMAN Phosphatidylinositol transfer protein beta isoform OS=Homo sapiens OX=9606 GN=PITPNB PE=1 SV=1;s	6	2	2	2	2	1	1	1	1	1	1	1	1	1	1	1	1	1	1	2	1	1	1	1	1	1	1	1	1	1	1	1	1	1	2	1	1	1	1	1	1	1
H0YKP9;A2SY06;H0YIY6;A0A0A0MSZ1;J3KNR0;P27448-8;P27448-6;P27448-3;P27448-4;P27448-2;P27448;P27448-7	H0YKP9;A2SY06;H0YIY6;A0A0A0MSZ1;J3KNR0;P27448-8;P27448-6;P27448-3;P27448-4;P27448-2;P27448;P27448-7	2;2;2;2;2;2;2;2;2;2;2;2	2;2;2;2;2;2;2;2;2;2;2;2	2;2;2;2;2;2;2;2;2;2;2;2	MAP/microtubule affinity-regulating kinase 3	MARK3	tr|H0YKP9|H0YKP9_HUMAN MAP/microtubule affinity-regulating kinase 3 (Fragment) OS=Homo sapiens OX=9606 GN=MARK3 PE=1 SV=1;tr|A2SY06|A2SY06_HUMAN MAP/microtubule affinity-regulating kinase 3 (Fragment) OS=Homo sapiens OX=9606 GN=MARK3 PE=1 SV=1;tr|H0YIY6|H0	12	2	2	2	1	1	1	1	1	1	1	1	0	1	1	1	2	1	1	1	1	1	1	1	1	1	1	0	1	1	1	2	1	1	1	1	1	1	1	1	1	1
A0A0A0MT33;Q9UPN6;Q9UPN6-2	A0A0A0MT33;Q9UPN6;Q9UPN6-2	7;7;7	7;7;7	5;5;5	Protein SCAF8	SCAF8	tr|A0A0A0MT33|A0A0A0MT33_HUMAN Protein SCAF8 OS=Homo sapiens OX=9606 GN=SCAF8 PE=1 SV=1;sp|Q9UPN6|SCAF8_HUMAN Protein SCAF8 OS=Homo sapiens OX=9606 GN=SCAF8 PE=1 SV=1;sp|Q9UPN6-2|SCAF8_HUMAN Isoform 2 of Protein SCAF8 OS=Homo sapiens OX=9606 GN=SCAF8	3	7	7	5	4	5	2	6	7	5	5	7	6	6	4	6	7	4	6	4	5	2	6	7	5	5	7	6	6	4	6	7	4	6	2	3	1	4	5	3	3	5
P51532-5;A0A0A0MT49;P51532-2;P51532-3;Q9HBD4;A0A2R8Y4P4;A0A2R8Y7S2;P51532-4;P51532;A0A2R8YGP5;A0A2R8Y440;A0A2R8YGG3;A0A2R8YG32;P51531;F6VDE0;P51531-2;A0A2R8Y7Y7;A0A2R8Y526;A0A2R8YF58;K7EQF0;A0A2R8YF80;A0A2R8Y6N0;A0A0U1RRD6;A0A0U1RQZ9;A0A2R8Y5K3;A0A2R8Y6V2;A0A2R8YFK5;A0A2R8Y4C5;A0A0U1RRF5;A0A2R8Y523;B4DNT1;A0A0U1RQU0;A0A0U1RR09;B1ALF6;F6XE55;A0A0U1RQW7;K7EP28;B1ALG1;A0A0U1RR83;A0A1W2PS06;A0A0U1RRN…	P51532-5;A0A0A0MT49;P51532-2;P51532-3;Q9HBD4;A0A2R8Y4P4;A0A2R8Y7S2;P51532-4;P51532;A0A2R8YGP5;A0A2R8Y440;A0A2R8YGG3;A0A2R8YG32;P51531;F6VDE0;P51531-2	3;3;3;3;3;3;3;3;3;2;2;2;2;2;2;2;1;1;1;1;1;1;1;1;1;1;1;1;1;1;1;1;1;1;1;1;1;1;1;1;1;1;1;1;1;1;1;1;1;1	3;3;3;3;3;3;3;3;3;2;2;2;2;2;2;2;1;1;1;1;1;1;1;1;1;1;1;1;1;1;1;1;1;1;1;1;1;1;1;1;1;1;1;1;1;1;1;1;1;1	3;3;3;3;3;3;3;3;3;2;2;2;2;2;2;2;1;1;1;1;1;1;1;1;1;1;1;1;1;1;1;1;1;1;1;1;1;1;1;1;1;1;1;1;1;1;1;1;1;1	Transcription activator BRG1;Probable global transcription activator SNF2L2	SMARCA4;SMARCA2	sp|P51532-5|SMCA4_HUMAN Isoform 5 of Transcription activator BRG1 OS=Homo sapiens OX=9606 GN=SMARCA4;tr|A0A0A0MT49|A0A0A0MT49_HUMAN Transcription activator BRG1 OS=Homo sapiens OX=9606 GN=SMARCA4 PE=1 SV=1;sp|P51532-2|SMCA4_HUMAN Isoform 2 of Transcription	50	3	3	3	1	2	1	1	1	2	3	2	3	1	1	2	2	0	1	1	2	1	1	1	2	3	2	3	1	1	2	2	0	1	1	2	1	1	1	2	3	2
A0A0A0MTR7;A0A0A0MTC1;Q63HN8-5;Q63HN8;Q63HN8-4	A0A0A0MTR7;A0A0A0MTC1;Q63HN8-5;Q63HN8;Q63HN8-4	2;2;2;2;2	2;2;2;2;2	2;2;2;2;2	E3 ubiquitin-protein ligase RNF213	RNF213	tr|A0A0A0MTR7|A0A0A0MTR7_HUMAN E3 ubiquitin-protein ligase RNF213 OS=Homo sapiens OX=9606 GN=RNF213 PE=1 SV=1;tr|A0A0A0MTC1|A0A0A0MTC1_HUMAN E3 ubiquitin-protein ligase RNF213 OS=Homo sapiens OX=9606 GN=RNF213 PE=1 SV=1;sp|Q63HN8-5|RN213_HUMAN Isoform 3 of	5	2	2	2	1	1	2	0	2	2	2	2	1	1	2	2	2	2	2	1	1	2	0	2	2	2	2	1	1	2	2	2	2	2	1	1	2	0	2	2	2	2
A0A0A0MTH9;O14981	A0A0A0MTH9;O14981	6;6	6;6	6;6	TATA-binding protein-associated factor 172	BTAF1	tr|A0A0A0MTH9|A0A0A0MTH9_HUMAN TATA-binding protein-associated factor 172 OS=Homo sapiens OX=9606 GN=BTAF1 PE=1 SV=1;sp|O14981|BTAF1_HUMAN TATA-binding protein-associated factor 172 OS=Homo sapiens OX=9606 GN=BTAF1 PE=1 SV=2	2	6	6	6	5	4	4	5	4	4	4	4	4	5	1	5	3	3	2	5	4	4	5	4	4	4	4	4	5	1	5	3	3	2	5	4	4	5	4	4	4	4
A0A0A0MTN0;Q13617;Q13617-2;Q5T2B5	A0A0A0MTN0;Q13617;Q13617-2;Q5T2B5	3;3;3;2	3;3;3;2	3;3;3;2	Cullin-2	CUL2	tr|A0A0A0MTN0|A0A0A0MTN0_HUMAN Cullin-2 OS=Homo sapiens OX=9606 GN=CUL2 PE=1 SV=1;sp|Q13617|CUL2_HUMAN Cullin-2 OS=Homo sapiens OX=9606 GN=CUL2 PE=1 SV=2;sp|Q13617-2|CUL2_HUMAN Isoform 2 of Cullin-2 OS=Homo sapiens OX=9606 GN=CUL2;tr|Q5T2B5|Q5T2B5_HUMAN Cu	4	3	3	3	3	3	3	3	3	3	3	2	2	3	3	3	3	3	3	3	3	3	3	3	3	3	2	2	3	3	3	3	3	3	3	3	3	3	3	3	3	2
A0A0J9YXP8;A0A0J9YX90;A0A0J9YYH3;A0A2R8Y6C7;K7EQ48;A0A0A0MTS2;A0A2U3TZU2;P06744;P06744-2;K7EPY4;K7EP41;K7ENA0;K7ERC6;CON__Q3ZBD7	A0A0J9YXP8;A0A0J9YX90;A0A0J9YYH3;A0A2R8Y6C7;K7EQ48;A0A0A0MTS2;A0A2U3TZU2;P06744;P06744-2;K7EPY4	4;4;4;4;4;4;4;4;4;2;1;1;1;1	4;4;4;4;4;4;4;4;4;2;1;1;1;1	4;4;4;4;4;4;4;4;4;2;1;1;1;1	Glucose-6-phosphate isomerase	GPI	tr|A0A0J9YXP8|A0A0J9YXP8_HUMAN Glucose-6-phosphate isomerase (Fragment) OS=Homo sapiens OX=9606 GN=GPI PE=1 SV=1;tr|A0A0J9YX90|A0A0J9YX90_HUMAN Glucose-6-phosphate isomerase (Fragment) OS=Homo sapiens OX=9606 GN=GPI PE=1 SV=1;tr|A0A0J9YYH3|A0A0J9YYH3_HUMAN	14	4	4	4	0	3	3	2	2	2	3	3	3	1	2	0	4	2	0	0	3	3	2	2	2	3	3	3	1	2	0	4	2	0	0	3	3	2	2	2	3	3
A0A0A0MTU3;Q4ZIN3-2;Q4ZIN3	A0A0A0MTU3;Q4ZIN3-2;Q4ZIN3	1;1;1	1;1;1	1;1;1	Membralin	TMEM259	tr|A0A0A0MTU3|A0A0A0MTU3_HUMAN Membralin OS=Homo sapiens OX=9606 GN=TMEM259 PE=1 SV=2;sp|Q4ZIN3-2|MBRL_HUMAN Isoform 2 of Membralin OS=Homo sapiens OX=9606 GN=TMEM259;sp|Q4ZIN3|MBRL_HUMAN Membralin OS=Homo sapiens OX=9606 GN=TMEM259 PE=1 SV=1	3	1	1	1	1	0	0	1	1	0	1	1	1	1	1	0	1	1	1	1	0	0	1	1	0	1	1	1	1	1	0	1	1	1	1	0	0	1	1	0	1	1
A0A0A6YYA0;Q86XR7-2;Q9Y3B3-2;Q9Y3B3;G3V2Y2	A0A0A6YYA0;Q86XR7-2;Q9Y3B3-2;Q9Y3B3	3;3;3;3;1	3;3;3;3;1	3;3;3;3;1	Transmembrane emp24 domain-containing protein 7	TMED7-TICAM2;TMED7	tr|A0A0A6YYA0|A0A0A6YYA0_HUMAN Protein TMED7-TICAM2 OS=Homo sapiens OX=9606 GN=TMED7-TICAM2 PE=3 SV=1;sp|Q86XR7-2|TCAM2_HUMAN Isoform 2 of TIR domain-containing adapter molecule 2 OS=Homo sapiens OX=9606 GN=TICAM2;sp|Q9Y3B3-2|TMED7_HUMAN Isoform 2 of Trans	5	3	3	3	3	3	3	3	2	3	3	3	3	3	3	3	3	3	3	3	3	3	3	2	3	3	3	3	3	3	3	3	3	3	3	3	3	3	2	3	3	3
F8WDD7;F8WCF6;A0A0A6YYG9;P59998;P59998-3;P59998-2;H7C0A3;R4GN08;P59998-4	F8WDD7;F8WCF6;A0A0A6YYG9;P59998;P59998-3;P59998-2;H7C0A3	3;3;3;3;3;3;2;1;1	3;3;3;3;3;3;2;1;1	3;3;3;3;3;3;2;1;1	Actin-related protein 2/3 complex subunit 4	ARPC4;ARPC4-TTLL3	tr|F8WDD7|F8WDD7_HUMAN Actin-related protein 2/3 complex subunit 4 OS=Homo sapiens OX=9606 GN=ARPC4 PE=4 SV=1;tr|F8WCF6|F8WCF6_HUMAN Actin-related protein 2/3 complex subunit 4 OS=Homo sapiens OX=9606 GN=ARPC4-TTLL3 PE=3 SV=1;tr|A0A0A6YYG9|A0A0A6YYG9_HUMAN	9	3	3	3	3	3	2	2	2	2	3	2	3	2	2	1	2	2	0	3	3	2	2	2	2	3	2	3	2	2	1	2	2	0	3	3	2	2	2	2	3	2
Q96HJ9-2;A0A0A6YYJ8;Q9Y383-3;Q9Y383-2;Q9Y383	Q96HJ9-2;A0A0A6YYJ8;Q9Y383-3;Q9Y383-2;Q9Y383	11;11;11;11;11	11;11;11;11;11	7;7;7;7;7	Putative RNA-binding protein Luc7-like 2	LUC7L2	sp|Q96HJ9-2|FMC1_HUMAN Isoform 2 of Protein FMC1 homolog OS=Homo sapiens OX=9606 GN=FMC1;tr|A0A0A6YYJ8|A0A0A6YYJ8_HUMAN Putative RNA-binding protein Luc7-like 2 OS=Homo sapiens OX=9606 GN=LUC7L2 PE=4 SV=1;sp|Q9Y383-3|LC7L2_HUMAN Isoform 3 of Putative RNA-b	5	11	11	7	11	11	11	11	10	11	11	11	11	11	11	11	11	11	11	11	11	11	11	10	11	11	11	11	11	11	11	11	11	11	7	7	7	7	6	7	7	7
I3L1U7;I3L0X9;I3L3T0;P57737-3;A0A0A6YYL4;Q9Y3D7	I3L1U7;I3L0X9;I3L3T0;P57737-3;A0A0A6YYL4;Q9Y3D7	2;2;2;2;2;2	2;2;2;2;2;2	2;2;2;2;2;2	Coronin;Mitochondrial import inner membrane translocase subunit TIM16	PAM16;CORO7-PAM16	tr|I3L1U7|I3L1U7_HUMAN Mitochondrial import inner membrane translocase subunit TIM16 OS=Homo sapiens OX=9606 GN=PAM16 PE=4 SV=1;tr|I3L0X9|I3L0X9_HUMAN Mitochondrial import inner membrane translocase subunit TIM16 OS=Homo sapiens OX=9606 GN=PAM16 PE=4 SV=1;	6	2	2	2	2	2	1	1	1	1	0	0	0	2	0	0	2	1	2	2	2	1	1	1	1	0	0	0	2	0	0	2	1	2	2	2	1	1	1	1	0	0
Q9UF33-2;Q15375;Q15375-2;Q15375-4;A0A0B4J1T8;Q9UF33-3;Q9UF33;J3KR66;B7ZKJ3;B7ZKW7;F8VP57;B4DXQ6;E9PG71;F8W9W0;Q96L35;P54764-2;B4DXM2;P29323;B1AKC9;P54756;P54756-2;P54753;P54760;P54764;P29323-2;P29317;P54756-3;P29323-3	Q9UF33-2;Q15375;Q15375-2;Q15375-4;A0A0B4J1T8;Q9UF33-3;Q9UF33;J3KR66;B7ZKJ3;B7ZKW7;F8VP57;B4DXQ6;E9PG71;F8W9W0;Q96L35;P54764-2;B4DXM2;P29323;B1AKC9;P54756;P54756-2;P54753;P54760;P54764;P29323-2;P29317;P54756-3;P29323-3	2;2;2;2;2;2;2;2;1;1;1;1;1;1;1;1;1;1;1;1;1;1;1;1;1;1;1;1	2;2;2;2;2;2;2;2;1;1;1;1;1;1;1;1;1;1;1;1;1;1;1;1;1;1;1;1	1;1;1;1;1;1;1;1;1;1;1;1;0;1;0;0;1;0;0;1;1;0;0;0;0;0;1;0	Ephrin type-A receptor 6;Ephrin type-A receptor 7;Receptor protein-tyrosine kinase;Ephrin type-A receptor 4;Ephrin type-B receptor 2;Ephrin type-A receptor 5;Ephrin type-B receptor 3;Ephrin type-B receptor 4;Ephrin type-A receptor 2	EPHA6;EPHA7;EPHA5;EPHA4;EPHB4;EPHB2;EPHB3;EPHA2	sp|Q9UF33-2|EPHA6_HUMAN Isoform 2 of Ephrin type-A receptor 6 OS=Homo sapiens OX=9606 GN=EPHA6;sp|Q15375|EPHA7_HUMAN Ephrin type-A receptor 7 OS=Homo sapiens OX=9606 GN=EPHA7 PE=1 SV=3;sp|Q15375-2|EPHA7_HUMAN Isoform 2 of Ephrin type-A receptor 7 OS=Homo s	28	2	2	1	1	1	1	1	0	1	0	0	1	0	0	0	1	1	2	1	1	1	1	0	1	0	0	1	0	0	0	1	1	2	0	0	0	0	0	0	0	0
A0A0B4J1W3;Q9BXJ9;Q9BXJ9-4;Q6N069-5;Q6N069-4;Q6N069-3;Q6N069-2;Q6N069	A0A0B4J1W3;Q9BXJ9;Q9BXJ9-4	6;6;5;2;2;2;2;2	6;6;5;2;2;2;2;2	6;6;5;2;2;2;2;2	N-alpha-acetyltransferase 15, NatA auxiliary subunit	NAA15	tr|A0A0B4J1W3|A0A0B4J1W3_HUMAN N-alpha-acetyltransferase 15, NatA auxiliary subunit OS=Homo sapiens OX=9606 GN=NAA15 PE=1 SV=1;sp|Q9BXJ9|NAA15_HUMAN N-alpha-acetyltransferase 15, NatA auxiliary subunit OS=Homo sapiens OX=9606 GN=NAA15 PE=1 SV=1;sp|Q9BXJ9-4	8	6	6	6	4	3	3	4	4	3	5	5	5	1	4	3	3	4	3	4	3	3	4	4	3	5	5	5	1	4	3	3	4	3	4	3	3	4	4	3	5	5
A0A0B4J1Z1;C9JAB2;Q16629-3;Q16629-2;Q16629-4;Q16629	A0A0B4J1Z1;C9JAB2;Q16629-3;Q16629-2;Q16629-4;Q16629	6;6;6;6;6;6	5;5;5;5;5;5	5;5;5;5;5;5	Serine/arginine-rich splicing factor 7	SRSF7	tr|A0A0B4J1Z1|A0A0B4J1Z1_HUMAN Serine/arginine-rich-splicing factor 7 OS=Homo sapiens OX=9606 GN=SRSF7 PE=1 SV=1;tr|C9JAB2|C9JAB2_HUMAN Serine/arginine-rich-splicing factor 7 OS=Homo sapiens OX=9606 GN=SRSF7 PE=1 SV=1;sp|Q16629-3|SRSF7_HUMAN Isoform 3 of S	6	6	5	5	6	5	6	5	5	5	6	3	5	6	6	5	4	6	5	5	4	5	4	4	4	5	2	4	5	5	4	3	5	4	5	4	5	4	4	4	5	2
A0A0B4J220;E9PLD3;E9PRG8	A0A0B4J220;E9PLD3;E9PRG8	2;1;1	2;1;1	2;1;1	Uncharacterized protein C11orf98	C11orf98	tr|A0A0B4J220|A0A0B4J220_HUMAN Chromosome 11 open reading frame 48, isoform CRA_c OS=Homo sapiens OX=9606 GN=C11orf98 PE=1 SV=1;tr|E9PLD3|E9PLD3_HUMAN Uncharacterized protein OS=Homo sapiens OX=9606 PE=4 SV=1;sp|E9PRG8|CK098_HUMAN Uncharacterized protein C	3	2	2	2	2	2	2	2	2	2	2	2	2	2	2	2	2	2	2	2	2	2	2	2	2	2	2	2	2	2	2	2	2	2	2	2	2	2	2	2	2	2
A0A0B4J269;Q13509;Q13509-2;G3V2A3;G3V5W4;G3V2R8;G3V3R4;G3V2N6	A0A0B4J269;Q13509;Q13509-2	17;17;15;5;2;2;2;2	2;2;1;0;1;1;1;1	2;2;1;0;1;1;1;1	Tubulin beta-3 chain	TUBB3	tr|A0A0B4J269|A0A0B4J269_HUMAN Uncharacterized protein OS=Homo sapiens OX=9606 PE=1 SV=1;sp|Q13509|TBB3_HUMAN Tubulin beta-3 chain OS=Homo sapiens OX=9606 GN=TUBB3 PE=1 SV=2;sp|Q13509-2|TBB3_HUMAN Isoform 2 of Tubulin beta-3 chain OS=Homo sapiens OX=9606 G	8	17	2	2	15	13	15	14	14	15	15	15	14	15	15	14	16	15	15	2	0	1	1	1	1	2	0	1	0	0	0	1	1	1	2	0	1	1	1	1	2	0
P42765;A0A0B4J2A4;K7EME0	P42765;A0A0B4J2A4	3;3;1	3;3;1	3;3;1	3-ketoacyl-CoA thiolase, mitochondrial	ACAA2	sp|P42765|THIM_HUMAN 3-ketoacyl-CoA thiolase, mitochondrial OS=Homo sapiens OX=9606 GN=ACAA2 PE=1 SV=2;tr|A0A0B4J2A4|A0A0B4J2A4_HUMAN 3-ketoacyl-CoA thiolase, mitochondrial OS=Homo sapiens OX=9606 GN=ACAA2 PE=1 SV=1	3	3	3	3	1	0	1	1	0	1	2	2	3	0	1	1	1	1	1	1	0	1	1	0	1	2	2	3	0	1	1	1	1	1	1	0	1	1	0	1	2	2
K7EM56;A0A0B4J2B4;S4R417;K7ELC2;P62841;S4R456;K7EJ78;K7EQJ5	K7EM56;A0A0B4J2B4;S4R417;K7ELC2;P62841;S4R456;K7EJ78;K7EQJ5	4;4;4;4;4;3;3;3	4;4;4;4;4;3;3;3	4;4;4;4;4;3;3;3	40S ribosomal protein S15	RPS15	tr|K7EM56|K7EM56_HUMAN 40S ribosomal protein S15 OS=Homo sapiens OX=9606 GN=RPS15 PE=1 SV=2;tr|A0A0B4J2B4|A0A0B4J2B4_HUMAN 40S ribosomal protein S15 OS=Homo sapiens OX=9606 GN=RPS15 PE=1 SV=1;tr|S4R417|S4R417_HUMAN 40S ribosomal protein S15 OS=Homo sapiens	8	4	4	4	4	3	4	3	4	3	4	4	4	4	4	4	3	4	4	4	3	4	3	4	3	4	4	4	4	4	4	3	4	4	4	3	4	3	4	3	4	4
A0A0B4J2F8;F6S314;E2QRJ6;P52435;D6RAG0;E7EP90;A0A0B4J1Z8;A6NFM0;E7EWC6;H0Y980;Q9H1A7;Q9GZM3;F8WF84;Q9GZM3-2	A0A0B4J2F8;F6S314;E2QRJ6;P52435;D6RAG0;E7EP90;A0A0B4J1Z8;A6NFM0;E7EWC6;H0Y980;Q9H1A7;Q9GZM3	3;3;3;3;2;2;2;2;2;2;2;2;1;1	3;3;3;3;2;2;2;2;2;2;2;2;1;1	3;3;3;3;2;2;2;2;2;2;2;2;1;1	DNA-directed RNA polymerase II subunit RPB11-a;DNA-directed RNA polymerase II subunit RPB11-b2;DNA-directed RNA polymerase II subunit RPB11-b1	POLR2J3;POLR2J;POLR2J2	tr|A0A0B4J2F8|A0A0B4J2F8_HUMAN DNA-directed RNA polymerase II subunit RPB11-b2 OS=Homo sapiens OX=9606 GN=POLR2J3 PE=4 SV=1;tr|F6S314|F6S314_HUMAN DNA-directed RNA polymerase II subunit RPB11-a OS=Homo sapiens OX=9606 GN=POLR2J PE=4 SV=1;tr|E2QRJ6|E2QRJ6_H	14	3	3	3	1	1	0	2	2	1	2	1	2	2	0	1	1	2	2	1	1	0	2	2	1	2	1	2	2	0	1	1	2	2	1	1	0	2	2	1	2	1
A0A0B4J2G4;Q15345;A0A087X0S7;A0A0C4DH00;A0A087WTU1;Q15345-3	A0A0B4J2G4;Q15345;A0A087X0S7;A0A0C4DH00;A0A087WTU1;Q15345-3	5;5;4;4;4;4	5;5;4;4;4;4	5;5;4;4;4;4	Leucine-rich repeat-containing protein 41	LRRC41	tr|A0A0B4J2G4|A0A0B4J2G4_HUMAN Leucine-rich repeat-containing protein 41 OS=Homo sapiens OX=9606 GN=LRRC41 PE=1 SV=1;sp|Q15345|LRC41_HUMAN Leucine-rich repeat-containing protein 41 OS=Homo sapiens OX=9606 GN=LRRC41 PE=1 SV=3;tr|A0A087X0S7|A0A087X0S7_HUMAN	6	5	5	5	3	4	5	5	5	5	3	3	3	5	3	4	3	4	3	3	4	5	5	5	5	3	3	3	5	3	4	3	4	3	3	4	5	5	5	5	3	3
A0A0C4DFM1;Q92544	A0A0C4DFM1;Q92544	2;2	2;2	2;2	Transmembrane 9 superfamily member 4	TM9SF4	tr|A0A0C4DFM1|A0A0C4DFM1_HUMAN Transmembrane 9 superfamily member OS=Homo sapiens OX=9606 GN=TM9SF4 PE=1 SV=1;sp|Q92544|TM9S4_HUMAN Transmembrane 9 superfamily member 4 OS=Homo sapiens OX=9606 GN=TM9SF4 PE=1 SV=2	2	2	2	2	1	1	1	1	1	1	0	1	1	0	0	2	1	2	1	1	1	1	1	1	1	0	1	1	0	0	2	1	2	1	1	1	1	1	1	1	0	1
A0A0C4DFQ1;Q13505-3;Q13505-2;Q13505	A0A0C4DFQ1;Q13505-3;Q13505-2;Q13505	1;1;1;1	1;1;1;1	1;1;1;1	Metaxin-1	MTX1	tr|A0A0C4DFQ1|A0A0C4DFQ1_HUMAN Metaxin-1 OS=Homo sapiens OX=9606 GN=MTX1 PE=1 SV=1;sp|Q13505-3|MTX1_HUMAN Isoform 3 of Metaxin-1 OS=Homo sapiens OX=9606 GN=MTX1;sp|Q13505-2|MTX1_HUMAN Isoform 2 of Metaxin-1 OS=Homo sapiens OX=9606 GN=MTX1;sp|Q13505|MTX1_HU	4	1	1	1	0	1	1	1	1	1	0	0	1	0	0	0	1	1	1	0	1	1	1	1	1	0	0	1	0	0	0	1	1	1	0	1	1	1	1	1	0	0
A0A0C4DFV9;Q01105-3;Q01105-4;Q01105-2;Q01105;A0A087X027;P0DME0	A0A0C4DFV9;Q01105-3;Q01105-4;Q01105-2;Q01105;A0A087X027;P0DME0	7;7;7;7;7;5;5	7;7;7;7;7;5;5	7;7;7;7;7;5;5	Protein SET;Protein SETSIP	SET;SETSIP	tr|A0A0C4DFV9|A0A0C4DFV9_HUMAN Protein SET OS=Homo sapiens OX=9606 GN=SET PE=1 SV=1;sp|Q01105-3|SET_HUMAN Isoform 3 of Protein SET OS=Homo sapiens OX=9606 GN=SET;sp|Q01105-4|SET_HUMAN Isoform 4 of Protein SET OS=Homo sapiens OX=9606 GN=SET;sp|Q01105-2|SET_	7	7	7	7	6	7	5	6	7	4	7	7	7	4	6	7	7	6	6	6	7	5	6	7	4	7	7	7	4	6	7	7	6	6	6	7	5	6	7	4	7	7
A0A0C4DG07;O60934	A0A0C4DG07;O60934	2;2	2;2	2;2	Nibrin	NBN	tr|A0A0C4DG07|A0A0C4DG07_HUMAN Nibrin OS=Homo sapiens OX=9606 GN=NBN PE=1 SV=1;sp|O60934|NBN_HUMAN Nibrin OS=Homo sapiens OX=9606 GN=NBN PE=1 SV=1	2	2	2	2	1	1	1	2	1	1	1	1	1	0	1	1	0	1	1	1	1	1	2	1	1	1	1	1	0	1	1	0	1	1	1	1	1	2	1	1	1	1
C9J9K3;A0A0C4DG17;P08865;F8WD59	C9J9K3;A0A0C4DG17;P08865;F8WD59	10;10;10;6	10;10;10;6	10;10;10;6	40S ribosomal protein SA	RPSA	tr|C9J9K3|C9J9K3_HUMAN 40S ribosomal protein SA (Fragment) OS=Homo sapiens OX=9606 GN=RPSA PE=1 SV=8;tr|A0A0C4DG17|A0A0C4DG17_HUMAN 40S ribosomal protein SA OS=Homo sapiens OX=9606 GN=RPSA PE=1 SV=1;sp|P08865|RSSA_HUMAN 40S ribosomal protein SA OS=Homo sap	4	10	10	10	9	9	9	10	9	10	10	10	10	9	10	10	10	10	10	9	9	9	10	9	10	10	10	10	9	10	10	10	10	10	9	9	9	10	9	10	10	10
A0A0C4DG44;O43464-3;O43464;O43464-2;O43464-4	A0A0C4DG44;O43464-3;O43464;O43464-2;O43464-4	3;3;3;2;2	3;3;3;2;2	3;3;3;2;2	Serine protease HTRA2, mitochondrial	HTRA2	tr|A0A0C4DG44|A0A0C4DG44_HUMAN Serine protease HTRA2, mitochondrial (Fragment) OS=Homo sapiens OX=9606 GN=HTRA2 PE=1 SV=1;sp|O43464-3|HTRA2_HUMAN Isoform 3 of Serine protease HTRA2, mitochondrial OS=Homo sapiens OX=9606 GN=HTRA2;sp|O43464|HTRA2_HUMAN Serin	5	3	3	3	3	2	2	2	0	0	1	2	1	0	1	0	2	2	1	3	2	2	2	0	0	1	2	1	0	1	0	2	2	1	3	2	2	2	0	0	1	2
B3KRD1;B7Z4D2;A0A0C4DG86;Q9NX95-5;Q9NX95-2;Q9NX95-4;Q9NX95-3;Q9NX95;O15079;O15079-2	B3KRD1;B7Z4D2;A0A0C4DG86;Q9NX95-5;Q9NX95-2;Q9NX95-4;Q9NX95-3;Q9NX95	3;3;3;3;3;3;3;3;1;1	3;3;3;3;3;3;3;3;1;1	3;3;3;3;3;3;3;3;1;1	Syntabulin	SYBU	tr|B3KRD1|B3KRD1_HUMAN cDNA FLJ34055 fis, clone FCBBF3000229, highly similar to Syntabulin OS=Homo sapiens OX=9606 GN=SYBU PE=1 SV=1;tr|B7Z4D2|B7Z4D2_HUMAN cDNA FLJ56110, highly similar to Syntabulin OS=Homo sapiens OX=9606 GN=SYBU PE=1 SV=1;tr|A0A0C4DG86|	10	3	3	3	1	1	2	2	2	1	3	3	1	3	3	2	3	3	2	1	1	2	2	2	1	3	3	1	3	3	2	3	3	2	1	1	2	2	2	1	3	3
A0A0C4DG89;Q7L014;D6RJA6;H0Y9U3	A0A0C4DG89;Q7L014	10;10;2;1	10;10;2;1	10;10;2;1	Probable ATP-dependent RNA helicase DDX46	DDX46	tr|A0A0C4DG89|A0A0C4DG89_HUMAN Probable ATP-dependent RNA helicase DDX46 OS=Homo sapiens OX=9606 GN=DDX46 PE=1 SV=1;sp|Q7L014|DDX46_HUMAN Probable ATP-dependent RNA helicase DDX46 OS=Homo sapiens OX=9606 GN=DDX46 PE=1 SV=2	4	10	10	10	8	7	7	9	8	8	9	7	9	6	8	10	9	9	9	8	7	7	9	8	8	9	7	9	6	8	10	9	9	9	8	7	7	9	8	8	9	7
A0A0C4DG98;Q8NI27;H0Y815;Q8NI27-2;B7ZBA0;H0Y594;H0Y7U4;B7ZB98	A0A0C4DG98;Q8NI27;H0Y815	15;15;8;3;2;2;2;1	15;15;8;3;2;2;2;1	15;15;8;3;2;2;2;1	THO complex subunit 2	THOC2	tr|A0A0C4DG98|A0A0C4DG98_HUMAN THO complex subunit 2 OS=Homo sapiens OX=9606 GN=THOC2 PE=1 SV=1;sp|Q8NI27|THOC2_HUMAN THO complex subunit 2 OS=Homo sapiens OX=9606 GN=THOC2 PE=1 SV=2;tr|H0Y815|H0Y815_HUMAN THO complex subunit 2 (Fragment) OS=Homo sapiens O	8	15	15	15	10	12	12	11	12	11	13	13	13	13	12	14	9	12	6	10	12	12	11	12	11	13	13	13	13	12	14	9	12	6	10	12	12	11	12	11	13	13
F8WAW4;F1LLU7;C9JB63;A0A0C4DGA2;O75521-2;O75521;F8W6J1	F8WAW4;F1LLU7;C9JB63;A0A0C4DGA2;O75521-2;O75521;F8W6J1	3;3;3;3;3;3;2	3;3;3;3;3;3;2	3;3;3;3;3;3;2	Enoyl-CoA delta isomerase 2, mitochondrial	ECI2	tr|F8WAW4|F8WAW4_HUMAN Enoyl-CoA delta isomerase 2, mitochondrial OS=Homo sapiens OX=9606 GN=ECI2 PE=1 SV=1;tr|F1LLU7|F1LLU7_HUMAN Enoyl-CoA delta isomerase 2, mitochondrial OS=Homo sapiens OX=9606 GN=ECI2 PE=1 SV=1;tr|C9JB63|C9JB63_HUMAN Enoyl-CoA delta i	7	3	3	3	2	1	2	2	2	2	3	2	3	2	2	1	3	2	3	2	1	2	2	2	2	3	2	3	2	2	1	3	2	3	2	1	2	2	2	2	3	2
A0A0C4DGB6;CON__P02768-1;P02768;A0A087WWT3;P02768-3;H7C013	A0A0C4DGB6;CON__P02768-1;P02768;A0A087WWT3;P02768-3;H7C013	8;8;8;6;6;4	3;3;3;3;3;3	3;3;3;3;3;3	Serum albumin	ALB	tr|A0A0C4DGB6|A0A0C4DGB6_HUMAN Serum albumin OS=Homo sapiens OX=9606 GN=ALB PE=1 SV=1;;sp|P02768|ALBU_HUMAN Serum albumin OS=Homo sapiens OX=9606 GN=ALB PE=1 SV=2;tr|A0A087WWT3|A0A087WWT3_HUMAN Serum albumin OS=Homo sapiens OX=9606 GN=ALB PE=1 SV=1;sp|P027	6	8	3	3	7	7	6	6	7	6	7	6	7	8	7	7	8	6	8	3	3	3	3	3	3	3	2	3	3	2	3	3	3	3	3	3	3	3	3	3	3	2
A0A2R8Y425;A0A2R8Y212;A0A0C4DGG9;F5GWX5;Q14839-2;Q14839;A0A2U3TZM0;A0A2R8YFK9;A0A2R8Y5J0;A0A2R8Y521;A0A2R8YFD8;A0A2R8YDJ9;A0A2R8YD40;A0A2R8Y4X2;A0A2R8YDW2;A0A2R8Y8C1;A0A2R8YER1;A0A2R8Y7I0;A0A2R8Y5M9;A0A2R8Y7M9;A0A2R8YE38;A0A2R8Y8B3;Q8TDI0;Q12873-3;Q12873;K7EMY3;Q12873-2;A0A2R8Y445;F2Z2R5;A0A2R8Y7X1;F5H6N4;A0A2R8Y6G9;F6T542;H7C0J3;I3L229;H7C3H7;A0A2R8Y795	A0A2R8Y425;A0A2R8Y212;A0A0C4DGG9;F5GWX5;Q14839-2;Q14839;A0A2U3TZM0;A0A2R8YFK9;A0A2R8Y5J0;A0A2R8Y521;A0A2R8YFD8;A0A2R8YDJ9;A0A2R8YD40;A0A2R8Y4X2;A0A2R8YDW2;A0A2R8Y8C1;A0A2R8YER1;A0A2R8Y7I0	35;35;35;35;35;35;35;35;35;35;34;33;32;31;31;25;25;18;16;15;13;11;9;7;7;7;7;6;3;3;2;1;1;1;1;1;1	35;35;35;35;35;35;35;35;35;35;34;33;32;31;31;25;25;18;16;15;13;11;9;7;7;7;7;6;3;3;2;1;1;1;1;1;1	16;16;16;16;16;16;16;16;16;16;16;16;16;16;16;6;6;16;9;15;9;0;4;1;1;2;1;6;0;3;0;1;0;1;1;1;1	Chromodomain-helicase-DNA-binding protein 4	CHD4	tr|A0A2R8Y425|A0A2R8Y425_HUMAN Chromodomain-helicase-DNA-binding protein 4 (Fragment) OS=Homo sapiens OX=9606 GN=CHD4 PE=1 SV=1;tr|A0A2R8Y212|A0A2R8Y212_HUMAN Chromodomain-helicase-DNA-binding protein 4 OS=Homo sapiens OX=9606 GN=CHD4 PE=1 SV=1;tr|A0A0C4DG	37	35	35	16	27	28	28	29	26	29	25	26	24	24	26	25	23	24	23	27	28	28	29	26	29	25	26	24	24	26	25	23	24	23	11	12	13	12	10	12	12	10
J3QLH1;J3QRU8;A0A0C4DGN6;Q9Y2X7;Q9Y2X7-3	J3QLH1;J3QRU8;A0A0C4DGN6;Q9Y2X7;Q9Y2X7-3	2;2;2;2;2	2;2;2;2;2	2;2;2;2;2	ARF GTPase-activating protein GIT1	GIT1	tr|J3QLH1|J3QLH1_HUMAN ARF GTPase-activating protein GIT1 (Fragment) OS=Homo sapiens OX=9606 GN=GIT1 PE=1 SV=8;tr|J3QRU8|J3QRU8_HUMAN ARF GTPase-activating protein GIT1 OS=Homo sapiens OX=9606 GN=GIT1 PE=1 SV=1;tr|A0A0C4DGN6|A0A0C4DGN6_HUMAN ARF GTPase-act	5	2	2	2	1	0	0	0	1	1	2	2	1	0	1	0	0	0	0	1	0	0	0	1	1	2	2	1	0	1	0	0	0	0	1	0	0	0	1	1	2	2
A0A0C4DGQ8;Q6IAN0;J3QLJ8;J3KRS1;J3QKT1;J3QLK1	A0A0C4DGQ8;Q6IAN0	6;6;2;2;2;1	6;6;2;2;2;1	6;6;2;2;2;1	Dehydrogenase/reductase SDR family member 7B	DHRS7B	tr|A0A0C4DGQ8|A0A0C4DGQ8_HUMAN Dehydrogenase/reductase SDR family member 7B OS=Homo sapiens OX=9606 GN=DHRS7B PE=1 SV=1;sp|Q6IAN0|DRS7B_HUMAN Dehydrogenase/reductase SDR family member 7B OS=Homo sapiens OX=9606 GN=DHRS7B PE=1 SV=2	6	6	6	6	6	5	6	6	6	6	5	5	4	5	6	5	6	6	6	6	5	6	6	6	6	5	5	4	5	6	5	6	6	6	6	5	6	6	6	6	5	5
R4GN43;A0A0C4DGS0;P56556	R4GN43;A0A0C4DGS0;P56556	2;2;2	2;2;2	2;2;2	NADH dehydrogenase [ubiquinone] 1 alpha subcomplex subunit 6	NDUFA6	tr|R4GN43|R4GN43_HUMAN NADH dehydrogenase [ubiquinone] 1 alpha subcomplex subunit 6 OS=Homo sapiens OX=9606 GN=NDUFA6 PE=1 SV=1;tr|A0A0C4DGS0|A0A0C4DGS0_HUMAN NADH dehydrogenase [ubiquinone] 1 alpha subcomplex subunit 6 OS=Homo sapiens OX=9606 GN=NDUFA6 PE	3	2	2	2	2	2	2	2	2	2	2	2	2	2	2	2	2	2	2	2	2	2	2	2	2	2	2	2	2	2	2	2	2	2	2	2	2	2	2	2	2	2
A0A0C4DGS1;P39656;P39656-2;P39656-3;U3KQ84	A0A0C4DGS1;P39656;P39656-2;P39656-3;U3KQ84	11;11;10;10;6	11;11;10;10;6	11;11;10;10;6	Dolichyl-diphosphooligosaccharide--protein glycosyltransferase 48 kDa subunit	DDOST	tr|A0A0C4DGS1|A0A0C4DGS1_HUMAN Dolichyl-diphosphooligosaccharide--protein glycosyltransferase 48 kDa subunit OS=Homo sapiens OX=9606 GN=DDOST PE=1 SV=1;sp|P39656|OST48_HUMAN Dolichyl-diphosphooligosaccharide--protein glycosyltransferase 48 kDa subunit OS=H	5	11	11	11	6	8	8	8	10	8	9	9	10	8	8	8	10	9	10	6	8	8	8	10	8	9	9	10	8	8	8	10	9	10	6	8	8	8	10	8	9	9
A0A0C4DGV3;B7Z8V7;Q4G0N4-3;Q4G0N4-2;Q4G0N4	A0A0C4DGV3;B7Z8V7;Q4G0N4-3;Q4G0N4-2;Q4G0N4	2;2;2;2;2	2;2;2;2;2	2;2;2;2;2	NAD kinase 2, mitochondrial	NADK2	tr|A0A0C4DGV3|A0A0C4DGV3_HUMAN NAD kinase 2, mitochondrial OS=Homo sapiens OX=9606 GN=NADK2 PE=1 SV=1;tr|B7Z8V7|B7Z8V7_HUMAN NAD kinase 2, mitochondrial OS=Homo sapiens OX=9606 GN=NADK2 PE=1 SV=1;sp|Q4G0N4-3|NAKD2_HUMAN Isoform 3 of NAD kinase 2, mitochond	5	2	2	2	1	1	1	1	1	1	1	1	2	1	1	1	1	1	1	1	1	1	1	1	1	1	1	2	1	1	1	1	1	1	1	1	1	1	1	1	1	1
A0A0C4DGX4;Q13616	A0A0C4DGX4;Q13616	9;9	9;9	9;9	Cullin-1	CUL1	tr|A0A0C4DGX4|A0A0C4DGX4_HUMAN Cullin-1 OS=Homo sapiens OX=9606 GN=CUL1 PE=1 SV=1;sp|Q13616|CUL1_HUMAN Cullin-1 OS=Homo sapiens OX=9606 GN=CUL1 PE=1 SV=2	2	9	9	9	5	3	4	4	6	3	5	5	6	3	5	5	6	4	3	5	3	4	4	6	3	5	5	6	3	5	5	6	4	3	5	3	4	4	6	3	5	5
P21127;P21127-8;A0A0D9SER5;A0A0D9SEI3;Q5QPR3;Q9UQ88-3;P21127-2;Q9UQ88-2;P21127-3;A0A0D9SEN2;Q9UQ88;Q9UQ88-4;P21127-6;P21127-12;P21127-10;Q5QPR4;P21127-5;P21127-4;P21127-9;Q9UQ88-10;Q9UQ88-5;Q9UQ88-9;Q13882;E9PFJ2;Q9UQ88-8;E7ESP2;J3KS35;A0A087X1I0;A0A087WYI9;Q5QPQ9	P21127;P21127-8;A0A0D9SER5;A0A0D9SEI3;Q5QPR3;Q9UQ88-3;P21127-2;Q9UQ88-2;P21127-3;A0A0D9SEN2;Q9UQ88;Q9UQ88-4;P21127-6;P21127-12;P21127-10;Q5QPR4;P21127-5;P21127-4;P21127-9;Q9UQ88-10;Q9UQ88-5;Q9UQ88-9	9;9;9;9;9;9;9;9;9;9;9;9;8;8;8;8;8;8;8;8;7;5;1;1;1;1;1;1;1;1	9;9;9;9;9;9;9;9;9;9;9;9;8;8;8;8;8;8;8;8;7;5;1;1;1;1;1;1;1;1	9;9;9;9;9;9;9;9;9;9;9;9;8;8;8;8;8;8;8;8;7;5;1;1;1;1;1;1;1;1	Cyclin-dependent kinase 11B;Cyclin-dependent kinase 11A	CDK11B;CDK11A	sp|P21127|CD11B_HUMAN Cyclin-dependent kinase 11B OS=Homo sapiens OX=9606 GN=CDK11B PE=1 SV=4;sp|P21127-8|CD11B_HUMAN Isoform 8 of Cyclin-dependent kinase 11B OS=Homo sapiens OX=9606 GN=CDK11B;tr|A0A0D9SER5|A0A0D9SER5_HUMAN Cyclin-dependent kinase 11B OS=H	30	9	9	9	8	7	7	8	8	7	9	8	6	8	7	8	8	7	7	8	7	7	8	8	7	9	8	6	8	7	8	8	7	7	8	7	7	8	8	7	9	8
A0A0D9SFA8;K4DIB0;K4DIA2;A0A0D9SG84;E9PI74;E9PQ36;K4DIB6;K4DIB3;K4DIB8;K4DIA8;E9PS95;A0A0D9SEI9;A0A0D9SFE1;E9PJH7;Q9H1K4;Q9H936	A0A0D9SFA8;K4DIB0;K4DIA2;A0A0D9SG84;E9PI74;E9PQ36;K4DIB6;K4DIB3;K4DIB8;K4DIA8;E9PS95;A0A0D9SEI9;A0A0D9SFE1;E9PJH7;Q9H1K4;Q9H936	1;1;1;1;1;1;1;1;1;1;1;1;1;1;1;1	1;1;1;1;1;1;1;1;1;1;1;1;1;1;1;1	1;1;1;1;1;1;1;1;1;1;1;1;1;1;1;1	Mitochondrial glutamate carrier 2;Mitochondrial glutamate carrier 1	SLC25A22;SLC25A18	tr|A0A0D9SFA8|A0A0D9SFA8_HUMAN Mitochondrial glutamate carrier 1 (Fragment) OS=Homo sapiens OX=9606 GN=SLC25A22 PE=1 SV=1;tr|K4DIB0|K4DIB0_HUMAN Mitochondrial glutamate carrier 1 (Fragment) OS=Homo sapiens OX=9606 GN=SLC25A22 PE=1 SV=2;tr|K4DIA2|K4DIA2_HUM	16	1	1	1	1	1	1	1	1	1	1	1	1	1	1	1	1	1	1	1	1	1	1	1	1	1	1	1	1	1	1	1	1	1	1	1	1	1	1	1	1	1
A0A0D9SEU5;R4GMX8;Q6VN20-3;Q6VN20;R4GMX7;R4GNA3;R4GN91;Q6VN20-2	A0A0D9SEU5;R4GMX8;Q6VN20-3;Q6VN20;R4GMX7;R4GNA3;R4GN91;Q6VN20-2	2;2;2;2;1;1;1;1	2;2;2;2;1;1;1;1	2;2;2;2;1;1;1;1	Ran-binding protein 10	RANBP10	tr|A0A0D9SEU5|A0A0D9SEU5_HUMAN Ran-binding protein 10 OS=Homo sapiens OX=9606 GN=RANBP10 PE=1 SV=1;tr|R4GMX8|R4GMX8_HUMAN Ran-binding protein 10 OS=Homo sapiens OX=9606 GN=RANBP10 PE=1 SV=1;sp|Q6VN20-3|RBP10_HUMAN Isoform 3 of Ran-binding protein 10 OS=Hom	8	2	2	2	2	1	1	2	2	1	2	2	0	1	2	2	2	1	2	2	1	1	2	2	1	2	2	0	1	2	2	2	1	2	2	1	1	2	2	1	2	2
A0A2R8YF78;A0A2R8YFS5;A0A0D9SG12;O00571;A0A2R8Y4A4;A0A0D9SFB3;A0A0D9SF53;A0A2U3TZJ9;O00571-2;A0A2R8Y645;A0A2R8YFR4;A0A2R8YCW1;A0A2R8Y5G6;F6S8Q4;A0A2R8Y7T2;A0A2R8YDT5;A0A2R8YDH3;O15523;O15523-2;A0A0J9YVQ7;O15523-3;A0A087WVZ1;C9J081;A0A2R8YCU0;C9J8G5;A0A2R8Y650;A0A2R8Y4D2;D6RCM4;A0A087WX09;A0A2R8YF89;Q9NQI0;Q9NQI0-4;Q9NQI0-2;Q9NQI0-3;H0Y960;A0A2R8Y770	A0A2R8YF78;A0A2R8YFS5;A0A0D9SG12;O00571;A0A2R8Y4A4;A0A0D9SFB3;A0A0D9SF53;A0A2U3TZJ9;O00571-2;A0A2R8Y645;A0A2R8YFR4;A0A2R8YCW1;A0A2R8Y5G6;F6S8Q4;A0A2R8Y7T2;A0A2R8YDT5;A0A2R8YDH3;O15523;O15523-2	39;39;39;39;39;39;39;38;38;38;38;38;38;36;35;35;31;28;28;15;9;9;6;4;4;4;2;2;2;2;2;2;2;2;1;1	39;39;39;39;39;39;39;38;38;38;38;38;38;36;35;35;31;28;28;15;9;9;6;4;4;4;2;2;2;2;2;2;2;2;1;1	38;38;38;38;38;38;38;37;37;37;37;37;37;35;34;34;30;27;27;15;9;9;6;4;4;4;2;2;2;2;2;2;2;2;1;1	ATP-dependent RNA helicase DDX3X;ATP-dependent RNA helicase DDX3Y	DDX3X;DDX3Y	tr|A0A2R8YF78|A0A2R8YF78_HUMAN ATP-dependent RNA helicase DDX3X OS=Homo sapiens OX=9606 GN=DDX3X PE=1 SV=1;tr|A0A2R8YFS5|A0A2R8YFS5_HUMAN ATP-dependent RNA helicase DDX3X OS=Homo sapiens OX=9606 GN=DDX3X PE=1 SV=1;tr|A0A0D9SG12|A0A0D9SG12_HUMAN ATP-depende	36	39	39	38	34	37	35	33	35	38	36	36	36	34	35	35	35	35	33	34	37	35	33	35	38	36	36	36	34	35	35	35	35	33	34	36	34	33	35	37	36	36
A0A0D9SF54;A0A0D9SGF6;Q13813-3;Q13813;Q13813-2;A0A1B0GUH3	A0A0D9SF54;A0A0D9SGF6;Q13813-3;Q13813;Q13813-2	26;26;26;26;26;1	26;26;26;26;26;1	26;26;26;26;26;1	Spectrin alpha chain, non-erythrocytic 1	SPTAN1	tr|A0A0D9SF54|A0A0D9SF54_HUMAN Spectrin alpha chain, non-erythrocytic 1 OS=Homo sapiens OX=9606 GN=SPTAN1 PE=1 SV=1;tr|A0A0D9SGF6|A0A0D9SGF6_HUMAN Spectrin alpha chain, non-erythrocytic 1 OS=Homo sapiens OX=9606 GN=SPTAN1 PE=1 SV=1;sp|Q13813-3|SPTN1_HUMAN	6	26	26	26	14	19	17	16	12	15	21	22	25	13	15	17	10	14	10	14	19	17	16	12	15	21	22	25	13	15	17	10	14	10	14	19	17	16	12	15	21	22
E7EXA6;A0A0D9SF58;Q8WVB6;Q8WVB6-2;Q8WVB6-3;F8WCC1	E7EXA6;A0A0D9SF58;Q8WVB6;Q8WVB6-2;Q8WVB6-3	3;3;3;3;2;1	3;3;3;3;2;1	3;3;3;3;2;1	Chromosome transmission fidelity protein 18 homolog	CHTF18	tr|E7EXA6|E7EXA6_HUMAN Chromosome transmission fidelity protein 18 homolog OS=Homo sapiens OX=9606 GN=CHTF18 PE=1 SV=2;tr|A0A0D9SF58|A0A0D9SF58_HUMAN Chromosome transmission fidelity protein 18 homolog OS=Homo sapiens OX=9606 GN=CHTF18 PE=1 SV=1;sp|Q8WVB6|	6	3	3	3	1	2	1	1	2	2	2	1	1	1	1	1	2	2	2	1	2	1	1	2	2	2	1	1	1	1	1	2	2	2	1	2	1	1	2	2	2	1
A0A0D9SF63;Q9BZK7;A0A1B0GVH3;C9JLJ1;C9JCK0;C9JBN1;A0A0D9SF25;A0A1B0GUU2;F8W9D8;C9IYU9;A0A2R8YFW3;Q9BQ87;O60907-2;O60907	A0A0D9SF63;Q9BZK7;A0A1B0GVH3	6;6;3;1;1;1;1;1;1;1;1;1;1;1	6;6;3;1;1;1;1;1;1;1;1;1;1;1	6;6;3;1;1;1;1;1;1;1;1;1;1;1	F-box-like/WD repeat-containing protein TBL1XR1	TBL1XR1	tr|A0A0D9SF63|A0A0D9SF63_HUMAN F-box-like/WD repeat-containing protein TBL1XR1 OS=Homo sapiens OX=9606 GN=TBL1XR1 PE=1 SV=1;sp|Q9BZK7|TBL1R_HUMAN F-box-like/WD repeat-containing protein TBL1XR1 OS=Homo sapiens OX=9606 GN=TBL1XR1 PE=1 SV=1;tr|A0A1B0GVH3|A0A	14	6	6	6	4	3	3	4	2	3	4	5	5	3	3	2	3	3	3	4	3	3	4	2	3	4	5	5	3	3	2	3	3	3	4	3	3	4	2	3	4	5
A0A0D9SGE8;Q8IWS0-3;Q8IWS0;Q8IWS0-5;Q5JRC6;Q8IWS0-4;Q8IWS0-2	A0A0D9SGE8;Q8IWS0-3;Q8IWS0;Q8IWS0-5;Q5JRC6;Q8IWS0-4;Q8IWS0-2	12;12;12;11;10;8;8	12;12;12;11;10;8;8	12;12;12;11;10;8;8	PHD finger protein 6	PHF6	tr|A0A0D9SGE8|A0A0D9SGE8_HUMAN PHD finger protein 6 OS=Homo sapiens OX=9606 GN=PHF6 PE=1 SV=1;sp|Q8IWS0-3|PHF6_HUMAN Isoform 3 of PHD finger protein 6 OS=Homo sapiens OX=9606 GN=PHF6;sp|Q8IWS0|PHF6_HUMAN PHD finger protein 6 OS=Homo sapiens OX=9606 GN=PHF6	7	12	12	12	10	12	12	11	11	11	11	10	12	12	12	12	11	11	11	10	12	12	11	11	11	11	10	12	12	12	12	11	11	11	10	12	12	11	11	11	11	10
A0A0D9SGJ6;J3KQV8;O43426;C9JW66;J3KPK1;C9JFZ1;O43426-5;O43426-4;O43426-2	A0A0D9SGJ6;J3KQV8;O43426;C9JW66;J3KPK1;C9JFZ1;O43426-5;O43426-4;O43426-2	3;3;3;2;2;2;2;2;2	3;3;3;2;2;2;2;2;2	3;3;3;2;2;2;2;2;2	Synaptojanin-1	SYNJ1	tr|A0A0D9SGJ6|A0A0D9SGJ6_HUMAN Synaptojanin-1 OS=Homo sapiens OX=9606 GN=SYNJ1 PE=1 SV=1;tr|J3KQV8|J3KQV8_HUMAN Synaptojanin-1 OS=Homo sapiens OX=9606 GN=SYNJ1 PE=1 SV=1;sp|O43426|SYNJ1_HUMAN Synaptojanin-1 OS=Homo sapiens OX=9606 GN=SYNJ1 PE=1 SV=2;tr|C9J	9	3	3	3	1	1	0	2	1	1	2	3	2	0	1	1	1	0	1	1	1	0	2	1	1	2	3	2	0	1	1	1	0	1	1	1	0	2	1	1	2	3
A0A140T8Z0;A0A0G2JH68;O60610-2;O60610-3;O60610;H9KV28;A0A2R8Y5N1;H7C2W8;B4E2I7	A0A140T8Z0;A0A0G2JH68;O60610-2;O60610-3;O60610;H9KV28;A0A2R8Y5N1	18;18;18;18;18;17;17;1;1	18;18;18;18;18;17;17;1;1	18;18;18;18;18;17;17;1;1	Protein diaphanous homolog 1	DIAPH1	tr|A0A140T8Z0|A0A140T8Z0_HUMAN Protein diaphanous homolog 1 OS=Homo sapiens OX=9606 GN=DIAPH1 PE=1 SV=1;tr|A0A0G2JH68|A0A0G2JH68_HUMAN Protein diaphanous homolog 1 OS=Homo sapiens OX=9606 GN=DIAPH1 PE=1 SV=1;sp|O60610-2|DIAP1_HUMAN Isoform 2 of Protein dia	9	18	18	18	10	8	9	12	12	13	15	14	15	10	13	11	12	10	12	10	8	9	12	12	13	15	14	15	10	13	11	12	10	12	10	8	9	12	12	13	15	14
A0A0G2JIW1;P0DMV9;P0DMV8;P0DMV8-2;V9GZ37	A0A0G2JIW1;P0DMV9;P0DMV8;P0DMV8-2;V9GZ37	29;29;29;25;19	29;29;29;25;19	16;16;16;13;10	Heat shock 70 kDa protein 1B;Heat shock 70 kDa protein 1A	HSPA1B;HSPA1A	tr|A0A0G2JIW1|A0A0G2JIW1_HUMAN Heat shock 70 kDa protein 1B OS=Homo sapiens OX=9606 GN=HSPA1B PE=1 SV=1;sp|P0DMV9|HS71B_HUMAN Heat shock 70 kDa protein 1B OS=Homo sapiens OX=9606 GN=HSPA1B PE=1 SV=1;sp|P0DMV8|HS71A_HUMAN Heat shock 70 kDa protein 1A OS=Hom	5	29	29	16	27	28	28	27	26	27	28	28	29	26	26	25	27	27	26	27	28	28	27	26	27	28	28	29	26	26	25	27	27	26	15	15	16	14	13	14	15	15
A0A0G2JJZ4;Q4VX54;Q9UER7-5;Q9UER7-4;Q9UER7-2;Q9UER7	A0A0G2JJZ4;Q4VX54;Q9UER7-5;Q9UER7-4;Q9UER7-2;Q9UER7	1;1;1;1;1;1	1;1;1;1;1;1	1;1;1;1;1;1	Death domain-associated protein 6	DAXX	tr|A0A0G2JJZ4|A0A0G2JJZ4_HUMAN Death domain-associated protein 6 (Fragment) OS=Homo sapiens OX=9606 GN=DAXX PE=1 SV=1;tr|Q4VX54|Q4VX54_HUMAN Death domain-associated protein 6 (Fragment) OS=Homo sapiens OX=9606 GN=DAXX PE=1 SV=1;sp|Q9UER7-5|DAXX_HUMAN Isofo	6	1	1	1	0	0	0	0	1	0	1	1	1	0	1	0	1	0	1	0	0	0	0	1	0	1	1	1	0	1	0	1	0	1	0	0	0	0	1	0	1	1
F5GXS0;A0A140TA49;A0A140TA44;A0A140TA32;A0A140TA29;A0A0G2JL54;A0A0G2JPR0;P0C0L4-2;P0C0L5;P0C0L4	F5GXS0;A0A140TA49;A0A140TA44;A0A140TA32;A0A140TA29;A0A0G2JL54;A0A0G2JPR0;P0C0L4-2;P0C0L5;P0C0L4	1;1;1;1;1;1;1;1;1;1	1;1;1;1;1;1;1;1;1;1	1;1;1;1;1;1;1;1;1;1	Complement C4-A;Complement C4 beta chain;Complement C4-A alpha chain;C4a anaphylatoxin;C4b-A;C4d-A;Complement C4 gamma chain;Complement C4-B;Complement C4 beta chain;Complement C4-B alpha chain;C4a anaphylatoxin;C4b-B;C4d-B;Complement C4 gamma chain	C4B;C4A	tr|F5GXS0|F5GXS0_HUMAN Complement C4-B OS=Homo sapiens OX=9606 GN=C4B PE=1 SV=1;tr|A0A140TA49|A0A140TA49_HUMAN Complement C4-A OS=Homo sapiens OX=9606 GN=C4A PE=1 SV=1;tr|A0A140TA44|A0A140TA44_HUMAN Complement C4-A OS=Homo sapiens OX=9606 GN=C4A PE=1 SV=1;	10	1	1	1	1	0	1	1	1	1	1	1	1	1	1	1	1	1	1	1	0	1	1	1	1	1	1	1	1	1	1	1	1	1	1	0	1	1	1	1	1	1
A0A0G2JNZ5;A0A0G2JLB3;P04062-4;P04062-2;P04062	A0A0G2JNZ5;A0A0G2JLB3;P04062-4;P04062-2;P04062	1;1;1;1;1	1;1;1;1;1	1;1;1;1;1	Glucosylceramidase	GBA	tr|A0A0G2JNZ5|A0A0G2JNZ5_HUMAN Glucosylceramidase OS=Homo sapiens OX=9606 GN=GBA PE=1 SV=1;tr|A0A0G2JLB3|A0A0G2JLB3_HUMAN Glucosylceramidase OS=Homo sapiens OX=9606 GN=GBA PE=1 SV=1;sp|P04062-4|GLCM_HUMAN Isoform 4 of Glucosylceramidase OS=Homo sapiens OX=	5	1	1	1	0	0	0	0	0	1	0	0	0	0	0	1	0	0	1	0	0	0	0	0	1	0	0	0	0	0	1	0	0	1	0	0	0	0	0	1	0	0
Q5SRQ3;Q5SRQ6;N0E472;A0A0G2JM12;P67870;N0E644;A0A0G2JM58	Q5SRQ3;Q5SRQ6;N0E472;A0A0G2JM12;P67870;N0E644;A0A0G2JM58	4;4;4;4;4;2;2	4;4;4;4;4;2;2	4;4;4;4;4;2;2	Casein kinase II subunit beta	CSNK2B-LY6G5B-1181;CSNK2B;CSNK2B-LY6G5B--991;CSNK2B-LY6G5B-562	tr|Q5SRQ3|Q5SRQ3_HUMAN Casein kinase II subunit beta OS=Homo sapiens OX=9606 GN=CSNK2B PE=1 SV=1;tr|Q5SRQ6|Q5SRQ6_HUMAN Casein kinase II subunit beta OS=Homo sapiens OX=9606 GN=CSNK2B PE=1 SV=2;tr|N0E472|N0E472_HUMAN Casein kinase II subunit beta OS=Homo s	7	4	4	4	4	4	3	4	4	3	4	4	4	4	4	4	4	3	4	4	4	3	4	4	3	4	4	4	4	4	4	4	3	4	4	4	3	4	4	3	4	4
A0A0G2JMZ8;Q16625-4;Q16625-2;Q16625-3;Q16625;Q16625-5	A0A0G2JMZ8;Q16625-4;Q16625-2;Q16625-3;Q16625;Q16625-5	5;5;5;5;5;4	5;5;5;5;5;4	5;5;5;5;5;4	Occludin	OCLN	tr|A0A0G2JMZ8|A0A0G2JMZ8_HUMAN Occludin OS=Homo sapiens OX=9606 GN=OCLN PE=1 SV=1;sp|Q16625-4|OCLN_HUMAN Isoform 4 of Occludin OS=Homo sapiens OX=9606 GN=OCLN;sp|Q16625-2|OCLN_HUMAN Isoform 2 of Occludin OS=Homo sapiens OX=9606 GN=OCLN;sp|Q16625-3|OCLN_HUM	6	5	5	5	3	4	4	4	3	4	5	4	5	2	3	5	5	3	4	3	4	4	4	3	4	5	4	5	2	3	5	5	3	4	3	4	4	4	3	4	5	4
A0A0G2JNZ2;A0A0G2JPP5;Q14160;Q14160-3;A0A0G2JMS7;Q14160-2;H0YCG0	A0A0G2JNZ2;A0A0G2JPP5;Q14160;Q14160-3;A0A0G2JMS7;Q14160-2	6;6;6;6;4;4;2	6;6;6;6;4;4;2	4;4;4;4;4;4;2	Protein scribble homolog	SCRIB	tr|A0A0G2JNZ2|A0A0G2JNZ2_HUMAN Protein scribble homolog OS=Homo sapiens OX=9606 GN=SCRIB PE=1 SV=1;tr|A0A0G2JPP5|A0A0G2JPP5_HUMAN Protein scribble homolog OS=Homo sapiens OX=9606 GN=SCRIB PE=1 SV=1;sp|Q14160|SCRIB_HUMAN Protein scribble homolog OS=Homo sap	7	6	6	4	4	4	4	4	4	4	3	4	3	3	5	4	3	5	3	4	4	4	4	4	4	3	4	3	3	5	4	3	5	3	2	3	2	3	3	3	2	3
Q8MH48;Q5RJ85;A0A0G2JPQ3;P17693-4;P17693-5;P17693	Q8MH48;Q5RJ85;A0A0G2JPQ3;P17693-4;P17693-5;P17693	1;1;1;1;1;1	1;1;1;1;1;1	1;1;1;1;1;1	HLA class I histocompatibility antigen, alpha chain G	HLA-G	tr|Q8MH48|Q8MH48_HUMAN HLA class I histocompatibility antigen, alpha chain G OS=Homo sapiens OX=9606 GN=HLA-G PE=1 SV=1;tr|Q5RJ85|Q5RJ85_HUMAN HLA class I histocompatibility antigen, alpha chain G OS=Homo sapiens OX=9606 GN=HLA-G PE=1 SV=1;tr|A0A0G2JPQ3|A0	6	1	1	1	0	0	1	1	1	1	1	1	1	1	1	1	0	1	1	0	0	1	1	1	1	1	1	1	1	1	1	0	1	1	0	0	1	1	1	1	1	1
Q8NF37;A0A0G2JQ62;A0A0G2JRI7	Q8NF37;A0A0G2JQ62;A0A0G2JRI7	5;5;3	5;5;3	5;5;3	Lysophosphatidylcholine acyltransferase 1	LPCAT1	sp|Q8NF37|PCAT1_HUMAN Lysophosphatidylcholine acyltransferase 1 OS=Homo sapiens OX=9606 GN=LPCAT1 PE=1 SV=2;tr|A0A0G2JQ62|A0A0G2JQ62_HUMAN Lysophosphatidylcholine acyltransferase 1 (Fragment) OS=Homo sapiens OX=9606 GN=LPCAT1 PE=1 SV=1;tr|A0A0G2JRI7|A0A0G2	3	5	5	5	5	4	5	4	3	3	1	3	4	4	3	4	5	5	3	5	4	5	4	3	3	1	3	4	4	3	4	5	5	3	5	4	5	4	3	3	1	3
A0A0G2JR38;Q9NVE7;E9PHT6;H0YA26;A0A0G2JQS7;D6RJF3;H0YA31	A0A0G2JR38;Q9NVE7;E9PHT6	10;10;9;4;2;1;1	10;10;9;4;2;1;1	10;10;9;4;2;1;1	Pantothenate kinase 4	PANK4	tr|A0A0G2JR38|A0A0G2JR38_HUMAN Pantothenate kinase 4 OS=Homo sapiens OX=9606 GN=PANK4 PE=1 SV=1;sp|Q9NVE7|PANK4_HUMAN Pantothenate kinase 4 OS=Homo sapiens OX=9606 GN=PANK4 PE=1 SV=1;tr|E9PHT6|E9PHT6_HUMAN Pantothenate kinase 4 (Fragment) OS=Homo sapiens O	7	10	10	10	8	7	7	8	7	6	7	6	6	7	6	7	6	7	6	8	7	7	8	7	6	7	6	6	7	6	7	6	7	6	8	7	7	8	7	6	7	6
A0A0U1RQQ2;A0A0U1RRB8;A0A2R8YEE8;A0A0G2JSE9;C9JTA6;A0A2R8Y5N5;G5E975;Q12824-2;Q12824	A0A0U1RQQ2;A0A0U1RRB8;A0A2R8YEE8;A0A0G2JSE9;C9JTA6;A0A2R8Y5N5;G5E975;Q12824-2;Q12824	1;1;1;1;1;1;1;1;1	1;1;1;1;1;1;1;1;1	1;1;1;1;1;1;1;1;1	SWI/SNF-related matrix-associated actin-dependent regulator of chromatin subfamily B member 1	SMARCB1	tr|A0A0U1RQQ2|A0A0U1RQQ2_HUMAN SWI/SNF-related matrix-associated actin-dependent regulator of chromatin subfamily B member 1 (Fragment) OS=Homo sapiens OX=9606 GN=SMARCB1 PE=1 SV=1;tr|A0A0U1RRB8|A0A0U1RRB8_HUMAN SWI/SNF-related matrix-associated actin-depe	9	1	1	1	1	1	1	1	1	1	1	1	1	1	0	1	1	1	1	1	1	1	1	1	1	1	1	1	1	0	1	1	1	1	1	1	1	1	1	1	1	1
Q9UHX1;Q9UHX1-2;A0A0J9YXX5;A0A0J9YVP6;Q9UHX1-5;Q9UHX1-3;Q9UHX1-6;Q9UHX1-4;A0A0J9YXJ8;A0A0J9YYL3;A0A0J9YWM1;A0A0J9YVR6;E9PQ56;H0YEM1;E9PN18;E9PMU7;H0YCP8;E9PL19	Q9UHX1;Q9UHX1-2;A0A0J9YXX5;A0A0J9YVP6;Q9UHX1-5;Q9UHX1-3;Q9UHX1-6;Q9UHX1-4;A0A0J9YXJ8;A0A0J9YYL3;A0A0J9YWM1;A0A0J9YVR6;E9PQ56;H0YEM1;E9PN18	10;10;10;10;9;9;9;9;9;9;8;8;8;8;5;4;3;3	10;10;10;10;9;9;9;9;9;9;8;8;8;8;5;4;3;3	10;10;10;10;9;9;9;9;9;9;8;8;8;8;5;4;3;3	Poly(U)-binding-splicing factor PUF60	PUF60	sp|Q9UHX1|PUF60_HUMAN Poly(U)-binding-splicing factor PUF60 OS=Homo sapiens OX=9606 GN=PUF60 PE=1 SV=1;sp|Q9UHX1-2|PUF60_HUMAN Isoform 2 of Poly(U)-binding-splicing factor PUF60 OS=Homo sapiens OX=9606 GN=PUF60;tr|A0A0J9YXX5|A0A0J9YXX5_HUMAN Poly(U)-bindin	18	10	10	10	7	6	8	8	7	7	8	8	9	7	8	7	7	7	7	7	6	8	8	7	7	8	8	9	7	8	7	7	7	7	7	6	8	8	7	7	8	8
A0A0J9YW13;Q9Y5S9-2;Q9Y5S9	A0A0J9YW13;Q9Y5S9-2;Q9Y5S9	2;2;2	2;2;2	2;2;2	RNA-binding protein 8A	RBM8A	tr|A0A0J9YW13|A0A0J9YW13_HUMAN RNA-binding protein 8A (Fragment) OS=Homo sapiens OX=9606 GN=RBM8A PE=1 SV=1;sp|Q9Y5S9-2|RBM8A_HUMAN Isoform 2 of RNA-binding protein 8A OS=Homo sapiens OX=9606 GN=RBM8A;sp|Q9Y5S9|RBM8A_HUMAN RNA-binding protein 8A OS=Homo sa	3	2	2	2	0	0	2	1	1	1	1	1	1	1	1	1	1	0	1	0	0	2	1	1	1	1	1	1	1	1	1	1	0	1	0	0	2	1	1	1	1	1
A0A0J9YYJ1;J3QT77;A0A0J9YYG4;A0A0J9YXF2;Q15165-3;Q15165-1;Q15165	A0A0J9YYJ1;J3QT77;A0A0J9YYG4;A0A0J9YXF2;Q15165-3;Q15165-1;Q15165	1;1;1;1;1;1;1	1;1;1;1;1;1;1	1;1;1;1;1;1;1	Serum paraoxonase/arylesterase 2	PON2	tr|A0A0J9YYJ1|A0A0J9YYJ1_HUMAN Serum paraoxonase/arylesterase 2 (Fragment) OS=Homo sapiens OX=9606 GN=PON2 PE=1 SV=1;tr|J3QT77|J3QT77_HUMAN Serum paraoxonase/arylesterase 2 OS=Homo sapiens OX=9606 GN=PON2 PE=1 SV=1;tr|A0A0J9YYG4|A0A0J9YYG4_HUMAN Serum para	7	1	1	1	0	0	0	0	0	0	1	0	0	0	0	0	1	1	0	0	0	0	0	0	0	1	0	0	0	0	0	1	1	0	0	0	0	0	0	0	1	0
H0Y8D1;A6XMV8;CON__P07477;A0A0J9YYC8;E7EQ64;A6XMV9;Q8NHM4;P07478;P07477	H0Y8D1;A6XMV8;CON__P07477;A0A0J9YYC8;E7EQ64;A6XMV9;Q8NHM4;P07478;P07477	1;1;1;1;1;1;1;1;1	1;1;1;1;1;1;1;1;1	1;1;1;1;1;1;1;1;1	Putative trypsin-6;Trypsin-2;Trypsin-1;Alpha-trypsin chain 1;Alpha-trypsin chain 2	PRSS1;PRSS3P2;PRSS2	tr|H0Y8D1|H0Y8D1_HUMAN Trypsin-1 (Fragment) OS=Homo sapiens OX=9606 GN=PRSS1 PE=1 SV=1;tr|A6XMV8|A6XMV8_HUMAN Protease serine 2 preproprotein OS=Homo sapiens OX=9606 GN=PRSS2 PE=1 SV=1;;tr|A0A0J9YYC8|A0A0J9YYC8_HUMAN Trypsin-2 OS=Homo sapiens OX=9606 GN=PR	9	1	1	1	1	1	1	1	1	1	1	1	1	1	1	1	1	1	1	1	1	1	1	1	1	1	1	1	1	1	1	1	1	1	1	1	1	1	1	1	1	1
A0A0M3HER2;Q7Z7K6-3;Q7Z7K6	A0A0M3HER2;Q7Z7K6-3;Q7Z7K6	1;1;1	1;1;1	1;1;1	Centromere protein V	CENPV	tr|A0A0M3HER2|A0A0M3HER2_HUMAN Centromere protein V OS=Homo sapiens OX=9606 GN=CENPV PE=1 SV=1;sp|Q7Z7K6-3|CENPV_HUMAN Isoform 3 of Centromere protein V OS=Homo sapiens OX=9606 GN=CENPV;sp|Q7Z7K6|CENPV_HUMAN Centromere protein V OS=Homo sapiens OX=9606 GN=	3	1	1	1	1	1	1	0	1	1	0	0	0	1	1	0	1	1	1	1	1	1	0	1	1	0	0	0	1	1	0	1	1	1	1	1	1	0	1	1	0	0
A0A0R4J2E8;A8MXP9;P43243;D6REM6;D6R991;H0Y8T4;B3KM87;P43243-2;Q68E03;D6RAM9;D6RAY2;D6RBI2;D6RBK5;D6RE02;D6RIA2	A0A0R4J2E8;A8MXP9;P43243;D6REM6;D6R991	15;15;15;13;10;6;6;6;3;1;1;1;1;1;1	15;15;15;13;10;6;6;6;3;1;1;1;1;1;1	15;15;15;13;10;6;6;6;3;1;1;1;1;1;1	Matrin-3	MATR3	tr|A0A0R4J2E8|A0A0R4J2E8_HUMAN Matrin-3 OS=Homo sapiens OX=9606 GN=MATR3 PE=1 SV=1;tr|A8MXP9|A8MXP9_HUMAN Matrin-3 OS=Homo sapiens OX=9606 GN=MATR3 PE=1 SV=1;sp|P43243|MATR3_HUMAN Matrin-3 OS=Homo sapiens OX=9606 GN=MATR3 PE=1 SV=2;tr|D6REM6|D6REM6_HUMAN M	15	15	15	15	13	11	12	12	12	13	10	6	8	10	10	12	14	15	13	13	11	12	12	12	13	10	6	8	10	10	12	14	15	13	13	11	12	12	12	13	10	6
A0A0S2Z4R8;A0A140T9T7;Q03518	A0A0S2Z4R8;A0A140T9T7;Q03518	1;1;1	1;1;1	1;1;1	Antigen peptide transporter 1	TAP1	tr|A0A0S2Z4R8|A0A0S2Z4R8_HUMAN Antigen peptide transporter 1 (Fragment) OS=Homo sapiens OX=9606 GN=TAP1 PE=1 SV=1;tr|A0A140T9T7|A0A140T9T7_HUMAN Antigen peptide transporter 1 OS=Homo sapiens OX=9606 GN=TAP1 PE=1 SV=1;sp|Q03518|TAP1_HUMAN Antigen peptide tr	3	1	1	1	0	0	1	0	1	0	0	0	0	0	0	0	0	0	0	0	0	1	0	1	0	0	0	0	0	0	0	0	0	0	0	0	1	0	1	0	0	0
A0A0S2Z5D0;H3BUV4;A0A1B0GTU6;Q9NWW5;A0A1B0GW73;H3BRN7;H3BNF1;A0A1B0GTV3;H3BTY4;A0A1B0GUD2;H3BUT1;Q9NWW5-2	A0A0S2Z5D0;H3BUV4;A0A1B0GTU6;Q9NWW5;A0A1B0GW73;H3BRN7;H3BNF1;A0A1B0GTV3;H3BTY4;A0A1B0GUD2;H3BUT1;Q9NWW5-2	2;2;2;2;1;1;1;1;1;1;1;1	2;2;2;2;1;1;1;1;1;1;1;1	2;2;2;2;1;1;1;1;1;1;1;1	Ceroid-lipofuscinosis neuronal protein 6	CLN6	tr|A0A0S2Z5D0|A0A0S2Z5D0_HUMAN Ceroid-lipofuscinosis neuronal 6 late infantile variant isoform 2 OS=Homo sapiens OX=9606 GN=CLN6 PE=1 SV=1;tr|H3BUV4|H3BUV4_HUMAN Ceroid-lipofuscinosis neuronal protein 6 OS=Homo sapiens OX=9606 GN=CLN6 PE=1 SV=1;tr|A0A1B0GT	12	2	2	2	1	1	2	2	0	2	2	2	2	1	2	1	2	2	1	1	1	2	2	0	2	2	2	2	1	2	1	2	2	1	1	1	2	2	0	2	2	2
A0A0U1RQJ7;A0A0U1RR42;A0A0U1RR06;A0A0U1RQM7;A0A0U1RQG6;H0Y329;A0A0U1RQR1;C9J471;C9JBX7;C9JUS5;C9J7Q8;C9J5L0;A0A0U1RQS7;C9JE01;Q9Y484;Q9Y484-3;Q9Y484-2	A0A0U1RQJ7;A0A0U1RR42;A0A0U1RR06;A0A0U1RQM7;A0A0U1RQG6;H0Y329;A0A0U1RQR1;C9J471;C9JBX7;C9JUS5;C9J7Q8;C9J5L0;A0A0U1RQS7;C9JE01;Q9Y484;Q9Y484-3;Q9Y484-2	1;1;1;1;1;1;1;1;1;1;1;1;1;1;1;1;1	1;1;1;1;1;1;1;1;1;1;1;1;1;1;1;1;1	1;1;1;1;1;1;1;1;1;1;1;1;1;1;1;1;1	WD repeat domain phosphoinositide-interacting protein 4	WDR45	tr|A0A0U1RQJ7|A0A0U1RQJ7_HUMAN WD repeat domain phosphoinositide-interacting protein 4 (Fragment) OS=Homo sapiens OX=9606 GN=WDR45 PE=1 SV=1;tr|A0A0U1RR42|A0A0U1RR42_HUMAN WD repeat domain phosphoinositide-interacting protein 4 OS=Homo sapiens OX=9606 GN=W	17	1	1	1	1	1	1	1	0	0	0	0	1	0	0	0	0	1	0	1	1	1	1	0	0	0	0	1	0	0	0	0	1	0	1	1	1	1	0	0	0	0
A0A0U1RQL9;A0A0U1RQN3;A0A0U1RQS5;B3KNS4;A0A0U1RQV1	A0A0U1RQL9;A0A0U1RQN3;A0A0U1RQS5;B3KNS4;A0A0U1RQV1	4;4;4;4;4	4;4;4;4;4	4;4;4;4;4		hCG_2043597	tr|A0A0U1RQL9|A0A0U1RQL9_HUMAN Endogenous retrovirus group K3 member 1 (Fragment) OS=Homo sapiens OX=9606 GN=ERVK3-1 PE=1 SV=1;tr|A0A0U1RQN3|A0A0U1RQN3_HUMAN Endogenous retrovirus group K3 member 1 (Fragment) OS=Homo sapiens OX=9606 GN=ERVK3-1 PE=1 SV=2;tr	5	4	4	4	2	4	3	3	4	4	4	4	4	4	4	2	4	4	4	2	4	3	3	4	4	4	4	4	4	4	2	4	4	4	2	4	3	3	4	4	4	4
H0YMA4;A0A0U1RQM0;Q15004;H0YKX3;A0A0U1RQC1;Q15004-2	H0YMA4;A0A0U1RQM0;Q15004;H0YKX3	4;4;4;3;1;1	4;4;4;3;1;1	4;4;4;3;1;1	PCNA-associated factor	KIAA0101	tr|H0YMA4|H0YMA4_HUMAN HCG2039386, isoform CRA_b OS=Homo sapiens OX=9606 GN=PCLAF PE=1 SV=1;tr|A0A0U1RQM0|A0A0U1RQM0_HUMAN Uncharacterized protein OS=Homo sapiens OX=9606 PE=1 SV=1;sp|Q15004|PAF15_HUMAN PCNA-associated factor OS=Homo sapiens OX=9606 GN=PCL	6	4	4	4	4	3	4	4	4	4	4	4	4	4	4	4	4	4	4	4	3	4	4	4	4	4	4	4	4	4	4	4	4	4	4	3	4	4	4	4	4	4
A0A0U1RR27;Q7Z401;Q7Z401-2	A0A0U1RR27;Q7Z401;Q7Z401-2	2;2;2	1;1;1	1;1;1	C-myc promoter-binding protein	DENND4A	tr|A0A0U1RR27|A0A0U1RR27_HUMAN C-myc promoter-binding protein OS=Homo sapiens OX=9606 GN=DENND4A PE=1 SV=1;sp|Q7Z401|MYCPP_HUMAN C-myc promoter-binding protein OS=Homo sapiens OX=9606 GN=DENND4A PE=1 SV=2;sp|Q7Z401-2|MYCPP_HUMAN Isoform 2 of C-myc promoter	3	2	1	1	2	1	2	2	2	1	0	0	1	1	1	1	2	2	2	1	0	1	1	1	1	0	0	1	1	0	1	1	1	1	1	0	1	1	1	1	0	0
A0A0U1RRH7;Q6FI13;A0A0U1RR32;Q7L7L0;Q93077;P20671;P04908;P0C0S8;Q16777;Q9BTM1;Q96KK5;Q99878;H0YFX9;Q96QV6;P16104;Q9BTM1-2;Q8IUE6;Q71UI9-5	A0A0U1RRH7;Q6FI13;A0A0U1RR32;Q7L7L0;Q93077;P20671;P04908;P0C0S8;Q16777;Q9BTM1;Q96KK5;Q99878;H0YFX9;Q96QV6;P16104;Q9BTM1-2	4;4;4;4;4;4;4;4;4;4;4;4;3;3;3;3;1;1	2;2;2;2;2;2;2;2;2;2;2;2;2;1;1;1;0;0	2;2;2;2;2;2;2;2;2;2;2;2;2;1;1;1;0;0	Histone H2A type 2-A;Histone H2A type 3;Histone H2A type 1-C;Histone H2A type 1-D;Histone H2A type 1-B/E;Histone H2A type 1;Histone H2A type 2-C;Histone H2A.J;Histone H2A type 1-H;Histone H2A type 1-J;Histone H2A;Histone H2A type 1-A;Histone H2AX	HIST2H2AA3;HIST3H2A;HIST1H2AC;HIST1H2AD;HIST1H2AB;HIST1H2AG;HIST2H2AC;H2AFJ;HIST1H2AH;HIST1H2AJ;HIST1H2AA;H2AFX	tr|A0A0U1RRH7|A0A0U1RRH7_HUMAN Histone H2A OS=Homo sapiens OX=9606 PE=3 SV=1;sp|Q6FI13|H2A2A_HUMAN Histone H2A type 2-A OS=Homo sapiens OX=9606 GN=HIST2H2AA3 PE=1 SV=3;tr|A0A0U1RR32|A0A0U1RR32_HUMAN Histone H2A OS=Homo sapiens OX=9606 GN=hCG_2039566 PE=3 S	18	4	2	2	2	2	3	2	2	2	3	2	2	3	2	2	3	4	3	0	0	1	0	0	0	1	0	0	1	0	0	1	2	1	0	0	1	0	0	0	1	0
A0A0U1RRC2;Q96IJ6;Q96IJ6-2	A0A0U1RRC2;Q96IJ6;Q96IJ6-2	1;1;1	1;1;1	1;1;1	Mannose-1-phosphate guanyltransferase alpha	GMPPA	tr|A0A0U1RRC2|A0A0U1RRC2_HUMAN Mannose-1-phosphate guanyltransferase alpha (Fragment) OS=Homo sapiens OX=9606 GN=GMPPA PE=1 SV=1;sp|Q96IJ6|GMPPA_HUMAN Mannose-1-phosphate guanyltransferase alpha OS=Homo sapiens OX=9606 GN=GMPPA PE=1 SV=1;sp|Q96IJ6-2|GMPPA_	3	1	1	1	1	1	1	1	1	1	1	1	1	1	1	1	1	1	1	1	1	1	1	1	1	1	1	1	1	1	1	1	1	1	1	1	1	1	1	1	1	1
A0A0U1RRM1;Q8WXI9;A0A0U1RR30;A0A0U1RRK3;A0A0U1RR34	A0A0U1RRM1;Q8WXI9;A0A0U1RR30	11;11;6;3;3	11;11;6;3;3	10;10;5;3;3	Transcriptional repressor p66-beta	GATAD2B	tr|A0A0U1RRM1|A0A0U1RRM1_HUMAN Transcriptional repressor p66-beta OS=Homo sapiens OX=9606 GN=GATAD2B PE=1 SV=1;sp|Q8WXI9|P66B_HUMAN Transcriptional repressor p66-beta OS=Homo sapiens OX=9606 GN=GATAD2B PE=1 SV=1;tr|A0A0U1RR30|A0A0U1RR30_HUMAN Transcription	5	11	11	10	9	9	9	9	7	9	7	8	9	6	8	8	8	10	10	9	9	9	9	7	9	7	8	9	6	8	8	8	10	10	8	8	8	8	6	8	6	7
A0A0U1RRM4;P26599;P26599-2;P26599-3;A6NLN1;A0A0D9SF20;K7EKJ7;K7EK45;K7ELW5;K7ES59;A0A087WU68;A0A087WUW5	A0A0U1RRM4;P26599;P26599-2;P26599-3;A6NLN1	9;9;9;9;8;4;4;3;2;2;2;1	9;9;9;9;8;4;4;3;2;2;2;1	9;9;9;9;8;4;4;3;2;2;2;1	Polypyrimidine tract-binding protein 1	PTBP1	tr|A0A0U1RRM4|A0A0U1RRM4_HUMAN Polypyrimidine tract-binding protein 1 OS=Homo sapiens OX=9606 GN=PTBP1 PE=1 SV=1;sp|P26599|PTBP1_HUMAN Polypyrimidine tract-binding protein 1 OS=Homo sapiens OX=9606 GN=PTBP1 PE=1 SV=1;sp|P26599-2|PTBP1_HUMAN Isoform 2 of Po	12	9	9	9	8	8	7	8	5	6	8	7	7	6	7	6	8	7	6	8	8	7	8	5	6	8	7	7	6	7	6	8	7	6	8	8	7	8	5	6	8	7
A0A0U1RRM6;Q8N8S7-3;Q8N8S7-2;Q8N8S7;A0A075B6E5;A0A0U1RQP7;Q9UI08-4;Q9UI08	A0A0U1RRM6;Q8N8S7-3;Q8N8S7-2;Q8N8S7;A0A075B6E5;A0A0U1RQP7	10;10;10;10;8;6;1;1	10;10;10;10;8;6;1;1	10;10;10;10;8;6;1;1	Protein enabled homolog	ENAH	tr|A0A0U1RRM6|A0A0U1RRM6_HUMAN Protein enabled homolog OS=Homo sapiens OX=9606 GN=ENAH PE=1 SV=1;sp|Q8N8S7-3|ENAH_HUMAN Isoform 3 of Protein enabled homolog OS=Homo sapiens OX=9606 GN=ENAH;sp|Q8N8S7-2|ENAH_HUMAN Isoform 2 of Protein enabled homolog OS=Homo	8	10	10	10	9	8	6	8	7	9	8	9	8	9	9	8	9	9	7	9	8	6	8	7	9	8	9	8	9	9	8	9	9	7	9	8	6	8	7	9	8	9
A0A0X1KG71;Q8WX92	A0A0X1KG71;Q8WX92	6;6	6;6	6;6	Negative elongation factor B	NELFB	tr|A0A0X1KG71|A0A0X1KG71_HUMAN Negative elongation factor B OS=Homo sapiens OX=9606 GN=NELFB PE=1 SV=1;sp|Q8WX92|NELFB_HUMAN Negative elongation factor B OS=Homo sapiens OX=9606 GN=NELFB PE=1 SV=1	2	6	6	6	3	3	1	3	6	5	4	4	4	3	3	2	2	1	0	3	3	1	3	6	5	4	4	4	3	3	2	2	1	0	3	3	1	3	6	5	4	4
A2AAY8;A2AAZ0;A0A140T8Z1;Q5Y7D6;Q5Y7D3;Q5SU54	A2AAY8;A2AAZ0;A0A140T8Z1;Q5Y7D6;Q5Y7D3;Q5SU54	1;1;1;1;1;1	1;1;1;1;1;1	1;1;1;1;1;1	Beta-2-microglobulin	HLA-DQB1	tr|A2AAY8|A2AAY8_HUMAN HLA class II histocompatibility antigen, DQ beta 1 chain OS=Homo sapiens OX=9606 GN=HLA-DQB1 PE=1 SV=1;tr|A2AAZ0|A2AAZ0_HUMAN HLA class II histocompatibility antigen, DQ beta 1 chain OS=Homo sapiens OX=9606 GN=HLA-DQB1 PE=1 SV=1;tr|A	6	1	1	1	0	0	1	0	0	0	0	0	0	0	0	0	0	1	0	0	0	1	0	0	0	0	0	0	0	0	0	0	1	0	0	0	1	0	0	0	0	0
A0A140TA09;Q99942	A0A140TA09;Q99942	1;1	1;1	1;1	E3 ubiquitin-protein ligase RNF5	RNF5	tr|A0A140TA09|A0A140TA09_HUMAN E3 ubiquitin-protein ligase RNF5 OS=Homo sapiens OX=9606 GN=RNF5 PE=1 SV=1;sp|Q99942|RNF5_HUMAN E3 ubiquitin-protein ligase RNF5 OS=Homo sapiens OX=9606 GN=RNF5 PE=1 SV=1	2	1	1	1	1	1	1	1	1	1	1	1	1	1	1	1	1	1	1	1	1	1	1	1	1	1	1	1	1	1	1	1	1	1	1	1	1	1	1	1	1	1
A0A140TA73;Q13425-2;Q13425	A0A140TA73;Q13425-2;Q13425	1;1;1	1;1;1	1;1;1	Beta-2-syntrophin	SNTB2	tr|A0A140TA73|A0A140TA73_HUMAN Beta-2-syntrophin (Fragment) OS=Homo sapiens OX=9606 GN=SNTB2 PE=1 SV=1;sp|Q13425-2|SNTB2_HUMAN Isoform 2 of Beta-2-syntrophin OS=Homo sapiens OX=9606 GN=SNTB2;sp|Q13425|SNTB2_HUMAN Beta-2-syntrophin OS=Homo sapiens OX=9606 G	3	1	1	1	0	0	0	1	1	1	1	1	1	1	1	1	0	0	0	0	0	0	1	1	1	1	1	1	1	1	1	0	0	0	0	0	0	1	1	1	1	1
A0A140TA86;Q5XKP0;K7EIR2;A0A140TA84	A0A140TA86;Q5XKP0;K7EIR2;A0A140TA84	2;2;1;1	2;2;1;1	2;2;1;1	Protein QIL1	QIL1;C19orf70	tr|A0A140TA86|A0A140TA86_HUMAN MICOS complex subunit MIC13 OS=Homo sapiens OX=9606 GN=C19orf70 PE=1 SV=1;sp|Q5XKP0|MIC13_HUMAN MICOS complex subunit MIC13 OS=Homo sapiens OX=9606 GN=MIC13 PE=1 SV=1;tr|K7EIR2|K7EIR2_HUMAN MICOS complex subunit MIC13 OS=Homo	4	2	2	2	2	2	2	2	2	2	1	2	2	1	1	2	2	2	1	2	2	2	2	2	2	1	2	2	1	1	2	2	2	1	2	2	2	2	2	2	1	2
A0A1B0GWJ0;A0A1B0GTJ7;P30566;A0A0A6YY92;P30566-2;A0A096LNY4;A0A096LNY6;A0A1B0GTG9;A0A1B0GWF8;B4DEP1;A0A096LP72;A0A096LNY5;V9GY96;A0A096LP76;A0A1W2PRX2	A0A1B0GWJ0;A0A1B0GTJ7;P30566;A0A0A6YY92;P30566-2;A0A096LNY4;A0A096LNY6;A0A1B0GTG9;A0A1B0GWF8	6;6;6;5;4;3;3;3;3;2;2;2;1;1;1	6;6;6;5;4;3;3;3;3;2;2;2;1;1;1	6;6;6;5;4;3;3;3;3;2;2;2;1;1;1	Adenylosuccinate lyase	ADSL	tr|A0A1B0GWJ0|A0A1B0GWJ0_HUMAN Adenylosuccinate lyase OS=Homo sapiens OX=9606 GN=ADSL PE=1 SV=1;tr|A0A1B0GTJ7|A0A1B0GTJ7_HUMAN Adenylosuccinate lyase OS=Homo sapiens OX=9606 GN=ADSL PE=1 SV=1;sp|P30566|PUR8_HUMAN Adenylosuccinate lyase OS=Homo sapiens OX=9	15	6	6	6	6	5	4	4	5	5	4	5	4	5	6	5	5	4	3	6	5	4	4	5	5	4	5	4	5	6	5	5	4	3	6	5	4	4	5	5	4	5
H0Y488;A0A1B0GTU5;O14497-3;O14497;O14497-2	H0Y488;A0A1B0GTU5;O14497-3;O14497;O14497-2	3;3;3;3;2	3;3;3;3;2	3;3;3;3;2	AT-rich interactive domain-containing protein 1A	ARID1A	tr|H0Y488|H0Y488_HUMAN AT-rich interactive domain-containing protein 1A OS=Homo sapiens OX=9606 GN=ARID1A PE=1 SV=2;tr|A0A1B0GTU5|A0A1B0GTU5_HUMAN AT-rich interactive domain-containing protein 1A (Fragment) OS=Homo sapiens OX=9606 GN=ARID1A PE=1 SV=1;sp|O1	5	3	3	3	1	2	1	1	3	3	3	3	2	3	2	2	2	1	2	1	2	1	1	3	3	3	3	2	3	2	2	2	1	2	1	2	1	1	3	3	3	3
O75787;A0A1B0GU12;O75787-2;A0A1C7CYW4;A0A1B0GVW0;A0A1B0GVB9;A0A1B0GTU8;A0A1B0GVC7;B7Z413;A0A1B0GUT7;A0A1B0GTB0;B7Z1I9;H7C3E1;A0A1B0GWJ8;A0A1B0GVI9;A0A1B0GWD6;A0A1B0GVZ1;A0A1B0GV60;A0A1B0GW13;H7C240;A0A1B0GUV3	O75787;A0A1B0GU12;O75787-2;A0A1C7CYW4;A0A1B0GVW0;A0A1B0GVB9;A0A1B0GTU8;A0A1B0GVC7;B7Z413;A0A1B0GUT7;A0A1B0GTB0;B7Z1I9;H7C3E1;A0A1B0GWJ8;A0A1B0GVI9;A0A1B0GWD6	3;3;3;3;3;3;3;3;3;2;2;2;2;2;2;2;1;1;1;1;1	3;3;3;3;3;3;3;3;3;2;2;2;2;2;2;2;1;1;1;1;1	3;3;3;3;3;3;3;3;3;2;2;2;2;2;2;2;1;1;1;1;1	Renin receptor	ATP6AP2	sp|O75787|RENR_HUMAN Renin receptor OS=Homo sapiens OX=9606 GN=ATP6AP2 PE=1 SV=2;tr|A0A1B0GU12|A0A1B0GU12_HUMAN Renin receptor OS=Homo sapiens OX=9606 GN=ATP6AP2 PE=1 SV=1;sp|O75787-2|RENR_HUMAN Isoform 2 of Renin receptor OS=Homo sapiens OX=9606 GN=ATP6AP	21	3	3	3	2	2	2	1	2	2	3	1	1	0	1	0	1	1	1	2	2	2	1	2	2	3	1	1	0	1	0	1	1	1	2	2	2	1	2	2	3	1
A0A1B0GTU9;O14647-2;O14647	A0A1B0GTU9;O14647-2;O14647	1;1;1	1;1;1	1;1;1	Chromodomain-helicase-DNA-binding protein 2	CHD2	tr|A0A1B0GTU9|A0A1B0GTU9_HUMAN Chromodomain-helicase-DNA-binding protein 2 (Fragment) OS=Homo sapiens OX=9606 GN=CHD2 PE=1 SV=1;sp|O14647-2|CHD2_HUMAN Isoform 2 of Chromodomain-helicase-DNA-binding protein 2 OS=Homo sapiens OX=9606 GN=CHD2;sp|O14647|CHD2_H	3	1	1	1	0	0	0	0	0	0	0	0	1	0	0	0	0	0	0	0	0	0	0	0	0	0	0	1	0	0	0	0	0	0	0	0	0	0	0	0	0	0
A0A1B0GUA3;Q96EK5	A0A1B0GUA3;Q96EK5	1;1	1;1	1;1	KIF1-binding protein	KIAA1279	tr|A0A1B0GUA3|A0A1B0GUA3_HUMAN KIF1-binding protein OS=Homo sapiens OX=9606 GN=KIF1BP PE=1 SV=1;sp|Q96EK5|KBP_HUMAN KIF1-binding protein OS=Homo sapiens OX=9606 GN=KIF1BP PE=1 SV=1	2	1	1	1	0	0	0	0	0	0	1	1	1	0	1	0	1	1	0	0	0	0	0	0	0	1	1	1	0	1	0	1	1	0	0	0	0	0	0	0	1	1
A0A1B0GW05;Q2PZI1;H7C3M5;Q2PZI1-2;H7C1I8	A0A1B0GW05;Q2PZI1	10;7;3;3;1	10;7;3;3;1	10;7;3;3;1	Probable C-mannosyltransferase DPY19L1	DPY19L1	tr|A0A1B0GW05|A0A1B0GW05_HUMAN Probable C-mannosyltransferase DPY19L1 OS=Homo sapiens OX=9606 GN=DPY19L1 PE=1 SV=1;sp|Q2PZI1|D19L1_HUMAN Probable C-mannosyltransferase DPY19L1 OS=Homo sapiens OX=9606 GN=DPY19L1 PE=2 SV=1	5	10	10	10	9	10	8	9	9	9	9	8	9	9	8	9	9	8	8	9	10	8	9	9	9	9	8	9	9	8	9	9	8	8	9	10	8	9	9	9	9	8
A0A1B0GW95;Q96ST2-2;Q96ST2-3;Q96ST2	A0A1B0GW95;Q96ST2-2;Q96ST2-3;Q96ST2	1;1;1;1	1;1;1;1	1;1;1;1	Protein IWS1 homolog	IWS1	tr|A0A1B0GW95|A0A1B0GW95_HUMAN Protein IWS1 homolog (Fragment) OS=Homo sapiens OX=9606 GN=IWS1 PE=1 SV=1;sp|Q96ST2-2|IWS1_HUMAN Isoform 2 of Protein IWS1 homolog OS=Homo sapiens OX=9606 GN=IWS1;sp|Q96ST2-3|IWS1_HUMAN Isoform 3 of Protein IWS1 homolog OS=Ho	4	1	1	1	1	0	1	1	1	1	1	1	1	1	1	1	1	1	1	1	0	1	1	1	1	1	1	1	1	1	1	1	1	1	1	0	1	1	1	1	1	1
D6R9X2;E9PE34;A0A1B0GX99;E7EVH3;Q92576-2;Q92576	D6R9X2;E9PE34;A0A1B0GX99;E7EVH3;Q92576-2;Q92576	1;1;1;1;1;1	1;1;1;1;1;1	1;1;1;1;1;1	PHD finger protein 3	PHF3	tr|D6R9X2|D6R9X2_HUMAN PHD finger protein 3 OS=Homo sapiens OX=9606 GN=PHF3 PE=1 SV=1;tr|E9PE34|E9PE34_HUMAN PHD finger protein 3 (Fragment) OS=Homo sapiens OX=9606 GN=PHF3 PE=1 SV=1;tr|A0A1B0GX99|A0A1B0GX99_HUMAN PHD finger protein 3 (Fragment) OS=Homo sa	6	1	1	1	1	1	1	1	1	1	1	1	1	1	1	1	1	1	0	1	1	1	1	1	1	1	1	1	1	1	1	1	1	0	1	1	1	1	1	1	1	1
A0A1C7CYW6;P0DI83;A0A1B0GWB1;A0A1B0GTQ2	A0A1C7CYW6;P0DI83;A0A1B0GWB1;A0A1B0GTQ2	2;2;1;1	2;2;1;1	2;2;1;1	Ras-related protein Rab-34, isoform NARR	RAB34	tr|A0A1C7CYW6|A0A1C7CYW6_HUMAN Ras-related protein Rab-34, isoform NARR OS=Homo sapiens OX=9606 GN=RAB34 PE=1 SV=1;sp|P0DI83|NARR_HUMAN Ras-related protein Rab-34, isoform NARR OS=Homo sapiens OX=9606 GN=RAB34 PE=1 SV=1;tr|A0A1B0GWB1|A0A1B0GWB1_HUMAN Ras-r	4	2	2	2	1	2	2	1	2	2	2	2	2	0	1	0	1	1	1	1	2	2	1	2	2	2	2	2	0	1	0	1	1	1	1	2	2	1	2	2	2	2
A0A1C7CYX9;Q16555-2;Q16555;E5RFU4	A0A1C7CYX9;Q16555-2;Q16555	10;9;9;1	10;9;9;1	9;8;8;0	Dihydropyrimidinase-related protein 2	DPYSL2	tr|A0A1C7CYX9|A0A1C7CYX9_HUMAN Dihydropyrimidinase-related protein 2 OS=Homo sapiens OX=9606 GN=DPYSL2 PE=1 SV=1;sp|Q16555-2|DPYL2_HUMAN Isoform 2 of Dihydropyrimidinase-related protein 2 OS=Homo sapiens OX=9606 GN=DPYSL2;sp|Q16555|DPYL2_HUMAN Dihydropyrim	4	10	10	9	4	7	6	8	7	6	7	7	9	4	6	7	5	7	5	4	7	6	8	7	6	7	7	9	4	6	7	5	7	5	3	6	5	7	6	5	6	6
A0A1C7CYZ1;Q8TD08-2;Q8TD08-3;Q8TD08	A0A1C7CYZ1;Q8TD08-2;Q8TD08-3;Q8TD08	1;1;1;1	1;1;1;1	1;1;1;1	Mitogen-activated protein kinase 15	MAPK15	tr|A0A1C7CYZ1|A0A1C7CYZ1_HUMAN Mitogen-activated protein kinase 15 (Fragment) OS=Homo sapiens OX=9606 GN=MAPK15 PE=1 SV=1;sp|Q8TD08-2|MK15_HUMAN Isoform 2 of Mitogen-activated protein kinase 15 OS=Homo sapiens OX=9606 GN=MAPK15;sp|Q8TD08-3|MK15_HUMAN Isofo	4	1	1	1	1	1	1	1	1	1	1	1	1	1	1	1	1	1	1	1	1	1	1	1	1	1	1	1	1	1	1	1	1	1	1	1	1	1	1	1	1	1
A0A286YFJ6;A8MWW6;A0A286YFC0;A0A286YEX7;A0A286YEQ7;A0A286YEQ0;A0A286YFI3;A0A286YFJ4;A0A286YF19;A0A286YES0;A0A286YFE2;A0A286YFD7;P53779;A0A286YES9;P53779-3;A0A286YEN5;A0A286YF85;P53779-2;A0A286YFM6;A0A286YFB6;A0A1P0B7D2;A0A286YFN2;A0A286YEV3;A0A286YF97;A0A286YFA6;A0A286YEW9;A0A286YF02;A0A286YF62;D6RJF9;A0A286YF35;A0A286YFK3;E5RJ57;A0A1W2PRF2;Q499Y8;D6R9C1;P45984-3;P45984-5;P45984-4;P45984-2;J3KNK1…	A0A286YFJ6;A8MWW6;A0A286YFC0;A0A286YEX7;A0A286YEQ7;A0A286YEQ0;A0A286YFI3;A0A286YFJ4;A0A286YF19;A0A286YES0;A0A286YFE2;A0A286YFD7;P53779;A0A286YES9;P53779-3;A0A286YEN5;A0A286YF85;P53779-2;A0A286YFM6;A0A286YFB6;A0A1P0B7D2;A0A286YFN2;A0A286YEV3;A0A286YF97;A0A286YFA6;A0A286YEW9;A0A286YF02;A0A286YF62;D6RJF9;A0A286YF35;A0A286YFK3;E5RJ57;A0A1W2PRF2;Q499Y8;D6R9C1;P45984-3;P45984-5;P45984-4;P45984-2;J3KNK1…	2;2;2;2;2;2;2;2;2;2;2;2;2;2;2;2;2;2;2;2;2;2;2;2;2;2;2;2;2;2;1;1;1;1;1;1;1;1;1;1;1;1;1;1;1;1	2;2;2;2;2;2;2;2;2;2;2;2;2;2;2;2;2;2;2;2;2;2;2;2;2;2;2;2;2;2;1;1;1;1;1;1;1;1;1;1;1;1;1;1;1;1	2;2;2;2;2;2;2;2;2;2;2;2;2;2;2;2;2;2;2;2;2;2;2;2;2;2;2;2;2;2;1;1;1;1;1;1;1;1;1;1;1;1;1;1;1;1	Mitogen-activated protein kinase 10;Mitogen-activated protein kinase 9	MAPK10;MAPK9	tr|A0A286YFJ6|A0A286YFJ6_HUMAN Mitogen-activated protein kinase OS=Homo sapiens OX=9606 GN=MAPK10 PE=1 SV=1;tr|A8MWW6|A8MWW6_HUMAN Mitogen-activated protein kinase OS=Homo sapiens OX=9606 GN=MAPK10 PE=4 SV=3;tr|A0A286YFC0|A0A286YFC0_HUMAN Mitogen-activated	46	2	2	2	1	0	0	0	1	0	0	0	0	0	0	0	0	0	1	1	0	0	0	1	0	0	0	0	0	0	0	0	0	1	1	0	0	0	1	0	0	0
H7C2Y2;A0A1W2PPQ7;A0A1W2PPR6;A0A1W2PPS0;A0A1W2PPC3;A0A1W2PP57;A0A1W2PP53;A0A1W2PR92;A0A1W2PQ29;A0A1W2PRZ8;F6W983;A0A1W2PP13;A0A1W2PQN1;A0A1W2PQ52;A0A1W2PRH2;A0A1W2PPI8;A0A1W2PNP0;Q969N2-2;Q969N2-3;Q969N2-4;Q969N2-6;Q969N2-5;Q969N2	H7C2Y2;A0A1W2PPQ7;A0A1W2PPR6;A0A1W2PPS0;A0A1W2PPC3;A0A1W2PP57;A0A1W2PP53;A0A1W2PR92;A0A1W2PQ29;A0A1W2PRZ8;F6W983;A0A1W2PP13;A0A1W2PQN1;A0A1W2PQ52;A0A1W2PRH2;A0A1W2PPI8;A0A1W2PNP0;Q969N2-2;Q969N2-3;Q969N2-4;Q969N2-6;Q969N2-5;Q969N2	1;1;1;1;1;1;1;1;1;1;1;1;1;1;1;1;1;1;1;1;1;1;1	1;1;1;1;1;1;1;1;1;1;1;1;1;1;1;1;1;1;1;1;1;1;1	1;1;1;1;1;1;1;1;1;1;1;1;1;1;1;1;1;1;1;1;1;1;1	GPI transamidase component PIG-T	PIGT	tr|H7C2Y2|H7C2Y2_HUMAN GPI transamidase component PIG-T (Fragment) OS=Homo sapiens OX=9606 GN=PIGT PE=1 SV=2;tr|A0A1W2PPQ7|A0A1W2PPQ7_HUMAN GPI transamidase component PIG-T (Fragment) OS=Homo sapiens OX=9606 GN=PIGT PE=1 SV=1;tr|A0A1W2PPR6|A0A1W2PPR6_HUMAN	23	1	1	1	0	1	0	0	0	1	0	1	0	0	1	0	1	0	0	0	1	0	0	0	1	0	1	0	0	1	0	1	0	0	0	1	0	0	0	1	0	1
A0A1W2PNR9;Q9Y5U9	A0A1W2PNR9;Q9Y5U9	1;1	1;1	1;1	Immediate early response 3-interacting protein 1	IER3IP1	tr|A0A1W2PNR9|A0A1W2PNR9_HUMAN Immediate early response 3-interacting protein 1 OS=Homo sapiens OX=9606 GN=IER3IP1 PE=1 SV=1;sp|Q9Y5U9|IR3IP_HUMAN Immediate early response 3-interacting protein 1 OS=Homo sapiens OX=9606 GN=IER3IP1 PE=1 SV=1	2	1	1	1	1	1	1	1	1	1	1	1	1	1	1	1	0	1	1	1	1	1	1	1	1	1	1	1	1	1	1	0	1	1	1	1	1	1	1	1	1	1
Q9Y388;A0A1W2PP04;Q5JY83	Q9Y388;A0A1W2PP04	5;5;1	5;5;1	5;5;1	RNA-binding motif protein, X-linked 2	RBMX2	sp|Q9Y388|RBMX2_HUMAN RNA-binding motif protein, X-linked 2 OS=Homo sapiens OX=9606 GN=RBMX2 PE=1 SV=2;tr|A0A1W2PP04|A0A1W2PP04_HUMAN RNA-binding motif protein, X-linked 2 OS=Homo sapiens OX=9606 GN=RBMX2 PE=1 SV=1	3	5	5	5	5	5	5	5	4	5	5	4	5	4	4	4	5	5	4	5	5	5	5	4	5	5	4	5	4	4	4	5	5	4	5	5	5	5	4	5	5	4
J3QT87;A0A1W2PPJ5;Q96SW2-2;Q96SW2	J3QT87;A0A1W2PPJ5;Q96SW2-2;Q96SW2	1;1;1;1	1;1;1;1	1;1;1;1	Protein cereblon	CRBN	tr|J3QT87|J3QT87_HUMAN Protein cereblon (Fragment) OS=Homo sapiens OX=9606 GN=CRBN PE=1 SV=1;tr|A0A1W2PPJ5|A0A1W2PPJ5_HUMAN Protein cereblon OS=Homo sapiens OX=9606 GN=CRBN PE=1 SV=1;sp|Q96SW2-2|CRBN_HUMAN Isoform 2 of Protein cereblon OS=Homo sapiens OX=9	4	1	1	1	1	1	1	1	1	1	0	1	1	1	1	1	1	1	1	1	1	1	1	1	1	0	1	1	1	1	1	1	1	1	1	1	1	1	1	1	0	1
A0A1W2PPX5;A0A1W2PPU6;A0A1W2PQR6;A0A1W2PQB7;A0A1W2PS43;A0A1W2PRS1;Q14108-2;Q14108;D6RDG0;A0A1W2PS70;A0A1W2PNX7;A0A1W2PSE4;A0A1W2PRF6	A0A1W2PPX5;A0A1W2PPU6;A0A1W2PQR6;A0A1W2PQB7;A0A1W2PS43;A0A1W2PRS1;Q14108-2;Q14108;D6RDG0;A0A1W2PS70;A0A1W2PNX7;A0A1W2PSE4;A0A1W2PRF6	2;2;2;2;2;2;2;2;1;1;1;1;1	2;2;2;2;2;2;2;2;1;1;1;1;1	2;2;2;2;2;2;2;2;1;1;1;1;1	Lysosome membrane protein 2	SCARB2	tr|A0A1W2PPX5|A0A1W2PPX5_HUMAN Lysosome membrane protein 2 OS=Homo sapiens OX=9606 GN=SCARB2 PE=1 SV=1;tr|A0A1W2PPU6|A0A1W2PPU6_HUMAN Lysosome membrane protein 2 OS=Homo sapiens OX=9606 GN=SCARB2 PE=1 SV=1;tr|A0A1W2PQR6|A0A1W2PQR6_HUMAN Lysosome membrane p	13	2	2	2	0	0	1	0	1	0	1	1	1	0	0	0	0	0	0	0	0	1	0	1	0	1	1	1	0	0	0	0	0	0	0	0	1	0	1	0	1	1
B7Z4S1;A0A1W2PPZ5;P23193;E5RK46;A0A1W2PS15;E5RFI1;A0A1W2PPV7;E5RJ93;E5RIS7;Q5JRI7;A0A0A0MT58;A0A1W2PRL9;Q15560-2;P23193-2;Q15560	B7Z4S1;A0A1W2PPZ5;P23193;E5RK46;A0A1W2PS15;E5RFI1;A0A1W2PPV7;E5RJ93;E5RIS7;Q5JRI7;A0A0A0MT58;A0A1W2PRL9;Q15560-2;P23193-2;Q15560	2;2;2;1;1;1;1;1;1;1;1;1;1;1;1	2;2;2;1;1;1;1;1;1;1;1;1;1;1;1	2;2;2;1;1;1;1;1;1;1;1;1;1;1;1	Transcription elongation factor A protein 1;Transcription elongation factor A protein 2	TCEA1;TCEA2	tr|B7Z4S1|B7Z4S1_HUMAN cDNA FLJ51251, moderately similar to Transcription elongation factor A protein 1 OS=Homo sapiens OX=9606 GN=TCEA1 PE=1 SV=1;tr|A0A1W2PPZ5|A0A1W2PPZ5_HUMAN Transcription elongation factor A protein 1 OS=Homo sapiens OX=9606 GN=TCEA1 P	15	2	2	2	0	1	0	1	1	0	0	1	1	1	0	1	0	0	0	0	1	0	1	1	0	0	1	1	1	0	1	0	0	0	0	1	0	1	1	0	0	1
A0A1X7SBZ2;A0A1W2PQ51;Q92841;Q92841-1;Q92841-3;Q92841-2;A0A0U1RQJ0	A0A1X7SBZ2;A0A1W2PQ51;Q92841;Q92841-1;Q92841-3;Q92841-2	28;28;28;27;27;26;3	27;27;27;26;26;25;3	19;19;19;18;18;18;2	Probable ATP-dependent RNA helicase DDX17	DDX17	tr|A0A1X7SBZ2|A0A1X7SBZ2_HUMAN Probable ATP-dependent RNA helicase DDX17 OS=Homo sapiens OX=9606 GN=DDX17 PE=1 SV=1;tr|A0A1W2PQ51|A0A1W2PQ51_HUMAN Probable ATP-dependent RNA helicase DDX17 OS=Homo sapiens OX=9606 GN=DDX17 PE=1 SV=1;sp|Q92841|DDX17_HUMAN Pr	7	28	27	19	25	27	27	25	25	28	26	26	26	26	26	28	23	28	26	25	26	26	25	25	27	26	26	25	26	26	27	23	27	25	17	18	19	17	17	19	18	19
A0A1W2PRR2;F5GYL3;G3V529;Q9GZR7-2;Q9GZR7;A0A087WXU8	A0A1W2PRR2;F5GYL3;G3V529;Q9GZR7-2;Q9GZR7;A0A087WXU8	4;4;4;4;4;3	4;4;4;4;4;3	4;4;4;4;4;3	ATP-dependent RNA helicase DDX24	DDX24	tr|A0A1W2PRR2|A0A1W2PRR2_HUMAN ATP-dependent RNA helicase DDX24 OS=Homo sapiens OX=9606 GN=DDX24 PE=1 SV=1;tr|F5GYL3|F5GYL3_HUMAN ATP-dependent RNA helicase DDX24 OS=Homo sapiens OX=9606 GN=DDX24 PE=1 SV=1;tr|G3V529|G3V529_HUMAN ATP-dependent RNA helicase	6	4	4	4	2	1	2	1	2	1	1	1	0	2	1	2	2	2	3	2	1	2	1	2	1	1	1	0	2	1	2	2	2	3	2	1	2	1	2	1	1	1
A0A1W2PRU0;A6NMQ3;Q5T5H1;O43768-6;O43768-5;O43768-2;O43768;O43768-9;O43768-7;O43768-3;O43768-4	A0A1W2PRU0;A6NMQ3;Q5T5H1;O43768-6;O43768-5;O43768-2;O43768;O43768-9;O43768-7;O43768-3;O43768-4	1;1;1;1;1;1;1;1;1;1;1	1;1;1;1;1;1;1;1;1;1;1	1;1;1;1;1;1;1;1;1;1;1	Alpha-endosulfine	ENSA	tr|A0A1W2PRU0|A0A1W2PRU0_HUMAN Alpha-endosulfine OS=Homo sapiens OX=9606 GN=ENSA PE=1 SV=1;tr|A6NMQ3|A6NMQ3_HUMAN Alpha-endosulfine OS=Homo sapiens OX=9606 GN=ENSA PE=1 SV=2;tr|Q5T5H1|Q5T5H1_HUMAN Alpha-endosulfine OS=Homo sapiens OX=9606 GN=ENSA PE=1 SV=1	11	1	1	1	1	0	0	1	1	1	1	1	1	1	0	1	0	0	0	1	0	0	1	1	1	1	1	1	1	0	1	0	0	0	1	0	0	1	1	1	1	1
Q5SRN7;A0A1W2PS24;Q5SRN5;P04439;A0A0G2JI36;A0A1W2PSE7;A0A0G2JIF2;A0A0G2JL56;P13746;Q09160;P30455;P30443;P13746-2;A0A1W2PQD0;P05534;P30447	Q5SRN7;A0A1W2PS24;Q5SRN5;P04439;A0A0G2JI36;A0A1W2PSE7;A0A0G2JIF2;A0A0G2JL56;P13746;Q09160;P30455;P30443;P13746-2	7;7;7;7;4;4;4;4;4;4;4;4;4;3;3;2	6;6;6;6;3;3;3;3;3;3;3;3;3;2;2;1	2;2;2;2;0;0;0;0;0;0;0;0;0;0;0;0	HLA class I histocompatibility antigen, A-3 alpha chain;HLA class I histocompatibility antigen, A-11 alpha chain;HLA class I histocompatibility antigen, A-80 alpha chain;HLA class I histocompatibility antigen, A-36 alpha chain;HLA class I histocompatibility antigen, A-1 alpha chain	HLA-A	tr|Q5SRN7|Q5SRN7_HUMAN HLA class I histocompatibility antigen, A-3 alpha chain OS=Homo sapiens OX=9606 GN=HLA-A PE=1 SV=2;tr|A0A1W2PS24|A0A1W2PS24_HUMAN HLA class I histocompatibility antigen, A-3 alpha chain OS=Homo sapiens OX=9606 GN=HLA-A PE=1 SV=1;tr|Q	16	7	6	2	7	3	3	4	2	4	3	5	6	4	4	5	5	6	5	6	3	3	4	2	3	2	4	5	3	3	4	5	6	4	2	1	0	1	0	1	0	1
A0A286YEY4;P01859	A0A286YEY4;P01859	1;1	1;1	1;1	Ig gamma-2 chain C region	IGHG2	tr|A0A286YEY4|A0A286YEY4_HUMAN Immunoglobulin heavy constant gamma 2 (Fragment) OS=Homo sapiens OX=9606 GN=IGHG2 PE=1 SV=1;sp|P01859|IGHG2_HUMAN Immunoglobulin heavy constant gamma 2 OS=Homo sapiens OX=9606 GN=IGHG2 PE=1 SV=2	2	1	1	1	1	1	1	1	1	1	1	1	1	1	1	1	1	1	1	1	1	1	1	1	1	1	1	1	1	1	1	1	1	1	1	1	1	1	1	1	1	1
D6R9Q5;A0A286YEY6;D6RD74;D6RA92;Q9UM13	D6R9Q5;A0A286YEY6;D6RD74;D6RA92;Q9UM13	1;1;1;1;1	1;1;1;1;1	1;1;1;1;1	Anaphase-promoting complex subunit 10	ANAPC10	tr|D6R9Q5|D6R9Q5_HUMAN Anaphase-promoting complex subunit 10 (Fragment) OS=Homo sapiens OX=9606 GN=ANAPC10 PE=1 SV=1;tr|A0A286YEY6|A0A286YEY6_HUMAN Anaphase-promoting complex subunit 10 OS=Homo sapiens OX=9606 GN=ANAPC10 PE=1 SV=1;tr|D6RD74|D6RD74_HUMAN An	5	1	1	1	1	1	1	1	1	1	1	1	1	1	1	1	1	1	1	1	1	1	1	1	1	1	1	1	1	1	1	1	1	1	1	1	1	1	1	1	1	1
A0A286YF22;O43175;A0A2C9F2M7;A0A286YFA2;A0A286YFL2;A0A286YFM8;A0A286YF78;A0A286YER3;A0A286YFC8;A0A286YFB2;A0A286YF34;A0A286YFE1;A0A286YFF3;A0A286YFK5	A0A286YF22;O43175;A0A2C9F2M7;A0A286YFA2;A0A286YFL2;A0A286YFM8	19;19;18;15;14;11;7;6;6;6;4;4;2;2	19;19;18;15;14;11;7;6;6;6;4;4;2;2	19;19;18;15;14;11;7;6;6;6;4;4;2;2	D-3-phosphoglycerate dehydrogenase	PHGDH	tr|A0A286YF22|A0A286YF22_HUMAN D-3-phosphoglycerate dehydrogenase OS=Homo sapiens OX=9606 GN=PHGDH PE=1 SV=1;sp|O43175|SERA_HUMAN D-3-phosphoglycerate dehydrogenase OS=Homo sapiens OX=9606 GN=PHGDH PE=1 SV=4;tr|A0A2C9F2M7|A0A2C9F2M7_HUMAN D-3-phosphoglycer	14	19	19	19	15	16	14	15	15	17	17	15	17	14	15	15	18	15	15	15	16	14	15	15	17	17	15	17	14	15	15	18	15	15	15	16	14	15	15	17	17	15
A0A286YF56;Q69YN2-3;Q69YN2	A0A286YF56;Q69YN2-3;Q69YN2	1;1;1	1;1;1	1;1;1	CWF19-like protein 1	CWF19L1	tr|A0A286YF56|A0A286YF56_HUMAN CWF19-like protein 1 (Fragment) OS=Homo sapiens OX=9606 GN=CWF19L1 PE=1 SV=1;sp|Q69YN2-3|C19L1_HUMAN Isoform 3 of CWF19-like protein 1 OS=Homo sapiens OX=9606 GN=CWF19L1;sp|Q69YN2|C19L1_HUMAN CWF19-like protein 1 OS=Homo sapi	3	1	1	1	1	1	1	1	1	1	1	1	1	1	1	0	1	1	1	1	1	1	1	1	1	1	1	1	1	1	0	1	1	1	1	1	1	1	1	1	1	1
A0A286YFD6;P31350;P31350-2;C9JXC1	A0A286YFD6;P31350;P31350-2;C9JXC1	2;2;2;1	2;2;2;1	2;2;2;1	Ribonucleoside-diphosphate reductase subunit M2	RRM2	tr|A0A286YFD6|A0A286YFD6_HUMAN Uncharacterized protein OS=Homo sapiens OX=9606 PE=4 SV=1;sp|P31350|RIR2_HUMAN Ribonucleoside-diphosphate reductase subunit M2 OS=Homo sapiens OX=9606 GN=RRM2 PE=1 SV=1;sp|P31350-2|RIR2_HUMAN Isoform 2 of Ribonucleoside-dipho	4	2	2	2	2	1	2	0	1	1	0	1	1	1	1	0	2	2	1	2	1	2	0	1	1	0	1	1	1	1	0	2	2	1	2	1	2	0	1	1	0	1
A0A286YFF8;Q7Z3U7-2;Q7Z3U7-6;Q7Z3U7-5;Q7Z3U7;Q7Z3U7-3;F8VZV1	A0A286YFF8;Q7Z3U7-2;Q7Z3U7-6;Q7Z3U7-5;Q7Z3U7;Q7Z3U7-3	7;7;7;7;7;4;1	7;7;7;7;7;4;1	7;7;7;7;7;4;1	Protein MON2 homolog	MON2	tr|A0A286YFF8|A0A286YFF8_HUMAN Protein MON2 homolog OS=Homo sapiens OX=9606 GN=MON2 PE=1 SV=1;sp|Q7Z3U7-2|MON2_HUMAN Isoform 2 of Protein MON2 homolog OS=Homo sapiens OX=9606 GN=MON2;sp|Q7Z3U7-6|MON2_HUMAN Isoform 6 of Protein MON2 homolog OS=Homo sapiens	7	7	7	7	5	5	3	5	6	6	5	5	5	5	4	5	4	4	3	5	5	3	5	6	6	5	5	5	5	4	5	4	4	3	5	5	3	5	6	6	5	5
A0A2Q2TH77;Q08379-2;Q08379;A0A087WYC0;A0A1W2PQY5	A0A2Q2TH77;Q08379-2;Q08379;A0A087WYC0;A0A1W2PQY5	2;2;2;1;1	2;2;2;1;1	1;1;1;0;1	Golgin subfamily A member 2	GOLGA2	tr|A0A2Q2TH77|A0A2Q2TH77_HUMAN Golgin subfamily A member 2 OS=Homo sapiens OX=9606 GN=GOLGA2 PE=1 SV=1;sp|Q08379-2|GOGA2_HUMAN Isoform 2 of Golgin subfamily A member 2 OS=Homo sapiens OX=9606 GN=GOLGA2;sp|Q08379|GOGA2_HUMAN Golgin subfamily A member 2 OS=H	5	2	2	1	1	1	0	1	0	2	1	2	1	1	1	0	1	1	0	1	1	0	1	0	2	1	2	1	1	1	0	1	1	0	1	1	0	0	0	1	0	1
Q13555-11;Q13555-2;A0A2Q3DQE3;Q5SWX3;Q13555-10;Q13555-7;Q13555-6;Q13555;Q13555-3;Q13555-4;Q13555-5;Q13555-8;Q13555-9;H0Y6G2;Q13554;Q13554-2;Q8WU40;Q13554-5;Q13554-8;Q13554-3;Q13554-6;Q13554-4;Q13554-7;H7C394	Q13555-11;Q13555-2;A0A2Q3DQE3;Q5SWX3;Q13555-10;Q13555-7;Q13555-6;Q13555;Q13555-3;Q13555-4;Q13555-5;Q13555-8;Q13555-9;H0Y6G2;Q13554;Q13554-2;Q8WU40;Q13554-5;Q13554-8;Q13554-3;Q13554-6;Q13554-4;Q13554-7	3;3;3;3;3;3;3;3;3;3;3;3;3;2;2;2;2;2;2;2;2;2;2;1	2;2;2;2;2;2;2;2;2;2;2;2;2;1;1;1;1;1;1;1;1;1;1;1	2;2;2;2;2;2;2;2;2;2;2;2;2;1;1;1;1;1;1;1;1;1;1;1	Calcium/calmodulin-dependent protein kinase type II subunit gamma;Calcium/calmodulin-dependent protein kinase type II subunit beta	CAMK2G;CAMK2B	sp|Q13555-11|KCC2G_HUMAN Isoform 11 of Calcium/calmodulin-dependent protein kinase type II subunit gamma OS=Homo sapiens OX=9606 GN=CAMK2G;sp|Q13555-2|KCC2G_HUMAN Isoform 2 of Calcium/calmodulin-dependent protein kinase type II subunit gamma OS=Homo sapien	24	3	2	2	2	0	2	2	0	3	2	2	2	1	1	1	1	1	2	2	0	1	1	0	2	2	2	1	1	1	0	1	1	1	2	0	1	1	0	2	2	2
A0A2R8Y2A8;Q13367;Q13367-3;Q13367-4;F5GWU4;Q13367-2;F5GYB0	A0A2R8Y2A8;Q13367;Q13367-3;Q13367-4	17;17;16;16;2;2;1	13;13;13;12;1;2;0	13;13;13;12;1;2;0	AP-3 complex subunit beta-2	AP3B2	tr|A0A2R8Y2A8|A0A2R8Y2A8_HUMAN AP-3 complex subunit beta OS=Homo sapiens OX=9606 GN=AP3B2 PE=1 SV=1;sp|Q13367|AP3B2_HUMAN AP-3 complex subunit beta-2 OS=Homo sapiens OX=9606 GN=AP3B2 PE=1 SV=2;sp|Q13367-3|AP3B2_HUMAN Isoform 3 of AP-3 complex subunit beta-	7	17	13	13	9	8	10	13	15	13	13	14	14	12	13	14	15	12	13	8	7	8	10	13	11	10	11	10	9	10	11	12	11	11	8	7	8	10	13	11	10	11
A0A2R8YEX5;A0A2R8Y359;H7C532;A0A2R8Y5I5;A0A2R8Y6H1;A0A2R8YF57;O00400	A0A2R8YEX5;A0A2R8Y359;H7C532;A0A2R8Y5I5;A0A2R8Y6H1;A0A2R8YF57;O00400	1;1;1;1;1;1;1	1;1;1;1;1;1;1	1;1;1;1;1;1;1	Acetyl-coenzyme A transporter 1	SLC33A1	tr|A0A2R8YEX5|A0A2R8YEX5_HUMAN Acetyl-coenzyme A transporter 1 OS=Homo sapiens OX=9606 GN=SLC33A1 PE=4 SV=1;tr|A0A2R8Y359|A0A2R8Y359_HUMAN Acetyl-coenzyme A transporter 1 OS=Homo sapiens OX=9606 GN=SLC33A1 PE=4 SV=1;tr|H7C532|H7C532_HUMAN Acetyl-coenzyme A	7	1	1	1	0	0	0	0	0	0	0	0	0	0	0	0	1	1	0	0	0	0	0	0	0	0	0	0	0	0	0	1	1	0	0	0	0	0	0	0	0	0
O60313-10;O60313-2;O60313-11;O60313;A0A2R8YDM2;A0A2R8Y3X5;A0A2R8YFD1;O60313-9;O60313-13;E5KLJ9;C9JMB8;A0A2R8YE78;A0A2R8YD53;A0A2R8YGE5;H7C321;C9JY58;A0A2R8YE54;A0A2R8Y4G4;A0A2R8Y5G3;H7C141;A0A2R8Y5E2;H7C3G2;A0A2R8Y4Q3	O60313-10;O60313-2;O60313-11;O60313;A0A2R8YDM2;A0A2R8Y3X5;A0A2R8YFD1;O60313-9;O60313-13;E5KLJ9;C9JMB8;A0A2R8YE78	5;5;5;5;5;5;4;4;4;4;4;4;2;2;1;1;1;1;1;1;1;1;1	5;5;5;5;5;5;4;4;4;4;4;4;2;2;1;1;1;1;1;1;1;1;1	5;5;5;5;5;5;4;4;4;4;4;4;2;2;1;1;1;1;1;1;1;1;1	Dynamin-like 120 kDa protein, mitochondrial;Dynamin-like 120 kDa protein, form S1	OPA1	sp|O60313-10|OPA1_HUMAN Isoform 4 of Dynamin-like 120 kDa protein, mitochondrial OS=Homo sapiens OX=9606 GN=OPA1;sp|O60313-2|OPA1_HUMAN Isoform 2 of Dynamin-like 120 kDa protein, mitochondrial OS=Homo sapiens OX=9606 GN=OPA1;sp|O60313-11|OPA1_HUMAN Isoform	23	5	5	5	2	4	2	3	4	3	2	5	3	2	4	4	2	3	4	2	4	2	3	4	3	2	5	3	2	4	4	2	3	4	2	4	2	3	4	3	2	5
Q969G3;A0A2U3TZQ7;Q969G3-4;Q969G3-2;Q969G3-3;Q969G3-5;Q969G3-6;B4DGM3;A0A2R8Y855;A0A2R8YES3;A0A2R8Y4T4;A0A2R8Y7I9;A0A2R8Y765;A0A2R8Y7U4;J3QKS7;J3QR61;K7EMQ8;H7C048;A0A2R8YD78;J3KT85;A0A2R8YEB8;J3QKX6;A0A2R8YFC8	Q969G3;A0A2U3TZQ7;Q969G3-4;Q969G3-2;Q969G3-3;Q969G3-5;Q969G3-6;B4DGM3;A0A2R8Y855;A0A2R8YES3;A0A2R8Y4T4;A0A2R8Y7I9;A0A2R8Y765;A0A2R8Y7U4;J3QKS7;J3QR61;K7EMQ8;H7C048	6;6;6;6;6;6;6;6;6;6;6;6;6;6;5;4;4;4;2;2;1;1;1	6;6;6;6;6;6;6;6;6;6;6;6;6;6;5;4;4;4;2;2;1;1;1	6;6;6;6;6;6;6;6;6;6;6;6;6;6;5;4;4;4;2;2;1;1;1	SWI/SNF-related matrix-associated actin-dependent regulator of chromatin subfamily E member 1	SMARCE1	sp|Q969G3|SMCE1_HUMAN SWI/SNF-related matrix-associated actin-dependent regulator of chromatin subfamily E member 1 OS=Homo sapiens OX=9606 GN=SMARCE1 PE=1 SV=2;tr|A0A2U3TZQ7|A0A2U3TZQ7_HUMAN SWI/SNF-related matrix-associated actin-dependent regulator of c	23	6	6	6	3	6	4	4	6	5	6	5	6	4	5	6	2	2	3	3	6	4	4	6	5	6	5	6	4	5	6	2	2	3	3	6	4	4	6	5	6	5
A0A2R8Y804;A0A2R8Y543;A0A2R8Y5Z1;B4DGU4;A0A2R8YCH5;A0A2R8Y7Z0;A0A2R8Y5A3;P35222;A0A2R8Y5C3;A0A2R8Y750;A0A2R8Y6G0;A0A2R8Y815;A0A2R8YG06;E7EMJ5	A0A2R8Y804;A0A2R8Y543;A0A2R8Y5Z1;B4DGU4;A0A2R8YCH5;A0A2R8Y7Z0;A0A2R8Y5A3;P35222;A0A2R8Y5C3;A0A2R8Y750;A0A2R8Y6G0	10;10;10;10;10;10;10;10;9;9;6;2;1;1	10;10;10;10;10;10;10;10;9;9;6;2;1;1	8;8;8;8;8;8;8;8;7;7;4;2;1;1	Catenin beta-1	CTNNB1	tr|A0A2R8Y804|A0A2R8Y804_HUMAN Catenin beta-1 OS=Homo sapiens OX=9606 GN=CTNNB1 PE=1 SV=1;tr|A0A2R8Y543|A0A2R8Y543_HUMAN Catenin beta-1 OS=Homo sapiens OX=9606 GN=CTNNB1 PE=1 SV=1;tr|A0A2R8Y5Z1|A0A2R8Y5Z1_HUMAN Catenin beta-1 OS=Homo sapiens OX=9606 GN=CTN	14	10	10	8	7	5	6	8	8	7	8	7	6	6	4	7	5	5	5	7	5	6	8	8	7	8	7	6	6	4	7	5	5	5	6	5	5	7	7	7	8	6
A0A2R8Y566;Q9P260;Q9P260-2	A0A2R8Y566;Q9P260;Q9P260-2	1;1;1	1;1;1	1;1;1	LisH domain and HEAT repeat-containing protein KIAA1468	KIAA1468	tr|A0A2R8Y566|A0A2R8Y566_HUMAN RAB11-binding and LisH domain, coiled-coil and HEAT repeat-containing OS=Homo sapiens OX=9606 GN=RELCH PE=1 SV=1;sp|Q9P260|K1468_HUMAN LisH domain and HEAT repeat-containing protein KIAA1468 OS=Homo sapiens OX=9606 GN=KIAA146	3	1	1	1	1	0	1	1	1	1	1	1	1	1	1	1	1	1	0	1	0	1	1	1	1	1	1	1	1	1	1	1	1	0	1	0	1	1	1	1	1	1
A0A2R8Y595;A0A2R8YFL0;P49711-2;P49711	A0A2R8Y595;A0A2R8YFL0;P49711-2;P49711	2;2;2;2	2;2;2;2	2;2;2;2	Transcriptional repressor CTCF	CTCF	tr|A0A2R8Y595|A0A2R8Y595_HUMAN Transcriptional repressor CTCF OS=Homo sapiens OX=9606 GN=CTCF PE=1 SV=1;tr|A0A2R8YFL0|A0A2R8YFL0_HUMAN Transcriptional repressor CTCF OS=Homo sapiens OX=9606 GN=CTCF PE=1 SV=1;sp|P49711-2|CTCF_HUMAN Isoform 2 of Transcriptio	4	2	2	2	2	2	1	2	2	1	2	2	1	2	1	1	2	2	2	2	2	1	2	2	1	2	2	1	2	1	1	2	2	2	2	2	1	2	2	1	2	2
H0YH87;A0A2R8Y7P6;A0A2R8YDM9;F8VQP2;F8WB06;V9GY86;A0A2R8Y5A6;Q99700-2;Q99700-5;Q99700-4;Q99700;F8VRK6;F8W0B5;F8WB05	H0YH87;A0A2R8Y7P6;A0A2R8YDM9;F8VQP2;F8WB06;V9GY86;A0A2R8Y5A6;Q99700-2;Q99700-5;Q99700-4;Q99700;F8VRK6;F8W0B5;F8WB05	2;2;2;2;2;2;2;2;2;2;2;1;1;1	2;2;2;2;2;2;2;2;2;2;2;1;1;1	2;2;2;2;2;2;2;2;2;2;2;1;1;1	Ataxin-2	ATXN2	tr|H0YH87|H0YH87_HUMAN Ataxin-2 OS=Homo sapiens OX=9606 GN=ATXN2 PE=1 SV=2;tr|A0A2R8Y7P6|A0A2R8Y7P6_HUMAN Ataxin-2 OS=Homo sapiens OX=9606 GN=ATXN2 PE=1 SV=1;tr|A0A2R8YDM9|A0A2R8YDM9_HUMAN Ataxin-2 OS=Homo sapiens OX=9606 GN=ATXN2 PE=1 SV=1;tr|F8VQP2|F8VQP	14	2	2	2	2	1	0	0	0	0	1	0	1	0	0	0	0	1	0	2	1	0	0	0	0	1	0	1	0	0	0	0	1	0	2	1	0	0	0	0	1	0
A0A2R8YEY5;A0A2R8YEZ4;A0A2R8Y5D3;O15160-2;O15160;D6RDJ3;E7EQB9;H0Y723;A0A2R8Y8D6	A0A2R8YEY5;A0A2R8YEZ4;A0A2R8Y5D3;O15160-2;O15160;D6RDJ3;E7EQB9	5;5;5;5;5;4;4;2;2	5;5;5;5;5;4;4;2;2	5;5;5;5;5;4;4;2;2	DNA-directed RNA polymerases I and III subunit RPAC1	POLR1C	tr|A0A2R8YEY5|A0A2R8YEY5_HUMAN DNA-directed RNA polymerases I and III subunit RPAC1 OS=Homo sapiens OX=9606 GN=POLR1C PE=1 SV=1;tr|A0A2R8YEZ4|A0A2R8YEZ4_HUMAN DNA-directed RNA polymerases I and III subunit RPAC1 OS=Homo sapiens OX=9606 GN=POLR1C PE=1 SV=1;	9	5	5	5	2	2	3	2	2	3	4	5	2	3	3	3	3	1	1	2	2	3	2	2	3	4	5	2	3	3	3	3	1	1	2	2	3	2	2	3	4	5
A0A2R8Y5H9;Q8IVT5-2;Q8IVT5	A0A2R8Y5H9;Q8IVT5-2;Q8IVT5	1;1;1	1;1;1	1;1;1	Kinase suppressor of Ras 1	KSR1	tr|A0A2R8Y5H9|A0A2R8Y5H9_HUMAN Kinase suppressor of Ras 1 OS=Homo sapiens OX=9606 GN=KSR1 PE=1 SV=1;sp|Q8IVT5-2|KSR1_HUMAN Isoform 2 of Kinase suppressor of Ras 1 OS=Homo sapiens OX=9606 GN=KSR1;sp|Q8IVT5|KSR1_HUMAN Kinase suppressor of Ras 1 OS=Homo sapie	3	1	1	1	1	1	1	1	1	1	1	1	0	1	0	1	1	1	1	1	1	1	1	1	1	1	1	0	1	0	1	1	1	1	1	1	1	1	1	1	1	1
Q15813-2;Q15813;A0A2R8Y5Q8;A0A2R8YHI9;A0A2U3TZJ6;A0A2R8YFL4;A0A2R8Y809;A0A2R8Y7E7;A0A2R8Y6Q1;A0A2R8Y7H8;A0A2R8Y5H6;A0A2R8YFM3;A0A2R8YER9;A0A2R8Y784;A0A2R8Y4P2;A0A2R8Y6G3;A0A2R8Y787;A0A2R8Y4V6	Q15813-2;Q15813;A0A2R8Y5Q8;A0A2R8YHI9;A0A2U3TZJ6;A0A2R8YFL4;A0A2R8Y809;A0A2R8Y7E7;A0A2R8Y6Q1;A0A2R8Y7H8;A0A2R8Y5H6;A0A2R8YFM3;A0A2R8YER9;A0A2R8Y784;A0A2R8Y4P2;A0A2R8Y6G3;A0A2R8Y787;A0A2R8Y4V6	2;2;2;2;2;2;1;1;1;1;1;1;1;1;1;1;1;1	2;2;2;2;2;2;1;1;1;1;1;1;1;1;1;1;1;1	2;2;2;2;2;2;1;1;1;1;1;1;1;1;1;1;1;1	Tubulin-specific chaperone E	TBCE	sp|Q15813-2|TBCE_HUMAN Isoform 2 of Tubulin-specific chaperone E OS=Homo sapiens OX=9606 GN=TBCE;sp|Q15813|TBCE_HUMAN Tubulin-specific chaperone E OS=Homo sapiens OX=9606 GN=TBCE PE=1 SV=1;tr|A0A2R8Y5Q8|A0A2R8Y5Q8_HUMAN Tubulin-specific chaperone E OS=Homo	18	2	2	2	0	0	0	1	0	1	0	1	2	0	0	0	0	0	1	0	0	0	1	0	1	0	1	2	0	0	0	0	0	1	0	0	0	1	0	1	0	1
A0A2R8Y7M3;A0A2R8Y5S7;P35241;P35241-5;P35241-4;V9GZ54;E9PQ82;E9PNV3;A0A2R8Y5P0;P35241-3;P35241-2	A0A2R8Y7M3;A0A2R8Y5S7;P35241;P35241-5;P35241-4	6;6;6;6;4;2;2;2;1;1;1	1;1;1;1;1;0;0;0;0;0;1	1;1;1;1;1;0;0;0;0;0;1	Radixin	RDX	tr|A0A2R8Y7M3|A0A2R8Y7M3_HUMAN Radixin OS=Homo sapiens OX=9606 GN=RDX PE=1 SV=1;tr|A0A2R8Y5S7|A0A2R8Y5S7_HUMAN Radixin OS=Homo sapiens OX=9606 GN=RDX PE=1 SV=1;sp|P35241|RADI_HUMAN Radixin OS=Homo sapiens OX=9606 GN=RDX PE=1 SV=1;sp|P35241-5|RADI_HUMAN Iso	11	6	1	1	5	6	5	5	5	4	5	6	6	5	6	6	5	5	4	0	1	0	0	0	0	0	1	1	1	1	1	0	0	1	0	1	0	0	0	0	0	1
A0A2R8Y5Z7;A0A2R8Y685	A0A2R8Y5Z7;A0A2R8Y685	20;16	1;1	1;1			tr|A0A2R8Y5Z7|A0A2R8Y5Z7_HUMAN Chromodomain-helicase-DNA-binding protein 4 OS=Homo sapiens OX=9606 GN=CHD4 PE=1 SV=1;tr|A0A2R8Y685|A0A2R8Y685_HUMAN Chromodomain-helicase-DNA-binding protein 4 OS=Homo sapiens OX=9606 GN=CHD4 PE=1 SV=1	2	20	1	1	17	17	16	18	17	18	14	17	14	13	15	15	13	16	13	1	1	1	1	1	1	1	1	1	1	1	1	1	1	1	1	1	1	1	1	1	1	1
A0A2R8Y606;O75792	A0A2R8Y606;O75792	1;1	1;1	1;1	Ribonuclease H2 subunit A	RNASEH2A	tr|A0A2R8Y606|A0A2R8Y606_HUMAN Ribonuclease OS=Homo sapiens OX=9606 GN=RNASEH2A PE=1 SV=1;sp|O75792|RNH2A_HUMAN Ribonuclease H2 subunit A OS=Homo sapiens OX=9606 GN=RNASEH2A PE=1 SV=2	2	1	1	1	0	0	0	0	0	0	0	1	0	0	0	1	0	0	0	0	0	0	0	0	0	0	1	0	0	0	1	0	0	0	0	0	0	0	0	0	0	1
A0A2R8Y653;Q9BZX2;Q9BZX2-2	A0A2R8Y653;Q9BZX2	3;3;1	3;3;1	3;3;1	Uridine-cytidine kinase 2	UCK2	tr|A0A2R8Y653|A0A2R8Y653_HUMAN Uridine-cytidine kinase 2 OS=Homo sapiens OX=9606 GN=UCK2 PE=1 SV=1;sp|Q9BZX2|UCK2_HUMAN Uridine-cytidine kinase 2 OS=Homo sapiens OX=9606 GN=UCK2 PE=1 SV=1	3	3	3	3	2	1	3	3	1	2	2	1	1	1	1	1	2	1	0	2	1	3	3	1	2	2	1	1	1	1	1	2	1	0	2	1	3	3	1	2	2	1
A0A2R8Y6J3;P46777;Q5T7N0;A0A2R8Y4A2	A0A2R8Y6J3;P46777;Q5T7N0	8;8;4;3	8;8;4;3	8;8;4;3	60S ribosomal protein L5	RPL5	tr|A0A2R8Y6J3|A0A2R8Y6J3_HUMAN 60S ribosomal protein L5 (Fragment) OS=Homo sapiens OX=9606 GN=RPL5 PE=1 SV=1;sp|P46777|RL5_HUMAN 60S ribosomal protein L5 OS=Homo sapiens OX=9606 GN=RPL5 PE=1 SV=3;tr|Q5T7N0|Q5T7N0_HUMAN 60S ribosomal protein L5 (Fragment) O	4	8	8	8	7	7	7	5	7	6	8	5	8	8	7	7	5	7	7	7	7	7	5	7	6	8	5	8	8	7	7	5	7	7	7	7	7	5	7	6	8	5
A0A2R8Y6L5;Q13627-4;Q13627-3;Q13627-5;Q13627-2;Q13627;A0A2R8YEY4;E7EMI5;A0A2R8Y443;A0A2R8YDF3;A0A2R8Y6I6;Q9Y463-2;Q9Y463-3;Q9Y463	A0A2R8Y6L5;Q13627-4;Q13627-3;Q13627-5;Q13627-2;Q13627;A0A2R8YEY4;E7EMI5;A0A2R8Y443;A0A2R8YDF3;A0A2R8Y6I6;Q9Y463-2;Q9Y463-3;Q9Y463	2;2;2;2;2;2;1;1;1;1;1;1;1;1	2;2;2;2;2;2;1;1;1;1;1;1;1;1	2;2;2;2;2;2;1;1;1;1;1;1;1;1	Dual specificity tyrosine-phosphorylation-regulated kinase 1A;Dual specificity tyrosine-phosphorylation-regulated kinase 1B	DYRK1A;DYRK1B	tr|A0A2R8Y6L5|A0A2R8Y6L5_HUMAN Dual-specificity tyrosine-phosphorylation-regulated kinase 1A (Fragment) OS=Homo sapiens OX=9606 GN=DYRK1A PE=1 SV=1;sp|Q13627-4|DYR1A_HUMAN Isoform 3 of Dual specificity tyrosine-phosphorylation-regulated kinase 1A OS=Homo s	14	2	2	2	2	1	2	1	2	2	1	2	2	0	1	1	2	2	2	2	1	2	1	2	2	1	2	2	0	1	1	2	2	2	2	1	2	1	2	2	1	2
A0A2R8YDQ9;A0A2R8Y6Y7;Q9P2R7-2;Q9P2R7;Q5T9Q8;Q5T9Q5;A0A0U1RQL1;A0A0U1RRI1	A0A2R8YDQ9;A0A2R8Y6Y7;Q9P2R7-2;Q9P2R7;Q5T9Q8;Q5T9Q5	3;3;3;3;2;2;1;1	3;3;3;3;2;2;1;1	3;3;3;3;2;2;1;1	Succinyl-CoA ligase [ADP-forming] subunit beta, mitochondrial	SUCLA2	tr|A0A2R8YDQ9|A0A2R8YDQ9_HUMAN Succinate--CoA ligase [ADP-forming] subunit beta, mitochondrial OS=Homo sapiens OX=9606 GN=SUCLA2 PE=1 SV=1;tr|A0A2R8Y6Y7|A0A2R8Y6Y7_HUMAN Succinate--CoA ligase [ADP-forming] subunit beta, mitochondrial OS=Homo sapiens OX=960	8	3	3	3	3	3	3	3	2	3	3	2	2	2	3	2	3	3	3	3	3	3	3	2	3	3	2	2	2	3	2	3	3	3	3	3	3	3	2	3	3	2
A0A2R8Y7E1;Q8IY17-5;Q8IY17-2;Q8IY17-3;Q8IY17;Q8IY17-4	A0A2R8Y7E1;Q8IY17-5;Q8IY17-2;Q8IY17-3;Q8IY17;Q8IY17-4	1;1;1;1;1;1	1;1;1;1;1;1	1;1;1;1;1;1	Neuropathy target esterase	PNPLA6	tr|A0A2R8Y7E1|A0A2R8Y7E1_HUMAN Neuropathy target esterase (Fragment) OS=Homo sapiens OX=9606 GN=PNPLA6 PE=1 SV=1;sp|Q8IY17-5|PLPL6_HUMAN Isoform 5 of Neuropathy target esterase OS=Homo sapiens OX=9606 GN=PNPLA6;sp|Q8IY17-2|PLPL6_HUMAN Isoform 2 of Neuropat	6	1	1	1	1	0	1	0	0	1	0	0	0	1	1	0	0	1	1	1	0	1	0	0	1	0	0	0	1	1	0	0	1	1	1	0	1	0	0	1	0	0
A8MUF7;F8W6P5;E9PEW8;A0A2R8Y7R2;E9PFT6;CON__P02070;A0A2R8Y7X9;CON__Q3SX09;P69892;P69891;P68871;P02100;P02042	A8MUF7;F8W6P5;E9PEW8;A0A2R8Y7R2;E9PFT6;CON__P02070;A0A2R8Y7X9;CON__Q3SX09;P69892;P69891;P68871;P02100;P02042	1;1;1;1;1;1;1;1;1;1;1;1;1	1;1;1;1;1;1;1;1;1;1;1;1;1	1;1;1;1;1;1;1;1;1;1;1;1;1	Hemoglobin subunit gamma-2;Hemoglobin subunit gamma-1;Hemoglobin subunit beta;LVV-hemorphin-7;Spinorphin;Hemoglobin subunit epsilon;Hemoglobin subunit delta	HBE1;HBB;HBD;HBG2;HBG1	tr|A8MUF7|A8MUF7_HUMAN Hemoglobin subunit epsilon (Fragment) OS=Homo sapiens OX=9606 GN=HBE1 PE=1 SV=1;tr|F8W6P5|F8W6P5_HUMAN Hemoglobin subunit beta (Fragment) OS=Homo sapiens OX=9606 GN=HBB PE=1 SV=1;tr|E9PEW8|E9PEW8_HUMAN Hemoglobin subunit delta (Fragm	13	1	1	1	0	0	1	0	1	0	1	0	1	1	1	1	0	0	0	0	0	1	0	1	0	1	0	1	1	1	1	0	0	0	0	0	1	0	1	0	1	0
A0A2R8Y7R9;Q13136-2;Q13136;H0YD72;H0YDW2	A0A2R8Y7R9;Q13136-2;Q13136	3;3;3;1;1	3;3;3;1;1	3;3;3;1;1	Liprin-alpha-1	PPFIA1	tr|A0A2R8Y7R9|A0A2R8Y7R9_HUMAN Liprin-alpha-1 (Fragment) OS=Homo sapiens OX=9606 GN=PPFIA1 PE=1 SV=1;sp|Q13136-2|LIPA1_HUMAN Isoform 2 of Liprin-alpha-1 OS=Homo sapiens OX=9606 GN=PPFIA1;sp|Q13136|LIPA1_HUMAN Liprin-alpha-1 OS=Homo sapiens OX=9606 GN=PPFIA	5	3	3	3	1	0	2	2	1	2	2	2	2	0	0	2	1	1	2	1	0	2	2	1	2	2	2	2	0	0	2	1	1	2	1	0	2	2	1	2	2	2
P62263;A0A2R8Y811;E5RH77	P62263;A0A2R8Y811;E5RH77	9;9;6	9;9;6	9;9;6	40S ribosomal protein S14	RPS14	sp|P62263|RS14_HUMAN 40S ribosomal protein S14 OS=Homo sapiens OX=9606 GN=RPS14 PE=1 SV=3;tr|A0A2R8Y811|A0A2R8Y811_HUMAN 40S ribosomal protein S14 (Fragment) OS=Homo sapiens OX=9606 GN=RPS14 PE=1 SV=1;tr|E5RH77|E5RH77_HUMAN 40S ribosomal protein S14 OS=Hom	3	9	9	9	8	9	8	8	8	8	7	8	8	8	8	9	8	8	7	8	9	8	8	8	8	7	8	8	8	8	9	8	8	7	8	9	8	8	8	8	7	8
A0A2R8Y891;P08237;P08237-3;P08237-2;F8VZI0;F8VP00;F8VX13;F8VNX2;F8VZQ1	A0A2R8Y891;P08237;P08237-3;P08237-2;F8VZI0	7;7;7;6;5;2;1;1;1	5;5;5;5;4;2;1;1;1	5;5;5;5;4;2;1;1;1	ATP-dependent 6-phosphofructokinase, muscle type	PFKM	tr|A0A2R8Y891|A0A2R8Y891_HUMAN ATP-dependent 6-phosphofructokinase OS=Homo sapiens OX=9606 GN=PFKM PE=1 SV=1;sp|P08237|PFKAM_HUMAN ATP-dependent 6-phosphofructokinase, muscle type OS=Homo sapiens OX=9606 GN=PFKM PE=1 SV=2;sp|P08237-3|PFKAM_HUMAN Isoform 3	9	7	5	5	4	4	2	5	3	5	4	4	5	6	4	4	3	4	3	2	2	1	3	2	3	2	2	3	4	2	3	2	2	2	2	2	1	3	2	3	2	2
A0A2R8YCN4;A0A2R8YG38;Q01968-2;Q01968	A0A2R8YCN4;A0A2R8YG38;Q01968-2;Q01968	2;2;2;2	2;2;2;2	2;2;2;2	Inositol polyphosphate 5-phosphatase OCRL-1	OCRL	tr|A0A2R8YCN4|A0A2R8YCN4_HUMAN Inositol polyphosphate 5-phosphatase OCRL-1 (Fragment) OS=Homo sapiens OX=9606 GN=OCRL PE=1 SV=1;tr|A0A2R8YG38|A0A2R8YG38_HUMAN Inositol polyphosphate 5-phosphatase OCRL-1 (Fragment) OS=Homo sapiens OX=9606 GN=OCRL PE=1 SV=1;	4	2	2	2	1	0	1	1	1	0	1	0	0	0	2	2	0	0	0	1	0	1	1	1	0	1	0	0	0	2	2	0	0	0	1	0	1	1	1	0	1	0
A0A2R8YD50;E7EWE5;P51659-3;P51659;P51659-2;A0A2R8Y7L2;G5E9S2;E7ET17;E7ER27;E7EPL9;A0A2R8YDT8;A0A2R8YF45;A0A2R8Y7W2	A0A2R8YD50;E7EWE5;P51659-3;P51659;P51659-2;A0A2R8Y7L2;G5E9S2;E7ET17;E7ER27	7;7;7;7;7;5;5;5;4;3;2;2;1	7;7;7;7;7;5;5;5;4;3;2;2;1	7;7;7;7;7;5;5;5;4;3;2;2;1	Peroxisomal multifunctional enzyme type 2;(3R)-hydroxyacyl-CoA dehydrogenase;Enoyl-CoA hydratase 2	HSD17B4	tr|A0A2R8YD50|A0A2R8YD50_HUMAN Peroxisomal multifunctional enzyme type 2 OS=Homo sapiens OX=9606 GN=HSD17B4 PE=1 SV=1;tr|E7EWE5|E7EWE5_HUMAN Peroxisomal multifunctional enzyme type 2 OS=Homo sapiens OX=9606 GN=HSD17B4 PE=1 SV=1;sp|P51659-3|DHB4_HUMAN Isofo	13	7	7	7	5	6	4	2	4	5	7	4	6	1	3	5	3	4	4	5	6	4	2	4	5	7	4	6	1	3	5	3	4	4	5	6	4	2	4	5	7	4
P68400;E7EU96;A0A2R8YD58;A0A2R8YF43;A0A2R8Y5A0;Q8NEV1;A0A2R8YFU2;A0A2R8YDP2;A0A2R8Y4D6;A0A2R8Y4H0;V9GYA2;A0A2R8YEW1;P68400-2;A0A2R8YDY7;A0A2R8YCK2;A0A2R8Y3W6;A0A2R8Y7T1;A0A087WY74;A0A2R8YF47;V9GY80;A0A2R8YEL7;A0A2R8Y797;A0A2R8YCC9	P68400;E7EU96;A0A2R8YD58;A0A2R8YF43;A0A2R8Y5A0;Q8NEV1;A0A2R8YFU2;A0A2R8YDP2;A0A2R8Y4D6;A0A2R8Y4H0;V9GYA2	13;13;13;13;12;11;10;10;8;8;7;6;6;5;4;3;3;3;3;3;3;3;1	13;13;13;13;12;11;10;10;8;8;7;6;6;5;4;3;3;3;3;3;3;3;1	13;13;13;13;12;11;10;10;8;8;7;6;6;5;4;3;3;3;3;3;3;3;1	Casein kinase II subunit alpha;Casein kinase II subunit alpha 3	CSNK2A1;CSNK2A3	sp|P68400|CSK21_HUMAN Casein kinase II subunit alpha OS=Homo sapiens OX=9606 GN=CSNK2A1 PE=1 SV=1;tr|E7EU96|E7EU96_HUMAN Casein kinase II subunit alpha OS=Homo sapiens OX=9606 GN=CSNK2A1 PE=1 SV=1;tr|A0A2R8YD58|A0A2R8YD58_HUMAN Casein kinase II subunit alp	23	13	13	13	10	8	9	10	7	11	10	10	9	10	9	7	9	10	9	10	8	9	10	7	11	10	10	9	10	9	7	9	10	9	10	8	9	10	7	11	10	10
A0A2R8YDE6;Q9UBN7;Q9UBN7-2;A6NDI8;E7EPS2;A0A2R8Y758;H7C0Z9;A0A2R8Y5Z4;A0A2R8YD35;C9J172;Q9BRX7;E7EP63;E7ER52;A0A2R8Y559	A0A2R8YDE6;Q9UBN7;Q9UBN7-2	5;5;4;2;2;1;1;1;1;1;1;1;1;1	5;5;4;2;2;1;1;1;1;1;1;1;1;1	5;5;4;2;2;1;1;1;1;1;1;1;1;1	Histone deacetylase 6	HDAC6	tr|A0A2R8YDE6|A0A2R8YDE6_HUMAN Histone deacetylase OS=Homo sapiens OX=9606 GN=HDAC6 PE=1 SV=1;sp|Q9UBN7|HDAC6_HUMAN Histone deacetylase 6 OS=Homo sapiens OX=9606 GN=HDAC6 PE=1 SV=2;sp|Q9UBN7-2|HDAC6_HUMAN Isoform 2 of Histone deacetylase 6 OS=Homo sapiens	14	5	5	5	2	3	4	3	1	2	5	4	5	2	2	1	3	0	2	2	3	4	3	1	2	5	4	5	2	2	1	3	0	2	2	3	4	3	1	2	5	4
A0A2R8YDT1;P15104	A0A2R8YDT1;P15104	5;5	5;5	5;5	Glutamine synthetase	GLUL	tr|A0A2R8YDT1|A0A2R8YDT1_HUMAN Glutamine synthetase OS=Homo sapiens OX=9606 GN=GLUL PE=1 SV=1;sp|P15104|GLNA_HUMAN Glutamine synthetase OS=Homo sapiens OX=9606 GN=GLUL PE=1 SV=4	2	5	5	5	3	3	4	4	4	3	4	4	5	3	2	2	0	1	1	3	3	4	4	4	3	4	4	5	3	2	2	0	1	1	3	3	4	4	4	3	4	4
A0A2R8YEM3;E7EQV9;P61313;E7ENU7;E7EX53;A0A2R8Y738;P61313-2	A0A2R8YEM3;E7EQV9;P61313;E7ENU7;E7EX53;A0A2R8Y738	7;7;7;6;4;4;3	7;7;7;6;4;4;3	7;7;7;6;4;4;3	Ribosomal protein L15;60S ribosomal protein L15	RPL15	tr|A0A2R8YEM3|A0A2R8YEM3_HUMAN Ribosomal protein L15 (Fragment) OS=Homo sapiens OX=9606 GN=RPL15 PE=1 SV=1;tr|E7EQV9|E7EQV9_HUMAN Ribosomal protein L15 (Fragment) OS=Homo sapiens OX=9606 GN=RPL15 PE=1 SV=1;sp|P61313|RL15_HUMAN 60S ribosomal protein L15 OS=	7	7	7	7	5	7	5	6	6	5	7	6	5	6	7	6	6	6	5	5	7	5	6	6	5	7	6	5	6	7	6	6	6	5	5	7	5	6	6	5	7	6
A0A2R8YEP4;P30043;A0A2R8Y7Y9;M0QZL1;M0R192	A0A2R8YEP4;P30043;A0A2R8Y7Y9;M0QZL1;M0R192	2;2;1;1;1	2;2;1;1;1	2;2;1;1;1	Flavin reductase (NADPH)	BLVRB	tr|A0A2R8YEP4|A0A2R8YEP4_HUMAN Flavin reductase (NADPH) OS=Homo sapiens OX=9606 GN=BLVRB PE=1 SV=1;sp|P30043|BLVRB_HUMAN Flavin reductase (NADPH) OS=Homo sapiens OX=9606 GN=BLVRB PE=1 SV=3;tr|A0A2R8Y7Y9|A0A2R8Y7Y9_HUMAN Flavin reductase (NADPH) OS=Homo sap	5	2	2	2	1	2	1	1	1	0	2	2	2	1	2	0	0	0	1	1	2	1	1	1	0	2	2	2	1	2	0	0	0	1	1	2	1	1	1	0	2	2
H3BMM5;A0A2R8YF87;Q96AX1;A0A2R8Y5U3;F5H6Y0	H3BMM5;A0A2R8YF87;Q96AX1;A0A2R8Y5U3	3;3;3;2;1	3;3;3;2;1	3;3;3;2;1	Vacuolar protein sorting-associated protein 33A	VPS33A	tr|H3BMM5|H3BMM5_HUMAN Uncharacterized protein OS=Homo sapiens OX=9606 PE=3 SV=1;tr|A0A2R8YF87|A0A2R8YF87_HUMAN Vacuolar protein sorting-associated protein 33A OS=Homo sapiens OX=9606 GN=VPS33A PE=1 SV=1;sp|Q96AX1|VP33A_HUMAN Vacuolar protein sorting-assoc	5	3	3	3	0	2	0	1	2	3	0	0	1	2	0	2	0	2	2	0	2	0	1	2	3	0	0	1	2	0	2	0	2	2	0	2	0	1	2	3	0	0
B9EGQ5;M0QXA7;A0A2R8YFV2;O95785-2;O95785-4;O95785-3;O95785	B9EGQ5;M0QXA7;A0A2R8YFV2;O95785-2;O95785-4;O95785-3;O95785	5;5;5;5;5;5;5	5;5;5;5;5;5;5	5;5;5;5;5;5;5	Protein Wiz	WIZ	tr|B9EGQ5|B9EGQ5_HUMAN Protein Wiz OS=Homo sapiens OX=9606 GN=WIZ PE=1 SV=1;tr|M0QXA7|M0QXA7_HUMAN Protein Wiz OS=Homo sapiens OX=9606 GN=WIZ PE=1 SV=1;tr|A0A2R8YFV2|A0A2R8YFV2_HUMAN Protein Wiz OS=Homo sapiens OX=9606 GN=WIZ PE=1 SV=1;sp|O95785-2|WIZ_HUMA	7	5	5	5	3	3	3	4	3	4	4	3	4	2	2	2	3	2	2	3	3	3	4	3	4	4	3	4	2	2	2	3	2	2	3	3	3	4	3	4	4	3
E9PDQ5;B1ALK7;A0A2R8YG42;Q14155-6;Q14155-1;Q14155-5;Q14155-2;Q14155-3;Q14155;E7EUY6;F6SJA5;Q15052-2;Q15052	E9PDQ5;B1ALK7;A0A2R8YG42;Q14155-6;Q14155-1;Q14155-5;Q14155-2;Q14155-3;Q14155;E7EUY6	4;4;4;4;4;4;4;4;4;3;1;1;1	4;4;4;4;4;4;4;4;4;3;1;1;1	4;4;4;4;4;4;4;4;4;3;1;1;1	Rho guanine nucleotide exchange factor 7	ARHGEF7	tr|E9PDQ5|E9PDQ5_HUMAN Rho guanine nucleotide exchange factor 7 OS=Homo sapiens OX=9606 GN=ARHGEF7 PE=1 SV=1;tr|B1ALK7|B1ALK7_HUMAN Rho guanine nucleotide exchange factor 7 OS=Homo sapiens OX=9606 GN=ARHGEF7 PE=1 SV=1;tr|A0A2R8YG42|A0A2R8YG42_HUMAN Rho gua	13	4	4	4	2	1	2	3	2	1	1	2	3	1	0	1	2	1	2	2	1	2	3	2	1	1	2	3	1	0	1	2	1	2	2	1	2	3	2	1	1	2
A0A2U3TZH3;Q05639;A0A2R8Y488;A0A2R8Y660;A0A2R8YDN5	A0A2U3TZH3;Q05639	13;13;6;5;3	4;4;1;1;1	4;4;1;1;1	Elongation factor 1-alpha 2	EEF1A2	tr|A0A2U3TZH3|A0A2U3TZH3_HUMAN Elongation factor 1-alpha 2 OS=Homo sapiens OX=9606 GN=EEF1A2 PE=4 SV=1;sp|Q05639|EF1A2_HUMAN Elongation factor 1-alpha 2 OS=Homo sapiens OX=9606 GN=EEF1A2 PE=1 SV=1	5	13	4	4	13	13	12	13	12	12	12	13	12	13	13	12	13	13	13	4	4	3	4	3	4	3	4	3	4	4	3	4	4	4	4	4	3	4	3	4	3	4
A0A2U3TZL8;H7BYN4;Q02241-3;Q02241-2;Q02241	A0A2U3TZL8;H7BYN4;Q02241-3;Q02241-2;Q02241	2;2;2;2;2	2;2;2;2;2	2;2;2;2;2	Kinesin-like protein;Kinesin-like protein KIF23	KIF23	tr|A0A2U3TZL8|A0A2U3TZL8_HUMAN Kinesin-like protein KIF23 OS=Homo sapiens OX=9606 GN=KIF23 PE=4 SV=1;tr|H7BYN4|H7BYN4_HUMAN Kinesin-like protein OS=Homo sapiens OX=9606 GN=KIF23 PE=1 SV=1;sp|Q02241-3|KIF23_HUMAN Isoform 3 of Kinesin-like protein KIF23 OS=H	5	2	2	2	1	1	1	1	1	1	2	1	0	2	2	1	1	1	2	1	1	1	1	1	1	2	1	0	2	2	1	1	1	2	1	1	1	1	1	1	2	1
A0MZ66-2;A0MZ66-8;A0MZ66-4;A0MZ66-5;A0MZ66-6;A0MZ66;A0MZ66-3	A0MZ66-2;A0MZ66-8;A0MZ66-4;A0MZ66-5;A0MZ66-6;A0MZ66;A0MZ66-3	5;5;5;5;5;5;5	5;5;5;5;5;5;5	5;5;5;5;5;5;5	Shootin-1	KIAA1598	sp|A0MZ66-2|SHOT1_HUMAN Isoform 2 of Shootin-1 OS=Homo sapiens OX=9606 GN=SHTN1;sp|A0MZ66-8|SHOT1_HUMAN Isoform 8 of Shootin-1 OS=Homo sapiens OX=9606 GN=SHTN1;sp|A0MZ66-4|SHOT1_HUMAN Isoform 4 of Shootin-1 OS=Homo sapiens OX=9606 GN=SHTN1;sp|A0MZ66-5|SHOT	7	5	5	5	3	4	2	5	3	4	4	5	4	4	3	3	3	2	3	3	4	2	5	3	4	4	5	4	4	3	3	3	2	3	3	4	2	5	3	4	4	5
A1L0T0;M0R026;M0QZX5;E9PJS0;M0R1B5;E9PL44	A1L0T0;M0R026	8;7;3;3;2;2	8;7;3;3;2;2	8;7;3;3;2;2	Acetolactate synthase-like protein	ILVBL	sp|A1L0T0|ILVBL_HUMAN Acetolactate synthase-like protein OS=Homo sapiens OX=9606 GN=ILVBL PE=1 SV=2;tr|M0R026|M0R026_HUMAN Acetolactate synthase-like protein OS=Homo sapiens OX=9606 GN=ILVBL PE=1 SV=1	6	8	8	8	7	7	7	6	5	6	4	6	5	3	4	4	7	3	7	7	7	7	6	5	6	4	6	5	3	4	4	7	3	7	7	7	7	6	5	6	4	6
A2A283;F8WCE4;B5MCD7;O43759-2;O43759	A2A283;F8WCE4;B5MCD7;O43759-2;O43759	1;1;1;1;1	1;1;1;1;1	1;1;1;1;1	Synaptogyrin-1	SYNGR1	tr|A2A283|A2A283_HUMAN Synaptogyrin-1 OS=Homo sapiens OX=9606 GN=SYNGR1 PE=1 SV=1;tr|F8WCE4|F8WCE4_HUMAN Synaptogyrin-1 OS=Homo sapiens OX=9606 GN=SYNGR1 PE=1 SV=1;tr|B5MCD7|B5MCD7_HUMAN cDNA FLJ52856, highly similar to Synaptogyrin-1 OS=Homo sapiens OX=96	5	1	1	1	0	0	0	1	0	0	1	1	1	0	0	1	0	0	0	0	0	0	1	0	0	1	1	1	0	0	1	0	0	0	0	0	0	1	0	0	1	1
A2A2D0;P16949;P16949-2;E5RGX5;Q93045;Q93045-2	A2A2D0;P16949;P16949-2	4;4;4;1;1;1	4;4;4;1;1;1	4;4;4;1;1;1	Stathmin	STMN1	tr|A2A2D0|A2A2D0_HUMAN Stathmin (Fragment) OS=Homo sapiens OX=9606 GN=STMN1 PE=1 SV=8;sp|P16949|STMN1_HUMAN Stathmin OS=Homo sapiens OX=9606 GN=STMN1 PE=1 SV=3;sp|P16949-2|STMN1_HUMAN Isoform 2 of Stathmin OS=Homo sapiens OX=9606 GN=STMN1	6	4	4	4	2	3	1	1	1	1	3	1	3	1	2	2	1	1	1	2	3	1	1	1	1	3	1	3	1	2	2	1	1	1	2	3	1	1	1	1	3	1
Q9Y672;A2A2G4;S4R350	Q9Y672;A2A2G4;S4R350	3;3;2	3;3;2	3;3;2	Dolichyl pyrophosphate Man9GlcNAc2 alpha-1,3-glucosyltransferase	ALG6	sp|Q9Y672|ALG6_HUMAN Dolichyl pyrophosphate Man9GlcNAc2 alpha-1,3-glucosyltransferase OS=Homo sapiens OX=9606 GN=ALG6 PE=1 SV=2;tr|A2A2G4|A2A2G4_HUMAN Alpha-1,3-glucosyltransferase OS=Homo sapiens OX=9606 GN=ALG6 PE=1 SV=1;tr|S4R350|S4R350_HUMAN Alpha-1,3-	3	3	3	3	3	3	1	3	2	3	2	0	1	1	1	2	1	2	2	3	3	1	3	2	3	2	0	1	1	1	2	1	2	2	3	3	1	3	2	3	2	0
A2A2Q9;Q9Y312	A2A2Q9;Q9Y312	5;5	5;5	5;5	Protein AAR2 homolog	AAR2	tr|A2A2Q9|A2A2Q9_HUMAN Protein AAR2 homolog OS=Homo sapiens OX=9606 GN=AAR2 PE=1 SV=1;sp|Q9Y312|AAR2_HUMAN Protein AAR2 homolog OS=Homo sapiens OX=9606 GN=AAR2 PE=1 SV=2	2	5	5	5	2	2	1	4	3	4	5	3	5	2	2	1	4	4	3	2	2	1	4	3	4	5	3	5	2	2	1	4	4	3	2	2	1	4	3	4	5	3
H7BYP1;G5E9G1;A2A3F3;A2A3F4;E9PBI7;A2A3F7;Q9HCF6-8;Q9HCF6-4;Q9HCF6-2;Q9HCF6-5;Q9HCF6-6;Q9HCF6-3;Q9HCF6-7;Q9HCF6;Q9HCF6-11	H7BYP1;G5E9G1;A2A3F3;A2A3F4;E9PBI7;A2A3F7;Q9HCF6-8;Q9HCF6-4;Q9HCF6-2;Q9HCF6-5;Q9HCF6-6;Q9HCF6-3;Q9HCF6-7;Q9HCF6;Q9HCF6-11	1;1;1;1;1;1;1;1;1;1;1;1;1;1;1	1;1;1;1;1;1;1;1;1;1;1;1;1;1;1	1;1;1;1;1;1;1;1;1;1;1;1;1;1;1	Transient receptor potential cation channel subfamily M member 3	TRPM3	tr|H7BYP1|H7BYP1_HUMAN Transient receptor potential cation channel subfamily M member 3 OS=Homo sapiens OX=9606 GN=TRPM3 PE=1 SV=2;tr|G5E9G1|G5E9G1_HUMAN Transient receptor potential cation channel subfamily M member 3 OS=Homo sapiens OX=9606 GN=TRPM3 PE=1	15	1	1	1	1	1	1	1	1	1	0	1	0	1	1	1	1	1	1	1	1	1	1	1	1	0	1	0	1	1	1	1	1	1	1	1	1	1	1	1	0	1
A2AEA2;P10321;A0A140T9U8;A0A140T921;O19617;A0A140T9H5;A0A1W2PRU9;A0A140T962;Q29963;A0A140T9E1;A0A140T9J9;A0A1W2PR11;A0A140T9B3;A0A140TA05;Q29865;A0A140T942;A0A140T9L3;A0A1W2PRZ0;Q07000;A0A140T937;P30508;A0A140T912;P30505;A0A140T930;A0A0G2JH50;A0A1W2PRX1;A2BF26;Q29960-2;A0A1W2PP77;F8W9Z8;A0A140TA21;P30510;Q9TNN7;A0A140T9D4;Q29960;Q31612;Q95604;A0A140TA12;A0A140T9Z7;A0A140T9M5;A0A0G2JIF0;A0A140T9W2…	A2AEA2;P10321;A0A140T9U8;A0A140T921;O19617;A0A140T9H5;A0A1W2PRU9;A0A140T962;Q29963;A0A140T9E1;A0A140T9J9;A0A1W2PR11;A0A140T9B3;A0A140TA05;Q29865;A0A140T942;A0A140T9L3	9;9;8;8;8;8;6;6;6;6;6;6;6;5;5;5;5;4;4;4;4;4;4;4;3;3;3;3;3;3;3;3;3;3;3;3;3;3;3;3;3;2;2;2;2;2;2;2;2;2;2;2;2;2;2;2;2;2;1;1;1;1;1;1;1;1;1;1;1;1;1;1;1;1	9;9;8;8;8;8;6;6;6;6;6;6;6;5;5;5;5;4;4;4;4;4;4;4;3;3;3;3;3;3;3;3;3;3;3;3;3;3;3;3;3;2;2;2;2;2;2;2;2;2;2;2;2;2;2;2;2;2;1;1;1;1;1;1;1;1;1;1;1;1;1;1;1;1	3;3;2;2;2;2;2;1;1;2;1;1;1;1;1;1;1;0;0;0;0;0;0;0;0;0;0;0;0;1;0;0;0;0;0;0;0;1;1;0;0;0;0;0;0;0;0;0;0;0;0;0;0;0;0;0;0;0;0;0;0;0;0;0;0;0;0;0;0;0;0;0;0;0	HLA class I histocompatibility antigen, Cw-7 alpha chain;HLA class I histocompatibility antigen, Cw-6 alpha chain;HLA class I histocompatibility antigen, Cw-18 alpha chain	HLA-C	tr|A2AEA2|A2AEA2_HUMAN HLA class I histocompatibility antigen, Cw-6 alpha chain OS=Homo sapiens OX=9606 GN=HLA-C PE=1 SV=2;sp|P10321|1C07_HUMAN HLA class I histocompatibility antigen, Cw-7 alpha chain OS=Homo sapiens OX=9606 GN=HLA-C PE=1 SV=3;tr|A0A140T9U	74	9	9	3	8	5	7	8	6	8	6	4	8	7	6	7	7	6	7	8	5	7	8	6	8	6	4	8	7	6	7	7	6	7	3	2	2	3	2	3	2	2
A2IDC7;Q4TT37;A2IDC6;Q13084	A2IDC7;Q4TT37;A2IDC6;Q13084	3;3;3;3	3;3;3;3	3;3;3;3	39S ribosomal protein L28, mitochondrial	MRPL28	tr|A2IDC7|A2IDC7_HUMAN 39S ribosomal protein L28, mitochondrial (Fragment) OS=Homo sapiens OX=9606 GN=MRPL28 PE=1 SV=1;tr|Q4TT37|Q4TT37_HUMAN 39S ribosomal protein L28, mitochondrial (Fragment) OS=Homo sapiens OX=9606 GN=MRPL28 PE=1 SV=1;tr|A2IDC6|A2IDC6_H	4	3	3	3	3	2	2	2	2	3	3	3	3	3	3	3	3	2	2	3	2	2	2	2	3	3	3	3	3	3	3	3	2	2	3	2	2	2	2	3	3	3
A3KMH1;A3KMH1-3;A3KMH1-2	A3KMH1;A3KMH1-3;A3KMH1-2	10;10;8	10;10;8	10;10;8	von Willebrand factor A domain-containing protein 8	VWA8	sp|A3KMH1|VWA8_HUMAN von Willebrand factor A domain-containing protein 8 OS=Homo sapiens OX=9606 GN=VWA8 PE=1 SV=2;sp|A3KMH1-3|VWA8_HUMAN Isoform 3 of von Willebrand factor A domain-containing protein 8 OS=Homo sapiens OX=9606 GN=VWA8;sp|A3KMH1-2|VWA8_HUMA	3	10	10	10	9	8	8	7	6	7	7	7	7	6	3	5	8	8	9	9	8	8	7	6	7	7	7	7	6	3	5	8	8	9	9	8	8	7	6	7	7	7
A4FU49-6	A4FU49-6	1	1	1			sp|A4FU49-6|SH321_HUMAN Isoform 5 of SH3 domain-containing protein 21 OS=Homo sapiens OX=9606 GN=SH3D21	1	1	1	1	0	0	0	0	0	0	0	0	0	0	0	0	1	0	0	0	0	0	0	0	0	0	0	0	0	0	0	1	0	0	0	0	0	0	0	0	0	0
A5YKK6;A5YKK6-2;A5YKK6-3;A5YKK6-4;H3BNB1;H3BMZ2;H3BR89;H3BMH0;H3BTH2;H3BVC9	A5YKK6;A5YKK6-2;A5YKK6-3;A5YKK6-4	23;22;20;15;3;3;2;2;1;1	23;22;20;15;3;3;2;2;1;1	23;22;20;15;3;3;2;2;1;1	CCR4-NOT transcription complex subunit 1	CNOT1	sp|A5YKK6|CNOT1_HUMAN CCR4-NOT transcription complex subunit 1 OS=Homo sapiens OX=9606 GN=CNOT1 PE=1 SV=2;sp|A5YKK6-2|CNOT1_HUMAN Isoform 2 of CCR4-NOT transcription complex subunit 1 OS=Homo sapiens OX=9606 GN=CNOT1;sp|A5YKK6-3|CNOT1_HUMAN Isoform 3 of CC	10	23	23	23	8	10	12	17	16	17	19	19	15	10	11	17	15	16	11	8	10	12	17	16	17	19	19	15	10	11	17	15	16	11	8	10	12	17	16	17	19	19
A6NCC9;E9PME3;C9JHT9;C9JJV1;Q9Y5U2-2;Q9Y5U2;E9PL88;C9JDU0	A6NCC9;E9PME3;C9JHT9;C9JJV1;Q9Y5U2-2;Q9Y5U2;E9PL88;C9JDU0	2;2;2;2;2;2;1;1	2;2;2;2;2;2;1;1	2;2;2;2;2;2;1;1	Protein TSSC4	TSSC4	tr|A6NCC9|A6NCC9_HUMAN Protein TSSC4 OS=Homo sapiens OX=9606 GN=TSSC4 PE=1 SV=1;tr|E9PME3|E9PME3_HUMAN Protein TSSC4 (Fragment) OS=Homo sapiens OX=9606 GN=TSSC4 PE=1 SV=1;tr|C9JHT9|C9JHT9_HUMAN Protein TSSC4 (Fragment) OS=Homo sapiens OX=9606 GN=TSSC4 PE=1	8	2	2	2	1	1	0	1	2	2	2	2	2	2	1	1	1	1	2	1	1	0	1	2	2	2	2	2	2	1	1	1	1	2	1	1	0	1	2	2	2	2
A6NDA1;Q99871-3;Q99871;Q99871-2	A6NDA1;Q99871-3;Q99871;Q99871-2	1;1;1;1	1;1;1;1	1;1;1;1	HAUS augmin-like complex subunit 7	HAUS7	tr|A6NDA1|A6NDA1_HUMAN HAUS augmin-like complex subunit 7 OS=Homo sapiens OX=9606 GN=HAUS7 PE=1 SV=1;sp|Q99871-3|HAUS7_HUMAN Isoform 3 of HAUS augmin-like complex subunit 7 OS=Homo sapiens OX=9606 GN=HAUS7;sp|Q99871|HAUS7_HUMAN HAUS augmin-like complex sub	4	1	1	1	1	1	1	1	1	1	1	1	1	1	1	1	1	1	1	1	1	1	1	1	1	1	1	1	1	1	1	1	1	1	1	1	1	1	1	1	1	1
A6NL93;A6NEL0;P05114	A6NL93;A6NEL0;P05114	3;3;3	3;3;3	3;3;3	Non-histone chromosomal protein HMG-14	HMGN1	tr|A6NL93|A6NL93_HUMAN Non-histone chromosomal protein HMG-14 OS=Homo sapiens OX=9606 GN=HMGN1 PE=1 SV=1;tr|A6NEL0|A6NEL0_HUMAN Non-histone chromosomal protein HMG-14 OS=Homo sapiens OX=9606 GN=HMGN1 PE=1 SV=1;sp|P05114|HMGN1_HUMAN Non-histone chromosomal	3	3	3	3	3	3	3	3	3	3	2	3	3	3	3	3	3	3	2	3	3	3	3	3	3	2	3	3	3	3	3	3	3	2	3	3	3	3	3	3	2	3
A6NEM2;P51610-2;P51610;P51610-4;P51610-3;H7C1C4	A6NEM2;P51610-2;P51610;P51610-4	13;13;13;13;5;3	13;13;13;13;5;3	13;13;13;13;5;3	Host cell factor 1;HCF N-terminal chain 1;HCF N-terminal chain 2;HCF N-terminal chain 3;HCF N-terminal chain 4;HCF N-terminal chain 5;HCF N-terminal chain 6;HCF C-terminal chain 1;HCF C-terminal chain 2;HCF C-terminal chain 3;HCF C-terminal chain 4;HCF C-terminal chain 5;HCF C-terminal chain 6	HCFC1	tr|A6NEM2|A6NEM2_HUMAN Host cell factor 1 OS=Homo sapiens OX=9606 GN=HCFC1 PE=1 SV=2;sp|P51610-2|HCFC1_HUMAN Isoform 2 of Host cell factor 1 OS=Homo sapiens OX=9606 GN=HCFC1;sp|P51610|HCFC1_HUMAN Host cell factor 1 OS=Homo sapiens OX=9606 GN=HCFC1 PE=1 SV=	6	13	13	13	8	10	10	12	11	9	13	11	12	9	5	12	6	8	10	8	10	10	12	11	9	13	11	12	9	5	12	6	8	10	8	10	10	12	11	9	13	11
A6NEM5;Q92643;B1AK81;Q92643-2	A6NEM5;Q92643;B1AK81;Q92643-2	2;2;1;1	2;2;1;1	2;2;1;1	GPI-anchor transamidase	PIGK	tr|A6NEM5|A6NEM5_HUMAN GPI-anchor transamidase OS=Homo sapiens OX=9606 GN=PIGK PE=1 SV=1;sp|Q92643|GPI8_HUMAN GPI-anchor transamidase OS=Homo sapiens OX=9606 GN=PIGK PE=1 SV=2;tr|B1AK81|B1AK81_HUMAN GPI-anchor transamidase OS=Homo sapiens OX=9606 GN=PIGK P	4	2	2	2	2	2	2	2	1	1	1	1	1	2	1	2	2	2	1	2	2	2	2	1	1	1	1	1	2	1	2	2	2	1	2	2	2	2	1	1	1	1
D6RAX1;D6RCT8;A6NFV8;Q96EV8-2;Q96EV8	D6RAX1;D6RCT8;A6NFV8;Q96EV8-2;Q96EV8	1;1;1;1;1	1;1;1;1;1	1;1;1;1;1	Dysbindin	DTNBP1	tr|D6RAX1|D6RAX1_HUMAN Dysbindin OS=Homo sapiens OX=9606 GN=DTNBP1 PE=1 SV=1;tr|D6RCT8|D6RCT8_HUMAN Dysbindin OS=Homo sapiens OX=9606 GN=DTNBP1 PE=1 SV=1;tr|A6NFV8|A6NFV8_HUMAN Dysbindin OS=Homo sapiens OX=9606 GN=DTNBP1 PE=1 SV=3;sp|Q96EV8-2|DTBP1_HUMAN I	5	1	1	1	0	1	1	1	1	1	1	0	1	1	1	1	1	1	0	0	1	1	1	1	1	1	0	1	1	1	1	1	1	0	0	1	1	1	1	1	1	0
A6NFX8;Q9UKK9;A6NJU6;A6NCQ0;C9JYY9;H0YEY4	A6NFX8;Q9UKK9;A6NJU6;A6NCQ0	6;6;5;4;2;2	6;6;5;4;2;2	6;6;5;4;2;2	ADP-sugar pyrophosphatase	NUDT5	tr|A6NFX8|A6NFX8_HUMAN ADP-sugar pyrophosphatase OS=Homo sapiens OX=9606 GN=NUDT5 PE=1 SV=1;sp|Q9UKK9|NUDT5_HUMAN ADP-sugar pyrophosphatase OS=Homo sapiens OX=9606 GN=NUDT5 PE=1 SV=1;tr|A6NJU6|A6NJU6_HUMAN ADP-sugar pyrophosphatase OS=Homo sapiens OX=9606	6	6	6	6	5	4	4	5	6	5	6	6	5	5	6	5	5	6	5	5	4	4	5	6	5	6	6	5	5	6	5	5	6	5	5	4	4	5	6	5	6	6
A6NGJ0;P51808;F2Z328	A6NGJ0;P51808;F2Z328	2;2;1	2;2;1	2;2;1	Dynein light chain Tctex-type 3	DYNLT3	tr|A6NGJ0|A6NGJ0_HUMAN Dynein light chain Tctex-type 3 OS=Homo sapiens OX=9606 GN=DYNLT3 PE=1 SV=1;sp|P51808|DYLT3_HUMAN Dynein light chain Tctex-type 3 OS=Homo sapiens OX=9606 GN=DYNLT3 PE=1 SV=1;tr|F2Z328|F2Z328_HUMAN Dynein light chain Tctex-type 3 OS=H	3	2	2	2	1	0	1	1	1	1	2	1	2	0	1	1	0	0	1	1	0	1	1	1	1	2	1	2	0	1	1	0	0	1	1	0	1	1	1	1	2	1
H3BU16;A6NGP5;Q9H910-2;Q9H910;Q9H910-3;H3BMT0;H3BTV5;H3BMV3	H3BU16;A6NGP5;Q9H910-2;Q9H910;Q9H910-3;H3BMT0;H3BTV5;H3BMV3	4;4;4;4;4;3;3;3	4;4;4;4;4;3;3;3	4;4;4;4;4;3;3;3	Hematological and neurological expressed 1-like protein	HN1L	tr|H3BU16|H3BU16_HUMAN Jupiter microtubule-associated homolog 2 (Fragment) OS=Homo sapiens OX=9606 GN=JPT2 PE=1 SV=1;tr|A6NGP5|A6NGP5_HUMAN Jupiter microtubule-associated homolog 2 OS=Homo sapiens OX=9606 GN=JPT2 PE=1 SV=2;sp|Q9H910-2|JUPI2_HUMAN Isoform 2	8	4	4	4	3	2	2	3	3	4	2	4	4	3	4	2	4	4	2	3	2	2	3	3	4	2	4	4	3	4	2	4	4	2	3	2	2	3	3	4	2	4
J3KQ18;B5MC82;P30046-2;P30046;A6NHG4	J3KQ18;B5MC82;P30046-2;P30046;A6NHG4	1;1;1;1;1	1;1;1;1;1	1;1;1;1;1	D-dopachrome decarboxylase;D-dopachrome decarboxylase-like protein	DDT;DDTL	tr|J3KQ18|J3KQ18_HUMAN D-dopachrome decarboxylase OS=Homo sapiens OX=9606 GN=DDT PE=1 SV=1;tr|B5MC82|B5MC82_HUMAN D-dopachrome decarboxylase OS=Homo sapiens OX=9606 GN=DDT PE=4 SV=2;sp|P30046-2|DOPD_HUMAN Isoform 2 of D-dopachrome decarboxylase OS=Homo sap	5	1	1	1	1	1	0	1	0	0	1	1	1	1	1	1	1	1	0	1	1	0	1	0	0	1	1	1	1	1	1	1	1	0	1	1	0	1	0	0	1	1
A6NHL2-2;A6NHL2	A6NHL2-2;A6NHL2	5;5	1;1	1;1	Tubulin alpha chain-like 3	TUBAL3	sp|A6NHL2-2|TBAL3_HUMAN Isoform 2 of Tubulin alpha chain-like 3 OS=Homo sapiens OX=9606 GN=TUBAL3;sp|A6NHL2|TBAL3_HUMAN Tubulin alpha chain-like 3 OS=Homo sapiens OX=9606 GN=TUBAL3 PE=1 SV=2	2	5	1	1	4	4	5	5	5	5	3	4	5	4	4	5	4	5	5	0	0	1	1	1	1	0	0	1	0	0	1	0	1	1	0	0	1	1	1	1	0	0
A6NHQ2	A6NHQ2	5	2	2	rRNA/tRNA 2-O-methyltransferase fibrillarin-like protein 1	FBLL1	sp|A6NHQ2|FBLL1_HUMAN rRNA/tRNA 2-O-methyltransferase fibrillarin-like protein 1 OS=Homo sapiens OX=9606 GN=FBLL1 PE=3 SV=2	1	5	2	2	5	5	5	5	5	5	5	5	5	5	5	5	5	5	5	2	2	2	2	2	2	2	2	2	2	2	2	2	2	2	2	2	2	2	2	2	2	2
A6NHR9;A6NHR9-2;J3KTL8;A6NHR9-3;A0A2R8YCU7;A0A2R8YE92;J3QSH1;J3KRK8;J3KTK7	A6NHR9;A6NHR9-2;J3KTL8	77;74;41;27;8;6;3;2;1	77;74;41;27;8;6;3;2;1	77;74;41;27;8;6;3;2;1	Structural maintenance of chromosomes flexible hinge domain-containing protein 1	SMCHD1	sp|A6NHR9|SMHD1_HUMAN Structural maintenance of chromosomes flexible hinge domain-containing protein 1 OS=Homo sapiens OX=9606 GN=SMCHD1 PE=1 SV=2;sp|A6NHR9-2|SMHD1_HUMAN Isoform 2 of Structural maintenance of chromosomes flexible hinge domain-containing p	9	77	77	77	52	55	55	61	61	55	62	66	61	63	67	69	55	64	57	52	55	55	61	61	55	62	66	61	63	67	69	55	64	57	52	55	55	61	61	55	62	66
A6NIT2;A6NMN0;P46020-3;P46020-2;P46020;P46019	A6NIT2;A6NMN0;P46020-3;P46020-2;P46020;P46019	2;2;2;2;2;1	2;2;2;2;2;1	2;2;2;2;2;1	Phosphorylase b kinase regulatory subunit alpha, skeletal muscle isoform;Phosphorylase b kinase regulatory subunit alpha, liver isoform	PHKA1;PHKA2	tr|A6NIT2|A6NIT2_HUMAN Phosphorylase b kinase regulatory subunit OS=Homo sapiens OX=9606 GN=PHKA1 PE=1 SV=1;tr|A6NMN0|A6NMN0_HUMAN Phosphorylase b kinase regulatory subunit OS=Homo sapiens OX=9606 GN=PHKA1 PE=1 SV=1;sp|P46020-3|KPB1_HUMAN Isoform 3 of Phos	6	2	2	2	2	2	1	2	2	2	2	2	2	2	1	0	2	2	1	2	2	1	2	2	2	2	2	2	2	1	0	2	2	1	2	2	1	2	2	2	2	2
A6NJA2;P54578-2;P54578-3;P54578	A6NJA2;P54578-2;P54578-3;P54578	1;1;1;1	1;1;1;1	1;1;1;1	Ubiquitin carboxyl-terminal hydrolase;Ubiquitin carboxyl-terminal hydrolase 14	USP14	tr|A6NJA2|A6NJA2_HUMAN Ubiquitin carboxyl-terminal hydrolase 14 OS=Homo sapiens OX=9606 GN=USP14 PE=1 SV=2;sp|P54578-2|UBP14_HUMAN Isoform 2 of Ubiquitin carboxyl-terminal hydrolase 14 OS=Homo sapiens OX=9606 GN=USP14;sp|P54578-3|UBP14_HUMAN Isoform 3 of U	4	1	1	1	1	0	1	0	1	0	0	1	1	1	1	1	0	1	1	1	0	1	0	1	0	0	1	1	1	1	1	0	1	1	1	0	1	0	1	0	0	1
A6NJD9;A8MVT4;A8MYK1;Q16540;H7C2P7	A6NJD9;A8MVT4;A8MYK1;Q16540;H7C2P7	3;3;3;3;2	3;3;3;3;2	3;3;3;3;2	39S ribosomal protein L23, mitochondrial	MRPL23	tr|A6NJD9|A6NJD9_HUMAN 39S ribosomal protein L23, mitochondrial OS=Homo sapiens OX=9606 GN=MRPL23 PE=1 SV=1;tr|A8MVT4|A8MVT4_HUMAN 39S ribosomal protein L23, mitochondrial OS=Homo sapiens OX=9606 GN=MRPL23 PE=1 SV=1;tr|A8MYK1|A8MYK1_HUMAN 39S ribosomal pro	5	3	3	3	2	3	2	2	2	2	2	3	2	2	2	2	3	2	2	2	3	2	2	2	2	2	3	2	2	2	2	3	2	2	2	3	2	2	2	2	2	3
A6NKT7;J3KNE0;Q7Z3J3	A6NKT7;J3KNE0;Q7Z3J3	16;15;14	2;1;2	2;1;2	RanBP2-like and GRIP domain-containing protein 3;RanBP2-like and GRIP domain-containing protein 4	RGPD3;RGPD4	sp|A6NKT7|RGPD3_HUMAN RanBP2-like and GRIP domain-containing protein 3 OS=Homo sapiens OX=9606 GN=RGPD3 PE=3 SV=2;tr|J3KNE0|J3KNE0_HUMAN RanBP2-like and GRIP domain-containing protein 3 OS=Homo sapiens OX=9606 GN=RGPD3 PE=4 SV=2;sp|Q7Z3J3|RGPD4_HUMAN RanBP	3	16	2	2	11	12	11	14	12	13	15	15	16	13	14	13	12	13	13	1	0	0	1	1	1	2	1	2	1	1	2	0	1	0	1	0	0	1	1	1	2	1
A6NLH6;Q9P003	A6NLH6;Q9P003	1;1	1;1	1;1	Protein cornichon homolog 4	CNIH4	tr|A6NLH6|A6NLH6_HUMAN Protein cornichon homolog 4 OS=Homo sapiens OX=9606 GN=CNIH4 PE=1 SV=1;sp|Q9P003|CNIH4_HUMAN Protein cornichon homolog 4 OS=Homo sapiens OX=9606 GN=CNIH4 PE=1 SV=1	2	1	1	1	0	1	1	1	1	0	0	0	0	0	0	0	1	1	0	0	1	1	1	1	0	0	0	0	0	0	0	1	1	0	0	1	1	1	1	0	0	0
E9PJK1;E9PRJ8;H0YDL9;H0YDJ9;E9PIF1;A6NMH8;P60033;E9PM31;H0YEE2	E9PJK1;E9PRJ8;H0YDL9;H0YDJ9;E9PIF1;A6NMH8;P60033;E9PM31;H0YEE2	2;2;2;2;2;2;2;1;1	2;2;2;2;2;2;2;1;1	2;2;2;2;2;2;2;1;1	Tetraspanin;CD81 antigen	CD81	tr|E9PJK1|E9PJK1_HUMAN Tetraspanin OS=Homo sapiens OX=9606 GN=CD81 PE=1 SV=1;tr|E9PRJ8|E9PRJ8_HUMAN Tetraspanin (Fragment) OS=Homo sapiens OX=9606 GN=CD81 PE=1 SV=1;tr|H0YDL9|H0YDL9_HUMAN Tetraspanin (Fragment) OS=Homo sapiens OX=9606 GN=CD81 PE=1 SV=1;tr|	9	2	2	2	0	2	2	2	2	2	2	2	2	0	1	2	2	1	2	0	2	2	2	2	2	2	2	2	0	1	2	2	1	2	0	2	2	2	2	2	2	2
A6NN50;O75147-2;O75147-1;O75147-4;O75147;A8MSZ8	A6NN50;O75147-2;O75147-1;O75147-4;O75147	3;3;3;3;3;1	3;3;3;3;3;1	3;3;3;3;3;1	Obscurin-like protein 1	OBSL1	tr|A6NN50|A6NN50_HUMAN Obscurin-like protein 1 OS=Homo sapiens OX=9606 GN=OBSL1 PE=1 SV=1;sp|O75147-2|OBSL1_HUMAN Isoform 2 of Obscurin-like protein 1 OS=Homo sapiens OX=9606 GN=OBSL1;sp|O75147-1|OBSL1_HUMAN Isoform 3 of Obscurin-like protein 1 OS=Homo sap	6	3	3	3	1	2	2	2	2	1	2	2	2	1	1	1	1	2	1	1	2	2	2	2	1	2	2	2	1	1	1	1	2	1	1	2	2	2	2	1	2	2
A6NP52;O60831	A6NP52;O60831	1;1	1;1	1;1	PRA1 family protein 2	PRAF2	tr|A6NP52|A6NP52_HUMAN PRA1 family protein OS=Homo sapiens OX=9606 GN=PRAF2 PE=1 SV=1;sp|O60831|PRAF2_HUMAN PRA1 family protein 2 OS=Homo sapiens OX=9606 GN=PRAF2 PE=1 SV=1	2	1	1	1	1	1	0	1	0	1	0	1	0	1	1	1	0	1	1	1	1	0	1	0	1	0	1	0	1	1	1	0	1	1	1	1	0	1	0	1	0	1
A6PVH9;F2Z2V0;B0QZ18;Q99829;E7ENH5;Q5JX55;Q5JX56;Q5JX58;H0Y524;Q5JX59;Q5JX60;Q5JX44;Q5JX45	A6PVH9;F2Z2V0;B0QZ18;Q99829;E7ENH5	3;3;3;3;2;1;1;1;1;1;1;1;1	3;3;3;3;2;1;1;1;1;1;1;1;1	3;3;3;3;2;1;1;1;1;1;1;1;1	Copine-1	CPNE1	tr|A6PVH9|A6PVH9_HUMAN Copine-1 OS=Homo sapiens OX=9606 GN=CPNE1 PE=1 SV=1;tr|F2Z2V0|F2Z2V0_HUMAN Copine-1 (Fragment) OS=Homo sapiens OX=9606 GN=CPNE1 PE=1 SV=1;tr|B0QZ18|B0QZ18_HUMAN Copine-1 OS=Homo sapiens OX=9606 GN=CPNE1 PE=1 SV=1;sp|Q99829|CPNE1_HUMA	13	3	3	3	0	1	2	2	2	3	1	2	3	2	1	2	2	2	2	0	1	2	2	2	3	1	2	3	2	1	2	2	2	2	0	1	2	2	2	3	1	2
A6PW57;Q99755-2;Q99755-4;Q99755-3;Q99755;A6PW58;A2A5X0	A6PW57;Q99755-2;Q99755-4;Q99755-3;Q99755	5;5;5;5;5;1;1	5;5;5;5;5;1;1	3;3;3;3;3;1;1	Phosphatidylinositol 4-phosphate 5-kinase type-1 alpha	PIP5K1A	tr|A6PW57|A6PW57_HUMAN Phosphatidylinositol 4-phosphate 5-kinase type-1 alpha OS=Homo sapiens OX=9606 GN=PIP5K1A PE=1 SV=2;sp|Q99755-2|PI51A_HUMAN Isoform 2 of Phosphatidylinositol 4-phosphate 5-kinase type-1 alpha OS=Homo sapiens OX=9606 GN=PIP5K1A;sp|Q99	7	5	5	3	4	4	3	4	5	5	4	5	3	4	5	4	4	5	5	4	4	3	4	5	5	4	5	3	4	5	4	4	5	5	3	2	3	3	3	3	3	3
A6ZKI3;Q9BWD3;Q17RB0	A6ZKI3;Q9BWD3;Q17RB0	3;2;2	3;2;2	3;2;2	Protein FAM127A;Protein FAM127B;Protein FAM127C	FAM127A;FAM127B;FAM127C	sp|A6ZKI3|RTL8C_HUMAN Retrotransposon Gag-like protein 8B OS=Homo sapiens OX=9606 GN=RTL8C PE=1 SV=1;sp|Q9BWD3|RTL8A_HUMAN Retrotransposon Gag-like protein 8A OS=Homo sapiens OX=9606 GN=RTL8A PE=1 SV=3;sp|Q17RB0|RTL8B_HUMAN Retrotransposon Gag-like protein	3	3	3	3	2	3	2	2	3	3	3	2	2	2	3	3	3	3	3	2	3	2	2	3	3	3	2	2	2	3	3	3	3	3	2	3	2	2	3	3	3	2
A8CG34-2;A8CG34;Q96HA1-2;Q96HA1-3;Q96HA1;C9JFL1;C9JER0;C9J370;A0A0J9YWR1;Q6PJE2-5;Q6PJE2;A6NF01	A8CG34-2;A8CG34;Q96HA1-2;Q96HA1-3;Q96HA1;C9JFL1	4;4;3;3;3;2;1;1;1;1;1;1	4;4;3;3;3;2;1;1;1;1;1;1	4;4;3;3;3;2;1;1;1;1;1;1	Nuclear envelope pore membrane protein POM 121C;Nuclear envelope pore membrane protein POM 121	POM121C;POM121	sp|A8CG34-2|P121C_HUMAN Isoform 2 of Nuclear envelope pore membrane protein POM 121C OS=Homo sapiens OX=9606 GN=POM121C;sp|A8CG34|P121C_HUMAN Nuclear envelope pore membrane protein POM 121C OS=Homo sapiens OX=9606 GN=POM121C PE=1 SV=3;sp|Q96HA1-2|P121A_HUM	12	4	4	4	3	4	2	2	3	2	1	2	3	2	3	1	4	4	2	3	4	2	2	3	2	1	2	3	2	3	1	4	4	2	3	4	2	2	3	2	1	2
P55145;A8K878;H7C2D6	P55145;A8K878	3;3;1	3;3;1	3;3;1	Mesencephalic astrocyte-derived neurotrophic factor	MANF	sp|P55145|MANF_HUMAN Mesencephalic astrocyte-derived neurotrophic factor OS=Homo sapiens OX=9606 GN=MANF PE=1 SV=3;tr|A8K878|A8K878_HUMAN Mesencephalic astrocyte-derived neurotrophic factor OS=Homo sapiens OX=9606 GN=MANF PE=1 SV=1	3	3	3	3	1	3	3	2	2	3	3	2	2	2	2	2	0	0	2	1	3	3	2	2	3	3	2	2	2	2	2	0	0	2	1	3	3	2	2	3	3	2
Q06787;Q06787-5;A8MQB8;G3V0J0;Q06787-4;Q06787-3;Q06787-9;Q06787-7;Q06787-6;Q06787-2;Q06787-8;R9WNI0;Q06787-10;Q06787-11;A0A087WXI3;Q8IXW7;A0A087WY29;A0A087WWR6	Q06787;Q06787-5;A8MQB8;G3V0J0;Q06787-4;Q06787-3;Q06787-9;Q06787-7;Q06787-6;Q06787-2;Q06787-8;R9WNI0;Q06787-10;Q06787-11;A0A087WXI3;Q8IXW7	11;11;11;11;11;11;11;11;11;11;11;10;8;8;8;6;3;3	9;9;9;9;9;9;9;9;9;9;9;8;7;7;7;5;2;2	9;9;9;9;9;9;9;9;9;9;9;8;7;7;7;5;2;2	Fragile X mental retardation protein 1	FMR1	sp|Q06787|FMR1_HUMAN Synaptic functional regulator FMR1 OS=Homo sapiens OX=9606 GN=FMR1 PE=1 SV=1;sp|Q06787-5|FMR1_HUMAN Isoform 4 of Synaptic functional regulator FMR1 OS=Homo sapiens OX=9606 GN=FMR1;tr|A8MQB8|A8MQB8_HUMAN Synaptic functional regulator FM	18	11	9	9	10	10	10	8	7	8	8	10	9	10	9	9	7	8	9	8	8	8	6	5	6	7	8	7	8	7	7	6	6	7	8	8	8	6	5	6	7	8
A8MY26;A8MTY9;O14972-2;O14972	A8MY26;A8MTY9;O14972-2;O14972	1;1;1;1	1;1;1;1	1;1;1;1	Down syndrome critical region protein 3	DSCR3	tr|A8MY26|A8MY26_HUMAN VPS26 endosomal protein sorting factor C OS=Homo sapiens OX=9606 GN=VPS26C PE=1 SV=1;tr|A8MTY9|A8MTY9_HUMAN VPS26 endosomal protein sorting factor C OS=Homo sapiens OX=9606 GN=VPS26C PE=1 SV=1;sp|O14972-2|DSCR3_HUMAN Isoform 2 of Dow	4	1	1	1	0	1	1	0	0	1	1	1	1	0	0	0	1	0	0	0	1	1	0	0	1	1	1	1	0	0	0	1	0	0	0	1	1	0	0	1	1	1
A8MUA9;A8MU27;P61956-2;Q6EEV6;P61956;P55854;P55854-2	A8MUA9;A8MU27;P61956-2;Q6EEV6;P61956;P55854;P55854-2	1;1;1;1;1;1;1	1;1;1;1;1;1;1	1;1;1;1;1;1;1	Small ubiquitin-related modifier 2;Small ubiquitin-related modifier 4;Small ubiquitin-related modifier 3	SUMO3;SUMO2;SUMO4	tr|A8MUA9|A8MUA9_HUMAN SMT3 suppressor of mif two 3 homolog 3 (Yeast), isoform CRA_d OS=Homo sapiens OX=9606 GN=SUMO3 PE=1 SV=1;tr|A8MU27|A8MU27_HUMAN Small ubiquitin-related modifier 3 OS=Homo sapiens OX=9606 GN=SUMO3 PE=1 SV=1;sp|P61956-2|SUMO2_HUMAN Iso	7	1	1	1	1	0	1	1	0	1	1	1	1	1	1	1	1	1	1	1	0	1	1	0	1	1	1	1	1	1	1	1	1	1	1	0	1	1	0	1	1	1
H7BY10;K7EJV9;K7ERT8;A8MUS3;P62750;K7EMA7	H7BY10;K7EJV9;K7ERT8;A8MUS3;P62750;K7EMA7	9;9;9;9;9;6	9;9;9;9;9;6	9;9;9;9;9;6	60S ribosomal protein L23a	RPL23A	tr|H7BY10|H7BY10_HUMAN 60S ribosomal protein L23a (Fragment) OS=Homo sapiens OX=9606 GN=RPL23A PE=1 SV=1;tr|K7EJV9|K7EJV9_HUMAN 60S ribosomal protein L23a (Fragment) OS=Homo sapiens OX=9606 GN=RPL23A PE=1 SV=1;tr|K7ERT8|K7ERT8_HUMAN 60S ribosomal protein L	6	9	9	9	9	9	9	8	9	9	8	9	9	9	9	8	8	9	7	9	9	9	8	9	9	8	9	9	9	9	8	8	9	7	9	9	9	8	9	9	8	9
C9JXR7;A8MVM1;P42574	C9JXR7;A8MVM1;P42574	2;2;2	2;2;2	2;2;2	Caspase-3;Caspase-3 subunit p17;Caspase-3 subunit p12	CASP3	tr|C9JXR7|C9JXR7_HUMAN Caspase-3 (Fragment) OS=Homo sapiens OX=9606 GN=CASP3 PE=1 SV=2;tr|A8MVM1|A8MVM1_HUMAN Caspase-3 OS=Homo sapiens OX=9606 GN=CASP3 PE=1 SV=2;sp|P42574|CASP3_HUMAN Caspase-3 OS=Homo sapiens OX=9606 GN=CASP3 PE=1 SV=2	3	2	2	2	2	0	1	1	2	2	2	2	1	2	2	2	2	2	1	2	0	1	1	2	2	2	2	1	2	2	2	2	2	1	2	0	1	1	2	2	2	2
Q49AN9;F5H013;P62308;A8MWD9;C9JVQ0	Q49AN9;F5H013;P62308;A8MWD9	3;3;3;3;1	3;3;3;3;1	3;3;3;3;1	Small nuclear ribonucleoprotein G;Putative small nuclear ribonucleoprotein G-like protein 15	SNRPG;SNRPGP15	tr|Q49AN9|Q49AN9_HUMAN SNRPG protein OS=Homo sapiens OX=9606 GN=SNRPG PE=1 SV=1;tr|F5H013|F5H013_HUMAN Small nuclear ribonucleoprotein G OS=Homo sapiens OX=9606 GN=SNRPG PE=1 SV=1;sp|P62308|RUXG_HUMAN Small nuclear ribonucleoprotein G OS=Homo sapiens OX=96	5	3	3	3	2	2	2	2	3	3	3	3	3	2	2	3	3	2	1	2	2	2	2	3	3	3	3	3	2	2	3	3	2	1	2	2	2	2	3	3	3	3
E7EVE9;A8MX75;P18074-2;P18074;K7ENL1;B4E0F6;K7EKF3;K7EIT8	E7EVE9;A8MX75;P18074-2;P18074;K7ENL1;B4E0F6;K7EKF3;K7EIT8	2;2;2;2;1;1;1;1	2;2;2;2;1;1;1;1	2;2;2;2;1;1;1;1	TFIIH basal transcription factor complex helicase XPD subunit	ERCC2	tr|E7EVE9|E7EVE9_HUMAN General transcription and DNA repair factor IIH helicase subunit XPD OS=Homo sapiens OX=9606 GN=ERCC2 PE=1 SV=1;tr|A8MX75|A8MX75_HUMAN General transcription and DNA repair factor IIH helicase subunit XPD (Fragment) OS=Homo sapiens OX	8	2	2	2	1	2	1	2	1	1	1	2	2	1	2	1	1	0	1	1	2	1	2	1	1	1	2	2	1	2	1	1	0	1	1	2	1	2	1	1	1	2
A8MXV4	A8MXV4	2	2	2	Nucleoside diphosphate-linked moiety X motif 19, mitochondrial	NUDT19	sp|A8MXV4|NUD19_HUMAN Nucleoside diphosphate-linked moiety X motif 19 OS=Homo sapiens OX=9606 GN=NUDT19 PE=1 SV=1	1	2	2	2	0	1	0	2	1	1	2	2	2	1	2	1	2	1	1	0	1	0	2	1	1	2	2	2	1	2	1	2	1	1	0	1	0	2	1	1	2	2
B8ZZ10;A8MYV2;Q9NQ29-2;Q9NQ29-3;Q9NQ29;B8ZZ09;B8ZZ08	B8ZZ10;A8MYV2;Q9NQ29-2;Q9NQ29-3;Q9NQ29	7;7;7;7;7;3;1	3;3;3;3;3;2;1	3;3;3;3;3;2;1	Putative RNA-binding protein Luc7-like 1	LUC7L	tr|B8ZZ10|B8ZZ10_HUMAN LUC7-like (S. cerevisiae) (Fragment) OS=Homo sapiens OX=9606 GN=LUC7L PE=1 SV=1;tr|A8MYV2|A8MYV2_HUMAN LUC7-like (S. cerevisiae), isoform CRA_f OS=Homo sapiens OX=9606 GN=LUC7L PE=1 SV=1;sp|Q9NQ29-2|LUC7L_HUMAN Isoform 2 of Putative	7	7	3	3	7	6	7	5	7	7	7	6	7	5	7	6	7	7	7	3	2	3	1	3	3	3	2	3	1	3	2	3	3	3	3	2	3	1	3	3	3	2
A9Z1X7;Q8IYB3-2;Q8IYB3;E9PCT1;M0R088;M0R1E7;M0QXG5	A9Z1X7;Q8IYB3-2;Q8IYB3;E9PCT1;M0R088	15;15;15;13;10;4;3	15;15;15;13;10;4;3	15;15;15;13;10;4;3	Serine/arginine repetitive matrix protein 1	SRRM1	tr|A9Z1X7|A9Z1X7_HUMAN Serine/arginine repetitive matrix protein 1 OS=Homo sapiens OX=9606 GN=SRRM1 PE=1 SV=1;sp|Q8IYB3-2|SRRM1_HUMAN Isoform 2 of Serine/arginine repetitive matrix protein 1 OS=Homo sapiens OX=9606 GN=SRRM1;sp|Q8IYB3|SRRM1_HUMAN Serine/arg	7	15	15	15	11	13	13	14	14	12	14	13	14	11	13	14	10	12	13	11	13	13	14	14	12	14	13	14	11	13	14	10	12	13	11	13	13	14	14	12	14	13
J3QQI9;B0QY36;H0Y645;B0QY35;B0QY34;H7BYT1;P48730-2;P48730;P49674	J3QQI9;B0QY36;H0Y645;B0QY35;B0QY34;H7BYT1;P48730-2;P48730;P49674	1;1;1;1;1;1;1;1;1	1;1;1;1;1;1;1;1;1	1;1;1;1;1;1;1;1;1	Casein kinase I isoform delta;Casein kinase I isoform epsilon	CSNK1D;CSNK1E	tr|J3QQI9|J3QQI9_HUMAN Casein kinase I isoform delta (Fragment) OS=Homo sapiens OX=9606 GN=CSNK1D PE=4 SV=1;tr|B0QY36|B0QY36_HUMAN Casein kinase I isoform epsilon (Fragment) OS=Homo sapiens OX=9606 GN=CSNK1E PE=1 SV=1;tr|H0Y645|H0Y645_HUMAN Casein kinase I	9	1	1	1	0	1	1	1	1	1	0	1	0	1	1	1	1	0	1	0	1	1	1	1	1	0	1	0	1	1	1	1	0	1	0	1	1	1	1	1	0	1
B0QY89;Q9Y262-2;Q9Y262;B0QY90;C9JHP4;C9K0Q7;H7C3A0;H0Y7E6	B0QY89;Q9Y262-2;Q9Y262;B0QY90	24;24;24;18;6;6;4;3	24;24;24;18;6;6;4;3	24;24;24;18;6;6;4;3	Eukaryotic translation initiation factor 3 subunit L	EIF3L	tr|B0QY89|B0QY89_HUMAN Eukaryotic translation initiation factor 3 subunit L OS=Homo sapiens OX=9606 GN=EIF3L PE=1 SV=1;sp|Q9Y262-2|EIF3L_HUMAN Isoform 2 of Eukaryotic translation initiation factor 3 subunit L OS=Homo sapiens OX=9606 GN=EIF3L;sp|Q9Y262|EIF3	8	24	24	24	20	21	21	21	21	21	23	23	21	22	22	22	22	20	20	20	21	21	21	21	21	23	23	21	22	22	22	22	20	20	20	21	21	21	21	21	23	23
B0QYK0;Q01844-6;Q01844-3;Q01844;Q01844-5;A0A0D9SFL3;C9JGE3;Q01844-2;Q01844-4	B0QYK0;Q01844-6;Q01844-3;Q01844;Q01844-5;A0A0D9SFL3;C9JGE3;Q01844-2	7;7;7;7;7;6;6;6;1	7;7;7;7;7;6;6;6;1	2;2;2;2;2;1;1;1;1	RNA-binding protein EWS	EWSR1	tr|B0QYK0|B0QYK0_HUMAN RNA-binding protein EWS OS=Homo sapiens OX=9606 GN=EWSR1 PE=1 SV=1;sp|Q01844-6|EWS_HUMAN Isoform 6 of RNA-binding protein EWS OS=Homo sapiens OX=9606 GN=EWSR1;sp|Q01844-3|EWS_HUMAN Isoform 3 of RNA-binding protein EWS OS=Homo sapiens	9	7	7	2	7	7	7	7	7	7	7	7	7	7	7	7	7	7	7	7	7	7	7	7	7	7	7	7	7	7	7	7	7	7	2	2	2	2	2	2	2	2
H3BQQ9;B0QYN7;P63279;H3BPC4	H3BQQ9;B0QYN7;P63279;H3BPC4	6;6;6;4	6;6;6;4	6;6;6;4	SUMO-conjugating enzyme UBC9	UBE2I	tr|H3BQQ9|H3BQQ9_HUMAN SUMO-conjugating enzyme UBC9 (Fragment) OS=Homo sapiens OX=9606 GN=UBE2I PE=1 SV=1;tr|B0QYN7|B0QYN7_HUMAN SUMO-conjugating enzyme UBC9 OS=Homo sapiens OX=9606 GN=UBE2I PE=1 SV=1;sp|P63279|UBC9_HUMAN SUMO-conjugating enzyme UBC9 OS=Ho	4	6	6	6	5	5	4	6	4	5	4	5	4	4	6	6	5	6	5	5	5	4	6	4	5	4	5	4	4	6	6	5	6	5	5	5	4	6	4	5	4	5
B0QZ35;E9PC49;Q96EB6	B0QZ35;E9PC49;Q96EB6	1;1;1	1;1;1	1;1;1	NAD-dependent protein deacetylase sirtuin-1;SirtT1 75 kDa fragment	SIRT1	tr|B0QZ35|B0QZ35_HUMAN NAD-dependent protein deacetylase sirtuin-1 OS=Homo sapiens OX=9606 GN=SIRT1 PE=1 SV=1;tr|E9PC49|E9PC49_HUMAN NAD-dependent protein deacetylase sirtuin-1 OS=Homo sapiens OX=9606 GN=SIRT1 PE=1 SV=1;sp|Q96EB6|SIR1_HUMAN NAD-dependent p	3	1	1	1	1	1	0	1	1	1	0	0	0	1	0	1	1	1	1	1	1	0	1	1	1	0	0	0	1	0	1	1	1	1	1	1	0	1	1	1	0	0
B1AHD1;P55769	B1AHD1;P55769	5;5	5;5	5;5	NHP2-like protein 1;NHP2-like protein 1, N-terminally processed	NHP2L1	tr|B1AHD1|B1AHD1_HUMAN NHP2-like protein 1 OS=Homo sapiens OX=9606 GN=SNU13 PE=1 SV=1;sp|P55769|NH2L1_HUMAN NHP2-like protein 1 OS=Homo sapiens OX=9606 GN=SNU13 PE=1 SV=3	2	5	5	5	3	4	4	3	3	4	4	4	4	3	4	3	3	4	3	3	4	4	3	3	4	4	4	4	3	4	3	3	4	3	3	4	4	3	3	4	4	4
B1AJQ6;Q86Y82	B1AJQ6;Q86Y82	1;1	1;1	1;1	Syntaxin-12	STX12	tr|B1AJQ6|B1AJQ6_HUMAN Syntaxin-12 (Fragment) OS=Homo sapiens OX=9606 GN=STX12 PE=1 SV=2;sp|Q86Y82|STX12_HUMAN Syntaxin-12 OS=Homo sapiens OX=9606 GN=STX12 PE=1 SV=1	2	1	1	1	1	1	0	1	1	1	1	1	1	0	0	0	0	0	0	1	1	0	1	1	1	1	1	1	0	0	0	0	0	0	1	1	0	1	1	1	1	1
B1AK63;Q9HAF1-2;Q9HAF1;Q9HAF1-4;Q9HAF1-3	B1AK63;Q9HAF1-2;Q9HAF1;Q9HAF1-4;Q9HAF1-3	1;1;1;1;1	1;1;1;1;1	1;1;1;1;1	Chromatin modification-related protein MEAF6	MEAF6	tr|B1AK63|B1AK63_HUMAN Chromatin modification-related protein MEAF6 OS=Homo sapiens OX=9606 GN=MEAF6 PE=1 SV=1;sp|Q9HAF1-2|EAF6_HUMAN Isoform 2 of Chromatin modification-related protein MEAF6 OS=Homo sapiens OX=9606 GN=MEAF6;sp|Q9HAF1|EAF6_HUMAN Chromatin	5	1	1	1	0	0	0	0	0	0	0	0	0	1	1	0	0	0	0	0	0	0	0	0	0	0	0	0	1	1	0	0	0	0	0	0	0	0	0	0	0	0
B1AK87;B1AK88;P47756-2;P47756;B1AK85	B1AK87;B1AK88;P47756-2;P47756;B1AK85	11;11;11;10;8	11;11;11;10;8	11;11;11;10;8	F-actin-capping protein subunit beta	CAPZB	tr|B1AK87|B1AK87_HUMAN Capping protein (Actin filament) muscle Z-line, beta, isoform CRA_a OS=Homo sapiens OX=9606 GN=CAPZB PE=1 SV=1;tr|B1AK88|B1AK88_HUMAN Capping protein (Actin filament) muscle Z-line, beta, isoform CRA_d OS=Homo sapiens OX=9606 GN=CAPZ	5	11	11	11	9	8	9	10	10	7	9	9	11	8	9	9	9	9	8	9	8	9	10	10	7	9	9	11	8	9	9	9	9	8	9	8	9	10	10	7	9	9
G3V1R5;B1AKJ5;O43847;O43847-2;H0Y5G9;F5H7V1	G3V1R5;B1AKJ5;O43847;O43847-2;H0Y5G9;F5H7V1	6;6;6;6;5;3	6;6;6;6;5;3	6;6;6;6;5;3	Nardilysin	NRD1	tr|G3V1R5|G3V1R5_HUMAN Nardilysin (N-arginine dibasic convertase), isoform CRA_e OS=Homo sapiens OX=9606 GN=NRDC PE=1 SV=1;tr|B1AKJ5|B1AKJ5_HUMAN Nardilysin (N-arginine dibasic convertase), isoform CRA_d OS=Homo sapiens OX=9606 GN=NRDC PE=1 SV=1;sp|O43847|	6	6	6	6	5	3	4	4	4	5	4	4	4	3	3	3	5	3	5	5	3	4	4	4	5	4	4	4	3	3	3	5	3	5	5	3	4	4	4	5	4	4
B1AKL4;Q9NRA8;Q9NRA8-3;Q9NRA8-2;B1AKL5;B0QYZ7	B1AKL4;Q9NRA8;Q9NRA8-3;Q9NRA8-2	10;10;10;9;2;2	10;10;10;9;2;2	10;10;10;9;2;2	Eukaryotic translation initiation factor 4E transporter	EIF4ENIF1	tr|B1AKL4|B1AKL4_HUMAN Eukaryotic translation initiation factor 4E transporter OS=Homo sapiens OX=9606 GN=EIF4ENIF1 PE=1 SV=1;sp|Q9NRA8|4ET_HUMAN Eukaryotic translation initiation factor 4E transporter OS=Homo sapiens OX=9606 GN=EIF4ENIF1 PE=1 SV=2;sp|Q9NR	6	10	10	10	5	5	7	7	6	7	9	8	10	6	6	5	5	4	4	5	5	7	7	6	7	9	8	10	6	6	5	5	4	4	5	5	7	7	6	7	9	8
B1AKM8;B1AKM6;H0Y7P7;Q9UG56-2;Q9UG56	B1AKM8;B1AKM6;H0Y7P7;Q9UG56-2;Q9UG56	2;2;2;2;2	2;2;2;2;2	2;2;2;2;2	Phosphatidylserine decarboxylase proenzyme;Phosphatidylserine decarboxylase alpha chain;Phosphatidylserine decarboxylase beta chain	PISD	tr|B1AKM8|B1AKM8_HUMAN Phosphatidylserine decarboxylase proenzyme, mitochondrial (Fragment) OS=Homo sapiens OX=9606 GN=PISD PE=1 SV=1;tr|B1AKM6|B1AKM6_HUMAN Phosphatidylserine decarboxylase proenzyme, mitochondrial OS=Homo sapiens OX=9606 GN=PISD PE=1 SV=1	5	2	2	2	2	2	1	1	2	1	2	1	0	2	2	2	2	2	2	2	2	1	1	2	1	2	1	0	2	2	2	2	2	2	2	2	1	1	2	1	2	1
B1AKY9;P50993;H0Y7C1;Q13733;P20648;P54707;P54707-2;M0QXF2;E9PRA5;Q5TC05	B1AKY9;P50993;H0Y7C1;Q13733	10;10;7;5;3;3;3;2;2;1	1;1;0;0;0;0;0;0;0;0	1;1;0;0;0;0;0;0;0;0	Sodium/potassium-transporting ATPase subunit alpha-2;Sodium/potassium-transporting ATPase subunit alpha-4	ATP1A2;ATP1A4	tr|B1AKY9|B1AKY9_HUMAN Sodium/potassium-transporting ATPase subunit alpha OS=Homo sapiens OX=9606 GN=ATP1A2 PE=1 SV=1;sp|P50993|AT1A2_HUMAN Sodium/potassium-transporting ATPase subunit alpha-2 OS=Homo sapiens OX=9606 GN=ATP1A2 PE=1 SV=1;tr|H0Y7C1|H0Y7C1_HU	10	10	1	1	10	9	8	9	9	8	9	9	9	7	9	9	10	10	9	1	1	1	1	1	1	1	1	1	1	1	1	1	1	1	1	1	1	1	1	1	1	1
H0Y6Y8;B1AL05;Q8N983-4;Q8N983-3;Q8N983-2;Q8N983;Q8N983-6;Q8N983-7;H0YBU8;M0R051	H0Y6Y8;B1AL05;Q8N983-4;Q8N983-3;Q8N983-2;Q8N983;Q8N983-6;Q8N983-7;H0YBU8	4;4;4;4;4;4;4;4;3;1	4;4;4;4;4;4;4;4;3;1	4;4;4;4;4;4;4;4;3;1	39S ribosomal protein L43, mitochondrial	MRPL43	tr|H0Y6Y8|H0Y6Y8_HUMAN 39S ribosomal protein L43, mitochondrial (Fragment) OS=Homo sapiens OX=9606 GN=MRPL43 PE=1 SV=1;tr|B1AL05|B1AL05_HUMAN 39S ribosomal protein L43, mitochondrial OS=Homo sapiens OX=9606 GN=MRPL43 PE=1 SV=1;sp|Q8N983-4|RM43_HUMAN Isofor	10	4	4	4	4	4	3	4	4	3	2	3	3	2	3	3	3	2	2	4	4	3	4	4	3	2	3	3	2	3	3	3	2	2	4	4	3	4	4	3	2	3
B1ALA9;P60891;A0A2R8Y7H4;P60891-2;B7ZB02;A0A0B4J207;P21108;B1ALA7;Q15244	B1ALA9;P60891;A0A2R8Y7H4;P60891-2	15;15;11;11;7;6;6;5;2	15;15;11;11;7;6;6;5;2	7;7;6;4;1;1;1;3;1	Ribose-phosphate pyrophosphokinase 1	PRPS1	tr|B1ALA9|B1ALA9_HUMAN Ribose-phosphate pyrophosphokinase 1 OS=Homo sapiens OX=9606 GN=PRPS1 PE=1 SV=2;sp|P60891|PRPS1_HUMAN Ribose-phosphate pyrophosphokinase 1 OS=Homo sapiens OX=9606 GN=PRPS1 PE=1 SV=2;tr|A0A2R8Y7H4|A0A2R8Y7H4_HUMAN Ribose-phosphate pyr	9	15	15	7	13	12	13	14	13	14	14	14	14	14	12	12	14	14	13	13	12	13	14	13	14	14	14	14	14	12	12	14	14	13	6	6	6	7	7	6	6	6
B1AMS2;Q14141-2;Q14141-4;Q14141;Q14141-3	B1AMS2;Q14141-2;Q14141-4;Q14141	8;8;8;8;3	2;2;2;2;2	2;2;2;2;2	Septin-6	2006-09-01	tr|B1AMS2|B1AMS2_HUMAN Septin 6, isoform CRA_b OS=Homo sapiens OX=9606 GN=SEPT6 PE=1 SV=1;sp|Q14141-2|SEPT6_HUMAN Isoform I of Septin-6 OS=Homo sapiens OX=9606 GN=SEPT6;sp|Q14141-4|SEPT6_HUMAN Isoform V of Septin-6 OS=Homo sapiens OX=9606 GN=SEPT6;sp|Q1414	5	8	2	2	4	3	4	5	5	6	5	6	6	4	5	3	5	5	5	0	0	0	0	0	0	1	1	1	0	0	0	0	1	0	0	0	0	0	0	0	1	1
B1ANR0;Q13310-2;Q13310;Q13310-3;H0Y5F5;H0YEU6;H0YCC8;H0YEQ8;B1ANR1;H0YER0;H0Y6X6;Q5JQF8;P0CB38	B1ANR0;Q13310-2;Q13310;Q13310-3;H0Y5F5	18;18;18;18;15;6;5;4;4;3;3;1;1	12;12;12;12;10;4;4;2;2;2;2;1;1	12;12;12;12;10;4;4;2;2;2;2;1;1	Polyadenylate-binding protein;Polyadenylate-binding protein 4	PABPC4	tr|B1ANR0|B1ANR0_HUMAN Polyadenylate-binding protein OS=Homo sapiens OX=9606 GN=PABPC4 PE=1 SV=1;sp|Q13310-2|PABP4_HUMAN Isoform 2 of Polyadenylate-binding protein 4 OS=Homo sapiens OX=9606 GN=PABPC4;sp|Q13310|PABP4_HUMAN Polyadenylate-binding protein 4 OS	13	18	12	12	16	15	15	13	16	15	16	16	16	15	15	15	14	16	17	11	10	10	9	10	10	11	11	10	11	11	11	9	10	12	11	10	10	9	10	10	11	11
E9PME6;B1AQP1;P22415-2;P22415;M0R1C6;M0QYU7;H0YD59;M0QXT0;B4DLJ1;Q15853-4;Q15853-3;Q15853-2;Q15853	E9PME6;B1AQP1;P22415-2;P22415;M0R1C6;M0QYU7;H0YD59;M0QXT0;B4DLJ1;Q15853-4;Q15853-3;Q15853-2;Q15853	2;2;2;2;1;1;1;1;1;1;1;1;1	2;2;2;2;1;1;1;1;1;1;1;1;1	2;2;2;2;1;1;1;1;1;1;1;1;1	Upstream stimulatory factor 1;Upstream stimulatory factor 2	USF1;USF2	tr|E9PME6|E9PME6_HUMAN Upstream stimulatory factor 1 (Fragment) OS=Homo sapiens OX=9606 GN=USF1 PE=1 SV=8;tr|B1AQP1|B1AQP1_HUMAN Upstream stimulatory factor 1 OS=Homo sapiens OX=9606 GN=USF1 PE=1 SV=1;sp|P22415-2|USF1_HUMAN Isoform 2 of Upstream stimulator	13	2	2	2	0	1	1	1	0	0	0	0	0	0	0	0	1	1	1	0	1	1	1	0	0	0	0	0	0	0	0	1	1	1	0	1	1	1	0	0	0	0
Q15418-3;Q15418-4;Q15418;P51812;B4DG22;Q15418-2;B7ZB17;E9PGT3;B1AXG1;E9PMM7;B7Z3B5;F2Z2J1;A0A2R8Y7S9;V9GXZ1;O15021-2;D6R910;E7ERL6;O15021-3;Q9Y2H9;Q6P0Q8;Q6P0Q8-2;O60307;O15021-6;Q96GX5-2;Q9UK32;Q15349-2;Q9UK32-2;Q15349-3;Q15349;O15021	Q15418-3;Q15418-4;Q15418;P51812;B4DG22;Q15418-2;B7ZB17;E9PGT3;B1AXG1;E9PMM7;B7Z3B5;F2Z2J1;A0A2R8Y7S9;V9GXZ1;O15021-2;D6R910;E7ERL6;O15021-3;Q9Y2H9;Q6P0Q8;Q6P0Q8-2;O60307;O15021-6;Q96GX5-2;Q9UK32;Q15349-2;Q9UK32-2;Q15349-3;Q15349;O15021	2;2;2;2;2;2;2;2;2;1;1;1;1;1;1;1;1;1;1;1;1;1;1;1;1;1;1;1;1;1	2;2;2;2;2;2;2;2;2;1;1;1;1;1;1;1;1;1;1;1;1;1;1;1;1;1;1;1;1;1	1;1;1;1;1;1;1;1;1;1;1;1;1;0;0;1;0;0;0;0;0;0;0;0;0;1;0;1;1;0	Ribosomal protein S6 kinase alpha-1;Ribosomal protein S6 kinase alpha-3;Ribosomal protein S6 kinase;Microtubule-associated serine/threonine-protein kinase 4;Microtubule-associated serine/threonine-protein kinase 1;Microtubule-associated serine/threonine-protein kinase 2;Microtubule-associated serine/threonine-protein kinase 3;Serine/threonine-protein kinase greatwall;Ribosomal protein S6 kinase a…	RPS6KA1;RPS6KA3;RPS6KA2;MAST2;MAST4;MAST1;MAST3;MASTL;RPS6KA6	sp|Q15418-3|KS6A1_HUMAN Isoform 3 of Ribosomal protein S6 kinase alpha-1 OS=Homo sapiens OX=9606 GN=RPS6KA1;sp|Q15418-4|KS6A1_HUMAN Isoform 4 of Ribosomal protein S6 kinase alpha-1 OS=Homo sapiens OX=9606 GN=RPS6KA1;sp|Q15418|KS6A1_HUMAN Ribosomal protein	30	2	2	1	2	0	2	1	1	2	1	1	1	0	2	1	2	1	0	2	0	2	1	1	2	1	1	1	0	2	1	2	1	0	1	0	1	1	0	1	1	1
P07910;G3V576;G3V2Q1;P07910-2;G3V4C1;P07910-4;B2R5W2;B4DY08;G3V4W0;A0A0G2JPF8;A0A0G2JNQ3;G3V575;G3V555;B4DSU6;G3V251;G3V3K6;G3V5X6;P0DMR1;O60812;B7ZW38;B2RXH8;G3V4M8;P07910-3;G3V5V7;G3V2D6;G3V2H6	P07910;G3V576;G3V2Q1;P07910-2;G3V4C1;P07910-4;B2R5W2;B4DY08;G3V4W0;A0A0G2JPF8;A0A0G2JNQ3;G3V575;G3V555;B4DSU6;G3V251;G3V3K6;G3V5X6;P0DMR1;O60812;B7ZW38;B2RXH8;G3V4M8;P07910-3	6;6;6;6;6;6;6;6;6;4;4;4;4;4;4;4;4;4;4;4;4;3;3;2;2;2	6;6;6;6;6;6;6;6;6;4;4;4;4;4;4;4;4;4;4;4;4;3;3;2;2;2	6;6;6;6;6;6;6;6;6;4;4;4;4;4;4;4;4;4;4;4;4;3;3;2;2;2	Heterogeneous nuclear ribonucleoproteins C1/C2;Heterogeneous nuclear ribonucleoprotein C-like 4;Heterogeneous nuclear ribonucleoprotein C-like 1;Heterogeneous nuclear ribonucleoprotein C-like 3;Heterogeneous nuclear ribonucleoprotein C-like 2	HNRNPC;HNRNPCL4;HNRNPCL1;HNRNPCL3;HNRNPCL2	sp|P07910|HNRPC_HUMAN Heterogeneous nuclear ribonucleoproteins C1/C2 OS=Homo sapiens OX=9606 GN=HNRNPC PE=1 SV=4;tr|G3V576|G3V576_HUMAN Heterogeneous nuclear ribonucleoproteins C1/C2 OS=Homo sapiens OX=9606 GN=HNRNPC PE=1 SV=1;tr|G3V2Q1|G3V2Q1_HUMAN Hetero	26	6	6	6	4	4	3	3	5	5	5	5	4	1	3	2	3	4	4	4	4	3	3	5	5	5	5	4	1	3	2	3	4	4	4	4	3	3	5	5	5	5
B3KNJ4;Q9UBE0-2;Q9UBE0-3;Q9UBE0;M0QZS6;M0QX65;M0R375;M0R054	B3KNJ4;Q9UBE0-2;Q9UBE0-3;Q9UBE0;M0QZS6;M0QX65	6;6;6;6;5;4;2;1	6;6;6;6;5;4;2;1	6;6;6;6;5;4;2;1	SUMO-activating enzyme subunit 1;SUMO-activating enzyme subunit 1, N-terminally processed	SAE1	tr|B3KNJ4|B3KNJ4_HUMAN SUMO-1 activating enzyme subunit 1, isoform CRA_a OS=Homo sapiens OX=9606 GN=SAE1 PE=1 SV=1;sp|Q9UBE0-2|SAE1_HUMAN Isoform 2 of SUMO-activating enzyme subunit 1 OS=Homo sapiens OX=9606 GN=SAE1;sp|Q9UBE0-3|SAE1_HUMAN Isoform 3 of SUMO	8	6	6	6	3	3	3	4	4	5	4	4	4	5	4	5	5	4	4	3	3	3	4	4	5	4	4	4	5	4	5	5	4	4	3	3	3	4	4	5	4	4
B3KS98;O15372;A0A087WZK9;E5RJT0;E5RFH0;E5RFW7;E5RGU4;E5RHC7;E5RH59	B3KS98;O15372;A0A087WZK9	13;13;12;6;4;3;3;1;1	13;13;12;6;4;3;3;1;1	13;13;12;6;4;3;3;1;1	Eukaryotic translation initiation factor 3 subunit H	EIF3H	tr|B3KS98|B3KS98_HUMAN Eukaryotic translation initiation factor 3 subunit H OS=Homo sapiens OX=9606 GN=EIF3H PE=1 SV=1;sp|O15372|EIF3H_HUMAN Eukaryotic translation initiation factor 3 subunit H OS=Homo sapiens OX=9606 GN=EIF3H PE=1 SV=1;tr|A0A087WZK9|A0A08	9	13	13	13	11	11	10	11	10	11	12	12	11	12	12	12	10	10	11	11	11	10	11	10	11	12	12	11	12	12	12	10	10	11	11	11	10	11	10	11	12	12
H0YMJ0;H0YLJ3;B3KTM8;Q9UBU8-2;Q9UBU8;H0YM21;Q9UBU8-3;H0YLV1;H0YMT8;H0YNE0;H0YNX3;H0YNI8	H0YMJ0;H0YLJ3;B3KTM8;Q9UBU8-2;Q9UBU8;H0YM21;Q9UBU8-3;H0YLV1;H0YMT8;H0YNE0	9;9;9;9;8;6;6;5;5;5;3;2	9;9;9;9;8;6;6;5;5;5;3;2	8;8;8;8;7;5;5;5;5;5;3;2	Mortality factor 4-like protein 1	MORF4L1	tr|H0YMJ0|H0YMJ0_HUMAN Mortality factor 4-like protein 1 (Fragment) OS=Homo sapiens OX=9606 GN=MORF4L1 PE=1 SV=1;tr|H0YLJ3|H0YLJ3_HUMAN Mortality factor 4-like protein 1 OS=Homo sapiens OX=9606 GN=MORF4L1 PE=1 SV=1;tr|B3KTM8|B3KTM8_HUMAN cDNA FLJ38504 fis,	12	9	9	8	6	6	8	9	9	9	6	7	5	8	7	9	8	7	7	6	6	8	9	9	9	6	7	5	8	7	9	8	7	7	5	6	7	8	8	8	5	6
B3KY94;O14735-3;O14735;H3BUR9	B3KY94;O14735-3;O14735	3;3;3;1	3;3;3;1	3;3;3;1	CDP-diacylglycerol--inositol 3-phosphatidyltransferase	CDIPT	tr|B3KY94|B3KY94_HUMAN CDP-diacylglycerol--inositol 3-phosphatidyltransferase OS=Homo sapiens OX=9606 GN=CDIPT PE=1 SV=1;sp|O14735-3|CDIPT_HUMAN Isoform 3 of CDP-diacylglycerol--inositol 3-phosphatidyltransferase OS=Homo sapiens OX=9606 GN=CDIPT;sp|O14735|	4	3	3	3	2	2	3	2	2	2	2	1	1	2	1	2	2	2	2	2	2	3	2	2	2	2	1	1	2	1	2	2	2	2	2	2	3	2	2	2	2	1
B4DDD6;Q9UJU6;Q9UJU6-2;Q9UJU6-3;H0Y5J4;Q9UJU6-5;Q9UJU6-4;Q9UJU6-6;F8WC20;F8WBB2;F8WFE1;F8WBG8	B4DDD6;Q9UJU6;Q9UJU6-2;Q9UJU6-3;H0Y5J4;Q9UJU6-5;Q9UJU6-4;Q9UJU6-6	3;3;3;3;2;2;2;2;1;1;1;1	3;3;3;3;2;2;2;2;1;1;1;1	3;3;3;3;2;2;2;2;1;1;1;1	Drebrin-like protein	DBNL	tr|B4DDD6|B4DDD6_HUMAN cDNA FLJ59450, highly similar to Drebrin-like protein OS=Homo sapiens OX=9606 GN=DBNL PE=1 SV=1;sp|Q9UJU6|DBNL_HUMAN Drebrin-like protein OS=Homo sapiens OX=9606 GN=DBNL PE=1 SV=1;sp|Q9UJU6-2|DBNL_HUMAN Isoform 2 of Drebrin-like prot	12	3	3	3	1	1	1	0	1	1	2	3	1	1	0	1	1	1	1	1	1	1	0	1	1	2	3	1	1	0	1	1	1	1	1	1	1	0	1	1	2	3
B4DDF4;B4DUT8;Q99439-2;Q99439;A0A087X1X5	B4DDF4;B4DUT8;Q99439-2;Q99439;A0A087X1X5	2;2;2;2;1	1;1;1;1;1	1;1;1;1;1	Calponin;Calponin-2	CNN2	tr|B4DDF4|B4DDF4_HUMAN Calponin OS=Homo sapiens OX=9606 GN=CNN2 PE=1 SV=1;tr|B4DUT8|B4DUT8_HUMAN Calponin OS=Homo sapiens OX=9606 GN=CNN2 PE=1 SV=1;sp|Q99439-2|CNN2_HUMAN Isoform 2 of Calponin-2 OS=Homo sapiens OX=9606 GN=CNN2;sp|Q99439|CNN2_HUMAN Calponin	5	2	1	1	1	1	1	1	1	1	2	2	2	1	0	1	1	1	1	1	1	1	1	1	1	1	1	1	1	0	1	1	1	1	1	1	1	1	1	1	1	1
B4DIH5;P61201;P61201-2;H0YKU5;H0YM03;H0YMC2	B4DIH5;P61201;P61201-2;H0YKU5	8;8;8;4;3;1	8;8;8;4;3;1	8;8;8;4;3;1	COP9 signalosome complex subunit 2	COPS2	tr|B4DIH5|B4DIH5_HUMAN cDNA FLJ52928, highly similar to COP9 signalosome complex subunit 2 OS=Homo sapiens OX=9606 GN=COPS2 PE=1 SV=1;sp|P61201|CSN2_HUMAN COP9 signalosome complex subunit 2 OS=Homo sapiens OX=9606 GN=COPS2 PE=1 SV=1;sp|P61201-2|CSN2_HUMAN	6	8	8	8	4	6	7	6	7	6	7	5	8	5	5	6	5	5	6	4	6	7	6	7	6	7	5	8	5	5	6	5	5	6	4	6	7	6	7	6	7	5
B4DJ23	B4DJ23	9	1	1		MTMR14	tr|B4DJ23|B4DJ23_HUMAN Myotubularin-related protein 14 OS=Homo sapiens OX=9606 GN=MTMR14 PE=1 SV=1	1	9	1	1	7	8	5	6	5	8	8	8	7	6	6	5	7	6	5	0	1	0	1	0	0	1	1	1	0	0	0	0	0	0	0	1	0	1	0	0	1	1
O75390;B4DJV2;A0A0C4DGI3;F8W4S1;F8VWQ5;F8VTT8;F8VPA1;F8W031;H0YH82;F8W1S4;F8VR34;F8W642;F8W0J2;F8VRI6;F8VPF9;H0YIC4;F8VX68;F8VRP1;F8VX07;F8VP03;F8VZK9;F8VU34	O75390;B4DJV2;A0A0C4DGI3;F8W4S1;F8VWQ5;F8VTT8	3;3;2;2;2;2;1;1;1;1;1;1;1;1;1;1;1;1;1;1;1;1	3;3;2;2;2;2;1;1;1;1;1;1;1;1;1;1;1;1;1;1;1;1	3;3;2;2;2;2;1;1;1;1;1;1;1;1;1;1;1;1;1;1;1;1	Citrate synthase, mitochondrial;Citrate synthase	CS	sp|O75390|CISY_HUMAN Citrate synthase, mitochondrial OS=Homo sapiens OX=9606 GN=CS PE=1 SV=2;tr|B4DJV2|B4DJV2_HUMAN Citrate synthase OS=Homo sapiens OX=9606 GN=CS PE=1 SV=1;tr|A0A0C4DGI3|A0A0C4DGI3_HUMAN Citrate synthase OS=Homo sapiens OX=9606 GN=CS PE=1	22	3	3	3	2	1	1	1	2	0	3	2	3	1	1	3	1	1	1	2	1	1	1	2	0	3	2	3	1	1	3	1	1	1	2	1	1	1	2	0	3	2
Q13610;B4DJV5;F8VZ56	Q13610;B4DJV5	3;3;1	3;3;1	3;3;1	Periodic tryptophan protein 1 homolog	PWP1	sp|Q13610|PWP1_HUMAN Periodic tryptophan protein 1 homolog OS=Homo sapiens OX=9606 GN=PWP1 PE=1 SV=1;tr|B4DJV5|B4DJV5_HUMAN cDNA FLJ51513, highly similar to Periodic tryptophan protein 1 homolog OS=Homo sapiens OX=9606 GN=PWP1 PE=1 SV=1	3	3	3	3	3	3	3	3	3	3	1	2	2	2	3	3	2	2	3	3	3	3	3	3	3	1	2	2	2	3	3	2	2	3	3	3	3	3	3	3	1	2
B4DLN1;Q9UBX3;Q9UBX3-2;F6RGN5;P52815;I3L1E8	B4DLN1;Q9UBX3;Q9UBX3-2	12;9;9;5;3;2	12;9;9;5;3;2	12;9;9;5;3;2	Mitochondrial dicarboxylate carrier	SLC25A10	tr|B4DLN1|B4DLN1_HUMAN cDNA FLJ60124, highly similar to Mitochondrial dicarboxylate carrier OS=Homo sapiens OX=9606 PE=2 SV=1;sp|Q9UBX3|DIC_HUMAN Mitochondrial dicarboxylate carrier OS=Homo sapiens OX=9606 GN=SLC25A10 PE=1 SV=2;sp|Q9UBX3-2|DIC_HUMAN Isofor	6	12	12	12	11	11	11	10	10	11	8	10	7	10	11	10	11	12	10	11	11	11	10	10	11	8	10	7	10	11	10	11	12	10	11	11	11	10	10	11	8	10
F6RU00;B4DQA8;K7EJC8;E9PCW1;O95249	F6RU00;B4DQA8;K7EJC8;E9PCW1;O95249	1;1;1;1;1	1;1;1;1;1	1;1;1;1;1	Golgi SNAP receptor complex member 1	GOSR1	tr|F6RU00|F6RU00_HUMAN Golgi SNAP receptor complex member 1 OS=Homo sapiens OX=9606 GN=GOSR1 PE=1 SV=1;tr|B4DQA8|B4DQA8_HUMAN cDNA FLJ58038, highly similar to Golgi SNAP receptor complex member 1 OS=Homo sapiens OX=9606 GN=GOSR1 PE=1 SV=1;tr|K7EJC8|K7EJC8_	5	1	1	1	1	1	1	1	1	1	1	0	1	1	1	1	1	1	0	1	1	1	1	1	1	1	0	1	1	1	1	1	1	0	1	1	1	1	1	1	1	0
B4DQT1;B4DVN3;E7ESC7;Q7L5Y9-3;Q7L5Y9-2;Q7L5Y9;D6RID6;D6RE80;D6RDW4;D6REW7;D6RIB6;Q7L5Y9-5;Q7L5Y9-4	B4DQT1;B4DVN3;E7ESC7;Q7L5Y9-3;Q7L5Y9-2;Q7L5Y9;D6RID6;D6RE80;D6RDW4;D6REW7;D6RIB6;Q7L5Y9-5;Q7L5Y9-4	2;2;2;2;2;2;1;1;1;1;1;1;1	2;2;2;2;2;2;1;1;1;1;1;1;1	2;2;2;2;2;2;1;1;1;1;1;1;1	Macrophage erythroblast attacher	MAEA	tr|B4DQT1|B4DQT1_HUMAN Macrophage erythroblast attacher OS=Homo sapiens OX=9606 GN=MAEA PE=1 SV=1;tr|B4DVN3|B4DVN3_HUMAN Macrophage erythroblast attacher OS=Homo sapiens OX=9606 GN=MAEA PE=1 SV=1;tr|E7ESC7|E7ESC7_HUMAN Macrophage erythroblast attacher OS=H	13	2	2	2	2	2	1	1	2	1	1	2	1	2	1	2	2	2	0	2	2	1	1	2	1	1	2	1	2	1	2	2	2	0	2	2	1	1	2	1	1	2
B4DR61;P61619;P61619-3;Q8TC24;H7C1Q9;C9JXC6;H7C069;A6NK38;F2Z2C7;A6NIF9;C9JJV4	B4DR61;P61619;P61619-3	6;6;4;2;1;1;1;1;1;1;1	6;6;4;2;1;1;1;1;1;1;1	4;4;3;0;0;0;0;0;0;0;0	Protein transport protein Sec61 subunit alpha isoform 1	SEC61A1	tr|B4DR61|B4DR61_HUMAN cDNA FLJ59739, highly similar to Protein transport protein Sec61 subunit alpha isoform 1 OS=Homo sapiens OX=9606 GN=SEC61A1 PE=1 SV=1;sp|P61619|S61A1_HUMAN Protein transport protein Sec61 subunit alpha isoform 1 OS=Homo sapiens OX=96	11	6	6	4	5	5	6	6	3	4	3	4	3	4	4	4	6	6	6	5	5	6	6	3	4	3	4	3	4	4	4	6	6	6	3	3	4	4	2	2	2	2
B4DY09;Q12905;X6R6Z1;A0A0A0MRL0	B4DY09;Q12905	9;9;4;3	9;9;4;3	9;9;4;3	Interleukin enhancer-binding factor 2	ILF2	tr|B4DY09|B4DY09_HUMAN cDNA FLJ51660, highly similar to Interleukin enhancer-binding factor 2 OS=Homo sapiens OX=9606 GN=ILF2 PE=1 SV=1;sp|Q12905|ILF2_HUMAN Interleukin enhancer-binding factor 2 OS=Homo sapiens OX=9606 GN=ILF2 PE=1 SV=2	4	9	9	9	7	6	7	7	6	6	7	6	8	8	6	8	6	8	7	7	6	7	7	6	6	7	6	8	8	6	8	6	8	7	7	6	7	7	6	6	7	6
E7EX54;B5TY33;B4E0K5;Q16539-5;Q16539-3;Q16539-4;Q16539-2;Q16539	E7EX54;B5TY33;B4E0K5;Q16539-5;Q16539-3;Q16539-4;Q16539-2;Q16539	1;1;1;1;1;1;1;1	1;1;1;1;1;1;1;1	1;1;1;1;1;1;1;1	Mitogen-activated protein kinase 14	MAPK14	tr|E7EX54|E7EX54_HUMAN Mitogen-activated protein kinase 14 (Fragment) OS=Homo sapiens OX=9606 GN=MAPK14 PE=1 SV=8;tr|B5TY33|B5TY33_HUMAN Mitogen-activated protein kinase OS=Homo sapiens OX=9606 GN=MAPK14 PE=1 SV=1;tr|B4E0K5|B4E0K5_HUMAN Mitogen-activated p	8	1	1	1	1	1	1	1	1	1	1	1	1	1	1	1	1	1	1	1	1	1	1	1	1	1	1	1	1	1	1	1	1	1	1	1	1	1	1	1	1	1
B4E0T2;P50542-2;P50542-3;P50542;P50542-4;F5GZ41;F5H0L9;F5GYB4;F5H3X7;F5H5C0;J3KPV0	B4E0T2;P50542-2;P50542-3;P50542;P50542-4	3;3;3;3;3;1;1;1;1;1;1	3;3;3;3;3;1;1;1;1;1;1	3;3;3;3;3;1;1;1;1;1;1	Peroxisomal targeting signal 1 receptor	PEX5	tr|B4E0T2|B4E0T2_HUMAN cDNA FLJ56404, highly similar to Peroxisomal targeting signal 1 receptor OS=Homo sapiens OX=9606 GN=PEX5 PE=1 SV=1;sp|P50542-2|PEX5_HUMAN Isoform 2 of Peroxisomal targeting signal 1 receptor OS=Homo sapiens OX=9606 GN=PEX5;sp|P50542-	11	3	3	3	1	1	1	1	1	1	1	3	1	0	1	1	1	1	0	1	1	1	1	1	1	1	3	1	0	1	1	1	1	0	1	1	1	1	1	1	1	3
B4E0Y9;Q8NBY1;Q9P289-2;Q9P289;Q9P289-3;H0Y630;C9J6L2;C9JCC0;C9J232;H7C279;Q9Y6E0;C9JDH9;B4DR80;Q9Y6E0-2;O00506;O00506-2;O00506-3;Q5JV98;C9JJV0;Q5JV99	B4E0Y9;Q8NBY1;Q9P289-2;Q9P289;Q9P289-3	8;7;7;7;4;3;3;3;3;3;3;3;3;3;3;3;3;2;2;1	8;7;7;7;4;3;3;3;3;3;3;3;3;3;3;3;3;2;2;1	8;7;7;7;4;3;3;3;3;3;3;3;3;3;3;3;3;2;2;1	Serine/threonine-protein kinase 26	STK26	tr|B4E0Y9|B4E0Y9_HUMAN Serine/threonine-protein kinase 26 OS=Homo sapiens OX=9606 GN=STK26 PE=1 SV=1;tr|Q8NBY1|Q8NBY1_HUMAN Serine/threonine-protein kinase 26 OS=Homo sapiens OX=9606 GN=STK26 PE=1 SV=1;sp|Q9P289-2|STK26_HUMAN Isoform 2 of Serine/threonine-	20	8	8	8	8	8	7	6	6	7	7	6	6	6	7	7	6	7	7	8	8	7	6	6	7	7	6	6	6	7	7	6	7	7	8	8	7	6	6	7	7	6
E5RGY0;B4E1G1;Q9BUN8-2;Q9BUN8	E5RGY0;B4E1G1;Q9BUN8-2;Q9BUN8	2;2;2;2	2;2;2;2	2;2;2;2	Derlin-1	DERL1	tr|E5RGY0|E5RGY0_HUMAN Derlin OS=Homo sapiens OX=9606 GN=DERL1 PE=1 SV=1;tr|B4E1G1|B4E1G1_HUMAN Derlin OS=Homo sapiens OX=9606 GN=DERL1 PE=1 SV=1;sp|Q9BUN8-2|DERL1_HUMAN Isoform 2 of Derlin-1 OS=Homo sapiens OX=9606 GN=DERL1;sp|Q9BUN8|DERL1_HUMAN Derlin-1	4	2	2	2	1	1	2	2	2	2	1	2	1	2	2	1	2	2	1	1	1	2	2	2	2	1	2	1	2	2	1	2	2	1	1	1	2	2	2	2	1	2
B4E227;E9PIN3;Q9UBU9-2;Q9UBU9;E9PLA7	B4E227;E9PIN3;Q9UBU9-2;Q9UBU9	4;4;4;4;1	4;4;4;4;1	4;4;4;4;1	Nuclear RNA export factor 1	NXF1	tr|B4E227|B4E227_HUMAN cDNA FLJ61053, highly similar to Nuclear RNA export factor 1 OS=Homo sapiens OX=9606 GN=NXF1 PE=1 SV=1;tr|E9PIN3|E9PIN3_HUMAN Nuclear RNA export factor 1 (Fragment) OS=Homo sapiens OX=9606 GN=NXF1 PE=1 SV=1;sp|Q9UBU9-2|NXF1_HUMAN Iso	5	4	4	4	1	2	3	3	4	4	2	3	2	3	0	2	2	2	1	1	2	3	3	4	4	2	3	2	3	0	2	2	2	1	1	2	3	3	4	4	2	3
H0Y8X9;H0Y9V7;B4E2Q0;P98194-2;P98194-4;P98194;P98194-3;P98194-5;P98194-8;P98194-9;P98194-6;P98194-7;H0Y9S7	H0Y8X9;H0Y9V7;B4E2Q0;P98194-2;P98194-4;P98194;P98194-3;P98194-5;P98194-8;P98194-9;P98194-6;P98194-7;H0Y9S7	2;2;2;2;2;2;2;2;2;2;2;2;1	2;2;2;2;2;2;2;2;2;2;2;2;1	2;2;2;2;2;2;2;2;2;2;2;2;1	Calcium-transporting ATPase;Calcium-transporting ATPase type 2C member 1	ATP2C1	tr|H0Y8X9|H0Y8X9_HUMAN Calcium-transporting ATPase type 2C member 1 (Fragment) OS=Homo sapiens OX=9606 GN=ATP2C1 PE=1 SV=1;tr|H0Y9V7|H0Y9V7_HUMAN Calcium-transporting ATPase type 2C member 1 (Fragment) OS=Homo sapiens OX=9606 GN=ATP2C1 PE=1 SV=1;tr|B4E2Q0|	13	2	2	2	1	1	0	1	0	1	1	1	0	0	2	0	2	1	1	1	1	0	1	0	1	1	1	0	0	2	0	2	1	1	1	1	0	1	0	1	1	1
B5MBZ0;Q9HC35-2;Q9HC35	B5MBZ0;Q9HC35-2;Q9HC35	9;9;9	9;9;9	9;9;9	Echinoderm microtubule-associated protein-like 4	EML4	tr|B5MBZ0|B5MBZ0_HUMAN Echinoderm microtubule-associated protein-like 4 OS=Homo sapiens OX=9606 GN=EML4 PE=1 SV=3;sp|Q9HC35-2|EMAL4_HUMAN Isoform 2 of Echinoderm microtubule-associated protein-like 4 OS=Homo sapiens OX=9606 GN=EML4;sp|Q9HC35|EMAL4_HUMAN Ec	3	9	9	9	6	6	5	5	5	3	4	4	6	5	2	4	4	4	5	6	6	5	5	5	3	4	4	6	5	2	4	4	4	5	6	6	5	5	5	3	4	4
B5MC59;P35244	B5MC59;P35244	2;2	2;2	2;2	Replication protein A 14 kDa subunit	RPA3	tr|B5MC59|B5MC59_HUMAN Replication protein A 14 kDa subunit OS=Homo sapiens OX=9606 GN=RPA3 PE=1 SV=1;sp|P35244|RFA3_HUMAN Replication protein A 14 kDa subunit OS=Homo sapiens OX=9606 GN=RPA3 PE=1 SV=1	2	2	2	2	0	1	1	2	1	1	0	2	0	1	1	1	0	0	0	0	1	1	2	1	1	0	2	0	1	1	1	0	0	0	0	1	1	2	1	1	0	2
B5MCA4;P16422	B5MCA4;P16422	1;1	1;1	1;1	Epithelial cell adhesion molecule	EPCAM	tr|B5MCA4|B5MCA4_HUMAN Epithelial cell adhesion molecule OS=Homo sapiens OX=9606 GN=EPCAM PE=1 SV=1;sp|P16422|EPCAM_HUMAN Epithelial cell adhesion molecule OS=Homo sapiens OX=9606 GN=EPCAM PE=1 SV=2	2	1	1	1	1	1	1	1	1	1	1	1	1	1	1	1	1	1	1	1	1	1	1	1	1	1	1	1	1	1	1	1	1	1	1	1	1	1	1	1	1	1
B5MCF9;O00541-2;O00541;B3KXD6;H7BYY8	B5MCF9;O00541-2;O00541;B3KXD6	7;7;7;5;2	7;7;7;5;2	7;7;7;5;2	Pescadillo homolog	PES1	tr|B5MCF9|B5MCF9_HUMAN Pescadillo homolog OS=Homo sapiens OX=9606 GN=PES1 PE=1 SV=1;sp|O00541-2|PESC_HUMAN Isoform 2 of Pescadillo homolog OS=Homo sapiens OX=9606 GN=PES1;sp|O00541|PESC_HUMAN Pescadillo homolog OS=Homo sapiens OX=9606 GN=PES1 PE=1 SV=1;tr|	5	7	7	7	3	3	3	6	4	6	5	1	4	5	6	4	4	4	3	3	3	3	6	4	6	5	1	4	5	6	4	4	4	3	3	3	3	6	4	6	5	1
B5MDF5;J3KQE5;P62826;F5H018;H0YFC6;B4DV51	B5MDF5;J3KQE5;P62826;F5H018;H0YFC6	9;9;9;8;6;3	9;9;9;8;6;3	9;9;9;8;6;3	GTP-binding nuclear protein Ran	RAN	tr|B5MDF5|B5MDF5_HUMAN GTP-binding nuclear protein Ran OS=Homo sapiens OX=9606 GN=RAN PE=1 SV=1;tr|J3KQE5|J3KQE5_HUMAN GTP-binding nuclear protein Ran (Fragment) OS=Homo sapiens OX=9606 GN=RAN PE=1 SV=1;sp|P62826|RAN_HUMAN GTP-binding nuclear protein Ran O	6	9	9	9	8	8	8	9	8	8	7	8	7	8	8	8	8	8	8	8	8	8	9	8	8	7	8	7	8	8	8	8	8	8	8	8	8	9	8	8	7	8
B5MDQ0;Q2NKX8	B5MDQ0;Q2NKX8	1;1	1;1	1;1	DNA excision repair protein ERCC-6-like	ERCC6L	tr|B5MDQ0|B5MDQ0_HUMAN DNA excision repair protein ERCC-6-like OS=Homo sapiens OX=9606 GN=ERCC6L PE=1 SV=1;sp|Q2NKX8|ERC6L_HUMAN DNA excision repair protein ERCC-6-like OS=Homo sapiens OX=9606 GN=ERCC6L PE=1 SV=1	2	1	1	1	1	1	1	1	1	1	1	1	1	1	1	1	1	1	1	1	1	1	1	1	1	1	1	1	1	1	1	1	1	1	1	1	1	1	1	1	1	1
B6SEH8	B6SEH8	1	1	1	Endogenous retrovirus group V member 1 Env polyprotein	ERVV-1	sp|B6SEH8|ERVV1_HUMAN Endogenous retrovirus group V member 1 Env polyprotein OS=Homo sapiens OX=9606 GN=ERVV-1 PE=2 SV=1	1	1	1	1	1	0	0	0	1	0	0	0	1	1	1	0	1	1	0	1	0	0	0	1	0	0	0	1	1	1	0	1	1	0	1	0	0	0	1	0	0	0
B7WPG3;C9IYN3;D6W592;Q8WVV9-5;Q8WVV9-4;Q8WVV9;H7C464;Q8WVV9-3;Q8WVV9-2;C9JJZ7;H7BXH8	B7WPG3;C9IYN3;D6W592;Q8WVV9-5;Q8WVV9-4;Q8WVV9;H7C464	6;6;6;6;6;6;3;2;2;1;1	6;6;6;6;6;6;3;2;2;1;1	6;6;6;6;6;6;3;2;2;1;1	Heterogeneous nuclear ribonucleoprotein L-like	HNRNPLL;HNRPLL	tr|B7WPG3|B7WPG3_HUMAN Heterogeneous nuclear ribonucleoprotein L-like OS=Homo sapiens OX=9606 GN=HNRNPLL PE=1 SV=1;tr|C9IYN3|C9IYN3_HUMAN Heterogeneous nuclear ribonucleoprotein L-like, isoform CRA_a OS=Homo sapiens OX=9606 GN=HNRNPLL PE=1 SV=2;tr|D6W592|D	11	6	6	6	5	6	3	3	3	5	3	5	2	6	6	2	4	3	2	5	6	3	3	3	5	3	5	2	6	6	2	4	3	2	5	6	3	3	3	5	3	5
B7Z641;B7Z2A9;Q93050-1;Q93050;Q93050-3;K7EQW2;K7ELZ6;K7EM24;K7EN36;K7EPG4	B7Z641;B7Z2A9;Q93050-1;Q93050;Q93050-3;K7EQW2;K7ELZ6;K7EM24;K7EN36;K7EPG4	2;2;2;2;2;1;1;1;1;1	2;2;2;2;2;1;1;1;1;1	2;2;2;2;2;1;1;1;1;1	V-type proton ATPase subunit a;V-type proton ATPase 116 kDa subunit a isoform 1	ATP6V0A1	tr|B7Z641|B7Z641_HUMAN V-type proton ATPase subunit a OS=Homo sapiens OX=9606 GN=ATP6V0A1 PE=1 SV=1;tr|B7Z2A9|B7Z2A9_HUMAN V-type proton ATPase subunit a OS=Homo sapiens OX=9606 GN=ATP6V0A1 PE=1 SV=1;sp|Q93050-1|VPP1_HUMAN Isoform 2 of V-type proton ATPase	10	2	2	2	0	0	0	0	0	1	1	1	1	2	1	2	0	1	0	0	0	0	0	0	1	1	1	1	2	1	2	0	1	0	0	0	0	0	0	1	1	1
B7Z2D2;Q8NHQ1-2;Q8NHQ1-5;Q8NHQ1-4;Q8NHQ1;C9J966	B7Z2D2;Q8NHQ1-2;Q8NHQ1-5;Q8NHQ1-4;Q8NHQ1;C9J966	2;2;2;2;2;1	2;2;2;2;2;1	2;2;2;2;2;1	Centrosomal protein of 70 kDa	CEP70	tr|B7Z2D2|B7Z2D2_HUMAN cDNA FLJ60498, highly similar to Centrosomal protein of 70 kDa OS=Homo sapiens OX=9606 GN=CEP70 PE=1 SV=1;sp|Q8NHQ1-2|CEP70_HUMAN Isoform 2 of Centrosomal protein of 70 kDa OS=Homo sapiens OX=9606 GN=CEP70;sp|Q8NHQ1-5|CEP70_HUMAN Iso	6	2	2	2	1	1	1	1	1	1	2	1	2	1	2	1	0	1	1	1	1	1	1	1	1	2	1	2	1	2	1	0	1	1	1	1	1	1	1	1	2	1
B7Z2L0;H0Y7N8;C9JTE9;H7C5E2;Q9UHQ4;Q9UHQ4-2	B7Z2L0;H0Y7N8;C9JTE9;H7C5E2;Q9UHQ4;Q9UHQ4-2	1;1;1;1;1;1	1;1;1;1;1;1	1;1;1;1;1;1	B-cell receptor-associated protein 29	BCAP29	tr|B7Z2L0|B7Z2L0_HUMAN cDNA FLJ52159, highly similar to B-cell receptor-associated protein 29 OS=Homo sapiens OX=9606 GN=BCAP29 PE=1 SV=1;tr|H0Y7N8|H0Y7N8_HUMAN B-cell receptor-associated protein 29 (Fragment) OS=Homo sapiens OX=9606 GN=BCAP29 PE=1 SV=1;tr	6	1	1	1	0	0	0	0	0	0	0	1	0	0	0	0	0	0	0	0	0	0	0	0	0	0	1	0	0	0	0	0	0	0	0	0	0	0	0	0	0	1
C9J2P0;H7C061;B7Z306;P51965-2;P51965	C9J2P0;H7C061;B7Z306;P51965-2;P51965	1;1;1;1;1	1;1;1;1;1	1;1;1;1;1	Ubiquitin-conjugating enzyme E2 E1	UBE2E1	tr|C9J2P0|C9J2P0_HUMAN Ubiquitin-conjugating enzyme E2 E1 (Fragment) OS=Homo sapiens OX=9606 GN=UBE2E1 PE=1 SV=1;tr|H7C061|H7C061_HUMAN Ubiquitin-conjugating enzyme E2 E1 (Fragment) OS=Homo sapiens OX=9606 GN=UBE2E1 PE=1 SV=1;tr|B7Z306|B7Z306_HUMAN cDNA FL	5	1	1	1	0	0	0	0	1	0	1	1	1	1	0	0	0	1	1	0	0	0	0	1	0	1	1	1	1	0	0	0	1	1	0	0	0	0	1	0	1	1
F5H7S3;H7BYY1;H0YKJ4;H0YK48;B7Z596;P09493-5;H0YL80;K7EP68;H0YNC7;P09493-2;P09493-8;P09493-7;P09493-6;H0YN06	F5H7S3;H7BYY1;H0YKJ4;H0YK48;B7Z596;P09493-5;H0YL80;K7EP68;H0YNC7;P09493-2;P09493-8;P09493-7;P09493-6	4;4;4;4;4;4;3;3;3;3;3;3;3;1	1;1;1;1;1;1;0;0;0;0;0;0;0;1	1;1;1;1;1;1;0;0;0;0;0;0;0;1	Tropomyosin alpha-1 chain	TPM1;TPM4	tr|F5H7S3|F5H7S3_HUMAN Tropomyosin alpha-1 chain OS=Homo sapiens OX=9606 GN=TPM1 PE=1 SV=2;tr|H7BYY1|H7BYY1_HUMAN Tropomyosin 1 (Alpha), isoform CRA_m OS=Homo sapiens OX=9606 GN=TPM1 PE=1 SV=1;tr|H0YKJ4|H0YKJ4_HUMAN Tropomyosin 1 (Alpha), isoform CRA_b OS=	14	4	1	1	2	2	2	1	2	2	3	3	3	3	4	3	2	3	2	1	0	0	0	1	0	1	1	0	1	1	1	0	1	0	1	0	0	0	1	0	1	1
B7Z6J7;O75175;A0A2R8Y4W0;A0A2R8Y7Z8;H0Y5X7;A0A0G2JNJ7;H7C148;H7C3F5;A0A2H2FJL5	B7Z6J7;O75175;A0A2R8Y4W0;A0A2R8Y7Z8;H0Y5X7;A0A0G2JNJ7;H7C148;H7C3F5;A0A2H2FJL5	2;2;1;1;1;1;1;1;1	2;2;1;1;1;1;1;1;1	2;2;1;1;1;1;1;1;1	CCR4-NOT transcription complex subunit 3	CNOT3	tr|B7Z6J7|B7Z6J7_HUMAN cDNA FLJ61662, highly similar to CCR4-NOT transcription complex subunit 3 OS=Homo sapiens OX=9606 GN=CNOT3 PE=1 SV=1;sp|O75175|CNOT3_HUMAN CCR4-NOT transcription complex subunit 3 OS=Homo sapiens OX=9606 GN=CNOT3 PE=1 SV=1;tr|A0A2R8Y	9	2	2	2	1	2	1	2	0	1	1	2	1	2	1	2	2	1	2	1	2	1	2	0	1	1	2	1	2	1	2	2	1	2	1	2	1	2	0	1	1	2
K7ENJ2;K7EID7;K7ENB9;K7EPW1;K7EMT3;B7Z7F3;Q9H6Z4-3;Q9H6Z4-2;Q9H6Z4	K7ENJ2;K7EID7;K7ENB9;K7EPW1;K7EMT3;B7Z7F3;Q9H6Z4-3;Q9H6Z4-2;Q9H6Z4	1;1;1;1;1;1;1;1;1	1;1;1;1;1;1;1;1;1	1;1;1;1;1;1;1;1;1	Ran-binding protein 3	RANBP3	tr|K7ENJ2|K7ENJ2_HUMAN Ran-binding protein 3 OS=Homo sapiens OX=9606 GN=RANBP3 PE=1 SV=1;tr|K7EID7|K7EID7_HUMAN Ran-binding protein 3 OS=Homo sapiens OX=9606 GN=RANBP3 PE=1 SV=1;tr|K7ENB9|K7ENB9_HUMAN Ran-binding protein 3 OS=Homo sapiens OX=9606 GN=RANBP3	9	1	1	1	1	1	1	1	1	1	1	1	1	1	1	1	1	1	1	1	1	1	1	1	1	1	1	1	1	1	1	1	1	1	1	1	1	1	1	1	1	1
B7Z7P8;P62495-2;P62495;I3L492;D6RJE8;D6RCB3	B7Z7P8;P62495-2;P62495;I3L492	16;16;16;8;5;1	16;16;16;8;5;1	16;16;16;8;5;1	Eukaryotic peptide chain release factor subunit 1	ETF1	tr|B7Z7P8|B7Z7P8_HUMAN Eukaryotic peptide chain release factor subunit 1 OS=Homo sapiens OX=9606 GN=ETF1 PE=1 SV=1;sp|P62495-2|ERF1_HUMAN Isoform 2 of Eukaryotic peptide chain release factor subunit 1 OS=Homo sapiens OX=9606 GN=ETF1;sp|P62495|ERF1_HUMAN Eu	6	16	16	16	10	9	9	9	10	10	13	14	16	9	12	12	11	9	7	10	9	9	9	10	10	13	14	16	9	12	12	11	9	7	10	9	9	9	10	10	13	14
E9PS71;B7Z8B3;Q5QNY5;P40855	E9PS71;B7Z8B3;Q5QNY5;P40855	1;1;1;1	1;1;1;1	1;1;1;1	Peroxisomal biogenesis factor 19	PEX19	tr|E9PS71|E9PS71_HUMAN Peroxisomal biogenesis factor 19 OS=Homo sapiens OX=9606 GN=PEX19 PE=1 SV=1;tr|B7Z8B3|B7Z8B3_HUMAN cDNA FLJ52177, highly similar to Peroxisomal biogenesis factor 19 OS=Homo sapiens OX=9606 GN=PEX19 PE=1 SV=1;tr|Q5QNY5|Q5QNY5_HUMAN Pe	4	1	1	1	1	1	1	1	1	1	1	1	1	1	1	1	1	1	1	1	1	1	1	1	1	1	1	1	1	1	1	1	1	1	1	1	1	1	1	1	1	1
B7Z9I1;Q5T4U5;P11310;P11310-2;H0YDT5;E9PJM9;E9PRX4	B7Z9I1;Q5T4U5;P11310;P11310-2	9;9;9;9;2;2;1	9;9;9;9;2;2;1	9;9;9;9;2;2;1	Medium-chain specific acyl-CoA dehydrogenase, mitochondrial	ACADM	tr|B7Z9I1|B7Z9I1_HUMAN Medium-chain-specific acyl-CoA dehydrogenase, mitochondrial OS=Homo sapiens OX=9606 GN=ACADM PE=1 SV=1;tr|Q5T4U5|Q5T4U5_HUMAN Acyl-Coenzyme A dehydrogenase, C-4 to C-12 straight chain, isoform CRA_a OS=Homo sapiens OX=9606 GN=ACADM P	7	9	9	9	6	7	7	8	7	8	8	6	6	7	7	8	8	6	8	6	7	7	8	7	8	8	6	6	7	7	8	8	6	8	6	7	7	8	7	8	8	6
B7Z9U0;E5RIL2;Q9UFF9-2;Q9UFF9-3;Q9UFF9	B7Z9U0;E5RIL2;Q9UFF9-2;Q9UFF9-3;Q9UFF9	2;2;2;2;2	2;2;2;2;2	2;2;2;2;2	CCR4-NOT transcription complex subunit 8	CNOT8	tr|B7Z9U0|B7Z9U0_HUMAN cDNA, FLJ78954, highly similar to CCR4-NOT transcription complex subunit 8 OS=Homo sapiens OX=9606 GN=CNOT8 PE=1 SV=1;tr|E5RIL2|E5RIL2_HUMAN CCR4-NOT transcription complex subunit 8 (Fragment) OS=Homo sapiens OX=9606 GN=CNOT8 PE=1 SV	5	2	2	2	0	0	1	1	1	2	2	0	0	0	1	1	0	2	1	0	0	1	1	1	2	2	0	0	0	1	1	0	2	1	0	0	1	1	1	2	2	0
B7ZAQ6-2;B7ZAQ6-3;P0CG08;B7ZAQ6;A0A087WW78;A0A087WW82;U3KPV2;E9PKY3	B7ZAQ6-2;B7ZAQ6-3;P0CG08;B7ZAQ6;A0A087WW78;A0A087WW82;U3KPV2;E9PKY3	2;2;2;2;1;1;1;1	2;2;2;2;1;1;1;1	2;2;2;2;1;1;1;1	Golgi pH regulator A;Golgi pH regulator B	GPR89A;GPR89B	sp|B7ZAQ6-2|GPHRA_HUMAN Isoform 2 of Golgi pH regulator A OS=Homo sapiens OX=9606 GN=GPR89A;sp|B7ZAQ6-3|GPHRA_HUMAN Isoform 3 of Golgi pH regulator A OS=Homo sapiens OX=9606 GN=GPR89A;sp|P0CG08|GPHRB_HUMAN Golgi pH regulator B OS=Homo sapiens OX=9606 GN=GP	8	2	2	2	0	1	1	1	1	1	1	1	1	0	0	1	0	1	1	0	1	1	1	1	1	1	1	1	0	0	1	0	1	1	0	1	1	1	1	1	1	1
B7ZBC8;O75449;B7ZBC9;O75449-2;Q9BW62	B7ZBC8;O75449;B7ZBC9;O75449-2;Q9BW62	2;2;1;1;1	2;2;1;1;1	2;2;1;1;1	Katanin p60 ATPase-containing subunit A1;Katanin p60 ATPase-containing subunit A-like 1	KATNA1;KATNAL1	tr|B7ZBC8|B7ZBC8_HUMAN Katanin p60 ATPase-containing subunit A1 (Fragment) OS=Homo sapiens OX=9606 GN=KATNA1 PE=1 SV=1;sp|O75449|KTNA1_HUMAN Katanin p60 ATPase-containing subunit A1 OS=Homo sapiens OX=9606 GN=KATNA1 PE=1 SV=1;tr|B7ZBC9|B7ZBC9_HUMAN Katanin	5	2	2	2	0	0	1	1	0	1	1	1	1	1	1	1	2	1	1	0	0	1	1	0	1	1	1	1	1	1	1	2	1	1	0	0	1	1	0	1	1	1
B7ZBM3;Q8IVH2-3;Q8IVH2-2;Q8IVH2;A2A312	B7ZBM3;Q8IVH2-3;Q8IVH2-2;Q8IVH2	5;5;5;5;1	5;5;5;5;1	5;5;5;5;1	Forkhead box protein P4	FOXP4	tr|B7ZBM3|B7ZBM3_HUMAN Forkhead box protein P4 OS=Homo sapiens OX=9606 GN=FOXP4 PE=1 SV=1;sp|Q8IVH2-3|FOXP4_HUMAN Isoform 3 of Forkhead box protein P4 OS=Homo sapiens OX=9606 GN=FOXP4;sp|Q8IVH2-2|FOXP4_HUMAN Isoform 2 of Forkhead box protein P4 OS=Homo sap	5	5	5	5	3	2	1	3	4	3	4	2	4	1	4	3	1	1	1	3	2	1	3	4	3	4	2	4	1	4	3	1	1	1	3	2	1	3	4	3	4	2
F8WFB9;B7ZC39;B7ZC38;Q9NR46;Q9NR46-2	F8WFB9;B7ZC39;B7ZC38;Q9NR46;Q9NR46-2	1;1;1;1;1	1;1;1;1;1	1;1;1;1;1	Endophilin-B2	SH3GLB2	tr|F8WFB9|F8WFB9_HUMAN Endophilin-B2 OS=Homo sapiens OX=9606 GN=SH3GLB2 PE=1 SV=1;tr|B7ZC39|B7ZC39_HUMAN Endophilin-B2 OS=Homo sapiens OX=9606 GN=SH3GLB2 PE=1 SV=1;tr|B7ZC38|B7ZC38_HUMAN Endophilin-B2 OS=Homo sapiens OX=9606 GN=SH3GLB2 PE=1 SV=1;sp|Q9NR46|	5	1	1	1	0	1	0	0	0	1	1	1	1	0	0	1	1	0	1	0	1	0	0	0	1	1	1	1	0	0	1	1	0	1	0	1	0	0	0	1	1	1
B8ZZN6;P63165;B8ZZJ0;B9A032;B8ZZ67;P63165-2	B8ZZN6;P63165;B8ZZJ0;B9A032	3;3;2;2;1;1	3;3;2;2;1;1	3;3;2;2;1;1	Small ubiquitin-related modifier 1	SUMO1	tr|B8ZZN6|B8ZZN6_HUMAN Small ubiquitin-related modifier 1 OS=Homo sapiens OX=9606 GN=SUMO1 PE=1 SV=1;sp|P63165|SUMO1_HUMAN Small ubiquitin-related modifier 1 OS=Homo sapiens OX=9606 GN=SUMO1 PE=1 SV=1;tr|B8ZZJ0|B8ZZJ0_HUMAN Small ubiquitin-related modifier	6	3	3	3	3	2	3	2	2	3	3	3	3	3	3	3	3	3	3	3	2	3	2	2	3	3	3	3	3	3	3	3	3	3	3	2	3	2	2	3	3	3
B8ZZQ6;P06454-2;P06454;B8ZZA1;B8ZZW7;H7C2N1	B8ZZQ6;P06454-2;P06454;B8ZZA1;B8ZZW7;H7C2N1	5;5;5;4;4;4	5;5;5;4;4;4	5;5;5;4;4;4	Prothymosin alpha;Prothymosin alpha, N-terminally processed;Thymosin alpha-1	PTMA	tr|B8ZZQ6|B8ZZQ6_HUMAN Prothymosin alpha OS=Homo sapiens OX=9606 GN=PTMA PE=1 SV=1;sp|P06454-2|PTMA_HUMAN Isoform 2 of Prothymosin alpha OS=Homo sapiens OX=9606 GN=PTMA;sp|P06454|PTMA_HUMAN Prothymosin alpha OS=Homo sapiens OX=9606 GN=PTMA PE=1 SV=2;tr|B8Z	6	5	5	5	1	1	3	2	1	0	5	2	5	3	3	3	3	2	2	1	1	3	2	1	0	5	2	5	3	3	3	3	2	2	1	1	3	2	1	0	5	2
B8ZZU8;Q15370;Q15370-2;I3L0M9;A0A0B4J296	B8ZZU8;Q15370;Q15370-2;I3L0M9;A0A0B4J296	8;8;8;7;4	8;8;8;7;4	8;8;8;7;4	Transcription elongation factor B polypeptide 2	TCEB2	tr|B8ZZU8|B8ZZU8_HUMAN Elongin-B OS=Homo sapiens OX=9606 GN=ELOB PE=1 SV=1;sp|Q15370|ELOB_HUMAN Elongin-B OS=Homo sapiens OX=9606 GN=ELOB PE=1 SV=1;sp|Q15370-2|ELOB_HUMAN Isoform 2 of Elongin-B OS=Homo sapiens OX=9606 GN=ELOB;tr|I3L0M9|I3L0M9_HUMAN Elongin	5	8	8	8	7	8	6	6	6	7	8	7	6	6	7	6	7	7	7	7	8	6	6	6	7	8	7	6	6	7	6	7	7	7	7	8	6	6	6	7	8	7
F8WBN3;B9A031;C9JQZ0;B8ZZY7;F8WBV6;P84101-4;P84101;P84101-3;P84101-2	F8WBN3;B9A031;C9JQZ0;B8ZZY7;F8WBV6;P84101-4;P84101;P84101-3;P84101-2	1;1;1;1;1;1;1;1;1	1;1;1;1;1;1;1;1;1	1;1;1;1;1;1;1;1;1	Small EDRK-rich factor 2	SERF2	tr|F8WBN3|F8WBN3_HUMAN Small EDRK-rich factor 2 OS=Homo sapiens OX=9606 GN=SERF2 PE=1 SV=1;tr|B9A031|B9A031_HUMAN Small EDRK-rich factor 2 OS=Homo sapiens OX=9606 GN=SERF2 PE=1 SV=1;tr|C9JQZ0|C9JQZ0_HUMAN Small EDRK-rich factor 2 (Fragment) OS=Homo sapiens	9	1	1	1	1	1	1	1	1	1	1	1	1	1	1	1	1	1	1	1	1	1	1	1	1	1	1	1	1	1	1	1	1	1	1	1	1	1	1	1	1	1
B9A018;Q53GS9;A0A087X1B2;Q53GS9-2;Q53GS9-3;A0A087WW31;F8WC91	B9A018;Q53GS9;A0A087X1B2;Q53GS9-2;Q53GS9-3	8;8;7;7;5;1;1	8;8;7;7;5;1;1	8;8;7;7;5;1;1	U4/U6.U5 tri-snRNP-associated protein 2	USP39	tr|B9A018|B9A018_HUMAN U4/U6.U5 tri-snRNP-associated protein 2 OS=Homo sapiens OX=9606 GN=USP39 PE=1 SV=1;sp|Q53GS9|SNUT2_HUMAN U4/U6.U5 tri-snRNP-associated protein 2 OS=Homo sapiens OX=9606 GN=USP39 PE=1 SV=2;tr|A0A087X1B2|A0A087X1B2_HUMAN U4/U6.U5 tri-s	7	8	8	8	6	6	6	7	7	6	8	8	8	4	4	8	3	7	5	6	6	6	7	7	6	8	8	8	4	4	8	3	7	5	6	6	6	7	7	6	8	8
B9A041;P40925-2;P40925;P40925-3;C9JRL4;B8ZZ51;C9JF79	B9A041;P40925-2;P40925;P40925-3;C9JRL4;B8ZZ51;C9JF79	2;2;2;2;1;1;1	2;2;2;2;1;1;1	2;2;2;2;1;1;1	Malate dehydrogenase, cytoplasmic;Malate dehydrogenase	MDH1	tr|B9A041|B9A041_HUMAN Malate dehydrogenase, cytoplasmic OS=Homo sapiens OX=9606 GN=MDH1 PE=1 SV=1;sp|P40925-2|MDHC_HUMAN Isoform 2 of Malate dehydrogenase, cytoplasmic OS=Homo sapiens OX=9606 GN=MDH1;sp|P40925|MDHC_HUMAN Malate dehydrogenase, cytoplasmic	7	2	2	2	0	1	1	1	1	0	2	1	1	1	2	1	1	0	0	0	1	1	1	1	0	2	1	1	1	2	1	1	0	0	0	1	1	1	1	0	2	1
B9A057;Q86WW8	B9A057;Q86WW8	2;2	2;2	2;2	Cytochrome c oxidase assembly factor 5	COA5	tr|B9A057|B9A057_HUMAN Cytochrome c oxidase assembly factor 5 OS=Homo sapiens OX=9606 GN=COA5 PE=1 SV=1;sp|Q86WW8|COA5_HUMAN Cytochrome c oxidase assembly factor 5 OS=Homo sapiens OX=9606 GN=COA5 PE=1 SV=1	2	2	2	2	2	2	2	2	2	2	2	2	2	2	2	2	2	2	2	2	2	2	2	2	2	2	2	2	2	2	2	2	2	2	2	2	2	2	2	2	2	2
J3KMX2;B9EGA3;Q6STE5-2;Q92925-3;Q6STE5;Q92925-2;Q92925	J3KMX2;B9EGA3;Q6STE5-2;Q92925-3;Q6STE5;Q92925-2;Q92925	1;1;1;1;1;1;1	1;1;1;1;1;1;1	1;1;1;1;1;1;1	SWI/SNF-related matrix-associated actin-dependent regulator of chromatin subfamily D member 3;SWI/SNF-related matrix-associated actin-dependent regulator of chromatin subfamily D member 2	SMARCD2;SMARCD3	tr|J3KMX2|J3KMX2_HUMAN SWI/SNF-related matrix-associated actin-dependent regulator of chromatin subfamily D member 2 OS=Homo sapiens OX=9606 GN=SMARCD2 PE=1 SV=1;tr|B9EGA3|B9EGA3_HUMAN SMARCD2 protein OS=Homo sapiens OX=9606 GN=SMARCD2 PE=1 SV=1;sp|Q6STE5-	7	1	1	1	0	0	0	0	0	0	0	0	0	1	1	0	0	0	0	0	0	0	0	0	0	0	0	0	1	1	0	0	0	0	0	0	0	0	0	0	0	0
B9ZVN9;O95602	B9ZVN9;O95602	3;3	3;3	3;3	DNA-directed RNA polymerase;DNA-directed RNA polymerase I subunit RPA1	POLR1A	tr|B9ZVN9|B9ZVN9_HUMAN DNA-directed RNA polymerase subunit OS=Homo sapiens OX=9606 GN=POLR1A PE=1 SV=1;sp|O95602|RPA1_HUMAN DNA-directed RNA polymerase I subunit RPA1 OS=Homo sapiens OX=9606 GN=POLR1A PE=1 SV=2	2	3	3	3	1	1	2	0	1	2	1	1	2	2	2	0	0	1	1	1	1	2	0	1	2	1	1	2	2	2	0	0	1	1	1	1	2	0	1	2	1	1
B9ZVT1;Q8IXT5;E5RJW8;E5RHG1;E5RJ83;E5RJV8	B9ZVT1;Q8IXT5;E5RJW8;E5RHG1;E5RJ83;E5RJV8	2;2;1;1;1;1	2;2;1;1;1;1	2;2;1;1;1;1	RNA-binding protein 12B	RBM12B	tr|B9ZVT1|B9ZVT1_HUMAN RNA-binding protein 12B OS=Homo sapiens OX=9606 GN=RBM12B PE=1 SV=2;sp|Q8IXT5|RB12B_HUMAN RNA-binding protein 12B OS=Homo sapiens OX=9606 GN=RBM12B PE=1 SV=2;tr|E5RJW8|E5RJW8_HUMAN RNA-binding protein 12B (Fragment) OS=Homo sapiens O	6	2	2	2	1	1	2	1	1	0	0	0	2	1	0	1	0	0	1	1	1	2	1	1	0	0	0	2	1	0	1	0	0	1	1	1	2	1	1	0	0	0
H7BYR4;C9IYE1;Q86UW7-3;Q86UW7-2;Q86UW7;F8W8P5;A0A087X1P3;H0YFP0;H0Y8B5;F1T0E5;Q9ULU8-2;Q9ULU8-3;Q9ULU8;Q9ULU8-4	H7BYR4;C9IYE1;Q86UW7-3;Q86UW7-2;Q86UW7;F8W8P5;A0A087X1P3	3;3;3;3;3;2;2;1;1;1;1;1;1;1	3;3;3;3;3;2;2;1;1;1;1;1;1;1	3;3;3;3;3;2;2;1;1;1;1;1;1;1	Calcium-dependent secretion activator 2	CADPS2	tr|H7BYR4|H7BYR4_HUMAN Calcium-dependent secretion activator 2 (Fragment) OS=Homo sapiens OX=9606 GN=CADPS2 PE=1 SV=1;tr|C9IYE1|C9IYE1_HUMAN Calcium-dependent secretion activator 2 OS=Homo sapiens OX=9606 GN=CADPS2 PE=1 SV=1;sp|Q86UW7-3|CAPS2_HUMAN Isoform	14	3	3	3	1	2	2	1	2	1	3	2	2	1	1	1	1	1	2	1	2	2	1	2	1	3	2	2	1	1	1	1	1	2	1	2	2	1	2	1	3	2
C9IYQ7;F8WCF5;F8WEL4;Q8NFH5-2;Q8NFH5	C9IYQ7;F8WCF5;F8WEL4;Q8NFH5-2;Q8NFH5	1;1;1;1;1	1;1;1;1;1	1;1;1;1;1	Nucleoporin NUP53	NUP35	tr|C9IYQ7|C9IYQ7_HUMAN Nucleoporin NUP35 (Fragment) OS=Homo sapiens OX=9606 GN=NUP35 PE=1 SV=1;tr|F8WCF5|F8WCF5_HUMAN Nucleoporin NUP35 OS=Homo sapiens OX=9606 GN=NUP35 PE=1 SV=1;tr|F8WEL4|F8WEL4_HUMAN Nucleoporin NUP35 OS=Homo sapiens OX=9606 GN=NUP35 PE=	5	1	1	1	0	0	0	0	0	0	0	0	1	1	1	0	0	0	1	0	0	0	0	0	0	0	0	1	1	1	0	0	0	1	0	0	0	0	0	0	0	0
C9IZN7;Q969Z0	C9IZN7;Q969Z0	1;1	1;1	1;1	Protein TBRG4	TBRG4	tr|C9IZN7|C9IZN7_HUMAN FAST kinase domain-containing protein 4 (Fragment) OS=Homo sapiens OX=9606 GN=TBRG4 PE=1 SV=1;sp|Q969Z0|FAKD4_HUMAN FAST kinase domain-containing protein 4 OS=Homo sapiens OX=9606 GN=TBRG4 PE=1 SV=1	2	1	1	1	0	1	0	1	1	1	0	1	1	0	0	0	1	0	0	0	1	0	1	1	1	0	1	1	0	0	0	1	0	0	0	1	0	1	1	1	0	1
C9J3L8;C9J5W0;E9PAL7;C9IZQ1;P43307;P43307-2;C9JBX5	C9J3L8;C9J5W0;E9PAL7;C9IZQ1;P43307;P43307-2	4;4;4;4;4;2;1	4;4;4;4;4;2;1	4;4;4;4;4;2;1	Translocon-associated protein subunit alpha	SSR1	tr|C9J3L8|C9J3L8_HUMAN Translocon-associated protein subunit alpha OS=Homo sapiens OX=9606 GN=SSR1 PE=1 SV=1;tr|C9J5W0|C9J5W0_HUMAN Translocon-associated protein subunit alpha OS=Homo sapiens OX=9606 GN=SSR1 PE=1 SV=1;tr|E9PAL7|E9PAL7_HUMAN Translocon-asso	7	4	4	4	3	3	3	2	3	3	2	2	2	3	3	2	4	2	4	3	3	3	2	3	3	2	2	2	3	3	2	4	2	4	3	3	3	2	3	3	2	2
C9J0A7;Q9UQN3;A0A087WW88;Q9UQN3-2;Q92828	C9J0A7;Q9UQN3;A0A087WW88;Q9UQN3-2	3;3;2;2;1	3;3;2;2;1	3;3;2;2;1	Charged multivesicular body protein 2b	CHMP2B	tr|C9J0A7|C9J0A7_HUMAN Charged multivesicular body protein 2b OS=Homo sapiens OX=9606 GN=CHMP2B PE=1 SV=1;sp|Q9UQN3|CHM2B_HUMAN Charged multivesicular body protein 2b OS=Homo sapiens OX=9606 GN=CHMP2B PE=1 SV=1;tr|A0A087WW88|A0A087WW88_HUMAN Charged multiv	5	3	3	3	3	2	1	2	3	3	2	3	1	3	3	2	2	2	2	3	2	1	2	3	3	2	3	1	3	3	2	2	2	2	3	2	1	2	3	3	2	3
C9J0J7;G5E9Q6;P35080-2;C9JQ45;C9J2N0	C9J0J7;G5E9Q6;P35080-2;C9JQ45;C9J2N0	4;4;4;3;2	4;4;4;3;2	1;1;1;0;0	Profilin;Profilin-2	PFN2	tr|C9J0J7|C9J0J7_HUMAN Profilin OS=Homo sapiens OX=9606 GN=PFN2 PE=1 SV=1;tr|G5E9Q6|G5E9Q6_HUMAN Profilin OS=Homo sapiens OX=9606 GN=PFN2 PE=1 SV=1;sp|P35080-2|PROF2_HUMAN Isoform IIb of Profilin-2 OS=Homo sapiens OX=9606 GN=PFN2;tr|C9JQ45|C9JQ45_HUMAN Pro	5	4	4	1	3	3	3	3	3	3	3	4	3	3	3	3	4	3	2	3	3	3	3	3	3	3	4	3	3	3	3	4	3	2	1	1	1	1	1	1	1	1
C9J1Z8;P84085	C9J1Z8;P84085	7;7	2;2	2;2	ADP-ribosylation factor 5	ARF5	tr|C9J1Z8|C9J1Z8_HUMAN ADP-ribosylation factor 5 (Fragment) OS=Homo sapiens OX=9606 GN=ARF5 PE=1 SV=1;sp|P84085|ARF5_HUMAN ADP-ribosylation factor 5 OS=Homo sapiens OX=9606 GN=ARF5 PE=1 SV=2	2	7	2	2	6	6	6	7	7	6	5	5	7	6	7	5	6	5	5	1	1	1	2	2	1	0	1	2	2	2	1	1	1	1	1	1	1	2	2	1	0	1
C9J2Y9;P30876;C9J4M6;A0A1W2PPT5	C9J2Y9;P30876;C9J4M6;A0A1W2PPT5	19;19;18;18	19;19;18;18	19;19;18;18	DNA-directed RNA polymerase;DNA-directed RNA polymerase II subunit RPB2	POLR2B	tr|C9J2Y9|C9J2Y9_HUMAN DNA-directed RNA polymerase subunit beta OS=Homo sapiens OX=9606 GN=POLR2B PE=1 SV=2;sp|P30876|RPB2_HUMAN DNA-directed RNA polymerase II subunit RPB2 OS=Homo sapiens OX=9606 GN=POLR2B PE=1 SV=1;tr|C9J4M6|C9J4M6_HUMAN DNA-directed RNA	4	19	19	19	14	13	14	15	14	15	17	14	15	12	11	12	10	14	10	14	13	14	15	14	15	17	14	15	12	11	12	10	14	10	14	13	14	15	14	15	17	14
C9J315;P48449-2;P48449-3;P48449	C9J315;P48449-2;P48449-3;P48449	1;1;1;1	1;1;1;1	1;1;1;1	Lanosterol synthase	LSS	tr|C9J315|C9J315_HUMAN Lanosterol synthase (Fragment) OS=Homo sapiens OX=9606 GN=LSS PE=1 SV=1;sp|P48449-2|ERG7_HUMAN Isoform 2 of Lanosterol synthase OS=Homo sapiens OX=9606 GN=LSS;sp|P48449-3|ERG7_HUMAN Isoform 3 of Lanosterol synthase OS=Homo sapiens OX	4	1	1	1	1	1	1	1	1	1	1	1	1	1	1	1	1	0	1	1	1	1	1	1	1	1	1	1	1	1	1	1	0	1	1	1	1	1	1	1	1	1
C9J384;Q9BQ75-2;Q9BQ75	C9J384;Q9BQ75-2;Q9BQ75	2;2;2	2;2;2	2;2;2	Protein CMSS1	CMSS1	tr|C9J384|C9J384_HUMAN Protein CMSS1 (Fragment) OS=Homo sapiens OX=9606 GN=CMSS1 PE=1 SV=1;sp|Q9BQ75-2|CMS1_HUMAN Isoform 2 of Protein CMSS1 OS=Homo sapiens OX=9606 GN=CMSS1;sp|Q9BQ75|CMS1_HUMAN Protein CMSS1 OS=Homo sapiens OX=9606 GN=CMSS1 PE=1 SV=2	3	2	2	2	2	2	2	2	2	1	1	2	2	1	2	2	2	2	2	2	2	2	2	2	1	1	2	2	1	2	2	2	2	2	2	2	2	2	2	1	1	2
C9J712;P35080	C9J712;P35080	4;4	1;1	1;1	Profilin-2	PFN2	tr|C9J712|C9J712_HUMAN Profilin OS=Homo sapiens OX=9606 GN=PFN2 PE=1 SV=1;sp|P35080|PROF2_HUMAN Profilin-2 OS=Homo sapiens OX=9606 GN=PFN2 PE=1 SV=3	2	4	1	1	3	3	3	3	3	3	3	4	3	3	2	3	4	3	3	1	1	1	1	1	1	1	1	1	1	0	1	1	1	1	1	1	1	1	1	1	1	1
C9J7E5;Q9Y5L0-3;Q9Y5L0;Q9Y5L0-1;E9PFH4;Q9Y5L0-5	C9J7E5;Q9Y5L0-3;Q9Y5L0;Q9Y5L0-1;E9PFH4;Q9Y5L0-5	12;12;12;12;10;10	12;12;12;12;10;10	12;12;12;12;10;10	Transportin-3	TNPO3	tr|C9J7E5|C9J7E5_HUMAN Transportin-3 OS=Homo sapiens OX=9606 GN=TNPO3 PE=1 SV=1;sp|Q9Y5L0-3|TNPO3_HUMAN Isoform 3 of Transportin-3 OS=Homo sapiens OX=9606 GN=TNPO3;sp|Q9Y5L0|TNPO3_HUMAN Transportin-3 OS=Homo sapiens OX=9606 GN=TNPO3 PE=1 SV=3;sp|Q9Y5L0-1|T	6	12	12	12	5	5	6	7	7	7	5	4	5	5	6	6	8	4	6	5	5	6	7	7	7	5	4	5	5	6	6	8	4	6	5	5	6	7	7	7	5	4
H7BZL0;C9J808;Q9BYG3	H7BZL0;C9J808;Q9BYG3	1;1;1	1;1;1	1;1;1	MKI67 FHA domain-interacting nucleolar phosphoprotein	NIFK	tr|H7BZL0|H7BZL0_HUMAN MKI67 FHA domain-interacting nucleolar phosphoprotein (Fragment) OS=Homo sapiens OX=9606 GN=NIFK PE=1 SV=1;tr|C9J808|C9J808_HUMAN MKI67 FHA domain-interacting nucleolar phosphoprotein (Fragment) OS=Homo sapiens OX=9606 GN=NIFK PE=1 S	3	1	1	1	0	1	0	0	0	1	0	0	0	0	0	0	0	1	1	0	1	0	0	0	1	0	0	0	0	0	0	0	1	1	0	1	0	0	0	1	0	0
C9J813;E9PGZ1;E7EX44;Q05682-5;Q05682-4;Q05682-3;Q05682-6;Q05682-2;Q05682;C9JEK3	C9J813;E9PGZ1;E7EX44;Q05682-5;Q05682-4;Q05682-3;Q05682-6;Q05682-2;Q05682;C9JEK3	2;2;2;2;2;2;2;2;2;1	2;2;2;2;2;2;2;2;2;1	2;2;2;2;2;2;2;2;2;1	Caldesmon	CALD1	tr|C9J813|C9J813_HUMAN Caldesmon (Fragment) OS=Homo sapiens OX=9606 GN=CALD1 PE=1 SV=1;tr|E9PGZ1|E9PGZ1_HUMAN Caldesmon OS=Homo sapiens OX=9606 GN=CALD1 PE=1 SV=1;tr|E7EX44|E7EX44_HUMAN Caldesmon OS=Homo sapiens OX=9606 GN=CALD1 PE=1 SV=1;sp|Q05682-5|CALD1	10	2	2	2	1	0	1	1	2	1	1	0	2	1	2	0	1	0	0	1	0	1	1	2	1	1	0	2	1	2	0	1	0	0	1	0	1	1	2	1	1	0
C9J8H1;P36543-2;P36543	C9J8H1;P36543-2;P36543	1;1;1	1;1;1	1;1;1	V-type proton ATPase subunit E 1	ATP6V1E1	tr|C9J8H1|C9J8H1_HUMAN V-type proton ATPase subunit E 1 (Fragment) OS=Homo sapiens OX=9606 GN=ATP6V1E1 PE=1 SV=1;sp|P36543-2|VATE1_HUMAN Isoform 2 of V-type proton ATPase subunit E 1 OS=Homo sapiens OX=9606 GN=ATP6V1E1;sp|P36543|VATE1_HUMAN V-type proton A	3	1	1	1	1	1	1	1	1	1	1	1	1	1	0	1	1	0	1	1	1	1	1	1	1	1	1	1	1	0	1	1	0	1	1	1	1	1	1	1	1	1
C9J8U1;F8WAN1;Q69YQ0-2;Q69YQ0	C9J8U1;F8WAN1;Q69YQ0-2;Q69YQ0	3;3;3;3	3;3;3;3	3;3;3;3	Cytospin-A	SPECC1L;SPECC1L-ADORA2A	tr|C9J8U1|C9J8U1_HUMAN Cytospin-A (Fragment) OS=Homo sapiens OX=9606 GN=SPECC1L PE=4 SV=8;tr|F8WAN1|F8WAN1_HUMAN SPECC1L-ADORA2A readthrough (NMD candidate) OS=Homo sapiens OX=9606 GN=SPECC1L-ADORA2A PE=4 SV=2;sp|Q69YQ0-2|CYTSA_HUMAN Isoform 2 of Cytospin-	4	3	3	3	2	1	1	0	1	0	2	2	3	0	1	2	1	1	0	2	1	1	0	1	0	2	2	3	0	1	2	1	1	0	2	1	1	0	1	0	2	2
C9J931;Q15382	C9J931;Q15382	1;1	1;1	1;1	GTP-binding protein Rheb	RHEB	tr|C9J931|C9J931_HUMAN GTP-binding protein Rheb OS=Homo sapiens OX=9606 GN=RHEB PE=1 SV=1;sp|Q15382|RHEB_HUMAN GTP-binding protein Rheb OS=Homo sapiens OX=9606 GN=RHEB PE=1 SV=1	2	1	1	1	1	0	1	1	1	1	0	0	1	1	1	1	0	1	0	1	0	1	1	1	1	0	0	1	1	1	1	0	1	0	1	0	1	1	1	1	0	0
C9J9V0;Q5THK1-3;Q5THK1-2;Q5THK1-4;Q5THK1	C9J9V0;Q5THK1-3;Q5THK1-2;Q5THK1-4;Q5THK1	1;1;1;1;1	1;1;1;1;1	1;1;1;1;1	Protein PRR14L	PRR14L	tr|C9J9V0|C9J9V0_HUMAN Protein PRR14L (Fragment) OS=Homo sapiens OX=9606 GN=PRR14L PE=1 SV=1;sp|Q5THK1-3|PR14L_HUMAN Isoform 3 of Protein PRR14L OS=Homo sapiens OX=9606 GN=PRR14L;sp|Q5THK1-2|PR14L_HUMAN Isoform 2 of Protein PRR14L OS=Homo sapiens OX=9606 G	5	1	1	1	1	1	1	1	1	1	1	1	1	1	1	1	1	1	1	1	1	1	1	1	1	1	1	1	1	1	1	1	1	1	1	1	1	1	1	1	1	1
C9J9W2;Q14847-3;Q14847;Q14847-2	C9J9W2;Q14847-3;Q14847;Q14847-2	1;1;1;1	1;1;1;1	1;1;1;1	LIM and SH3 domain protein 1	LASP1	tr|C9J9W2|C9J9W2_HUMAN LIM and SH3 domain protein 1 (Fragment) OS=Homo sapiens OX=9606 GN=LASP1 PE=1 SV=1;sp|Q14847-3|LASP1_HUMAN Isoform 3 of LIM and SH3 domain protein 1 OS=Homo sapiens OX=9606 GN=LASP1;sp|Q14847|LASP1_HUMAN LIM and SH3 domain protein 1	4	1	1	1	0	0	0	0	0	0	0	0	0	0	1	1	1	0	0	0	0	0	0	0	0	0	0	0	0	1	1	1	0	0	0	0	0	0	0	0	0	0
C9JA28;Q9UNL2;Q9UNL2-2	C9JA28;Q9UNL2;Q9UNL2-2	1;1;1	1;1;1	1;1;1	Translocon-associated protein subunit gamma	SSR3	tr|C9JA28|C9JA28_HUMAN Translocon-associated protein subunit gamma OS=Homo sapiens OX=9606 GN=SSR3 PE=1 SV=1;sp|Q9UNL2|SSRG_HUMAN Translocon-associated protein subunit gamma OS=Homo sapiens OX=9606 GN=SSR3 PE=1 SV=1;sp|Q9UNL2-2|SSRG_HUMAN Isoform 2 of Tran	3	1	1	1	1	1	1	1	1	1	1	1	1	1	1	1	1	1	1	1	1	1	1	1	1	1	1	1	1	1	1	1	1	1	1	1	1	1	1	1	1	1
C9JAW5;C9JNU6;Q9Y241;Q9Y241-2;A8MV81	C9JAW5;C9JNU6;Q9Y241;Q9Y241-2	3;3;3;2;1	3;3;3;2;1	3;3;3;2;1	HIG1 domain family member 1A, mitochondrial	HIGD1A	tr|C9JAW5|C9JAW5_HUMAN Uncharacterized protein OS=Homo sapiens OX=9606 PE=4 SV=1;tr|C9JNU6|C9JNU6_HUMAN HIG1 domain family member 1A, mitochondrial OS=Homo sapiens OX=9606 GN=HIGD1A PE=4 SV=1;sp|Q9Y241|HIG1A_HUMAN HIG1 domain family member 1A, mitochondria	5	3	3	3	3	3	3	2	2	3	3	3	3	1	3	3	3	1	2	3	3	3	2	2	3	3	3	3	1	3	3	3	1	2	3	3	3	2	2	3	3	3
C9JB30;Q9UPY8-2;Q9UPY8;K7ENB3;M0QX52;K7EL66;K7ERD8;Q15555-2;Q15555-4;Q15555-5;Q15555-3;Q15555	C9JB30;Q9UPY8-2;Q9UPY8;K7ENB3;M0QX52;K7EL66;K7ERD8;Q15555-2;Q15555-4;Q15555-5;Q15555-3;Q15555	2;2;2;1;1;1;1;1;1;1;1;1	1;1;1;1;1;1;1;1;1;1;1;1	1;1;1;1;1;1;1;1;1;1;1;1	Microtubule-associated protein RP/EB family member 3;Microtubule-associated protein RP/EB family member 2	MAPRE3;MAPRE2	tr|C9JB30|C9JB30_HUMAN Microtubule-associated protein RP/EB family member 3 (Fragment) OS=Homo sapiens OX=9606 GN=MAPRE3 PE=1 SV=1;sp|Q9UPY8-2|MARE3_HUMAN Isoform 2 of Microtubule-associated protein RP/EB family member 3 OS=Homo sapiens OX=9606 GN=MAPRE3;s	12	2	1	1	2	2	2	2	2	2	2	2	2	1	2	1	2	1	2	1	1	1	1	1	1	1	1	1	0	1	1	1	1	1	1	1	1	1	1	1	1	1
C9JBY7;Q9Y291	C9JBY7;Q9Y291	3;3	3;3	3;3	28S ribosomal protein S33, mitochondrial	MRPS33	tr|C9JBY7|C9JBY7_HUMAN 28S ribosomal protein S33, mitochondrial OS=Homo sapiens OX=9606 GN=MRPS33 PE=1 SV=1;sp|Q9Y291|RT33_HUMAN 28S ribosomal protein S33, mitochondrial OS=Homo sapiens OX=9606 GN=MRPS33 PE=1 SV=1	2	3	3	3	2	3	3	2	2	3	2	2	2	3	3	3	3	2	3	2	3	3	2	2	3	2	2	2	3	3	3	3	2	3	2	3	3	2	2	3	2	2
C9JCJ5;Q15274	C9JCJ5;Q15274	6;6	6;6	6;6	Nicotinate-nucleotide pyrophosphorylase [carboxylating]	QPRT	tr|C9JCJ5|C9JCJ5_HUMAN Uncharacterized protein (Fragment) OS=Homo sapiens OX=9606 PE=4 SV=10;sp|Q15274|NADC_HUMAN Nicotinate-nucleotide pyrophosphorylase [carboxylating] OS=Homo sapiens OX=9606 GN=QPRT PE=1 SV=3	2	6	6	6	6	5	4	1	1	1	4	4	4	2	3	3	4	1	3	6	5	4	1	1	1	4	4	4	2	3	3	4	1	3	6	5	4	1	1	1	4	4
C9JG97;C9JEH3;Q13685;H7C0R2;C9JTS3	C9JG97;C9JEH3;Q13685;H7C0R2;C9JTS3	6;6;6;3;3	6;6;6;3;3	6;6;6;3;3	Angio-associated migratory cell protein	AAMP	tr|C9JG97|C9JG97_HUMAN Angio-associated migratory cell protein OS=Homo sapiens OX=9606 GN=AAMP PE=1 SV=1;tr|C9JEH3|C9JEH3_HUMAN Angio-associated migratory cell protein OS=Homo sapiens OX=9606 GN=AAMP PE=1 SV=1;sp|Q13685|AAMP_HUMAN Angio-associated migrator	5	6	6	6	3	4	4	4	5	5	5	2	3	5	4	5	5	5	4	3	4	4	4	5	5	5	2	3	5	4	5	5	5	4	3	4	4	4	5	5	5	2
C9JFE4;Q13098-7;Q13098;Q13098-5;Q13098-6;A8K070;A0A096LPJ3;A0A096LP07;J3QLT0;J3KSA5;J3KRJ4;J3QS84;J3QS88;J3QL53;J3QLE8;J3KTB0;J3KRE8	C9JFE4;Q13098-7;Q13098;Q13098-5;Q13098-6;A8K070;A0A096LPJ3;A0A096LP07;J3QLT0;J3KSA5;J3KRJ4	4;4;4;4;3;3;3;3;2;2;2;1;1;1;1;1;1	4;4;4;4;3;3;3;3;2;2;2;1;1;1;1;1;1	4;4;4;4;3;3;3;3;2;2;2;1;1;1;1;1;1	COP9 signalosome complex subunit 1	GPS1	tr|C9JFE4|C9JFE4_HUMAN COP9 signalosome complex subunit 1 OS=Homo sapiens OX=9606 GN=GPS1 PE=1 SV=2;sp|Q13098-7|CSN1_HUMAN Isoform 2 of COP9 signalosome complex subunit 1 OS=Homo sapiens OX=9606 GN=GPS1;sp|Q13098|CSN1_HUMAN COP9 signalosome complex subunit	17	4	4	4	4	3	3	3	3	4	4	4	3	4	4	3	4	3	2	4	3	3	3	3	4	4	4	3	4	4	3	4	3	2	4	3	3	3	3	4	4	4
C9JFR7;P99999;CON__P62894	C9JFR7;P99999	3;3;1	3;3;1	3;3;1	Cytochrome c	CYCS	tr|C9JFR7|C9JFR7_HUMAN Cytochrome c (Fragment) OS=Homo sapiens OX=9606 GN=CYCS PE=1 SV=1;sp|P99999|CYC_HUMAN Cytochrome c OS=Homo sapiens OX=9606 GN=CYCS PE=1 SV=2	3	3	3	3	3	3	3	3	3	3	3	3	3	3	3	3	3	3	3	3	3	3	3	3	3	3	3	3	3	3	3	3	3	3	3	3	3	3	3	3	3	3
C9JIS1;C9JXA5;P62879;C9JZN1;E7EP32;Q9HAV0;C9JD14;P62879-2;H7C5J5;F5H8J8;F5H100;F5H0S8;E9PCP0;P16520-2;P16520	C9JIS1;C9JXA5;P62879;C9JZN1;E7EP32;Q9HAV0	7;7;7;6;5;4;2;2;1;1;1;1;1;1;1	4;4;4;3;2;2;1;2;1;0;0;0;0;0;0	4;4;4;3;2;2;1;2;1;0;0;0;0;0;0	Guanine nucleotide-binding protein G(I)/G(S)/G(T) subunit beta-2;Guanine nucleotide-binding protein subunit beta-4	GNB2;GNB4	tr|C9JIS1|C9JIS1_HUMAN Guanine nucleotide-binding protein G(I)/G(S)/G(T) subunit beta-2 (Fragment) OS=Homo sapiens OX=9606 GN=GNB2 PE=1 SV=1;tr|C9JXA5|C9JXA5_HUMAN Guanine nucleotide-binding protein G(I)/G(S)/G(T) subunit beta-2 (Fragment) OS=Homo sapiens	15	7	4	4	6	7	6	7	7	6	7	7	7	6	4	6	5	7	7	3	4	4	4	4	4	4	4	4	3	2	3	3	4	4	3	4	4	4	4	4	4	4
F2Z2Y6;C9JIZ0;C9JNV3;O95777	F2Z2Y6;C9JIZ0;C9JNV3;O95777	1;1;1;1	1;1;1;1	1;1;1;1	U6 snRNA-associated Sm-like protein LSm8	LSM8	tr|F2Z2Y6|F2Z2Y6_HUMAN U6 snRNA-associated Sm-like protein LSm8 OS=Homo sapiens OX=9606 GN=LSM8 PE=1 SV=1;tr|C9JIZ0|C9JIZ0_HUMAN LSM8 homolog, U6 small nuclear RNA associated (S. cerevisiae), isoform CRA_a OS=Homo sapiens OX=9606 GN=LSM8 PE=1 SV=1;tr|C9JNV	4	1	1	1	0	1	1	1	1	1	1	1	1	1	1	1	1	1	1	0	1	1	1	1	1	1	1	1	1	1	1	1	1	1	0	1	1	1	1	1	1	1
C9JIZ6;P07602;P07602-2;P07602-3	C9JIZ6;P07602;P07602-2;P07602-3	1;1;1;1	1;1;1;1	1;1;1;1	Prosaposin;Saposin-A;Saposin-B-Val;Saposin-B;Saposin-C;Saposin-D	PSAP	tr|C9JIZ6|C9JIZ6_HUMAN Prosaposin OS=Homo sapiens OX=9606 GN=PSAP PE=1 SV=2;sp|P07602|SAP_HUMAN Prosaposin OS=Homo sapiens OX=9606 GN=PSAP PE=1 SV=2;sp|P07602-2|SAP_HUMAN Isoform Sap-mu-6 of Prosaposin OS=Homo sapiens OX=9606 GN=PSAP;sp|P07602-3|SAP_HUMAN	4	1	1	1	1	1	1	1	1	1	1	0	1	1	1	1	1	1	1	1	1	1	1	1	1	1	0	1	1	1	1	1	1	1	1	1	1	1	1	1	1	0
C9JJ19;P82930	C9JJ19;P82930	9;9	9;9	9;9	28S ribosomal protein S34, mitochondrial	MRPS34	tr|C9JJ19|C9JJ19_HUMAN 28S ribosomal protein S34, mitochondrial OS=Homo sapiens OX=9606 GN=MRPS34 PE=1 SV=2;sp|P82930|RT34_HUMAN 28S ribosomal protein S34, mitochondrial OS=Homo sapiens OX=9606 GN=MRPS34 PE=1 SV=2	2	9	9	9	6	6	6	7	5	5	8	6	7	5	5	7	6	7	7	6	6	6	7	5	5	8	6	7	5	5	7	6	7	7	6	6	6	7	5	5	8	6
C9JLU1;P52434;P52434-3;P52434-4;P52434-2;P52434-5	C9JLU1;P52434;P52434-3;P52434-4	5;5;4;4;2;1	5;5;4;4;2;1	5;5;4;4;2;1	DNA-directed RNA polymerases I, II, and III subunit RPABC3	POLR2H	tr|C9JLU1|C9JLU1_HUMAN DNA-directed RNA polymerases I, II, and III subunit RPABC3 (Fragment) OS=Homo sapiens OX=9606 GN=POLR2H PE=1 SV=8;sp|P52434|RPAB3_HUMAN DNA-directed RNA polymerases I, II, and III subunit RPABC3 OS=Homo sapiens OX=9606 GN=POLR2H PE=1	6	5	5	5	3	2	3	4	4	3	2	2	4	3	3	3	3	4	3	3	2	3	4	4	3	2	2	4	3	3	3	3	4	3	3	2	3	4	4	3	2	2
C9JME2;Q9Y4F1;Q9Y4F1-2;A0A1B0GV68;M0QYB0;Q9Y4F1-3;M0R262;H0Y783;M0QXT1	C9JME2;Q9Y4F1;Q9Y4F1-2;A0A1B0GV68	5;5;5;4;2;2;1;1;1	5;5;5;4;2;2;1;1;1	5;5;5;4;2;2;1;1;1	FERM, RhoGEF and pleckstrin domain-containing protein 1	FARP1	tr|C9JME2|C9JME2_HUMAN FERM, ARHGEF and pleckstrin domain-containing protein 1 OS=Homo sapiens OX=9606 GN=FARP1 PE=1 SV=2;sp|Q9Y4F1|FARP1_HUMAN FERM, ARHGEF and pleckstrin domain-containing protein 1 OS=Homo sapiens OX=9606 GN=FARP1 PE=1 SV=1;sp|Q9Y4F1-2|F	9	5	5	5	0	2	3	3	4	4	4	2	4	3	2	3	2	2	2	0	2	3	3	4	4	4	2	4	3	2	3	2	2	2	0	2	3	3	4	4	4	2
C9JXB8;C9JNW5;P83731	C9JXB8;C9JNW5;P83731	5;5;5	5;5;5	5;5;5	60S ribosomal protein L24	RPL24	tr|C9JXB8|C9JXB8_HUMAN 60S ribosomal protein L24 OS=Homo sapiens OX=9606 GN=RPL24 PE=1 SV=1;tr|C9JNW5|C9JNW5_HUMAN 60S ribosomal protein L24 OS=Homo sapiens OX=9606 GN=RPL24 PE=1 SV=1;sp|P83731|RL24_HUMAN 60S ribosomal protein L24 OS=Homo sapiens OX=9606 G	3	5	5	5	5	5	5	4	5	4	5	4	4	5	5	5	4	4	4	5	5	5	4	5	4	5	4	4	5	5	5	4	4	4	5	5	5	4	5	4	5	4
C9JQD4;O43447;A6NM32;H0YEL5;O43447-2	C9JQD4;O43447;A6NM32;H0YEL5;O43447-2	2;2;1;1;1	2;2;1;1;1	2;2;1;1;1	Peptidyl-prolyl cis-trans isomerase;Peptidyl-prolyl cis-trans isomerase H	PPIH	tr|C9JQD4|C9JQD4_HUMAN Peptidyl-prolyl cis-trans isomerase (Fragment) OS=Homo sapiens OX=9606 GN=PPIH PE=1 SV=1;sp|O43447|PPIH_HUMAN Peptidyl-prolyl cis-trans isomerase H OS=Homo sapiens OX=9606 GN=PPIH PE=1 SV=1;tr|A6NM32|A6NM32_HUMAN Peptidyl-prolyl cis-	5	2	2	2	2	1	2	1	1	2	2	2	2	2	2	1	1	2	2	2	1	2	1	1	2	2	2	2	2	2	1	1	2	2	2	1	2	1	1	2	2	2
C9JR56;Q9UPW6-2;Q9UPW6;Q01826;Q01826-2	C9JR56;Q9UPW6-2;Q9UPW6;Q01826;Q01826-2	2;2;2;1;1	2;2;2;1;1	2;2;2;1;1	DNA-binding protein SATB;DNA-binding protein SATB2;DNA-binding protein SATB1	SATB2;SATB1	tr|C9JR56|C9JR56_HUMAN DNA-binding protein SATB OS=Homo sapiens OX=9606 GN=SATB2 PE=1 SV=1;sp|Q9UPW6-2|SATB2_HUMAN Isoform 2 of DNA-binding protein SATB2 OS=Homo sapiens OX=9606 GN=SATB2;sp|Q9UPW6|SATB2_HUMAN DNA-binding protein SATB2 OS=Homo sapiens OX=96	5	2	2	2	2	1	2	2	2	2	2	1	1	1	1	2	1	1	0	2	1	2	2	2	2	2	1	1	1	1	2	1	1	0	2	1	2	2	2	2	2	1
C9JRJ5;Q9UGP4	C9JRJ5;Q9UGP4	2;2	2;2	2;2	LIM domain-containing protein 1	LIMD1	tr|C9JRJ5|C9JRJ5_HUMAN LIM domain-containing protein 1 OS=Homo sapiens OX=9606 GN=LIMD1 PE=1 SV=1;sp|Q9UGP4|LIMD1_HUMAN LIM domain-containing protein 1 OS=Homo sapiens OX=9606 GN=LIMD1 PE=1 SV=1	2	2	2	2	1	0	2	0	1	1	0	1	1	0	1	2	1	2	1	1	0	2	0	1	1	0	1	1	0	1	2	1	2	1	1	0	2	0	1	1	0	1
C9JY28;H7C4Q5;C9JRX8;F5H189;Q9HD34	C9JY28;H7C4Q5;C9JRX8;F5H189;Q9HD34	1;1;1;1;1	1;1;1;1;1	1;1;1;1;1	LYR motif-containing protein 4	LYRM4	tr|C9JY28|C9JY28_HUMAN LYR motif-containing protein 4 OS=Homo sapiens OX=9606 GN=LYRM4 PE=1 SV=1;tr|H7C4Q5|H7C4Q5_HUMAN LYR motif-containing protein 4 (Fragment) OS=Homo sapiens OX=9606 GN=LYRM4 PE=1 SV=2;tr|C9JRX8|C9JRX8_HUMAN LYR motif-containing protein	5	1	1	1	0	0	0	0	0	0	0	0	0	0	0	0	0	1	0	0	0	0	0	0	0	0	0	0	0	0	0	0	1	0	0	0	0	0	0	0	0	0
C9JRZ6;Q9NX63;F8WAR4;A0A286YEX5	C9JRZ6;Q9NX63;F8WAR4;A0A286YEX5	4;4;3;2	4;4;3;2	4;4;3;2	MICOS complex subunit MIC19	CHCHD3	tr|C9JRZ6|C9JRZ6_HUMAN MICOS complex subunit OS=Homo sapiens OX=9606 GN=CHCHD3 PE=1 SV=2;sp|Q9NX63|MIC19_HUMAN MICOS complex subunit MIC19 OS=Homo sapiens OX=9606 GN=CHCHD3 PE=1 SV=1;tr|F8WAR4|F8WAR4_HUMAN MICOS complex subunit OS=Homo sapiens OX=9606 GN=C	4	4	4	4	3	3	3	4	4	2	3	3	3	3	3	3	3	2	3	3	3	3	4	4	2	3	3	3	3	3	3	3	2	3	3	3	3	4	4	2	3	3
C9JT21;P43897;C9JG32;F8VPA7;F8VS27;P43897-4;P43897-2	C9JT21;P43897;C9JG32;F8VPA7;F8VS27;P43897-4;P43897-2	2;2;1;1;1;1;1	2;2;1;1;1;1;1	2;2;1;1;1;1;1	Elongation factor Ts;Elongation factor Ts, mitochondrial	TSFM	tr|C9JT21|C9JT21_HUMAN Elongation factor Ts, mitochondrial (Fragment) OS=Homo sapiens OX=9606 GN=TSFM PE=1 SV=8;sp|P43897|EFTS_HUMAN Elongation factor Ts, mitochondrial OS=Homo sapiens OX=9606 GN=TSFM PE=1 SV=2;tr|C9JG32|C9JG32_HUMAN Elongation factor Ts,	7	2	2	2	2	1	0	2	1	0	1	0	2	0	1	1	0	1	1	2	1	0	2	1	0	1	0	2	0	1	1	0	1	1	2	1	0	2	1	0	1	0
C9JVG0;P02787	C9JVG0;P02787	1;1	1;1	1;1	Serotransferrin	TF	tr|C9JVG0|C9JVG0_HUMAN Serotransferrin (Fragment) OS=Homo sapiens OX=9606 GN=TF PE=1 SV=1;sp|P02787|TRFE_HUMAN Serotransferrin OS=Homo sapiens OX=9606 GN=TF PE=1 SV=3	2	1	1	1	1	1	1	1	1	1	1	1	1	1	1	1	1	1	1	1	1	1	1	1	1	1	1	1	1	1	1	1	1	1	1	1	1	1	1	1	1	1
E5RIL0;H0YBC1;C9JVM4;E5RJS9;E5RHU8;O95214;O95214-2	E5RIL0;H0YBC1;C9JVM4;E5RJS9;E5RHU8;O95214;O95214-2	1;1;1;1;1;1;1	1;1;1;1;1;1;1	1;1;1;1;1;1;1	Leptin receptor overlapping transcript-like 1	LEPROTL1	tr|E5RIL0|E5RIL0_HUMAN Leptin receptor overlapping transcript-like 1 OS=Homo sapiens OX=9606 GN=LEPROTL1 PE=1 SV=1;tr|H0YBC1|H0YBC1_HUMAN Leptin receptor overlapping transcript-like 1 (Fragment) OS=Homo sapiens OX=9606 GN=LEPROTL1 PE=1 SV=1;tr|C9JVM4|C9JVM	7	1	1	1	0	0	1	1	1	0	1	1	1	0	0	0	1	1	1	0	0	1	1	1	0	1	1	1	0	0	0	1	1	1	0	0	1	1	1	0	1	1
C9JYM0;O75817	C9JYM0;O75817	1;1	1;1	1;1	Ribonuclease P protein subunit p20	POP7	tr|C9JYM0|C9JYM0_HUMAN Ribonuclease P protein subunit p20 (Fragment) OS=Homo sapiens OX=9606 GN=POP7 PE=1 SV=1;sp|O75817|POP7_HUMAN Ribonuclease P protein subunit p20 OS=Homo sapiens OX=9606 GN=POP7 PE=1 SV=2	2	1	1	1	0	1	1	1	0	1	1	1	0	0	1	1	1	1	1	0	1	1	1	0	1	1	1	0	0	1	1	1	1	1	0	1	1	1	0	1	1	1
C9JYQ9;H0Y8C2;Q6P5R6	C9JYQ9;H0Y8C2;Q6P5R6	1;1;1	1;1;1	1;1;1	60S ribosomal protein L22-like 1	RPL22L1	tr|C9JYQ9|C9JYQ9_HUMAN 60S ribosomal protein L22-like 1 OS=Homo sapiens OX=9606 GN=RPL22L1 PE=1 SV=1;tr|H0Y8C2|H0Y8C2_HUMAN 60S ribosomal protein L22-like 1 (Fragment) OS=Homo sapiens OX=9606 GN=RPL22L1 PE=1 SV=1;sp|Q6P5R6|RL22L_HUMAN 60S ribosomal protein	3	1	1	1	1	1	1	1	1	1	1	1	1	1	1	1	1	1	1	1	1	1	1	1	1	1	1	1	1	1	1	1	1	1	1	1	1	1	1	1	1	1
C9JZB0;Q9BT40-2;Q9BT40	C9JZB0;Q9BT40-2;Q9BT40	2;2;2	2;2;2	2;2;2	Inositol polyphosphate 5-phosphatase K	INPP5K	tr|C9JZB0|C9JZB0_HUMAN Inositol polyphosphate 5-phosphatase K (Fragment) OS=Homo sapiens OX=9606 GN=INPP5K PE=1 SV=1;sp|Q9BT40-2|INP5K_HUMAN Isoform 2 of Inositol polyphosphate 5-phosphatase K OS=Homo sapiens OX=9606 GN=INPP5K;sp|Q9BT40|INP5K_HUMAN Inosito	3	2	2	2	1	1	1	1	1	2	1	1	1	1	1	2	1	1	1	1	1	1	1	1	2	1	1	1	1	1	2	1	1	1	1	1	1	1	1	2	1	1
O60716;C9JZR2;O60716-13;O60716-11;O60716-14;O60716-12;O60716-10;O60716-8;O60716-17;O60716-15;O60716-5;O60716-2;O60716-3;O60716-6;O60716-4;O60716-7;O60716-9;O60716-18;O60716-16;O60716-20;O60716-22;O60716-19;O60716-21;O60716-23;O60716-24;O60716-26;O60716-25;O60716-28;O60716-30;O60716-27;O60716-29;O60716-31;O60716-32;E9PRE2;E9PKY0	O60716;C9JZR2;O60716-13;O60716-11;O60716-14;O60716-12;O60716-10;O60716-8;O60716-17;O60716-15;O60716-5;O60716-2;O60716-3;O60716-6;O60716-4;O60716-7;O60716-9;O60716-18;O60716-16;O60716-20;O60716-22;O60716-19;O60716-21;O60716-23;O60716-24;O60716-26;O60716-25;O60716-28;O60716-30;O60716-27;O60716-29;O60716-31;O60716-32	4;4;4;4;4;4;4;4;4;4;4;4;4;4;4;4;4;4;4;4;4;4;4;4;4;3;3;3;3;3;3;3;3;1;1	4;4;4;4;4;4;4;4;4;4;4;4;4;4;4;4;4;4;4;4;4;4;4;4;4;3;3;3;3;3;3;3;3;1;1	4;4;4;4;4;4;4;4;4;4;4;4;4;4;4;4;4;4;4;4;4;4;4;4;4;3;3;3;3;3;3;3;3;1;1	Catenin delta-1	CTNND1	sp|O60716|CTND1_HUMAN Catenin delta-1 OS=Homo sapiens OX=9606 GN=CTNND1 PE=1 SV=1;tr|C9JZR2|C9JZR2_HUMAN Catenin delta-1 OS=Homo sapiens OX=9606 GN=CTNND1 PE=1 SV=2;sp|O60716-13|CTND1_HUMAN Isoform 2A of Catenin delta-1 OS=Homo sapiens OX=9606 GN=CTNND1;sp	35	4	4	4	4	2	3	3	3	3	3	2	4	3	3	3	3	4	3	4	2	3	3	3	3	3	2	4	3	3	3	3	4	3	4	2	3	3	3	3	3	2
F8WBS5;F8WB72;C9K025;P18077	F8WBS5;F8WB72;C9K025;P18077	1;1;1;1	1;1;1;1	1;1;1;1	60S ribosomal protein L35a	RPL35A	tr|F8WBS5|F8WBS5_HUMAN 60S ribosomal protein L35a OS=Homo sapiens OX=9606 GN=RPL35A PE=1 SV=1;tr|F8WB72|F8WB72_HUMAN 60S ribosomal protein L35a OS=Homo sapiens OX=9606 GN=RPL35A PE=1 SV=1;tr|C9K025|C9K025_HUMAN 60S ribosomal protein L35a (Fragment) OS=Homo	4	1	1	1	1	1	1	1	1	1	1	1	1	1	1	1	1	1	1	1	1	1	1	1	1	1	1	1	1	1	1	1	1	1	1	1	1	1	1	1	1	1
C9WSJ4	C9WSJ4	1	1	1		HGF	tr|C9WSJ4|C9WSJ4_HUMAN Hepatocyte growth factor isoform 6 OS=Homo sapiens OX=9606 GN=HGF PE=1 SV=1	1	1	1	1	1	1	1	1	1	1	1	1	1	0	1	1	1	1	1	1	1	1	1	1	1	1	1	1	0	1	1	1	1	1	1	1	1	1	1	1	1	1
CON__ENSEMBL:ENSBTAP00000024146	CON__ENSEMBL:ENSBTAP00000024146	7	7	7				1	7	7	7	5	5	5	3	3	2	5	4	4	3	1	2	0	4	2	5	5	5	3	3	2	5	4	4	3	1	2	0	4	2	5	5	5	3	3	2	5	4
CON__P00761	CON__P00761	7	7	7				1	7	7	7	5	5	4	7	7	6	6	7	6	6	6	7	5	7	5	5	5	4	7	7	6	6	7	6	6	6	7	5	7	5	5	5	4	7	7	6	6	7
CON__P02533;P02533;CON__P08779;P08779;K7EPJ9;CON__A2A4G1;K7ESE1;CON__Q6IFX2;CON__Q9Z2K1;CON__Q3ZAW8;K7ENW6	CON__P02533;P02533;CON__P08779;P08779	10;10;5;5;4;4;3;3;3;3;1	5;5;1;1;1;0;2;1;1;1;1	3;3;1;1;0;0;0;0;1;1;1	Keratin, type I cytoskeletal 14;Keratin, type I cytoskeletal 16	KRT14;KRT16	;sp|P02533|K1C14_HUMAN Keratin, type I cytoskeletal 14 OS=Homo sapiens OX=9606 GN=KRT14 PE=1 SV=4;;sp|P08779|K1C16_HUMAN Keratin, type I cytoskeletal 16 OS=Homo sapiens OX=9606 GN=KRT16 PE=1 SV=4	11	10	5	3	5	4	6	5	4	6	6	6	5	7	9	6	5	2	6	1	0	3	2	1	2	2	1	1	3	5	3	1	0	3	0	0	2	1	0	1	1	0
CON__P02538;P02538;CON__P48668;P48668;CON__P07744;CON__Q8VED5;CON__Q8N1N4-2;CON__Q7RTT2;Q8N1N4-2;Q8N1N4	CON__P02538;P02538;CON__P48668;P48668	14;14;13;13;4;4;2;2;2;2	6;6;5;5;0;0;0;0;0;0	2;2;1;1;0;0;0;0;0;0	Keratin, type II cytoskeletal 6A;Keratin, type II cytoskeletal 6C	KRT6A;KRT6C	;sp|P02538|K2C6A_HUMAN Keratin, type II cytoskeletal 6A OS=Homo sapiens OX=9606 GN=KRT6A PE=1 SV=3;;sp|P48668|K2C6C_HUMAN Keratin, type II cytoskeletal 6C OS=Homo sapiens OX=9606 GN=KRT6C PE=1 SV=3	10	14	6	2	5	5	11	6	4	7	7	5	9	9	8	7	6	4	7	0	0	5	0	0	1	1	0	2	2	1	1	0	0	0	0	0	2	0	0	1	0	0
CON__P02662	CON__P02662	1	1	1				1	1	1	1	0	1	1	1	1	1	1	1	1	1	1	1	1	1	1	0	1	1	1	1	1	1	1	1	1	1	1	1	1	1	0	1	1	1	1	1	1	1
CON__P02769;H0YA55;C9JKR2;D6RHD5;B7WNR0;P02768-2	CON__P02769	39;5;4;4;4;4	39;5;4;4;4;4	34;0;0;0;0;0				6	39	39	34	29	30	26	29	29	28	32	31	33	34	36	31	32	25	37	29	30	26	29	29	28	32	31	33	34	36	31	32	25	37	25	26	23	26	25	25	28	27
CON__P02777	CON__P02777	2	2	2				1	2	2	2	2	2	2	2	2	2	2	2	2	2	2	2	2	2	2	2	2	2	2	2	2	2	2	2	2	2	2	2	2	2	2	2	2	2	2	2	2	2
CON__P04264;P04264	CON__P04264;P04264	33;33	31;31	24;24	Keratin, type II cytoskeletal 1	KRT1	;sp|P04264|K2C1_HUMAN Keratin, type II cytoskeletal 1 OS=Homo sapiens OX=9606 GN=KRT1 PE=1 SV=6	2	33	31	24	16	19	18	23	19	22	20	17	26	27	26	24	19	16	19	14	17	16	21	17	20	18	16	24	25	24	22	17	14	17	10	13	12	17	13	15	14	12
P05787-2;P05787;CON__P05787;F8VUG2;CON__H-INV:HIT000292931;F8W1U3;F8VP67;CON__Q9H552;P08729;CON__P08729;CON__Q9DCV7;CON__Q3KNV1;CON__Q9NSB2;CON__Q6ISB0;Q9NSB2;CON__H-INV:HIT000016045;CON__REFSEQ:XP_092267;Q8IWY7;CON__O43790;CON__P78385;A0A087X106;CON__Q6NT21;H0YIB2;CON__Q14533;CON__P78386;F8VS61;CON__Q14CN4-1;CON__Q3SY84;CON__Q61726;K7ELP4;K7EJU1;CON__Q6IME9;K7EKH9;A0A1X7SBR3;Q14CN4;A0A1X7SCE1;B4…	P05787-2;P05787;CON__P05787;F8VUG2	21;21;21;12;10;9;6;6;3;3;3;3;3;3;3;2;2;2;1;1;1;1;1;1;1;1;1;1;1;1;1;1;1;1;1;1;1;1;1;1;1;1;1;1;1;1;1;1;1;1;1;1	17;17;17;9;9;6;5;4;0;0;0;0;0;0;0;1;2;1;0;0;0;0;1;0;0;0;0;0;0;0;0;0;0;0;0;0;0;0;0;0;0;0;0;0;0;0;0;0;0;0;0;0	15;15;15;8;8;6;5;4;0;0;0;0;0;0;0;1;2;0;0;0;0;0;1;0;0;0;0;0;0;0;0;0;0;0;0;0;0;0;0;0;0;0;0;0;0;0;0;0;0;0;0;0	Keratin, type II cytoskeletal 8	KRT8	sp|P05787-2|K2C8_HUMAN Isoform 2 of Keratin, type II cytoskeletal 8 OS=Homo sapiens OX=9606 GN=KRT8;sp|P05787|K2C8_HUMAN Keratin, type II cytoskeletal 8 OS=Homo sapiens OX=9606 GN=KRT8 PE=1 SV=7;;tr|F8VUG2|F8VUG2_HUMAN Keratin, type II cytoskeletal 8 (Frag	52	21	17	15	20	19	19	20	18	19	20	19	20	19	19	19	20	16	19	17	16	16	17	15	16	16	16	16	16	15	16	16	12	15	15	14	14	15	13	14	14	14
CON__P08727;P08727;C9JM50;K7EMS3;CON__P19001;P19012;CON__P19012;A8MT21;P19012-2;C9JTG5;Q8N1A0;CON__Q8N1A0;Q8N1A0-2;P35900;CON__P35900;CON__Q9D312;CON__Q61782	CON__P08727;P08727	21;21;10;8;6;3;3;2;2;1;1;1;1;1;1;1;1	20;20;9;8;5;2;2;2;2;1;1;1;1;1;1;1;1	14;14;4;6;1;0;0;0;0;0;0;0;0;0;0;0;0	Keratin, type I cytoskeletal 19	KRT19	;sp|P08727|K1C19_HUMAN Keratin, type I cytoskeletal 19 OS=Homo sapiens OX=9606 GN=KRT19 PE=1 SV=4	17	21	20	14	15	16	14	14	14	15	18	17	19	15	18	15	15	13	14	14	16	14	13	13	14	17	16	18	14	17	14	15	13	14	11	11	10	10	11	10	12	10
CON__P12763	CON__P12763	5	5	5				1	5	5	5	2	2	3	2	2	4	3	3	4	3	4	3	3	2	2	2	2	3	2	2	4	3	3	4	3	4	3	3	2	2	2	2	3	2	2	4	3	3
CON__P13645;P13645;CON__P02535-1;CON__Q7Z3Y7;Q7Z3Y7;K7EMD9;CON__Q7Z3Z0;CON__Q7Z3Y8;CON__Q148H6;Q7Z3Z0;Q7Z3Y8;CON__Q7Z3Y9;CON__Q2M2I5;Q7Z3Y9;Q2M2I5	CON__P13645;P13645	28;28;7;3;3;2;2;2;2;2;2;1;1;1;1	28;28;7;3;3;2;2;2;2;2;2;1;1;1;1	24;24;4;2;2;0;1;1;1;1;1;0;0;0;0	Keratin, type I cytoskeletal 10	KRT10	;sp|P13645|K1C10_HUMAN Keratin, type I cytoskeletal 10 OS=Homo sapiens OX=9606 GN=KRT10 PE=1 SV=6	15	28	28	24	10	15	14	14	11	20	18	14	22	23	26	18	21	9	16	10	15	14	14	11	20	18	14	22	23	26	18	21	9	16	7	12	11	10	9	16	14	10
CON__P13647;P13647;F8W0C6;H0YI76;H0YIN9;F8VV57	CON__P13647;P13647;F8W0C6	12;12;6;5;4;1	4;4;1;2;3;1	2;2;0;1;1;1	Keratin, type II cytoskeletal 5	KRT5	;sp|P13647|K2C5_HUMAN Keratin, type II cytoskeletal 5 OS=Homo sapiens OX=9606 GN=KRT5 PE=1 SV=3;tr|F8W0C6|F8W0C6_HUMAN Keratin, type II cytoskeletal 5 (Fragment) OS=Homo sapiens OX=9606 GN=KRT5 PE=1 SV=8	6	12	4	2	3	3	5	5	3	5	4	3	8	7	9	5	6	4	5	0	0	0	1	0	1	0	0	1	1	4	1	1	0	0	0	0	0	0	0	0	0	0
CON__P15497	CON__P15497	6	6	6				1	6	6	6	4	4	5	3	3	3	5	4	6	2	5	4	3	4	6	4	4	5	3	3	3	5	4	6	2	5	4	3	4	6	4	4	5	3	3	3	5	4
CON__P15636	CON__P15636	11	11	11				1	11	11	11	10	9	9	9	9	8	10	9	9	11	9	9	9	9	10	10	9	9	9	9	8	10	9	9	11	9	9	9	9	10	10	9	9	9	9	8	10	9
CON__P34955	CON__P34955	3	3	3				1	3	3	3	2	3	2	2	2	2	3	2	2	2	2	1	1	1	1	2	3	2	2	2	2	3	2	2	2	2	1	1	1	1	2	3	2	2	2	2	3	2
P35908;CON__P35908v2;CON__P35908;CON__Q6NXH9;CON__P19013;CON__Q7Z794;F8W1S1;CON__Q32MB2;H0YID6;CON__Q9R0H5;P19013;Q86Y46;Q7RTS7;Q7Z794;CON__Q7RTS7;CON__REFSEQ:XP_932229;H0YIC5	P35908;CON__P35908v2;CON__P35908	35;35;34;3;2;2;2;2;2;2;2;2;2;2;2;1;1	35;35;34;3;2;2;2;2;2;2;2;2;2;2;2;1;1	23;23;22;0;0;0;0;0;0;0;0;0;0;0;0;0;0	Keratin, type II cytoskeletal 2 epidermal	KRT2	sp|P35908|K22E_HUMAN Keratin, type II cytoskeletal 2 epidermal OS=Homo sapiens OX=9606 GN=KRT2 PE=1 SV=2;;	17	35	35	23	12	13	20	23	12	19	16	14	27	29	26	20	20	12	20	12	13	20	23	12	19	16	14	27	29	26	20	20	12	20	6	6	12	13	5	9	9	8
CON__Q29443;CON__Q0IIK2	CON__Q29443;CON__Q0IIK2	1;1	1;1	1;1			;	2	1	1	1	1	1	1	1	1	1	1	1	1	1	1	1	1	1	1	1	1	1	1	1	1	1	1	1	1	1	1	1	1	1	1	1	1	1	1	1	1	1
CON__Q1RMK2	CON__Q1RMK2	9	9	9				1	9	9	9	5	6	5	6	6	5	5	7	5	7	7	7	3	5	5	5	6	5	6	6	5	5	7	5	7	7	7	3	5	5	5	6	5	6	6	5	5	7
CON__Q1RMN8	CON__Q1RMN8	1	1	1				1	1	1	1	0	0	0	0	1	0	0	1	0	1	0	0	0	0	0	0	0	0	0	1	0	0	1	0	1	0	0	0	0	0	0	0	0	0	1	0	0	1
CON__Q3SZR3	CON__Q3SZR3	1	1	1				1	1	1	1	0	0	0	0	0	0	0	0	0	0	0	0	0	0	1	0	0	0	0	0	0	0	0	0	0	0	0	0	0	1	0	0	0	0	0	0	0	0
CON__Q5D862;Q5D862	CON__Q5D862;Q5D862	1;1	1;1	1;1	Filaggrin-2	FLG2	;sp|Q5D862|FILA2_HUMAN Filaggrin-2 OS=Homo sapiens OX=9606 GN=FLG2 PE=1 SV=1	2	1	1	1	0	0	1	0	0	0	0	0	1	1	1	1	0	0	0	0	0	1	0	0	0	0	0	1	1	1	1	0	0	0	0	0	1	0	0	0	0	0
D3YTB1;F8W727;P62910	D3YTB1;F8W727;P62910	6;6;6	6;6;6	6;6;6	60S ribosomal protein L32	RPL32	tr|D3YTB1|D3YTB1_HUMAN 60S ribosomal protein L32 (Fragment) OS=Homo sapiens OX=9606 GN=RPL32 PE=1 SV=1;tr|F8W727|F8W727_HUMAN 60S ribosomal protein L32 OS=Homo sapiens OX=9606 GN=RPL32 PE=1 SV=1;sp|P62910|RL32_HUMAN 60S ribosomal protein L32 OS=Homo sapien	3	6	6	6	5	4	6	4	6	4	3	5	5	5	4	5	4	4	6	5	4	6	4	6	4	3	5	5	5	4	5	4	4	6	5	4	6	4	6	4	3	5
D3YTB5;P51617-2;P51617-3;P51617;P51617-4;H7C224;H7C2I6;H7C3C1;F8WAB6;H7C3G8;H7C1F0;F6U4U2;P51955-3;P51955-2;P51955-4;P51955	D3YTB5;P51617-2;P51617-3;P51617;P51617-4;H7C224;H7C2I6	10;10;10;10;9;8;6;3;2;1;1;1;1;1;1;1	10;10;10;10;9;8;6;3;2;1;1;1;1;1;1;1	10;10;10;10;9;8;6;3;2;1;1;1;1;1;1;1	Interleukin-1 receptor-associated kinase 1	IRAK1	tr|D3YTB5|D3YTB5_HUMAN Interleukin-1 receptor-associated kinase 1 OS=Homo sapiens OX=9606 GN=IRAK1 PE=1 SV=1;sp|P51617-2|IRAK1_HUMAN Isoform 2 of Interleukin-1 receptor-associated kinase 1 OS=Homo sapiens OX=9606 GN=IRAK1;sp|P51617-3|IRAK1_HUMAN Isoform 3	16	10	10	10	7	8	9	4	4	6	4	3	3	3	4	5	8	5	6	7	8	9	4	4	6	4	3	3	3	4	5	8	5	6	7	8	9	4	4	6	4	3
D3YTC9;Q6NXT1;F8WB76;H7BZV9;B5MCX7;H7C3L3;C9JU48;Q6NXT1-2	D3YTC9;Q6NXT1;F8WB76;H7BZV9;B5MCX7;H7C3L3;C9JU48;Q6NXT1-2	2;2;1;1;1;1;1;1	2;2;1;1;1;1;1;1	2;2;1;1;1;1;1;1	Ankyrin repeat domain-containing protein 54	ANKRD54	tr|D3YTC9|D3YTC9_HUMAN Ankyrin repeat domain-containing protein 54 OS=Homo sapiens OX=9606 GN=ANKRD54 PE=1 SV=1;sp|Q6NXT1|ANR54_HUMAN Ankyrin repeat domain-containing protein 54 OS=Homo sapiens OX=9606 GN=ANKRD54 PE=1 SV=2;tr|F8WB76|F8WB76_HUMAN Ankyrin re	8	2	2	2	1	1	2	1	2	1	1	1	1	1	2	0	1	2	2	1	1	2	1	2	1	1	1	1	1	2	0	1	2	2	1	1	2	1	2	1	1	1
D3YTF2	D3YTF2	1	1	1		ZNF799	tr|D3YTF2|D3YTF2_HUMAN HCG2002260, isoform CRA_b OS=Homo sapiens OX=9606 GN=ZNF799 PE=1 SV=1	1	1	1	1	0	1	0	1	0	0	1	1	0	0	0	0	1	1	0	0	1	0	1	0	0	1	1	0	0	0	0	1	1	0	0	1	0	1	0	0	1	1
Q13557-10;Q13557-11;E9PBG7;Q13557-6;D6R938;Q13557;Q13557-8;Q13557-12;E9PF82;Q13557-9;H0Y9J2;H0Y9C2;Q13557-3;Q13557-4;Q13557-5;Q9UQM7-2;Q9UQM7;H7BXS4	Q13557-10;Q13557-11;E9PBG7;Q13557-6;D6R938;Q13557;Q13557-8;Q13557-12;E9PF82;Q13557-9;H0Y9J2;H0Y9C2;Q13557-3;Q13557-4;Q13557-5	3;3;3;3;3;3;3;3;3;2;2;2;2;2;2;1;1;1	3;3;3;3;3;3;3;3;3;2;2;2;2;2;2;1;1;1	2;2;2;2;2;2;2;2;2;1;2;1;1;1;1;0;0;0	Calcium/calmodulin-dependent protein kinase type II subunit delta	CAMK2D	sp|Q13557-10|KCC2D_HUMAN Isoform Delta 10 of Calcium/calmodulin-dependent protein kinase type II subunit delta OS=Homo sapiens OX=9606 GN=CAMK2D;sp|Q13557-11|KCC2D_HUMAN Isoform Delta 11 of Calcium/calmodulin-dependent protein kinase type II subunit delta	18	3	3	2	1	2	2	2	1	3	0	0	3	1	2	2	1	1	2	1	2	2	2	1	3	0	0	3	1	2	2	1	1	2	1	2	1	1	1	2	0	0
D6R9P3;D6RD18;D6RBZ0;Q99729-3;Q99729-4;Q99729-2;Q99729	D6R9P3;D6RD18;D6RBZ0;Q99729-3;Q99729-4;Q99729-2;Q99729	2;2;2;2;2;2;2	2;2;2;2;2;2;2	2;2;2;2;2;2;2	Heterogeneous nuclear ribonucleoprotein A/B	HNRNPAB	tr|D6R9P3|D6R9P3_HUMAN Heterogeneous nuclear ribonucleoprotein A/B OS=Homo sapiens OX=9606 GN=HNRNPAB PE=1 SV=1;tr|D6RD18|D6RD18_HUMAN Heterogeneous nuclear ribonucleoprotein A/B OS=Homo sapiens OX=9606 GN=HNRNPAB PE=1 SV=1;tr|D6RBZ0|D6RBZ0_HUMAN Heterogen	7	2	2	2	2	2	2	2	2	2	2	2	2	2	2	2	2	1	2	2	2	2	2	2	2	2	2	2	2	2	2	2	1	2	2	2	2	2	2	2	2	2
D6R9R5;Q9H029;D6RD69;Q9Y6B6	D6R9R5;Q9H029;D6RD69;Q9Y6B6	1;1;1;1	1;1;1;1	1;1;1;1	GTP-binding protein SAR1b	SAR1B;DKFZp434B2017	tr|D6R9R5|D6R9R5_HUMAN GTP-binding protein SAR1b (Fragment) OS=Homo sapiens OX=9606 GN=SAR1B PE=1 SV=8;tr|Q9H029|Q9H029_HUMAN cDNA FLJ32259 fis, clone PROST1000298, highly similar to GTP-binding protein SAR1b OS=Homo sapiens OX=9606 GN=SAR1B PE=1 SV=1;tr|D	4	1	1	1	0	1	1	1	1	1	1	1	1	1	0	1	1	1	1	0	1	1	1	1	1	1	1	1	1	0	1	1	1	1	0	1	1	1	1	1	1	1
D6R9W4;Q16643;Q16643-2;Q16643-3;D6RCR4;D6RFI1;D6R9Q9	D6R9W4;Q16643;Q16643-2;Q16643-3;D6RCR4;D6RFI1;D6R9Q9	2;2;2;2;1;1;1	2;2;2;2;1;1;1	2;2;2;2;1;1;1	Drebrin	DBN1	tr|D6R9W4|D6R9W4_HUMAN Drebrin (Fragment) OS=Homo sapiens OX=9606 GN=DBN1 PE=1 SV=1;sp|Q16643|DREB_HUMAN Drebrin OS=Homo sapiens OX=9606 GN=DBN1 PE=1 SV=4;sp|Q16643-2|DREB_HUMAN Isoform 2 of Drebrin OS=Homo sapiens OX=9606 GN=DBN1;sp|Q16643-3|DREB_HUMAN Is	7	2	2	2	1	0	0	1	1	0	1	2	2	0	0	1	0	0	1	1	0	0	1	1	0	1	2	2	0	0	1	0	0	1	1	0	0	1	1	0	1	2
D6RAN1;D6RF83;H7BYK4;D6RH06;Q9NR12-3;Q9NR12-5;Q9NR12-6;Q9NR12-4;Q9NR12-2;Q9NR12	D6RAN1;D6RF83;H7BYK4;D6RH06;Q9NR12-3;Q9NR12-5;Q9NR12-6;Q9NR12-4;Q9NR12-2;Q9NR12	1;1;1;1;1;1;1;1;1;1	1;1;1;1;1;1;1;1;1;1	1;1;1;1;1;1;1;1;1;1	PDZ and LIM domain protein 7	PDLIM7	tr|D6RAN1|D6RAN1_HUMAN PDZ and LIM domain protein 7 (Fragment) OS=Homo sapiens OX=9606 GN=PDLIM7 PE=1 SV=1;tr|D6RF83|D6RF83_HUMAN PDZ and LIM domain protein 7 (Fragment) OS=Homo sapiens OX=9606 GN=PDLIM7 PE=1 SV=1;tr|H7BYK4|H7BYK4_HUMAN PDZ and LIM domain	10	1	1	1	1	0	1	1	0	1	0	0	1	1	0	0	1	1	1	1	0	1	1	0	1	0	0	1	1	0	0	1	1	1	1	0	1	1	0	1	0	0
D6RAN8;H7C5U8;Q9P0M9	D6RAN8;H7C5U8;Q9P0M9	3;3;3	3;3;3	3;3;3	39S ribosomal protein L27, mitochondrial	MRPL27	tr|D6RAN8|D6RAN8_HUMAN 39S ribosomal protein L27, mitochondrial OS=Homo sapiens OX=9606 GN=MRPL27 PE=1 SV=1;tr|H7C5U8|H7C5U8_HUMAN 39S ribosomal protein L27, mitochondrial (Fragment) OS=Homo sapiens OX=9606 GN=MRPL27 PE=1 SV=1;sp|Q9P0M9|RM27_HUMAN 39S ribo	3	3	3	3	3	2	3	3	3	2	3	3	3	2	1	2	3	2	1	3	2	3	3	3	2	3	3	3	2	1	2	3	2	1	3	2	3	3	3	2	3	3
D6RFM7;D6RAP6;Q9UJX5-2;Q9UJX5;Q9UJX5-3	D6RFM7;D6RAP6;Q9UJX5-2;Q9UJX5;Q9UJX5-3	1;1;1;1;1	1;1;1;1;1	1;1;1;1;1	Anaphase-promoting complex subunit 4	ANAPC4	tr|D6RFM7|D6RFM7_HUMAN Anaphase-promoting complex subunit 4 OS=Homo sapiens OX=9606 GN=ANAPC4 PE=1 SV=1;tr|D6RAP6|D6RAP6_HUMAN Anaphase-promoting complex subunit 4 (Fragment) OS=Homo sapiens OX=9606 GN=ANAPC4 PE=1 SV=1;sp|Q9UJX5-2|APC4_HUMAN Isoform 2 of A	5	1	1	1	1	0	0	1	1	0	1	1	0	0	0	0	0	0	0	1	0	0	1	1	0	1	1	0	0	0	0	0	0	0	1	0	0	1	1	0	1	1
D6RBE9;P08758;D6RCN3;E9PHT9;D6RBL5	D6RBE9;P08758;D6RCN3;E9PHT9;D6RBL5	2;2;1;1;1	2;2;1;1;1	2;2;1;1;1	Annexin;Annexin A5	ANXA5	tr|D6RBE9|D6RBE9_HUMAN Annexin OS=Homo sapiens OX=9606 GN=ANXA5 PE=1 SV=1;sp|P08758|ANXA5_HUMAN Annexin A5 OS=Homo sapiens OX=9606 GN=ANXA5 PE=1 SV=2;tr|D6RCN3|D6RCN3_HUMAN Annexin A5 OS=Homo sapiens OX=9606 GN=ANXA5 PE=1 SV=1;tr|E9PHT9|E9PHT9_HUMAN Annexi	5	2	2	2	0	2	1	1	0	0	2	2	2	1	2	1	1	1	0	0	2	1	1	0	0	2	2	2	1	2	1	1	1	0	0	2	1	1	0	0	2	2
D6RBN9;Q8IUW5	D6RBN9;Q8IUW5	1;1	1;1	1;1	RELT-like protein 1	RELL1	tr|D6RBN9|D6RBN9_HUMAN RELT-like protein 1 (Fragment) OS=Homo sapiens OX=9606 GN=RELL1 PE=1 SV=1;sp|Q8IUW5|RELL1_HUMAN RELT-like protein 1 OS=Homo sapiens OX=9606 GN=RELL1 PE=1 SV=1	2	1	1	1	1	1	1	0	1	0	0	1	0	1	1	1	1	1	1	1	1	1	0	1	0	0	1	0	1	1	1	1	1	1	1	1	1	0	1	0	0	1
D6RBV0;Q8NC56	D6RBV0;Q8NC56	1;1	1;1	1;1	LEM domain-containing protein 2	LEMD2	tr|D6RBV0|D6RBV0_HUMAN LEM domain-containing protein 2 OS=Homo sapiens OX=9606 GN=LEMD2 PE=1 SV=1;sp|Q8NC56|LEMD2_HUMAN LEM domain-containing protein 2 OS=Homo sapiens OX=9606 GN=LEMD2 PE=1 SV=1	2	1	1	1	0	0	1	0	0	0	0	0	0	0	0	0	0	1	0	0	0	1	0	0	0	0	0	0	0	0	0	0	1	0	0	0	1	0	0	0	0	0
D6RBW1;P06730;P06730-3;P06730-2;H0Y8J7;D6RFJ3	D6RBW1;P06730;P06730-3;P06730-2;H0Y8J7	5;5;5;5;3;1	5;5;5;5;3;1	5;5;5;5;3;1	Eukaryotic translation initiation factor 4E	EIF4E	tr|D6RBW1|D6RBW1_HUMAN Eukaryotic translation initiation factor 4E OS=Homo sapiens OX=9606 GN=EIF4E PE=1 SV=1;sp|P06730|IF4E_HUMAN Eukaryotic translation initiation factor 4E OS=Homo sapiens OX=9606 GN=EIF4E PE=1 SV=2;sp|P06730-3|IF4E_HUMAN Isoform 3 of Eu	6	5	5	5	4	4	4	5	3	4	5	5	5	5	4	5	5	5	3	4	4	4	5	3	4	5	5	5	5	4	5	5	5	3	4	4	4	5	3	4	5	5
D6RC52;D6RCB9;Q9NX24;J3QSY4;H0YC83	D6RC52;D6RCB9;Q9NX24;J3QSY4	4;4;4;3;1	4;4;4;3;1	4;4;4;3;1	H/ACA ribonucleoprotein complex subunit 2	NHP2	tr|D6RC52|D6RC52_HUMAN H/ACA ribonucleoprotein complex subunit 2 (Fragment) OS=Homo sapiens OX=9606 GN=NHP2 PE=1 SV=1;tr|D6RCB9|D6RCB9_HUMAN H/ACA ribonucleoprotein complex subunit 2 (Fragment) OS=Homo sapiens OX=9606 GN=NHP2 PE=1 SV=1;sp|Q9NX24|NHP2_HUMAN	5	4	4	4	4	4	4	4	4	4	4	4	4	4	4	4	4	4	2	4	4	4	4	4	4	4	4	4	4	4	4	4	4	2	4	4	4	4	4	4	4	4
D6RCC8;Q06203	D6RCC8;Q06203	1;1	1;1	1;1	Amidophosphoribosyltransferase	PPAT	tr|D6RCC8|D6RCC8_HUMAN Amidophosphoribosyltransferase OS=Homo sapiens OX=9606 GN=PPAT PE=1 SV=1;sp|Q06203|PUR1_HUMAN Amidophosphoribosyltransferase OS=Homo sapiens OX=9606 GN=PPAT PE=1 SV=1	2	1	1	1	0	0	0	0	0	0	0	0	1	0	0	0	0	0	0	0	0	0	0	0	0	0	0	1	0	0	0	0	0	0	0	0	0	0	0	0	0	0
D6RCF4;Q8N5K1	D6RCF4;Q8N5K1	2;2	2;2	2;2	CDGSH iron-sulfur domain-containing protein 2	CISD2	tr|D6RCF4|D6RCF4_HUMAN CDGSH iron-sulfur domain-containing protein 2 OS=Homo sapiens OX=9606 GN=CISD2 PE=1 SV=1;sp|Q8N5K1|CISD2_HUMAN CDGSH iron-sulfur domain-containing protein 2 OS=Homo sapiens OX=9606 GN=CISD2 PE=1 SV=1	2	2	2	2	2	2	2	2	2	2	2	2	2	2	2	2	1	2	2	2	2	2	2	2	2	2	2	2	2	2	2	1	2	2	2	2	2	2	2	2	2	2
D6RD44;Q96EI5;Q96EI5-2;J3KQY4;D6RHZ1;D6RIH3;D6RCE9;A2RQR6	D6RD44;Q96EI5;Q96EI5-2;J3KQY4;D6RHZ1;D6RIH3;D6RCE9;A2RQR6	2;2;2;1;1;1;1;1	2;2;2;1;1;1;1;1	2;2;2;1;1;1;1;1	Transcription elongation factor A protein-like 4	TCEAL4	tr|D6RD44|D6RD44_HUMAN Transcription elongation factor A protein-like 4 (Fragment) OS=Homo sapiens OX=9606 GN=TCEAL4 PE=1 SV=1;sp|Q96EI5|TCAL4_HUMAN Transcription elongation factor A protein-like 4 OS=Homo sapiens OX=9606 GN=TCEAL4 PE=1 SV=2;sp|Q96EI5-2|TC	8	2	2	2	2	2	2	2	1	2	2	1	1	1	1	1	2	2	1	2	2	2	2	1	2	2	1	1	1	1	1	2	2	1	2	2	2	2	1	2	2	1
D6REP8;D6RE99;D6RD60;P49773;D6RC06	D6REP8;D6RE99;D6RD60;P49773;D6RC06	3;3;3;3;2	3;3;3;3;2	3;3;3;3;2	Histidine triad nucleotide-binding protein 1	HINT1	tr|D6REP8|D6REP8_HUMAN Histidine triad nucleotide-binding protein 1 OS=Homo sapiens OX=9606 GN=HINT1 PE=1 SV=1;tr|D6RE99|D6RE99_HUMAN Histidine triad nucleotide-binding protein 1 OS=Homo sapiens OX=9606 GN=HINT1 PE=1 SV=1;tr|D6RD60|D6RD60_HUMAN Histidine t	5	3	3	3	1	2	2	2	2	1	2	3	3	2	3	3	2	3	0	1	2	2	2	2	1	2	3	3	2	3	3	2	3	0	1	2	2	2	2	1	2	3
D6REB4;Q9H074-3;Q9H074-2;Q9H074	D6REB4;Q9H074-3;Q9H074-2;Q9H074	2;2;2;2	2;2;2;2	2;2;2;2	Polyadenylate-binding protein-interacting protein 1	PAIP1	tr|D6REB4|D6REB4_HUMAN Polyadenylate-binding protein-interacting protein 1 OS=Homo sapiens OX=9606 GN=PAIP1 PE=1 SV=1;sp|Q9H074-3|PAIP1_HUMAN Isoform 3 of Polyadenylate-binding protein-interacting protein 1 OS=Homo sapiens OX=9606 GN=PAIP1;sp|Q9H074-2|PAIP	4	2	2	2	1	0	0	0	0	0	2	2	2	0	0	0	0	0	0	1	0	0	0	0	0	2	2	2	0	0	0	0	0	0	1	0	0	0	0	0	2	2
D6RGI3;D6RER5;Q9NVA2;Q9NVA2-2;D6RDU5;H0Y961;D6RDP1;D6R9Y6;H0Y9G8;E7EW69;E7EX04;B5ME97;Q9P0V9-3;Q9P0V9;Q9P0V9-2	D6RGI3;D6RER5;Q9NVA2;Q9NVA2-2;D6RDU5	15;15;15;14;12;7;6;6;2;1;1;1;1;1;1	15;15;15;14;12;7;6;6;2;1;1;1;1;1;1	8;8;8;7;5;2;5;5;2;0;0;0;0;0;0	Septin-11	2011-09-01	tr|D6RGI3|D6RGI3_HUMAN Septin 11, isoform CRA_b OS=Homo sapiens OX=9606 GN=SEPT11 PE=1 SV=1;tr|D6RER5|D6RER5_HUMAN Septin-11 OS=Homo sapiens OX=9606 GN=SEPT11 PE=1 SV=1;sp|Q9NVA2|SEP11_HUMAN Septin-11 OS=Homo sapiens OX=9606 GN=SEPT11 PE=1 SV=3;sp|Q9NVA2-2	15	15	15	8	8	9	11	12	10	12	11	13	13	8	10	10	12	11	12	8	9	11	12	10	12	11	13	13	8	10	10	12	11	12	4	6	7	7	5	6	7	7
O94979-6;O94979-4;H7BXG7;D6REX3;O94979-3;O94979-10;O94979-7;O94979-9;O94979-2;O94979;O94979-8;D6RHZ5;O94979-5;H0Y8V7;H0Y8W8;H0YAB3;H0Y9K1;H0YAF5	O94979-6;O94979-4;H7BXG7;D6REX3;O94979-3;O94979-10;O94979-7;O94979-9;O94979-2;O94979;O94979-8;D6RHZ5;O94979-5	3;3;3;3;3;3;3;3;3;3;3;2;2;1;1;1;1;1	3;3;3;3;3;3;3;3;3;3;3;2;2;1;1;1;1;1	3;3;3;3;3;3;3;3;3;3;3;2;2;1;1;1;1;1	Protein transport protein Sec31A	SEC31A	sp|O94979-6|SC31A_HUMAN Isoform 6 of Protein transport protein Sec31A OS=Homo sapiens OX=9606 GN=SEC31A;sp|O94979-4|SC31A_HUMAN Isoform 4 of Protein transport protein Sec31A OS=Homo sapiens OX=9606 GN=SEC31A;tr|H7BXG7|H7BXG7_HUMAN Protein transport protein	18	3	3	3	1	2	0	2	2	2	1	1	1	1	1	1	1	1	0	1	2	0	2	2	2	1	1	1	1	1	1	1	1	0	1	2	0	2	2	2	1	1
D6REZ7;Q14994-4;Q14994-7;Q14994-3;Q14994-5;Q14994-6;Q14994-2;Q14994;Q14994-8	D6REZ7;Q14994-4;Q14994-7;Q14994-3;Q14994-5;Q14994-6;Q14994-2;Q14994;Q14994-8	1;1;1;1;1;1;1;1;1	1;1;1;1;1;1;1;1;1	1;1;1;1;1;1;1;1;1	Nuclear receptor subfamily 1 group I member 3	NR1I3	tr|D6REZ7|D6REZ7_HUMAN Nuclear receptor subfamily 1 group I member 3 OS=Homo sapiens OX=9606 GN=NR1I3 PE=3 SV=1;sp|Q14994-4|NR1I3_HUMAN Isoform 4 of Nuclear receptor subfamily 1 group I member 3 OS=Homo sapiens OX=9606 GN=NR1I3;sp|Q14994-7|NR1I3_HUMAN Isof	9	1	1	1	1	1	1	1	1	1	1	1	1	1	1	1	1	1	1	1	1	1	1	1	1	1	1	1	1	1	1	1	1	1	1	1	1	1	1	1	1	1
P27707;D6RFG8;D6RCP9	P27707;D6RFG8;D6RCP9	4;4;2	4;4;2	4;4;2	Deoxycytidine kinase	DCK	sp|P27707|DCK_HUMAN Deoxycytidine kinase OS=Homo sapiens OX=9606 GN=DCK PE=1 SV=1;tr|D6RFG8|D6RFG8_HUMAN Deoxycytidine kinase OS=Homo sapiens OX=9606 GN=DCK PE=1 SV=1;tr|D6RCP9|D6RCP9_HUMAN Deoxycytidine kinase OS=Homo sapiens OX=9606 GN=DCK PE=1 SV=1	3	4	4	4	3	3	3	3	2	2	1	3	2	2	1	2	3	4	1	3	3	3	3	2	2	1	3	2	2	1	2	3	4	1	3	3	3	3	2	2	1	3
D6RFN0;Q9BT78;D6RAX7;Q9BT78-2;D6RD63	D6RFN0;Q9BT78;D6RAX7;Q9BT78-2;D6RD63	11;11;10;9;7	11;11;10;9;7	11;11;10;9;7	COP9 signalosome complex subunit 4	COPS4	tr|D6RFN0|D6RFN0_HUMAN COP9 signalosome complex subunit 4 OS=Homo sapiens OX=9606 GN=COPS4 PE=1 SV=1;sp|Q9BT78|CSN4_HUMAN COP9 signalosome complex subunit 4 OS=Homo sapiens OX=9606 GN=COPS4 PE=1 SV=1;tr|D6RAX7|D6RAX7_HUMAN COP9 constitutive photomorphogeni	5	11	11	11	10	8	8	9	9	8	10	10	10	8	11	9	8	9	9	10	8	8	9	9	8	10	10	10	8	11	9	8	9	9	10	8	8	9	9	8	10	10
D6RIE3;D6RGV5;H0UI06;P14406	D6RIE3;D6RGV5;H0UI06;P14406	1;1;1;1	1;1;1;1	1;1;1;1	Cytochrome c oxidase subunit 7A2, mitochondrial	COX7A2	tr|D6RIE3|D6RIE3_HUMAN Cytochrome c oxidase subunit 7A2, mitochondrial OS=Homo sapiens OX=9606 GN=COX7A2 PE=1 SV=1;tr|D6RGV5|D6RGV5_HUMAN Cytochrome c oxidase subunit 7A2, mitochondrial (Fragment) OS=Homo sapiens OX=9606 GN=COX7A2 PE=1 SV=1;tr|H0UI06|H0UI0	4	1	1	1	1	1	1	1	1	1	1	1	1	1	1	1	1	1	1	1	1	1	1	1	1	1	1	1	1	1	1	1	1	1	1	1	1	1	1	1	1	1
E3W994;J3KR49;A0A0U1RQI6;E7ERI8;E7EW49;O75122;O75122-3;B3KR06;E7ENG2;O75122-2;D6RBU8;C9J668;H7C4I5;H7C4M5;H7C5M8;H7C4X8	E3W994;J3KR49;A0A0U1RQI6;E7ERI8;E7EW49;O75122;O75122-3	29;28;28;28;28;28;28;13;13;13;7;5;3;2;2;1	29;28;28;28;28;28;28;13;13;13;7;5;3;2;2;1	25;24;24;24;24;24;24;13;13;13;7;5;3;2;1;1	CLIP-associating protein 2	CLASP2	tr|E3W994|E3W994_HUMAN CLIP-associating protein 2 OS=Homo sapiens OX=9606 GN=CLASP2 PE=1 SV=2;tr|J3KR49|J3KR49_HUMAN CLIP-associating protein 2 OS=Homo sapiens OX=9606 GN=CLASP2 PE=1 SV=1;tr|A0A0U1RQI6|A0A0U1RQI6_HUMAN CLIP-associating protein 2 OS=Homo sa	16	29	29	25	19	20	21	26	23	24	25	25	25	22	23	21	24	20	19	19	20	21	26	23	24	25	25	25	22	23	21	24	20	19	15	16	17	23	20	20	21	22
E5RFP0;Q8WVJ2	E5RFP0;Q8WVJ2	3;3	3;3	3;3	NudC domain-containing protein 2	NUDCD2	tr|E5RFP0|E5RFP0_HUMAN NudC domain-containing protein 2 OS=Homo sapiens OX=9606 GN=NUDCD2 PE=1 SV=1;sp|Q8WVJ2|NUDC2_HUMAN NudC domain-containing protein 2 OS=Homo sapiens OX=9606 GN=NUDCD2 PE=1 SV=1	2	3	3	3	2	3	3	3	3	3	3	3	2	2	3	3	2	2	3	2	3	3	3	3	3	3	3	2	2	3	3	2	2	3	2	3	3	3	3	3	3	3
E5RFR7;H0YC44;H0YC42;P55327-8;P55327-2;P55327-4;P55327;P55327-7;P55327-5;P55327-6;P55327-3	E5RFR7;H0YC44;H0YC42;P55327-8;P55327-2;P55327-4;P55327;P55327-7;P55327-5;P55327-6;P55327-3	1;1;1;1;1;1;1;1;1;1;1	1;1;1;1;1;1;1;1;1;1;1	1;1;1;1;1;1;1;1;1;1;1	Tumor protein D52	TPD52	tr|E5RFR7|E5RFR7_HUMAN Tumor protein D52 OS=Homo sapiens OX=9606 GN=TPD52 PE=1 SV=1;tr|H0YC44|H0YC44_HUMAN Tumor protein D52 (Fragment) OS=Homo sapiens OX=9606 GN=TPD52 PE=4 SV=1;tr|H0YC42|H0YC42_HUMAN Uncharacterized protein OS=Homo sapiens OX=9606 PE=4 S	11	1	1	1	1	1	0	1	1	1	1	1	1	1	1	1	1	1	1	1	1	0	1	1	1	1	1	1	1	1	1	1	1	1	1	1	0	1	1	1	1	1
E5RGS2;Q9H6H4-2;Q9H6H4	E5RGS2;Q9H6H4-2;Q9H6H4	2;2;2	2;2;2	2;2;2	Receptor expression-enhancing protein;Receptor expression-enhancing protein 4	REEP4	tr|E5RGS2|E5RGS2_HUMAN Receptor expression-enhancing protein OS=Homo sapiens OX=9606 GN=REEP4 PE=1 SV=1;sp|Q9H6H4-2|REEP4_HUMAN Isoform 2 of Receptor expression-enhancing protein 4 OS=Homo sapiens OX=9606 GN=REEP4;sp|Q9H6H4|REEP4_HUMAN Receptor expression-	3	2	2	2	2	2	2	2	2	1	1	1	1	1	0	1	2	1	2	2	2	2	2	2	1	1	1	1	1	0	1	2	1	2	2	2	2	2	2	1	1	1
E5RGS4;O60925	E5RGS4;O60925	2;2	2;2	2;2	Prefoldin subunit 1	PFDN1	tr|E5RGS4|E5RGS4_HUMAN Prefoldin subunit 1 OS=Homo sapiens OX=9606 GN=PFDN1 PE=1 SV=1;sp|O60925|PFD1_HUMAN Prefoldin subunit 1 OS=Homo sapiens OX=9606 GN=PFDN1 PE=1 SV=2	2	2	2	2	2	2	2	2	2	1	2	2	2	2	2	2	2	2	2	2	2	2	2	2	1	2	2	2	2	2	2	2	2	2	2	2	2	2	2	1	2	2
E5RHF4;Q9P015;E5RIZ4	E5RHF4;Q9P015;E5RIZ4	3;3;2	3;3;2	3;3;2	39S ribosomal protein L15, mitochondrial	MRPL15	tr|E5RHF4|E5RHF4_HUMAN 39S ribosomal protein L15, mitochondrial (Fragment) OS=Homo sapiens OX=9606 GN=MRPL15 PE=1 SV=1;sp|Q9P015|RM15_HUMAN 39S ribosomal protein L15, mitochondrial OS=Homo sapiens OX=9606 GN=MRPL15 PE=1 SV=1;tr|E5RIZ4|E5RIZ4_HUMAN 39S ribo	3	3	3	3	2	2	0	2	2	2	3	2	2	1	1	2	1	0	2	2	2	0	2	2	2	3	2	2	1	1	2	1	0	2	2	2	0	2	2	2	3	2
E5RIW3;E5RJD8;E5RHG6;O75347;O75347-2;E5RIX8	E5RIW3;E5RJD8;E5RHG6;O75347;O75347-2	3;3;3;3;2;1	3;3;3;3;2;1	3;3;3;3;2;1	Tubulin-specific chaperone A	TBCA	tr|E5RIW3|E5RIW3_HUMAN Tubulin-specific chaperone A OS=Homo sapiens OX=9606 GN=TBCA PE=1 SV=1;tr|E5RJD8|E5RJD8_HUMAN Tubulin-specific chaperone A OS=Homo sapiens OX=9606 GN=TBCA PE=1 SV=1;tr|E5RHG6|E5RHG6_HUMAN Tubulin-specific chaperone A OS=Homo sapiens	6	3	3	3	0	0	2	1	1	0	3	2	3	1	2	2	1	2	0	0	0	2	1	1	0	3	2	3	1	2	2	1	2	0	0	0	2	1	1	0	3	2
E5RHG8;Q15369;R4GMY8;Q15369-2	E5RHG8;Q15369;R4GMY8;Q15369-2	4;4;3;3	4;4;3;3	4;4;3;3	Transcription elongation factor B polypeptide 1	TCEB1	tr|E5RHG8|E5RHG8_HUMAN Elongin-C (Fragment) OS=Homo sapiens OX=9606 GN=ELOC PE=1 SV=1;sp|Q15369|ELOC_HUMAN Elongin-C OS=Homo sapiens OX=9606 GN=ELOC PE=1 SV=1;tr|R4GMY8|R4GMY8_HUMAN Elongin-C OS=Homo sapiens OX=9606 GN=ELOC PE=1 SV=1;sp|Q15369-2|ELOC_HUMAN	4	4	4	4	4	4	4	4	4	4	4	4	4	4	4	4	4	4	4	4	4	4	4	4	4	4	4	4	4	4	4	4	4	4	4	4	4	4	4	4	4	4
E5RHW4;O94905;E5RJ09;B0QZ43;O94905-2;O94905-3	E5RHW4;O94905	7;7;2;2;2;2	7;7;2;2;2;2	5;5;2;0;1;1	Erlin-2	ERLIN2	tr|E5RHW4|E5RHW4_HUMAN Erlin-2 (Fragment) OS=Homo sapiens OX=9606 GN=ERLIN2 PE=1 SV=1;sp|O94905|ERLN2_HUMAN Erlin-2 OS=Homo sapiens OX=9606 GN=ERLIN2 PE=1 SV=1	6	7	7	5	4	4	4	5	5	5	5	5	5	5	6	5	4	6	5	4	4	4	5	5	5	5	5	5	5	6	5	4	6	5	2	2	2	3	3	3	3	4
E5RJV7;E5RK28;E5RHX2;E5RHY6;Q96BR1-2;Q96BR1	E5RJV7;E5RK28;E5RHX2;E5RHY6;Q96BR1-2;Q96BR1	1;1;1;1;1;1	1;1;1;1;1;1	1;1;1;1;1;1	Serine/threonine-protein kinase Sgk3	SGK3	tr|E5RJV7|E5RJV7_HUMAN Serine/threonine-protein kinase Sgk3 (Fragment) OS=Homo sapiens OX=9606 GN=SGK3 PE=1 SV=8;tr|E5RK28|E5RK28_HUMAN Serine/threonine-protein kinase Sgk3 (Fragment) OS=Homo sapiens OX=9606 GN=SGK3 PE=1 SV=1;tr|E5RHX2|E5RHX2_HUMAN Serine/	6	1	1	1	1	1	1	1	1	1	1	1	1	1	1	0	1	1	1	1	1	1	1	1	1	1	1	1	1	1	0	1	1	1	1	1	1	1	1	1	1	1
E5RI99;P62888;A0A0B4J213;E5RJH3;A0A0C4DH44	E5RI99;P62888;A0A0B4J213	3;3;2;1;1	3;3;2;1;1	3;3;2;1;1	60S ribosomal protein L30	RPL30	tr|E5RI99|E5RI99_HUMAN 60S ribosomal protein L30 (Fragment) OS=Homo sapiens OX=9606 GN=RPL30 PE=1 SV=1;sp|P62888|RL30_HUMAN 60S ribosomal protein L30 OS=Homo sapiens OX=9606 GN=RPL30 PE=1 SV=2;tr|A0A0B4J213|A0A0B4J213_HUMAN 60S ribosomal protein L30 OS=Hom	5	3	3	3	3	3	3	3	3	3	3	3	3	3	3	3	3	3	3	3	3	3	3	3	3	3	3	3	3	3	3	3	3	3	3	3	3	3	3	3	3	3
Q9Y263;E5RIM3;H0YBW4	Q9Y263;E5RIM3;H0YBW4	5;5;4	5;5;4	5;5;4	Phospholipase A-2-activating protein	PLAA	sp|Q9Y263|PLAP_HUMAN Phospholipase A-2-activating protein OS=Homo sapiens OX=9606 GN=PLAA PE=1 SV=2;tr|E5RIM3|E5RIM3_HUMAN Phospholipase A-2-activating protein OS=Homo sapiens OX=9606 GN=PLAA PE=1 SV=1;tr|H0YBW4|H0YBW4_HUMAN Phospholipase A-2-activating pr	3	5	5	5	4	2	3	2	4	3	3	5	4	2	2	3	2	2	1	4	2	3	2	4	3	3	5	4	2	2	3	2	2	1	4	2	3	2	4	3	3	5
E5RIP4;Q15043-2;Q15043-3;Q15043;E5RFZ8;E5RGA7;E5RJ40;E5RJG5	E5RIP4;Q15043-2;Q15043-3;Q15043;E5RFZ8;E5RGA7;E5RJ40;E5RJG5	3;3;3;3;2;2;2;2	3;3;3;3;2;2;2;2	3;3;3;3;2;2;2;2	Zinc transporter ZIP14	SLC39A14	tr|E5RIP4|E5RIP4_HUMAN Zinc transporter ZIP14 (Fragment) OS=Homo sapiens OX=9606 GN=SLC39A14 PE=1 SV=2;sp|Q15043-2|S39AE_HUMAN Isoform 2 of Zinc transporter ZIP14 OS=Homo sapiens OX=9606 GN=SLC39A14;sp|Q15043-3|S39AE_HUMAN Isoform 3 of Zinc transporter ZIP	8	3	3	3	1	2	1	1	2	2	1	1	1	2	2	2	1	2	2	1	2	1	1	2	2	1	1	1	2	2	2	1	2	2	1	2	1	1	2	2	1	1
E5RJY1;E7ESM1;Q92597-3;Q92597-2;Q92597	E5RJY1;E7ESM1;Q92597-3;Q92597-2;Q92597	1;1;1;1;1	1;1;1;1;1	1;1;1;1;1	Protein NDRG1	NDRG1	tr|E5RJY1|E5RJY1_HUMAN Protein NDRG1 OS=Homo sapiens OX=9606 GN=NDRG1 PE=1 SV=1;tr|E7ESM1|E7ESM1_HUMAN Protein NDRG1 OS=Homo sapiens OX=9606 GN=NDRG1 PE=1 SV=1;sp|Q92597-3|NDRG1_HUMAN Isoform 3 of Protein NDRG1 OS=Homo sapiens OX=9606 GN=NDRG1;sp|Q92597-2|	5	1	1	1	0	0	0	1	1	1	1	1	1	1	1	1	1	1	1	0	0	0	1	1	1	1	1	1	1	1	1	1	1	1	0	0	0	1	1	1	1	1
E5RJZ1;H0YBD2;O14548	E5RJZ1;H0YBD2;O14548	1;1;1	1;1;1	1;1;1	Cytochrome c oxidase subunit 7A-related protein, mitochondrial	COX7A2L	tr|E5RJZ1|E5RJZ1_HUMAN Cytochrome c oxidase subunit 7A-related protein, mitochondrial OS=Homo sapiens OX=9606 GN=COX7A2L PE=1 SV=1;tr|H0YBD2|H0YBD2_HUMAN Cytochrome c oxidase subunit 7A-related protein, mitochondrial (Fragment) OS=Homo sapiens OX=9606 GN=C	3	1	1	1	0	0	0	1	0	0	0	0	0	0	0	0	0	0	0	0	0	0	1	0	0	0	0	0	0	0	0	0	0	0	0	0	0	1	0	0	0	0
E5RK69;P08133-2;P08133;E7EMC6;E5RFF0;H0YC77;E5RIU8;E5RJR0;E5RJF5;E5RI05;E5RK63	E5RK69;P08133-2;P08133;E7EMC6;E5RFF0	4;4;4;3;2;1;1;1;1;1;1	4;4;4;3;2;1;1;1;1;1;1	4;4;4;3;2;1;1;1;1;1;1	Annexin;Annexin A6	ANXA6	tr|E5RK69|E5RK69_HUMAN Annexin OS=Homo sapiens OX=9606 GN=ANXA6 PE=1 SV=1;sp|P08133-2|ANXA6_HUMAN Isoform 2 of Annexin A6 OS=Homo sapiens OX=9606 GN=ANXA6;sp|P08133|ANXA6_HUMAN Annexin A6 OS=Homo sapiens OX=9606 GN=ANXA6 PE=1 SV=3;tr|E7EMC6|E7EMC6_HUMAN An	11	4	4	4	1	2	0	1	2	1	3	4	4	2	3	1	1	1	0	1	2	0	1	2	1	3	4	4	2	3	1	1	1	0	1	2	0	1	2	1	3	4
E7EM64;Q7L5N1	E7EM64;Q7L5N1	7;7	7;7	7;7	COP9 signalosome complex subunit 6	COPS6	tr|E7EM64|E7EM64_HUMAN COP9 signalosome complex subunit 6 OS=Homo sapiens OX=9606 GN=COPS6 PE=1 SV=1;sp|Q7L5N1|CSN6_HUMAN COP9 signalosome complex subunit 6 OS=Homo sapiens OX=9606 GN=COPS6 PE=1 SV=1	2	7	7	7	4	5	5	6	6	5	6	5	5	6	5	6	5	6	6	4	5	5	6	6	5	6	5	5	6	5	6	5	6	6	4	5	5	6	6	5	6	5
Q13409;E7EMU4;Q13409-5;Q13409-2;Q13409-7;Q13409-3;Q13409-6;E7EQL5;E7EV09;E7EQU2;E7ESD3;E9PGG1;E7ETL8;E7ET01;E7ERR6;E7EUM4;E7ERH4;E7EU01	Q13409;E7EMU4;Q13409-5;Q13409-2;Q13409-7;Q13409-3;Q13409-6;E7EQL5;E7EV09;E7EQU2;E7ESD3;E9PGG1;E7ETL8;E7ET01;E7ERR6;E7EUM4;E7ERH4	3;3;3;3;3;3;3;3;3;3;3;2;2;2;2;2;2;1	3;3;3;3;3;3;3;3;3;3;3;2;2;2;2;2;2;1	3;3;3;3;3;3;3;3;3;3;3;2;2;2;2;2;2;1	Cytoplasmic dynein 1 intermediate chain 2	DYNC1I2	sp|Q13409|DC1I2_HUMAN Cytoplasmic dynein 1 intermediate chain 2 OS=Homo sapiens OX=9606 GN=DYNC1I2 PE=1 SV=3;tr|E7EMU4|E7EMU4_HUMAN Cytoplasmic dynein 1 intermediate chain 2 (Fragment) OS=Homo sapiens OX=9606 GN=DYNC1I2 PE=1 SV=1;sp|Q13409-5|DC1I2_HUMAN Is	18	3	3	3	2	1	2	2	2	2	3	2	2	2	1	2	2	1	1	2	1	2	2	2	2	3	2	2	2	1	2	2	1	1	2	1	2	2	2	2	3	2
E7EMW7;O95071-2;O95071;E7ET84	E7EMW7;O95071-2;O95071	10;10;10;1	10;10;10;1	10;10;10;1	E3 ubiquitin-protein ligase UBR5	UBR5	tr|E7EMW7|E7EMW7_HUMAN E3 ubiquitin-protein ligase UBR5 OS=Homo sapiens OX=9606 GN=UBR5 PE=1 SV=1;sp|O95071-2|UBR5_HUMAN Isoform 2 of E3 ubiquitin-protein ligase UBR5 OS=Homo sapiens OX=9606 GN=UBR5;sp|O95071|UBR5_HUMAN E3 ubiquitin-protein ligase UBR5 OS=	4	10	10	10	4	5	2	6	5	6	8	8	5	5	4	6	6	3	4	4	5	2	6	5	6	8	8	5	5	4	6	6	3	4	4	5	2	6	5	6	8	8
H3BQ67;E7EN44;Q86WA8-2;Q86WA8	H3BQ67;E7EN44;Q86WA8-2;Q86WA8	1;1;1;1	1;1;1;1	1;1;1;1	Lon protease homolog 2, peroxisomal	LONP2	tr|H3BQ67|H3BQ67_HUMAN Lon protease homolog 2, peroxisomal (Fragment) OS=Homo sapiens OX=9606 GN=LONP2 PE=1 SV=1;tr|E7EN44|E7EN44_HUMAN Lon protease homolog 2, peroxisomal OS=Homo sapiens OX=9606 GN=LONP2 PE=1 SV=1;sp|Q86WA8-2|LONP2_HUMAN Isoform 2 of Lon	4	1	1	1	1	1	1	1	1	1	1	0	0	0	0	0	1	1	1	1	1	1	1	1	1	1	0	0	0	0	0	1	1	1	1	1	1	1	1	1	1	0
K7EJL1;E7ENJ6;Q9BXS5;Q9BXS5-2;A0A087WZX7;K7EQX3	K7EJL1;E7ENJ6;Q9BXS5;Q9BXS5-2	4;4;4;4;1;1	4;4;4;4;1;1	4;4;4;4;1;1	AP-1 complex subunit mu-1	AP1M1	tr|K7EJL1|K7EJL1_HUMAN AP-1 complex subunit mu-1 OS=Homo sapiens OX=9606 GN=AP1M1 PE=1 SV=1;tr|E7ENJ6|E7ENJ6_HUMAN AP-1 complex subunit mu-1 OS=Homo sapiens OX=9606 GN=AP1M1 PE=1 SV=1;sp|Q9BXS5|AP1M1_HUMAN AP-1 complex subunit mu-1 OS=Homo sapiens OX=9606	6	4	4	4	4	2	4	3	3	2	2	2	1	1	3	3	3	2	4	4	2	4	3	3	2	2	2	1	1	3	3	3	2	4	4	2	4	3	3	2	2	2
E7EV99;E7ENY0;P35611-2;P35611-6;P35611;P35611-3;P35611-4;A0A0A0MSR2;H0Y9H2;P35611-5;D6RF25;D6RJE2;D6RAH3	E7EV99;E7ENY0;P35611-2;P35611-6;P35611;P35611-3;P35611-4;A0A0A0MSR2;H0Y9H2;P35611-5	5;5;5;5;5;5;4;3;3;3;2;1;1	5;5;5;5;5;5;4;3;3;3;2;1;1	5;5;5;5;5;5;4;3;3;3;2;1;1	Alpha-adducin	ADD1	tr|E7EV99|E7EV99_HUMAN Alpha-adducin OS=Homo sapiens OX=9606 GN=ADD1 PE=1 SV=1;tr|E7ENY0|E7ENY0_HUMAN Alpha-adducin OS=Homo sapiens OX=9606 GN=ADD1 PE=1 SV=1;sp|P35611-2|ADDA_HUMAN Isoform 2 of Alpha-adducin OS=Homo sapiens OX=9606 GN=ADD1;sp|P35611-6|ADDA	13	5	5	5	2	2	3	4	3	1	3	2	3	2	1	2	1	3	3	2	2	3	4	3	1	3	2	3	2	1	2	1	3	3	2	2	3	4	3	1	3	2
E7EPB3;P50914	E7EPB3;P50914	4;4	4;4	4;4	60S ribosomal protein L14	RPL14	tr|E7EPB3|E7EPB3_HUMAN 60S ribosomal protein L14 OS=Homo sapiens OX=9606 GN=RPL14 PE=1 SV=1;sp|P50914|RL14_HUMAN 60S ribosomal protein L14 OS=Homo sapiens OX=9606 GN=RPL14 PE=1 SV=4	2	4	4	4	4	4	3	4	4	3	3	3	3	3	4	4	4	4	4	4	4	3	4	4	3	3	3	3	3	4	4	4	4	4	4	4	3	4	4	3	3	3
G3V1Q4;E7ES33;E7EPK1;Q16181-2;Q16181;A0A0U1RRE1;A0A0U1RRH9;A0A0U1RRM2;Q6ZU15	G3V1Q4;E7ES33;E7EPK1;Q16181-2;Q16181	11;11;11;11;11;5;4;2;1	11;11;11;11;11;5;4;2;1	11;11;11;11;11;5;4;2;1	Septin-7	2007-09-01	tr|G3V1Q4|G3V1Q4_HUMAN Septin-7 OS=Homo sapiens OX=9606 GN=SEPT7 PE=1 SV=2;tr|E7ES33|E7ES33_HUMAN Septin-7 OS=Homo sapiens OX=9606 GN=SEPT7 PE=1 SV=3;tr|E7EPK1|E7EPK1_HUMAN Septin-7 OS=Homo sapiens OX=9606 GN=SEPT7 PE=1 SV=2;sp|Q16181-2|SEPT7_HUMAN Isoform	9	11	11	11	9	9	9	10	10	7	10	10	9	8	11	9	10	8	8	9	9	9	10	10	7	10	10	9	8	11	9	10	8	8	9	9	9	10	10	7	10	10
E7EPN9;Q9Y520-3;Q9Y520-6;Q9Y520-4;Q9Y520-5;Q9Y520;Q9Y520-7;Q9Y520-2;H7C5N8;A0A2R8Y7F4;A0A2R8YET2;A0A0A0MS30	E7EPN9;Q9Y520-3;Q9Y520-6;Q9Y520-4;Q9Y520-5;Q9Y520;Q9Y520-7;Q9Y520-2	19;19;19;19;19;19;19;16;4;3;3;2	19;19;19;19;19;19;19;16;4;3;3;2	19;19;19;19;19;19;19;16;4;3;3;2	Protein PRRC2C	PRRC2C	tr|E7EPN9|E7EPN9_HUMAN Protein PRRC2C OS=Homo sapiens OX=9606 GN=PRRC2C PE=1 SV=1;sp|Q9Y520-3|PRC2C_HUMAN Isoform 3 of Protein PRRC2C OS=Homo sapiens OX=9606 GN=PRRC2C;sp|Q9Y520-6|PRC2C_HUMAN Isoform 6 of Protein PRRC2C OS=Homo sapiens OX=9606 GN=PRRC2C;sp	12	19	19	19	16	17	16	15	12	16	13	15	13	14	13	16	16	14	14	16	17	16	15	12	16	13	15	13	14	13	16	16	14	14	16	17	16	15	12	16	13	15
E7EPT4;P19404	E7EPT4;P19404	5;5	5;5	5;5	NADH dehydrogenase [ubiquinone] flavoprotein 2, mitochondrial	NDUFV2	tr|E7EPT4|E7EPT4_HUMAN NADH dehydrogenase [ubiquinone] flavoprotein 2, mitochondrial OS=Homo sapiens OX=9606 GN=NDUFV2 PE=1 SV=1;sp|P19404|NDUV2_HUMAN NADH dehydrogenase [ubiquinone] flavoprotein 2, mitochondrial OS=Homo sapiens OX=9606 GN=NDUFV2 PE=1 SV=2	2	5	5	5	4	4	4	5	5	5	5	5	5	5	5	5	5	5	5	4	4	4	5	5	5	5	5	5	5	5	5	5	5	5	4	4	4	5	5	5	5	5
E7EQ72;Q15363	E7EQ72;Q15363	1;1	1;1	1;1	Transmembrane emp24 domain-containing protein 2	TMED2	tr|E7EQ72|E7EQ72_HUMAN Transmembrane emp24 domain-containing protein 2 (Fragment) OS=Homo sapiens OX=9606 GN=TMED2 PE=1 SV=2;sp|Q15363|TMED2_HUMAN Transmembrane emp24 domain-containing protein 2 OS=Homo sapiens OX=9606 GN=TMED2 PE=1 SV=1	2	1	1	1	1	1	1	0	0	0	1	1	0	1	1	1	0	1	0	1	1	1	0	0	0	1	1	0	1	1	1	0	1	0	1	1	1	0	0	0	1	1
E9PF84;G5E9Q7;E7EQB8;P51553-2;P51553;H7C1W2;H0Y5Q7	E9PF84;G5E9Q7;E7EQB8;P51553-2;P51553;H7C1W2;H0Y5Q7	2;2;2;2;2;1;1	2;2;2;2;2;1;1	2;2;2;2;2;1;1	Isocitrate dehydrogenase [NAD] subunit, mitochondrial;Isocitrate dehydrogenase [NAD] subunit gamma, mitochondrial	IDH3G	tr|E9PF84|E9PF84_HUMAN Isocitrate dehydrogenase [NAD] subunit, mitochondrial (Fragment) OS=Homo sapiens OX=9606 GN=IDH3G PE=1 SV=1;tr|G5E9Q7|G5E9Q7_HUMAN Isocitrate dehydrogenase [NAD] subunit, mitochondrial OS=Homo sapiens OX=9606 GN=IDH3G PE=1 SV=1;tr|E7	7	2	2	2	0	1	1	0	1	0	1	2	0	0	1	0	0	0	0	0	1	1	0	1	0	1	2	0	0	1	0	0	0	0	0	1	1	0	1	0	1	2
E7EQG2;Q14240;Q14240-2;J3KSN7;J3KT04;J3KS93;E7EMV8	E7EQG2;Q14240;Q14240-2	12;12;12;3;2;2;2	2;2;2;1;0;0;0	2;2;2;1;0;0;0	Eukaryotic initiation factor 4A-II;Eukaryotic initiation factor 4A-II, N-terminally processed	EIF4A2	tr|E7EQG2|E7EQG2_HUMAN Eukaryotic initiation factor 4A-II OS=Homo sapiens OX=9606 GN=EIF4A2 PE=1 SV=1;sp|Q14240|IF4A2_HUMAN Eukaryotic initiation factor 4A-II OS=Homo sapiens OX=9606 GN=EIF4A2 PE=1 SV=2;sp|Q14240-2|IF4A2_HUMAN Isoform 2 of Eukaryotic initi	7	12	2	2	8	9	9	9	7	7	8	10	9	9	8	6	9	11	11	0	0	1	2	0	0	2	1	1	1	1	0	1	1	1	0	0	1	2	0	0	2	1
E7EQL8;Q96RT7-2;Q96RT7-3;Q96RT7	E7EQL8;Q96RT7-2;Q96RT7-3;Q96RT7	1;1;1;1	1;1;1;1	1;1;1;1	Gamma-tubulin complex component 6	TUBGCP6	tr|E7EQL8|E7EQL8_HUMAN Gamma-tubulin complex component 6 OS=Homo sapiens OX=9606 GN=TUBGCP6 PE=1 SV=1;sp|Q96RT7-2|GCP6_HUMAN Isoform 2 of Gamma-tubulin complex component 6 OS=Homo sapiens OX=9606 GN=TUBGCP6;sp|Q96RT7-3|GCP6_HUMAN Isoform 3 of Gamma-tubulin	4	1	1	1	0	0	1	1	0	1	0	0	0	0	0	0	1	1	1	0	0	1	1	0	1	0	0	0	0	0	0	1	1	1	0	0	1	1	0	1	0	0
E7EQR4;P15311	E7EQR4;P15311	10;10	10;10	5;5	Ezrin	EZR	tr|E7EQR4|E7EQR4_HUMAN Ezrin OS=Homo sapiens OX=9606 GN=EZR PE=1 SV=3;sp|P15311|EZRI_HUMAN Ezrin OS=Homo sapiens OX=9606 GN=EZR PE=1 SV=4	2	10	10	5	9	9	7	7	8	7	8	9	10	7	9	9	10	7	4	9	9	7	7	8	7	8	9	10	7	9	9	10	7	4	4	4	2	2	3	3	3	4
E7EQS8;Q6N021;E7EPB1;Q6N021-2;Q6N021-3	E7EQS8;Q6N021;E7EPB1;Q6N021-2;Q6N021-3	3;3;2;2;2	3;3;2;2;2	3;3;2;2;2	Methylcytosine dioxygenase TET2	TET2	tr|E7EQS8|E7EQS8_HUMAN Methylcytosine dioxygenase TET2 OS=Homo sapiens OX=9606 GN=TET2 PE=1 SV=1;sp|Q6N021|TET2_HUMAN Methylcytosine dioxygenase TET2 OS=Homo sapiens OX=9606 GN=TET2 PE=1 SV=3;tr|E7EPB1|E7EPB1_HUMAN Methylcytosine dioxygenase TET2 OS=Homo s	5	3	3	3	2	3	1	2	2	2	2	2	1	3	2	2	2	1	2	2	3	1	2	2	2	2	2	1	3	2	2	2	1	2	2	3	1	2	2	2	2	2
E9PES6;E7ES08;E7EQU1;O15347	E9PES6;E7ES08;E7EQU1;O15347	5;5;5;5	5;5;5;5	5;5;5;5	High mobility group protein B3	HMGB3	tr|E9PES6|E9PES6_HUMAN High mobility group protein B3 (Fragment) OS=Homo sapiens OX=9606 GN=HMGB3 PE=1 SV=1;tr|E7ES08|E7ES08_HUMAN High mobility group protein B3 (Fragment) OS=Homo sapiens OX=9606 GN=HMGB3 PE=1 SV=1;tr|E7EQU1|E7EQU1_HUMAN High mobility gro	4	5	5	5	4	3	4	4	4	3	3	4	5	2	3	4	3	1	3	4	3	4	4	4	3	3	4	5	2	3	4	3	1	3	4	3	4	4	4	3	3	4
E7EQY4;E7EV10;Q9BTC8-2;Q9BTC8;D6W5A2;E9PCS8;E9PF88;H0YIT0	E7EQY4;E7EV10;Q9BTC8-2;Q9BTC8;D6W5A2;E9PCS8	14;14;14;14;12;10;2;1	8;8;8;8;7;4;1;0	8;8;8;8;7;4;1;0	Metastasis-associated protein MTA3	MTA3	tr|E7EQY4|E7EQY4_HUMAN Metastasis-associated protein MTA3 OS=Homo sapiens OX=9606 GN=MTA3 PE=1 SV=1;tr|E7EV10|E7EV10_HUMAN Metastasis-associated protein MTA3 OS=Homo sapiens OX=9606 GN=MTA3 PE=1 SV=1;sp|Q9BTC8-2|MTA3_HUMAN Isoform 2 of Metastasis-associate	8	14	8	8	14	14	14	14	12	13	11	11	10	13	12	13	12	14	13	8	8	8	8	6	8	5	6	5	8	7	7	6	8	7	8	8	8	8	6	8	5	6
E7ERS3;Q86VM9;Q86VM9-2;H3BPD0;H3BRH3;H3BP01	E7ERS3;Q86VM9;Q86VM9-2	7;7;6;2;1;1	7;7;6;2;1;1	7;7;6;2;1;1	Zinc finger CCCH domain-containing protein 18	ZC3H18	tr|E7ERS3|E7ERS3_HUMAN Zinc finger CCCH domain-containing protein 18 OS=Homo sapiens OX=9606 GN=ZC3H18 PE=1 SV=1;sp|Q86VM9|ZCH18_HUMAN Zinc finger CCCH domain-containing protein 18 OS=Homo sapiens OX=9606 GN=ZC3H18 PE=1 SV=2;sp|Q86VM9-2|ZCH18_HUMAN Isoform	6	7	7	7	3	4	5	7	6	3	4	4	3	3	6	6	5	7	6	3	4	5	7	6	3	4	4	3	3	6	6	5	7	6	3	4	5	7	6	3	4	4
E7ERX9;Q9NQT8	E7ERX9;Q9NQT8	1;1	1;1	1;1	Kinesin-like protein;Kinesin-like protein KIF13B	KIF13B	tr|E7ERX9|E7ERX9_HUMAN Kinesin-like protein OS=Homo sapiens OX=9606 GN=KIF13B PE=1 SV=1;sp|Q9NQT8|KI13B_HUMAN Kinesin-like protein KIF13B OS=Homo sapiens OX=9606 GN=KIF13B PE=1 SV=2	2	1	1	1	1	1	1	1	0	1	1	0	1	1	1	1	1	0	1	1	1	1	1	0	1	1	0	1	1	1	1	1	0	1	1	1	1	1	0	1	1	0
Q641Q2;Q641Q2-2;E7ESD2;F8W7U3;J3KP36;A0A096LPC5;A0A0A0MR88;A0A087WYF6;Q9Y4E1-3;Q9Y4E1-6;Q9Y4E1-2;Q9Y4E1;Q9Y4E1-4;Q9Y4E1-5;A0A0A0MT65;Q5SRD0;B1AP61	Q641Q2;Q641Q2-2;E7ESD2;F8W7U3;J3KP36;A0A096LPC5;A0A0A0MR88;A0A087WYF6;Q9Y4E1-3;Q9Y4E1-6;Q9Y4E1-2;Q9Y4E1;Q9Y4E1-4;Q9Y4E1-5	9;9;9;9;8;8;8;8;8;8;8;8;8;7;2;1;1	9;9;9;9;8;8;8;8;8;8;8;8;8;7;2;1;1	9;9;9;9;8;8;8;8;8;8;8;8;8;7;2;1;1	WASH complex subunit FAM21A;WASH complex subunit FAM21C	FAM21A;FAM21C	sp|Q641Q2|WAC2A_HUMAN WASH complex subunit 2A OS=Homo sapiens OX=9606 GN=WASHC2A PE=1 SV=3;sp|Q641Q2-2|WAC2A_HUMAN Isoform 2 of WASH complex subunit 2A OS=Homo sapiens OX=9606 GN=WASHC2A;tr|E7ESD2|E7ESD2_HUMAN WASH complex subunit 2A OS=Homo sapiens OX=960	17	9	9	9	5	4	3	6	7	4	6	6	5	3	2	6	5	6	3	5	4	3	6	7	4	6	6	5	3	2	6	5	6	3	5	4	3	6	7	4	6	6
E7ESL0;J3KQY1;Q9NWU5;Q9NWU5-2;Q9NWU5-3	E7ESL0;J3KQY1;Q9NWU5;Q9NWU5-2;Q9NWU5-3	5;5;5;4;4	5;5;5;4;4	5;5;5;4;4	39S ribosomal protein L22, mitochondrial	MRPL22	tr|E7ESL0|E7ESL0_HUMAN 39S ribosomal protein L22, mitochondrial OS=Homo sapiens OX=9606 GN=MRPL22 PE=1 SV=1;tr|J3KQY1|J3KQY1_HUMAN 39S ribosomal protein L22, mitochondrial OS=Homo sapiens OX=9606 GN=MRPL22 PE=1 SV=1;sp|Q9NWU5|RM22_HUMAN 39S ribosomal prote	5	5	5	5	3	3	4	5	5	5	4	5	4	5	3	3	4	4	4	3	3	4	5	5	5	4	5	4	5	3	3	4	4	4	3	3	4	5	5	5	4	5
E7ESY4;Q13330;Q13330-3;H0Y4T7;Q13330-2;F8W9Y9;H7C3F3	E7ESY4;Q13330;Q13330-3;H0Y4T7;Q13330-2	25;25;24;17;16;7;1	25;25;24;17;16;7;1	20;20;19;15;11;7;1	Metastasis-associated protein MTA1	MTA1	tr|E7ESY4|E7ESY4_HUMAN Metastasis-associated protein MTA1 OS=Homo sapiens OX=9606 GN=MTA1 PE=1 SV=1;sp|Q13330|MTA1_HUMAN Metastasis-associated protein MTA1 OS=Homo sapiens OX=9606 GN=MTA1 PE=1 SV=2;sp|Q13330-3|MTA1_HUMAN Isoform 3 of Metastasis-associated	7	25	25	20	22	21	23	24	23	23	22	20	20	24	21	24	24	24	23	22	21	23	24	23	23	22	20	20	24	21	24	24	24	23	17	16	18	19	18	19	17	16
P16298-4;P16298;P48454-3;Q08209;P16298-3;P16298-2;P48454;Q08209-2;P48454-2;Q08209-5;E7ETC2;Q5F2F8;H0YC26;E9PK68;E9PPC8;H0YB02;Q08209-4;G3V111;Q08209-3	P16298-4;P16298;P48454-3;Q08209;P16298-3;P16298-2;P48454;Q08209-2;P48454-2;Q08209-5;E7ETC2;Q5F2F8;H0YC26;E9PK68;E9PPC8;H0YB02;Q08209-4;G3V111;Q08209-3	2;2;2;2;2;2;2;2;2;2;2;2;1;1;1;1;1;1;1	2;2;2;2;2;2;2;2;2;2;2;2;1;1;1;1;1;1;1	2;2;2;2;2;2;2;2;2;2;2;2;1;1;1;1;1;1;1	Serine/threonine-protein phosphatase 2B catalytic subunit beta isoform;Serine/threonine-protein phosphatase 2B catalytic subunit gamma isoform;Serine/threonine-protein phosphatase 2B catalytic subunit alpha isoform;Serine/threonine-protein phosphatase	PPP3CB;PPP3CC;PPP3CA	sp|P16298-4|PP2BB_HUMAN Isoform 4 of Serine/threonine-protein phosphatase 2B catalytic subunit beta isoform OS=Homo sapiens OX=9606 GN=PPP3CB;sp|P16298|PP2BB_HUMAN Serine/threonine-protein phosphatase 2B catalytic subunit beta isoform OS=Homo sapiens OX=96	19	2	2	2	0	0	0	1	2	1	0	1	1	1	2	2	2	1	1	0	0	0	1	2	1	0	1	1	1	2	2	2	1	1	0	0	0	1	2	1	0	1
H0Y9G6;E7ETU7;P09001;E9PF06;D6RC14;D6RBQ5	H0Y9G6;E7ETU7;P09001;E9PF06;D6RC14	4;4;4;3;2;1	4;4;4;3;2;1	4;4;4;3;2;1	39S ribosomal protein L3, mitochondrial	MRPL3	tr|H0Y9G6|H0Y9G6_HUMAN 39S ribosomal protein L3, mitochondrial (Fragment) OS=Homo sapiens OX=9606 GN=MRPL3 PE=1 SV=1;tr|E7ETU7|E7ETU7_HUMAN 39S ribosomal protein L3, mitochondrial OS=Homo sapiens OX=9606 GN=MRPL3 PE=1 SV=1;sp|P09001|RM03_HUMAN 39S ribosoma	6	4	4	4	4	4	2	4	4	4	4	4	3	4	4	4	3	4	3	4	4	2	4	4	4	4	4	3	4	4	4	3	4	3	4	4	2	4	4	4	4	4
E7ETY2;Q13428-7;J3KQ96;Q13428-6;H0Y8Y7;Q13428-5;A0A2R8Y857;A0A2R8Y4M7;H0YA99	E7ETY2;Q13428-7;J3KQ96;Q13428-6;H0Y8Y7;Q13428-5	29;29;28;28;16;16;7;3;3	1;1;1;1;0;0;0;0;0	1;1;1;1;0;0;0;0;0	Treacle protein	TCOF1	tr|E7ETY2|E7ETY2_HUMAN Treacle protein OS=Homo sapiens OX=9606 GN=TCOF1 PE=1 SV=1;sp|Q13428-7|TCOF_HUMAN Isoform 7 of Treacle protein OS=Homo sapiens OX=9606 GN=TCOF1;tr|J3KQ96|J3KQ96_HUMAN Treacle protein (Fragment) OS=Homo sapiens OX=9606 GN=TCOF1 PE=1 S	9	29	1	1	23	24	23	25	27	21	27	25	24	25	25	27	23	20	24	1	1	0	0	0	1	0	0	0	1	1	0	1	0	0	1	1	0	0	0	1	0	0
E7ETZ4;Q9Y6E2;B5MCE7;B5MCH7;E9PFE3;C9JF98;F8WDX8;E9PFD4;E7EMS9;Q75MG1;Q9Y6E2-2	E7ETZ4;Q9Y6E2;B5MCE7;B5MCH7	3;3;2;2;1;1;1;1;1;1;1	3;3;2;2;1;1;1;1;1;1;1	2;2;1;1;1;1;1;0;1;1;1	Basic leucine zipper and W2 domain-containing protein 2	BZW2	tr|E7ETZ4|E7ETZ4_HUMAN Basic leucine zipper and W2 domain-containing protein 2 (Fragment) OS=Homo sapiens OX=9606 GN=BZW2 PE=1 SV=1;sp|Q9Y6E2|BZW2_HUMAN Basic leucine zipper and W2 domain-containing protein 2 OS=Homo sapiens OX=9606 GN=BZW2 PE=1 SV=1;tr|B5	11	3	3	2	3	2	3	3	3	3	3	3	3	2	2	3	2	3	2	3	2	3	3	3	3	3	3	3	2	2	3	2	3	2	2	1	2	2	2	2	2	2
Q04637-9;Q04637-8;Q04637;Q04637-3;Q04637-4;Q04637-5;E7EUU4;E9PGM1;E7EX73;Q04637-7;Q04637-6;C9JF13;C9J6B6;C9K073;C9J2Z7;H7C044;H7C0V6;C9JWW9;C9JWH7;C9JSU8;C9JHW9;C9J556;F8WCF2	Q04637-9;Q04637-8;Q04637;Q04637-3;Q04637-4;Q04637-5;E7EUU4;E9PGM1;E7EX73;Q04637-7;Q04637-6	31;31;31;31;31;31;31;31;31;30;30;14;12;10;9;5;3;1;1;1;1;1;1	31;31;31;31;31;31;31;31;31;30;30;14;12;10;9;5;3;1;1;1;1;1;1	27;27;27;27;27;27;27;27;27;26;26;11;11;10;9;4;3;1;1;1;1;1;1	Eukaryotic translation initiation factor 4 gamma 1	EIF4G1	sp|Q04637-9|IF4G1_HUMAN Isoform 9 of Eukaryotic translation initiation factor 4 gamma 1 OS=Homo sapiens OX=9606 GN=EIF4G1;sp|Q04637-8|IF4G1_HUMAN Isoform 8 of Eukaryotic translation initiation factor 4 gamma 1 OS=Homo sapiens OX=9606 GN=EIF4G1;sp|Q04637|IF	23	31	31	27	23	24	25	26	28	26	27	28	26	22	25	25	25	25	24	23	24	25	26	28	26	27	28	26	22	25	25	25	25	24	20	21	21	23	24	23	24	24
E7EVA0;P27816-6;P27816;P27816-5;P27816-2;H7C4C5;P27816-4;F8W9U4;B5MEG9;A0A0J9YVV8;A0A0J9YW37;H7C456;P27816-7	E7EVA0;P27816-6;P27816;P27816-5;P27816-2;H7C4C5;P27816-4	12;12;12;8;8;6;6;5;4;2;2;2;2	12;12;12;8;8;6;6;5;4;2;2;2;2	7;7;7;3;3;1;1;0;1;2;2;2;2	Microtubule-associated protein;Microtubule-associated protein 4	MAP4	tr|E7EVA0|E7EVA0_HUMAN Microtubule-associated protein OS=Homo sapiens OX=9606 GN=MAP4 PE=1 SV=1;sp|P27816-6|MAP4_HUMAN Isoform 6 of Microtubule-associated protein 4 OS=Homo sapiens OX=9606 GN=MAP4;sp|P27816|MAP4_HUMAN Microtubule-associated protein 4 OS=Ho	13	12	12	7	9	9	7	8	8	9	6	8	9	7	8	8	9	8	8	9	9	7	8	8	9	6	8	9	7	8	8	9	8	8	4	5	4	4	4	4	3	4
Q07866;F8W6L3;G5E9S8;G3V3H3;G3V5R9;G3V2E7;Q07866-8;Q07866-2;Q07866-3;Q07866-7;Q07866-5;Q07866-10;Q07866-6;Q07866-4;Q07866-9;E7EVH7;G3V2P7;H0YJL0;H0YJU9;H0YG16;H0YJT3;H0YGB8	Q07866;F8W6L3;G5E9S8;G3V3H3;G3V5R9;G3V2E7;Q07866-8;Q07866-2;Q07866-3;Q07866-7;Q07866-5;Q07866-10;Q07866-6;Q07866-4;Q07866-9;E7EVH7	21;21;21;21;21;21;21;21;21;21;21;21;21;21;21;21;7;4;4;4;4;1	21;21;21;21;21;21;21;21;21;21;21;21;21;21;21;21;7;4;4;4;4;1	13;13;13;13;13;13;13;13;13;13;13;13;13;13;13;13;6;3;3;3;3;1	Kinesin light chain 1	KLC1	sp|Q07866|KLC1_HUMAN Kinesin light chain 1 OS=Homo sapiens OX=9606 GN=KLC1 PE=1 SV=2;tr|F8W6L3|F8W6L3_HUMAN Kinesin light chain 1 OS=Homo sapiens OX=9606 GN=KLC1 PE=1 SV=1;tr|G5E9S8|G5E9S8_HUMAN Kinesin light chain 1 OS=Homo sapiens OX=9606 GN=KLC1 PE=1 SV	22	21	21	13	19	16	15	16	16	16	19	13	15	15	16	15	14	14	14	19	16	15	16	16	16	19	13	15	15	16	15	14	14	14	12	11	10	10	11	10	12	7
E7EVZ5;Q8NBM8	E7EVZ5;Q8NBM8	1;1	1;1	1;1	Prenylcysteine oxidase-like	PCYOX1L	tr|E7EVZ5|E7EVZ5_HUMAN Prenylcysteine oxidase-like OS=Homo sapiens OX=9606 GN=PCYOX1L PE=1 SV=1;sp|Q8NBM8|PCYXL_HUMAN Prenylcysteine oxidase-like OS=Homo sapiens OX=9606 GN=PCYOX1L PE=1 SV=2	2	1	1	1	0	1	0	1	1	1	0	0	1	0	0	1	1	1	0	0	1	0	1	1	1	0	0	1	0	0	1	1	1	0	0	1	0	1	1	1	0	0
E7EW05;Q9NVU7;Q9NVU7-2;F8W8T7;D6RC74	E7EW05;Q9NVU7;Q9NVU7-2	5;5;4;1;1	5;5;4;1;1	5;5;4;1;1	Protein SDA1 homolog	SDAD1	tr|E7EW05|E7EW05_HUMAN Protein SDA1 homolog OS=Homo sapiens OX=9606 GN=SDAD1 PE=1 SV=1;sp|Q9NVU7|SDA1_HUMAN Protein SDA1 homolog OS=Homo sapiens OX=9606 GN=SDAD1 PE=1 SV=3;sp|Q9NVU7-2|SDA1_HUMAN Isoform 2 of Protein SDA1 homolog OS=Homo sapiens OX=9606 GN=	5	5	5	5	3	4	2	4	3	2	3	4	3	3	4	4	2	3	2	3	4	2	4	3	2	3	4	3	3	4	4	2	3	2	3	4	2	4	3	2	3	4
E7EW84;Q8TAG9;B1AP46;Q8TAG9-2	E7EW84;Q8TAG9;B1AP46;Q8TAG9-2	4;4;3;2	4;4;3;2	4;4;3;2	Exocyst complex component 6	EXOC6	tr|E7EW84|E7EW84_HUMAN Exocyst complex component OS=Homo sapiens OX=9606 GN=EXOC6 PE=1 SV=1;sp|Q8TAG9|EXOC6_HUMAN Exocyst complex component 6 OS=Homo sapiens OX=9606 GN=EXOC6 PE=1 SV=3;tr|B1AP46|B1AP46_HUMAN Exocyst complex component 6 OS=Homo sapiens OX=9	4	4	4	4	2	3	3	3	3	2	3	3	2	2	2	1	2	3	1	2	3	3	3	3	2	3	3	2	2	2	1	2	3	1	2	3	3	3	3	2	3	3
E7EWB4;Q9BPU6	E7EWB4;Q9BPU6	1;1	1;1	1;1	Dihydropyrimidinase-related protein 5	DPYSL5	tr|E7EWB4|E7EWB4_HUMAN Dihydropyrimidinase-related protein 5 (Fragment) OS=Homo sapiens OX=9606 GN=DPYSL5 PE=1 SV=8;sp|Q9BPU6|DPYL5_HUMAN Dihydropyrimidinase-related protein 5 OS=Homo sapiens OX=9606 GN=DPYSL5 PE=1 SV=1	2	1	1	1	0	0	0	0	0	0	1	0	1	0	0	0	0	0	0	0	0	0	0	0	0	1	0	1	0	0	0	0	0	0	0	0	0	0	0	0	1	0
H0Y3R4;E7EWN3;Q9C0A6-2;Q9C0A6-3;Q9C0A6	H0Y3R4;E7EWN3;Q9C0A6-2;Q9C0A6-3;Q9C0A6	1;1;1;1;1	1;1;1;1;1	1;1;1;1;1	SET domain-containing protein 5	SETD5	tr|H0Y3R4|H0Y3R4_HUMAN SET domain-containing protein 5 (Fragment) OS=Homo sapiens OX=9606 GN=SETD5 PE=1 SV=1;tr|E7EWN3|E7EWN3_HUMAN SET domain-containing protein 5 OS=Homo sapiens OX=9606 GN=SETD5 PE=1 SV=1;sp|Q9C0A6-2|SETD5_HUMAN Isoform 2 of SET domain-c	5	1	1	1	1	1	1	0	0	0	0	0	0	1	0	0	1	1	1	1	1	1	0	0	0	0	0	0	1	0	0	1	1	1	1	1	1	0	0	0	0	0
E9PID8;E7EWR4;P33240-2;P33240;Q9H0L4;A0A0A0MT56	E9PID8;E7EWR4;P33240-2;P33240;Q9H0L4	3;3;3;3;2;1	3;3;3;3;2;1	3;3;3;3;2;1	Cleavage stimulation factor subunit 2;Cleavage stimulation factor subunit 2 tau variant	CSTF2;CSTF2T	tr|E9PID8|E9PID8_HUMAN Cleavage stimulation factor subunit 2 OS=Homo sapiens OX=9606 GN=CSTF2 PE=1 SV=1;tr|E7EWR4|E7EWR4_HUMAN Cleavage stimulation factor subunit 2 OS=Homo sapiens OX=9606 GN=CSTF2 PE=1 SV=1;sp|P33240-2|CSTF2_HUMAN Isoform 2 of Cleavage st	6	3	3	3	2	3	3	3	2	3	2	2	2	2	1	3	3	2	3	2	3	3	3	2	3	2	2	2	2	1	3	3	2	3	2	3	3	3	2	3	2	2
E9PH64;E7EWZ0;E9PF49;Q9Y6M9	E9PH64;E7EWZ0;E9PF49;Q9Y6M9	4;4;4;4	4;4;4;4	4;4;4;4	NADH dehydrogenase [ubiquinone] 1 beta subcomplex subunit 9	NDUFB9	tr|E9PH64|E9PH64_HUMAN NADH dehydrogenase [ubiquinone] 1 beta subcomplex subunit 9 OS=Homo sapiens OX=9606 GN=NDUFB9 PE=1 SV=1;tr|E7EWZ0|E7EWZ0_HUMAN NADH dehydrogenase [ubiquinone] 1 beta subcomplex subunit 9 OS=Homo sapiens OX=9606 GN=NDUFB9 PE=1 SV=1;tr	4	4	4	4	4	3	3	4	4	4	3	4	3	3	3	4	3	3	4	4	3	3	4	4	4	3	4	3	3	3	4	3	3	4	4	3	3	4	4	4	3	4
E7EX17;P23588;P23588-2;F8VX11;F8VSC7;F8VYE9;F8VRU1	E7EX17;P23588;P23588-2;F8VX11	40;40;36;21;16;10;6	40;40;36;21;16;10;6	20;20;20;7;0;0;0	Eukaryotic translation initiation factor 4B	EIF4B	tr|E7EX17|E7EX17_HUMAN Eukaryotic translation initiation factor 4B OS=Homo sapiens OX=9606 GN=EIF4B PE=1 SV=1;sp|P23588|IF4B_HUMAN Eukaryotic translation initiation factor 4B OS=Homo sapiens OX=9606 GN=EIF4B PE=1 SV=2;sp|P23588-2|IF4B_HUMAN Isoform 2 of Eu	7	40	40	20	34	36	35	35	31	33	37	35	37	37	36	38	35	32	34	34	36	35	35	31	33	37	35	37	37	36	38	35	32	34	18	18	18	18	15	17	19	18
E7EX40;Q6WKZ4-3;Q6WKZ4;Q6WKZ4-2;Q7L804;Q7L804-2;Q6WKZ4-1	E7EX40;Q6WKZ4-3;Q6WKZ4;Q6WKZ4-2;Q7L804;Q7L804-2;Q6WKZ4-1	2;2;2;1;1;1;1	2;2;2;1;1;1;1	2;2;2;1;1;1;1	Rab11 family-interacting protein 1;Rab11 family-interacting protein 2	RAB11FIP1;RAB11FIP2	tr|E7EX40|E7EX40_HUMAN Rab11 family-interacting protein 1 OS=Homo sapiens OX=9606 GN=RAB11FIP1 PE=1 SV=1;sp|Q6WKZ4-3|RFIP1_HUMAN Isoform 2 of Rab11 family-interacting protein 1 OS=Homo sapiens OX=9606 GN=RAB11FIP1;sp|Q6WKZ4|RFIP1_HUMAN Rab11 family-interac	7	2	2	2	1	1	0	2	1	2	2	2	2	2	1	2	1	1	1	1	1	0	2	1	2	2	2	2	2	1	2	1	1	1	1	1	0	2	1	2	2	2
E7EX90;Q14203-3;Q14203-4;Q14203-6;Q14203;Q14203-5;Q14203-2;Q6AWB1;E7EWF7;C9JJD0;C9JKG6;E9PCY0;C9JZA4;C9JTE5;C9JJN7;C9J1B7	E7EX90;Q14203-3;Q14203-4;Q14203-6;Q14203;Q14203-5;Q14203-2;Q6AWB1	31;31;31;30;30;28;27;18;8;3;3;3;2;2;2;1	31;31;31;30;30;28;27;18;8;3;3;3;2;2;2;1	31;31;31;30;30;28;27;18;8;3;3;3;2;2;2;1	Dynactin subunit 1	DCTN1;DKFZp686E0752	tr|E7EX90|E7EX90_HUMAN Dynactin subunit 1 OS=Homo sapiens OX=9606 GN=DCTN1 PE=1 SV=1;sp|Q14203-3|DCTN1_HUMAN Isoform 3 of Dynactin subunit 1 OS=Homo sapiens OX=9606 GN=DCTN1;sp|Q14203-4|DCTN1_HUMAN Isoform 4 of Dynactin subunit 1 OS=Homo sapiens OX=9606 GN	16	31	31	31	28	25	25	26	25	24	27	29	27	24	24	24	26	24	25	28	25	25	26	25	24	27	29	27	24	24	24	26	24	25	28	25	25	26	25	24	27	29
F8VZJ2;F8W0W4;H0YHX9;Q13765;E9PAV3-2;E9PAV3;F8W1N5;F8VNW4;F8VZ58;Q9BZK3	F8VZJ2;F8W0W4;H0YHX9;Q13765;E9PAV3-2;E9PAV3;F8W1N5;F8VNW4	4;4;4;4;4;4;3;3;1;1	4;4;4;4;4;4;3;3;1;1	4;4;4;4;4;4;3;3;1;1	Nascent polypeptide-associated complex subunit alpha;Nascent polypeptide-associated complex subunit alpha, muscle-specific form	NACA	tr|F8VZJ2|F8VZJ2_HUMAN Nascent polypeptide-associated complex subunit alpha OS=Homo sapiens OX=9606 GN=NACA PE=1 SV=1;tr|F8W0W4|F8W0W4_HUMAN Nascent polypeptide-associated complex subunit alpha (Fragment) OS=Homo sapiens OX=9606 GN=NACA PE=1 SV=1;tr|H0YHX9	10	4	4	4	4	4	4	4	2	3	3	3	3	3	4	3	3	3	3	4	4	4	4	2	3	3	3	3	3	4	3	3	3	3	4	4	4	4	2	3	3	3
E9PB61;Q86V81	E9PB61;Q86V81	12;12	12;12	12;12	THO complex subunit 4	ALYREF	tr|E9PB61|E9PB61_HUMAN THO complex subunit 4 OS=Homo sapiens OX=9606 GN=ALYREF PE=1 SV=1;sp|Q86V81|THOC4_HUMAN THO complex subunit 4 OS=Homo sapiens OX=9606 GN=ALYREF PE=1 SV=3	2	12	12	12	10	11	10	9	11	11	9	11	11	11	11	11	9	12	10	10	11	10	9	11	11	9	11	11	11	11	11	9	12	10	10	11	10	9	11	11	9	11
E9PB90;P52789	E9PB90;P52789	2;2	2;2	2;2	Hexokinase;Hexokinase-2	HK2	tr|E9PB90|E9PB90_HUMAN Hexokinase-2 OS=Homo sapiens OX=9606 GN=HK2 PE=1 SV=1;sp|P52789|HXK2_HUMAN Hexokinase-2 OS=Homo sapiens OX=9606 GN=HK2 PE=1 SV=2	2	2	2	2	1	1	1	1	1	2	1	1	1	2	0	1	1	1	1	1	1	1	1	1	2	1	1	1	2	0	1	1	1	1	1	1	1	1	1	2	1	1
E9PC15;Q53H12;E9PG39;A0A0G2JLG5;A0A0G2JLD0	E9PC15;Q53H12;E9PG39;A0A0G2JLG5	14;14;9;8;3	14;14;9;8;3	14;14;9;8;3	Acylglycerol kinase, mitochondrial	AGK	tr|E9PC15|E9PC15_HUMAN Acylglycerol kinase, mitochondrial OS=Homo sapiens OX=9606 GN=AGK PE=1 SV=1;sp|Q53H12|AGK_HUMAN Acylglycerol kinase, mitochondrial OS=Homo sapiens OX=9606 GN=AGK PE=1 SV=2;tr|E9PG39|E9PG39_HUMAN Acylglycerol kinase, mitochondrial OS=	5	14	14	14	9	12	10	12	10	11	9	10	9	11	11	7	13	11	11	9	12	10	12	10	11	9	10	9	11	11	7	13	11	11	9	12	10	12	10	11	9	10
E9PDF6;O43795-2;O43795;H7C2Y7;A0A0U1RRI3;E7EQD9	E9PDF6;O43795-2;O43795	8;8;8;3;2;2	8;8;8;3;2;2	8;8;8;3;2;2	Unconventional myosin-Ib	MYO1B	tr|E9PDF6|E9PDF6_HUMAN Unconventional myosin-Ib OS=Homo sapiens OX=9606 GN=MYO1B PE=1 SV=1;sp|O43795-2|MYO1B_HUMAN Isoform 2 of Unconventional myosin-Ib OS=Homo sapiens OX=9606 GN=MYO1B;sp|O43795|MYO1B_HUMAN Unconventional myosin-Ib OS=Homo sapiens OX=9606	6	8	8	8	3	4	4	5	5	5	6	6	5	3	4	3	4	4	2	3	4	4	5	5	5	6	6	5	3	4	3	4	4	2	3	4	4	5	5	5	6	6
E9PE17;I3L0E3;Q9Y2R5	E9PE17;I3L0E3;Q9Y2R5	4;4;4	4;4;4	4;4;4	28S ribosomal protein S17, mitochondrial	MRPS17;hCG_1984214	tr|E9PE17|E9PE17_HUMAN 28S ribosomal protein S17, mitochondrial (Fragment) OS=Homo sapiens OX=9606 GN=MRPS17 PE=1 SV=1;tr|I3L0E3|I3L0E3_HUMAN HCG1984214, isoform CRA_a OS=Homo sapiens OX=9606 GN=hCG_1984214 PE=4 SV=1;sp|Q9Y2R5|RT17_HUMAN 28S ribosomal prot	3	4	4	4	4	4	4	3	2	3	4	2	3	4	3	4	3	4	4	4	4	4	3	2	3	4	2	3	4	3	4	3	4	4	4	4	4	3	2	3	4	2
E9PEB5;Q96AE4;Q96AE4-2;C9JSZ1	E9PEB5;Q96AE4;Q96AE4-2	7;7;7;3	6;6;6;3	5;5;5;3	Far upstream element-binding protein 1	FUBP1	tr|E9PEB5|E9PEB5_HUMAN Far upstream element-binding protein 1 OS=Homo sapiens OX=9606 GN=FUBP1 PE=1 SV=1;sp|Q96AE4|FUBP1_HUMAN Far upstream element-binding protein 1 OS=Homo sapiens OX=9606 GN=FUBP1 PE=1 SV=3;sp|Q96AE4-2|FUBP1_HUMAN Isoform 2 of Far upstre	4	7	6	5	6	5	6	7	4	5	7	7	7	2	7	6	5	3	3	5	4	5	6	3	4	6	6	6	1	6	5	4	2	2	4	4	4	5	3	4	5	5
E9PEM5;P50851-2;P50851;H0YAC6	E9PEM5;P50851-2;P50851;H0YAC6	5;5;5;3	5;5;5;3	5;5;5;3	Lipopolysaccharide-responsive and beige-like anchor protein	LRBA	tr|E9PEM5|E9PEM5_HUMAN Lipopolysaccharide-responsive and beige-like anchor protein OS=Homo sapiens OX=9606 GN=LRBA PE=1 SV=1;sp|P50851-2|LRBA_HUMAN Isoform 2 of Lipopolysaccharide-responsive and beige-like anchor protein OS=Homo sapiens OX=9606 GN=LRBA;sp|	4	5	5	5	5	3	2	4	2	3	2	2	2	1	2	4	5	1	1	5	3	2	4	2	3	2	2	2	1	2	4	5	1	1	5	3	2	4	2	3	2	2
E9PEZ1;Q8IWT3-3;Q8IWT3	E9PEZ1;Q8IWT3-3;Q8IWT3	1;1;1	1;1;1	1;1;1	Cullin-9	CUL9	tr|E9PEZ1|E9PEZ1_HUMAN Cullin-9 OS=Homo sapiens OX=9606 GN=CUL9 PE=1 SV=1;sp|Q8IWT3-3|CUL9_HUMAN Isoform 2 of Cullin-9 OS=Homo sapiens OX=9606 GN=CUL9;sp|Q8IWT3|CUL9_HUMAN Cullin-9 OS=Homo sapiens OX=9606 GN=CUL9 PE=1 SV=2	3	1	1	1	0	0	1	0	1	0	1	0	0	1	0	1	0	1	0	0	0	1	0	1	0	1	0	0	1	0	1	0	1	0	0	0	1	0	1	0	1	0
E9PF19;Q9Y4P3;Q96E41;A0A087WXC6	E9PF19;Q9Y4P3;Q96E41	8;8;7;1	8;8;7;1	8;8;7;1	Transducin beta-like protein 2	TBL2	tr|E9PF19|E9PF19_HUMAN Transducin beta-like protein 2 OS=Homo sapiens OX=9606 GN=TBL2 PE=1 SV=1;sp|Q9Y4P3|TBL2_HUMAN Transducin beta-like protein 2 OS=Homo sapiens OX=9606 GN=TBL2 PE=1 SV=1;tr|Q96E41|Q96E41_HUMAN TBL2 protein OS=Homo sapiens OX=9606 GN=TBL	4	8	8	8	6	3	5	3	3	4	1	2	2	2	1	3	5	7	7	6	3	5	3	3	4	1	2	2	2	1	3	5	7	7	6	3	5	3	3	4	1	2
E9PFN5;Q9Y2Q3-4;Q9Y2Q3	E9PFN5;Q9Y2Q3-4;Q9Y2Q3	1;1;1	1;1;1	1;1;1	Glutathione S-transferase kappa 1	GSTK1	tr|E9PFN5|E9PFN5_HUMAN Glutathione S-transferase kappa OS=Homo sapiens OX=9606 GN=GSTK1 PE=1 SV=1;sp|Q9Y2Q3-4|GSTK1_HUMAN Isoform 4 of Glutathione S-transferase kappa 1 OS=Homo sapiens OX=9606 GN=GSTK1;sp|Q9Y2Q3|GSTK1_HUMAN Glutathione S-transferase kappa	3	1	1	1	1	1	1	1	0	1	1	0	0	0	0	0	1	0	0	1	1	1	1	0	1	1	0	0	0	0	0	1	0	0	1	1	1	1	0	1	1	0
E9PFR3;Q14738-3;Q14738-2;Q14738;H0YJ35;Q96B13;H0Y8C4;H0YJ75;Q13362-2;Q13362-3;Q13362;Q13362-4;Q13362-5	E9PFR3;Q14738-3;Q14738-2;Q14738;H0YJ35;Q96B13;H0Y8C4;H0YJ75;Q13362-2;Q13362-3;Q13362;Q13362-4;Q13362-5	2;2;2;2;1;1;1;1;1;1;1;1;1	2;2;2;2;1;1;1;1;1;1;1;1;1	2;2;2;2;1;1;1;1;1;1;1;1;1	Serine/threonine-protein phosphatase 2A 56 kDa regulatory subunit delta isoform;Serine/threonine-protein phosphatase 2A 56 kDa regulatory subunit gamma isoform	PPP2R5D;PPP2R5C	tr|E9PFR3|E9PFR3_HUMAN Serine/threonine-protein phosphatase 2A 56 kDa regulatory subunit OS=Homo sapiens OX=9606 GN=PPP2R5D PE=1 SV=1;sp|Q14738-3|2A5D_HUMAN Isoform Delta-3 of Serine/threonine-protein phosphatase 2A 56 kDa regulatory subunit delta isoform	13	2	2	2	1	1	1	1	2	1	1	1	2	1	0	1	1	1	1	1	1	1	1	2	1	1	1	2	1	0	1	1	1	1	1	1	1	1	2	1	1	1
E9PGM4;Q04446	E9PGM4;Q04446	1;1	1;1	1;1	1,4-alpha-glucan-branching enzyme	GBE1	tr|E9PGM4|E9PGM4_HUMAN 1,4-alpha-glucan-branching enzyme OS=Homo sapiens OX=9606 GN=GBE1 PE=1 SV=1;sp|Q04446|GLGB_HUMAN 1,4-alpha-glucan-branching enzyme OS=Homo sapiens OX=9606 GN=GBE1 PE=1 SV=3	2	1	1	1	0	0	1	1	1	1	1	1	1	1	1	1	1	0	1	0	0	1	1	1	1	1	1	1	1	1	1	1	0	1	0	0	1	1	1	1	1	1
Q15631;E9PGT1;H7C1D4	Q15631;E9PGT1;H7C1D4	3;3;2	3;3;2	3;3;2	Translin	TSN	sp|Q15631|TSN_HUMAN Translin OS=Homo sapiens OX=9606 GN=TSN PE=1 SV=1;tr|E9PGT1|E9PGT1_HUMAN Translin OS=Homo sapiens OX=9606 GN=TSN PE=1 SV=1;tr|H7C1D4|H7C1D4_HUMAN Translin (Fragment) OS=Homo sapiens OX=9606 GN=TSN PE=1 SV=1	3	3	3	3	1	3	1	2	2	3	2	2	3	3	3	3	2	1	2	1	3	1	2	2	3	2	2	3	3	3	3	2	1	2	1	3	1	2	2	3	2	2
H7C3S9;E9PGT6;Q99627-2;Q99627	H7C3S9;E9PGT6;Q99627-2;Q99627	2;2;2;2	2;2;2;2	2;2;2;2	COP9 signalosome complex subunit 8	COPS8	tr|H7C3S9|H7C3S9_HUMAN COP9 signalosome complex subunit 8 (Fragment) OS=Homo sapiens OX=9606 GN=COPS8 PE=1 SV=1;tr|E9PGT6|E9PGT6_HUMAN COP9 signalosome complex subunit 8 OS=Homo sapiens OX=9606 GN=COPS8 PE=1 SV=1;sp|Q99627-2|CSN8_HUMAN Isoform 2 of COP9 si	4	2	2	2	2	2	1	1	1	1	2	2	1	1	1	2	2	1	1	2	2	1	1	1	1	2	2	1	1	1	2	2	1	1	2	2	1	1	1	1	2	2
E9PGZ4;Q9NTJ5-2;Q9NTJ5;C9JV50;F8WDN7	E9PGZ4;Q9NTJ5-2;Q9NTJ5;C9JV50	6;6;6;5;2	6;6;6;5;2	6;6;6;5;2	Phosphatidylinositide phosphatase SAC1	SACM1L	tr|E9PGZ4|E9PGZ4_HUMAN Phosphatidylinositide phosphatase SAC1 OS=Homo sapiens OX=9606 GN=SACM1L PE=1 SV=1;sp|Q9NTJ5-2|SAC1_HUMAN Isoform 2 of Phosphatidylinositide phosphatase SAC1 OS=Homo sapiens OX=9606 GN=SACM1L;sp|Q9NTJ5|SAC1_HUMAN Phosphatidylinositid	5	6	6	6	5	4	4	4	3	4	5	3	4	5	4	4	4	5	4	5	4	4	4	3	4	5	3	4	5	4	4	4	5	4	5	4	4	4	3	4	5	3
E9PHA2;Q15003;C9J470;Q15003-2;C9JZP1;H7C415	E9PHA2;Q15003;C9J470;Q15003-2	7;7;6;4;3;1	7;7;6;4;3;1	7;7;6;4;3;1	Condensin complex subunit 2	NCAPH	tr|E9PHA2|E9PHA2_HUMAN Condensin complex subunit 2 OS=Homo sapiens OX=9606 GN=NCAPH PE=1 SV=1;sp|Q15003|CND2_HUMAN Condensin complex subunit 2 OS=Homo sapiens OX=9606 GN=NCAPH PE=1 SV=3;tr|C9J470|C9J470_HUMAN Condensin complex subunit 2 (Fragment) OS=Homo	6	7	7	7	5	5	4	5	5	5	6	5	7	3	4	4	4	4	4	5	5	4	5	5	5	6	5	7	3	4	4	4	4	4	5	5	4	5	5	5	6	5
E9PII3;E9PK52;E9PHY5;O43491-2;O43491-3;O43491-4;O43491;A0A2R8Y5B3;E9PJP4;E9PQN0;E9PRG1;E9PIG0;E9PQD2;H0Y5B0	E9PII3;E9PK52;E9PHY5;O43491-2;O43491-3;O43491-4;O43491;A0A2R8Y5B3	9;9;9;9;9;9;9;8;1;1;1;1;1;1	5;5;5;5;5;5;5;4;1;1;1;1;1;1	5;5;5;5;5;5;5;4;1;1;1;1;1;1	Band 4.1-like protein 2	EPB41L2	tr|E9PII3|E9PII3_HUMAN Band 4.1-like protein 2 OS=Homo sapiens OX=9606 GN=EPB41L2 PE=1 SV=1;tr|E9PK52|E9PK52_HUMAN Band 4.1-like protein 2 OS=Homo sapiens OX=9606 GN=EPB41L2 PE=1 SV=1;tr|E9PHY5|E9PHY5_HUMAN Band 4.1-like protein 2 OS=Homo sapiens OX=9606 G	14	9	5	5	5	4	4	5	3	2	4	3	6	1	4	3	5	3	7	2	2	1	2	0	0	2	1	4	0	1	0	2	1	3	2	2	1	2	0	0	2	1
E9PHZ2;Q9UHD1-2;Q9UHD1	E9PHZ2;Q9UHD1-2;Q9UHD1	1;1;1	1;1;1	1;1;1	Cysteine and histidine-rich domain-containing protein 1	CHORDC1	tr|E9PHZ2|E9PHZ2_HUMAN Cysteine and histidine-rich domain-containing protein 1 OS=Homo sapiens OX=9606 GN=CHORDC1 PE=1 SV=1;sp|Q9UHD1-2|CHRD1_HUMAN Isoform 2 of Cysteine and histidine-rich domain-containing protein 1 OS=Homo sapiens OX=9606 GN=CHORDC1;sp|Q	3	1	1	1	0	0	0	1	0	0	1	1	1	1	0	0	0	0	0	0	0	0	1	0	0	1	1	1	1	0	0	0	0	0	0	0	0	1	0	0	1	1
E9PJA0;E9PIK8;E9PP16;F5H7K5;Q86W92-3;Q8ND30-3;Q8ND30-2;Q8ND30	E9PJA0;E9PIK8;E9PP16;F5H7K5;Q86W92-3;Q8ND30-3;Q8ND30-2;Q8ND30	2;2;2;1;1;1;1;1	2;2;2;1;1;1;1;1	2;2;2;1;1;1;1;1	Liprin-beta-2	PPFIBP2;PPFIBP1	tr|E9PJA0|E9PJA0_HUMAN Liprin-beta-2 (Fragment) OS=Homo sapiens OX=9606 GN=PPFIBP2 PE=1 SV=1;tr|E9PIK8|E9PIK8_HUMAN Liprin-beta-2 (Fragment) OS=Homo sapiens OX=9606 GN=PPFIBP2 PE=1 SV=1;tr|E9PP16|E9PP16_HUMAN Liprin-beta-2 OS=Homo sapiens OX=9606 GN=PPFIBP	8	2	2	2	1	0	1	0	0	0	0	0	1	0	0	0	0	0	0	1	0	1	0	0	0	0	0	1	0	0	0	0	0	0	1	0	1	0	0	0	0	0
E9PJ42;Q5BJD5-3;Q5BJD5-2;Q5BJD5	E9PJ42;Q5BJD5-3;Q5BJD5-2;Q5BJD5	1;1;1;1	1;1;1;1	1;1;1;1	Transmembrane protein 41B	TMEM41B	tr|E9PJ42|E9PJ42_HUMAN Transmembrane protein 41B OS=Homo sapiens OX=9606 GN=TMEM41B PE=1 SV=1;sp|Q5BJD5-3|TM41B_HUMAN Isoform 3 of Transmembrane protein 41B OS=Homo sapiens OX=9606 GN=TMEM41B;sp|Q5BJD5-2|TM41B_HUMAN Isoform 2 of Transmembrane protein 41B O	4	1	1	1	1	1	1	1	1	1	1	1	1	1	1	1	1	1	1	1	1	1	1	1	1	1	1	1	1	1	1	1	1	1	1	1	1	1	1	1	1	1
E9PJ81;E9PRQ7;Q04323;Q04323-2;A0A087WTZ5	E9PJ81;E9PRQ7;Q04323;Q04323-2;A0A087WTZ5	2;2;2;2;1	2;2;2;2;1	2;2;2;2;1	UBX domain-containing protein 1	UBXN1	tr|E9PJ81|E9PJ81_HUMAN UBX domain-containing protein 1 (Fragment) OS=Homo sapiens OX=9606 GN=UBXN1 PE=1 SV=1;tr|E9PRQ7|E9PRQ7_HUMAN UBX domain-containing protein 1 OS=Homo sapiens OX=9606 GN=UBXN1 PE=1 SV=1;sp|Q04323|UBXN1_HUMAN UBX domain-containing prote	5	2	2	2	0	2	2	2	2	2	2	2	2	1	1	2	1	2	1	0	2	2	2	2	2	2	2	2	1	1	2	1	2	1	0	2	2	2	2	2	2	2
E9PJK2;O75530-3;O75530;O75530-2	E9PJK2;O75530-3;O75530;O75530-2	1;1;1;1	1;1;1;1	1;1;1;1	Polycomb protein EED	EED	tr|E9PJK2|E9PJK2_HUMAN Polycomb protein EED OS=Homo sapiens OX=9606 GN=EED PE=1 SV=1;sp|O75530-3|EED_HUMAN Isoform 3 of Polycomb protein EED OS=Homo sapiens OX=9606 GN=EED;sp|O75530|EED_HUMAN Polycomb protein EED OS=Homo sapiens OX=9606 GN=EED PE=1 SV=2;sp	4	1	1	1	1	1	0	0	1	0	0	1	0	0	1	1	1	0	0	1	1	0	0	1	0	0	1	0	0	1	1	1	0	0	1	1	0	0	1	0	0	1
E9PJM3;Q9UK99-3;Q9UK99-2;Q9UK99;G3V1E0;E9PL46;Q49AF1;B4E3U2	E9PJM3;Q9UK99-3;Q9UK99-2;Q9UK99;G3V1E0	3;3;3;3;2;1;1;1	3;3;3;3;2;1;1;1	3;3;3;3;2;1;1;1	F-box only protein 3	FBXO3	tr|E9PJM3|E9PJM3_HUMAN F-box only protein 3 OS=Homo sapiens OX=9606 GN=FBXO3 PE=1 SV=1;sp|Q9UK99-3|FBX3_HUMAN Isoform 3 of F-box only protein 3 OS=Homo sapiens OX=9606 GN=FBXO3;sp|Q9UK99-2|FBX3_HUMAN Isoform 2 of F-box only protein 3 OS=Homo sapiens OX=960	8	3	3	3	0	0	0	0	0	0	0	0	0	0	0	1	0	2	1	0	0	0	0	0	0	0	0	0	0	0	1	0	2	1	0	0	0	0	0	0	0	0
E9PK91;Q9NYF8-3;E9PK09;E9PQN2;E9PKI6;A0A1W2PQ43;E9PJA7;H0YF00;H0YF63	E9PK91;Q9NYF8-3;E9PK09;E9PQN2;E9PKI6;A0A1W2PQ43	33;33;29;29;29;28;16;5;4	1;1;0;0;0;0;0;0;1	1;1;0;0;0;0;0;0;1	Bcl-2-associated transcription factor 1	BCLAF1	tr|E9PK91|E9PK91_HUMAN Bcl-2-associated transcription factor 1 OS=Homo sapiens OX=9606 GN=BCLAF1 PE=1 SV=1;sp|Q9NYF8-3|BCLF1_HUMAN Isoform 3 of Bcl-2-associated transcription factor 1 OS=Homo sapiens OX=9606 GN=BCLAF1;tr|E9PK09|E9PK09_HUMAN Bcl-2-associate	9	33	1	1	30	31	30	32	30	32	32	31	32	32	31	31	30	29	31	1	1	1	1	1	1	1	1	1	1	1	1	1	1	1	1	1	1	1	1	1	1	1
H7BXH2;E9PKF6;Q5H9R7-4;Q5H9R7-6;Q5H9R7-2;Q5H9R7;Q5H9R7-5;Q5H9R7-3;H0YEN2;E9PQP7;E9PK08;E9PJD8;E9PKG4;H0YEV0;H0YDW1;E9PNN8	H7BXH2;E9PKF6;Q5H9R7-4;Q5H9R7-6;Q5H9R7-2;Q5H9R7;Q5H9R7-5;Q5H9R7-3;H0YEN2;E9PQP7	8;8;8;8;8;8;8;7;5;5;2;1;1;1;1;1	8;8;8;8;8;8;8;7;5;5;2;1;1;1;1;1	8;8;8;8;8;8;8;7;5;5;2;1;1;1;1;1	Serine/threonine-protein phosphatase 6 regulatory subunit 3	PPP6R3	tr|H7BXH2|H7BXH2_HUMAN Serine/threonine-protein phosphatase 6 regulatory subunit 3 OS=Homo sapiens OX=9606 GN=PPP6R3 PE=1 SV=1;tr|E9PKF6|E9PKF6_HUMAN Serine/threonine-protein phosphatase 6 regulatory subunit 3 OS=Homo sapiens OX=9606 GN=PPP6R3 PE=1 SV=1;sp	16	8	8	8	5	5	4	5	5	4	6	6	5	5	6	5	7	5	5	5	5	4	5	5	4	6	6	5	5	6	5	7	5	5	5	5	4	5	5	4	6	6
E9PKG1;Q99873-2;Q99873-3;Q99873;Q99873-5;E9PIX6;E9PQ98;H0YDE4;E9PNR9;Q9NR22-2;Q9NR22;E9PMW9;E9PMZ2	E9PKG1;Q99873-2;Q99873-3;Q99873;Q99873-5;E9PIX6;E9PQ98	18;18;18;18;12;11;10;8;7;4;4;2;1	18;18;18;18;12;11;10;8;7;4;4;2;1	18;18;18;18;12;11;10;8;7;4;4;2;1	Protein arginine N-methyltransferase 1	PRMT1	tr|E9PKG1|E9PKG1_HUMAN Protein arginine N-methyltransferase 1 OS=Homo sapiens OX=9606 GN=PRMT1 PE=1 SV=1;sp|Q99873-2|ANM1_HUMAN Isoform 2 of Protein arginine N-methyltransferase 1 OS=Homo sapiens OX=9606 GN=PRMT1;sp|Q99873-3|ANM1_HUMAN Isoform 3 of Protein	13	18	18	18	13	14	14	15	14	15	17	17	16	13	13	15	16	13	13	13	14	14	15	14	15	17	17	16	13	13	15	16	13	13	13	14	14	15	14	15	17	17
E9PKN0;E9PQ01;O94913	E9PKN0;E9PQ01;O94913	2;2;2	2;2;2	2;2;2	Pre-mRNA cleavage complex 2 protein Pcf11	PCF11	tr|E9PKN0|E9PKN0_HUMAN Pre-mRNA cleavage complex 2 protein Pcf11 (Fragment) OS=Homo sapiens OX=9606 GN=PCF11 PE=1 SV=1;tr|E9PQ01|E9PQ01_HUMAN Pre-mRNA cleavage complex 2 protein Pcf11 (Fragment) OS=Homo sapiens OX=9606 GN=PCF11 PE=1 SV=8;sp|O94913|PCF11_HU	3	2	2	2	1	2	1	1	2	2	2	1	2	2	1	2	1	2	2	1	2	1	1	2	2	2	1	2	2	1	2	1	2	2	1	2	1	1	2	2	2	1
E9PKP7;P17480-2;P17480	E9PKP7;P17480-2;P17480	3;3;3	3;3;3	3;3;3	Nucleolar transcription factor 1	UBTF	tr|E9PKP7|E9PKP7_HUMAN Nucleolar transcription factor 1 OS=Homo sapiens OX=9606 GN=UBTF PE=1 SV=1;sp|P17480-2|UBF1_HUMAN Isoform UBF2 of Nucleolar transcription factor 1 OS=Homo sapiens OX=9606 GN=UBTF;sp|P17480|UBF1_HUMAN Nucleolar transcription factor 1	3	3	3	3	1	2	0	2	2	1	1	1	2	3	2	2	2	1	1	1	2	0	2	2	1	1	1	2	3	2	2	2	1	1	1	2	0	2	2	1	1	1
E9PKZ0;P62917;G3V1A1;E9PKU4;E9PP36	E9PKZ0;P62917;G3V1A1;E9PKU4	4;4;3;3;1	4;4;3;3;1	4;4;3;3;1	60S ribosomal protein L8	RPL8	tr|E9PKZ0|E9PKZ0_HUMAN 60S ribosomal protein L8 (Fragment) OS=Homo sapiens OX=9606 GN=RPL8 PE=1 SV=1;sp|P62917|RL8_HUMAN 60S ribosomal protein L8 OS=Homo sapiens OX=9606 GN=RPL8 PE=1 SV=2;tr|G3V1A1|G3V1A1_HUMAN 60S ribosomal protein L8 OS=Homo sapiens OX=9	5	4	4	4	3	3	4	4	3	4	3	3	3	3	4	4	3	4	3	3	3	4	4	3	4	3	3	3	3	4	4	3	4	3	3	3	4	4	3	4	3	3
E9PLK3;P55786;P55786-2;A6NEC2;H0YDG0;A6NEC2-2;E9PP11;H0YCQ5;E9PJY4;E9PJ74;E9PPD4;A6NEC2-3;E9PI82;E9PRQ5	E9PLK3;P55786;P55786-2	26;26;24;9;7;5;4;2;2;2;2;2;1;1	26;26;24;9;7;5;4;2;2;2;2;2;1;1	26;26;24;9;7;5;4;2;2;2;2;2;1;1	Puromycin-sensitive aminopeptidase	NPEPPS	tr|E9PLK3|E9PLK3_HUMAN Aminopeptidase OS=Homo sapiens OX=9606 GN=NPEPPS PE=1 SV=1;sp|P55786|PSA_HUMAN Puromycin-sensitive aminopeptidase OS=Homo sapiens OX=9606 GN=NPEPPS PE=1 SV=2;sp|P55786-2|PSA_HUMAN Isoform 2 of Puromycin-sensitive aminopeptidase OS=Ho	14	26	26	26	17	19	18	22	19	21	22	22	19	15	14	18	21	20	17	17	19	18	22	19	21	22	22	19	15	14	18	21	20	17	17	19	18	22	19	21	22	22
E9PPJ5;E9PLM6;P21741;P21741-2	E9PPJ5;E9PLM6;P21741;P21741-2	5;5;5;3	5;5;5;3	5;5;5;3	Midkine	MDK	tr|E9PPJ5|E9PPJ5_HUMAN Midkine (Fragment) OS=Homo sapiens OX=9606 GN=MDK PE=1 SV=1;tr|E9PLM6|E9PLM6_HUMAN Midkine OS=Homo sapiens OX=9606 GN=MDK PE=1 SV=1;sp|P21741|MK_HUMAN Midkine OS=Homo sapiens OX=9606 GN=MDK PE=1 SV=1;sp|P21741-2|MK_HUMAN Isoform 2 of	4	5	5	5	3	3	4	5	5	4	4	4	5	3	4	4	4	5	4	3	3	4	5	5	4	4	4	5	3	4	4	4	5	4	3	3	4	5	5	4	4	4
I3L3B4;F8W9H0;E9PLN8;Q9BQB6-3;Q9BQB6-2;Q9BQB6	I3L3B4;F8W9H0;E9PLN8;Q9BQB6-3;Q9BQB6-2;Q9BQB6	1;1;1;1;1;1	1;1;1;1;1;1	1;1;1;1;1;1	Vitamin K epoxide reductase complex subunit 1	VKORC1	tr|I3L3B4|I3L3B4_HUMAN Uncharacterized protein (Fragment) OS=Homo sapiens OX=9606 PE=4 SV=1;tr|F8W9H0|F8W9H0_HUMAN Vitamin K epoxide reductase complex subunit 1 OS=Homo sapiens OX=9606 GN=VKORC1 PE=4 SV=1;tr|E9PLN8|E9PLN8_HUMAN Uncharacterized protein (Fra	6	1	1	1	0	0	1	1	1	0	1	1	1	1	0	1	1	1	1	0	0	1	1	1	0	1	1	1	1	0	1	1	1	1	0	0	1	1	1	0	1	1
E9PM69;R4GNH3;P17980;E9PMD8;E9PKD5;E9PN50;E9PLG2	E9PM69;R4GNH3;P17980;E9PMD8;E9PKD5;E9PN50	13;13;13;9;9;8;4	13;13;13;9;9;8;4	13;13;13;9;9;8;4	26S protease regulatory subunit 6A	PSMC3	tr|E9PM69|E9PM69_HUMAN 26S proteasome regulatory subunit 6A OS=Homo sapiens OX=9606 GN=PSMC3 PE=1 SV=1;tr|R4GNH3|R4GNH3_HUMAN 26S proteasome regulatory subunit 6A OS=Homo sapiens OX=9606 GN=PSMC3 PE=1 SV=1;sp|P17980|PRS6A_HUMAN 26S proteasome regulatory su	7	13	13	13	8	8	8	10	8	10	10	12	10	9	8	7	8	9	8	8	8	8	10	8	10	10	12	10	9	8	7	8	9	8	8	8	8	10	8	10	10	12
H0YE89;H0YCR2;E9PMG1;H0YDT0;Q96D71-2;Q96D71-4;Q96D71-3;Q96D71	H0YE89;H0YCR2;E9PMG1;H0YDT0;Q96D71-2;Q96D71-4;Q96D71-3;Q96D71	1;1;1;1;1;1;1;1	1;1;1;1;1;1;1;1	1;1;1;1;1;1;1;1	RalBP1-associated Eps domain-containing protein 1	REPS1	tr|H0YE89|H0YE89_HUMAN RalBP1-associated Eps domain-containing protein 1 (Fragment) OS=Homo sapiens OX=9606 GN=REPS1 PE=1 SV=1;tr|H0YCR2|H0YCR2_HUMAN RalBP1-associated Eps domain-containing protein 1 (Fragment) OS=Homo sapiens OX=9606 GN=REPS1 PE=1 SV=1;tr	8	1	1	1	1	1	1	1	1	1	1	0	1	1	1	1	1	1	1	1	1	1	1	1	1	1	0	1	1	1	1	1	1	1	1	1	1	1	1	1	1	0
E9PMS6;F8WD26;J3KP06;Q8WWI1-3;Q8WWI1-4;Q8WWI1-2;Q8WWI1;E9PMP7;A0A0A0MTE2;E9PMT2;Q8WWI1-5;H0Y424	E9PMS6;F8WD26;J3KP06;Q8WWI1-3;Q8WWI1-4;Q8WWI1-2;Q8WWI1;E9PMP7;A0A0A0MTE2;E9PMT2;Q8WWI1-5	3;3;3;3;3;3;3;2;2;2;2;1	3;3;3;3;3;3;3;2;2;2;2;1	3;3;3;3;3;3;3;2;2;2;2;1	LIM domain only protein 7	LMO7	tr|E9PMS6|E9PMS6_HUMAN LIM domain only protein 7 OS=Homo sapiens OX=9606 GN=LMO7 PE=1 SV=1;tr|F8WD26|F8WD26_HUMAN LIM domain only protein 7 OS=Homo sapiens OX=9606 GN=LMO7 PE=1 SV=2;tr|J3KP06|J3KP06_HUMAN LIM domain only protein 7 OS=Homo sapiens OX=9606 G	12	3	3	3	1	1	1	2	2	2	2	1	2	2	2	3	0	0	0	1	1	1	2	2	2	2	1	2	2	2	3	0	0	0	1	1	1	2	2	2	2	1
E9PN17;O75964	E9PN17;O75964	3;3	3;3	3;3	ATP synthase subunit g, mitochondrial	ATP5L	tr|E9PN17|E9PN17_HUMAN ATP synthase membrane subunit g OS=Homo sapiens OX=9606 GN=ATP5MG PE=1 SV=1;sp|O75964|ATP5L_HUMAN ATP synthase subunit g, mitochondrial OS=Homo sapiens OX=9606 GN=ATP5L PE=1 SV=3	2	3	3	3	3	3	3	3	3	3	2	2	2	3	3	3	3	3	3	3	3	3	3	3	3	2	2	2	3	3	3	3	3	3	3	3	3	3	3	3	2	2
E9PNM1;P37268;A0A1W2PQ47;P37268-4;P37268-3;P37268-2;P37268-5;E9PJG4;E9PQ90;E9PNJ2;E9PSH1;E9PS69	E9PNM1;P37268;A0A1W2PQ47;P37268-4;P37268-3;P37268-2;P37268-5	5;5;4;4;4;4;4;2;1;1;1;1	5;5;4;4;4;4;4;2;1;1;1;1	5;5;4;4;4;4;4;2;1;1;1;1	Squalene synthase	FDFT1	tr|E9PNM1|E9PNM1_HUMAN Squalene synthase OS=Homo sapiens OX=9606 GN=FDFT1 PE=1 SV=1;sp|P37268|FDFT_HUMAN Squalene synthase OS=Homo sapiens OX=9606 GN=FDFT1 PE=1 SV=1;tr|A0A1W2PQ47|A0A1W2PQ47_HUMAN Squalene synthase OS=Homo sapiens OX=9606 GN=FDFT1 PE=1 SV=	12	5	5	5	1	3	2	2	3	3	3	4	3	1	1	3	5	1	3	1	3	2	2	3	3	3	4	3	1	1	3	5	1	3	1	3	2	2	3	3	3	4
E9PPH5;Q9BTT0-3;Q9BTT0	E9PPH5;Q9BTT0-3;Q9BTT0	1;1;1	1;1;1	1;1;1	Acidic leucine-rich nuclear phosphoprotein 32 family member E	ANP32E	tr|E9PPH5|E9PPH5_HUMAN Acidic leucine-rich nuclear phosphoprotein 32 family member E (Fragment) OS=Homo sapiens OX=9606 GN=ANP32E PE=1 SV=1;sp|Q9BTT0-3|AN32E_HUMAN Isoform 3 of Acidic leucine-rich nuclear phosphoprotein 32 family member E OS=Homo sapiens O	3	1	1	1	0	0	0	0	0	0	1	1	0	1	1	0	0	0	0	0	0	0	0	0	0	1	1	0	1	1	0	0	0	0	0	0	0	0	0	0	1	1
E9PPW7;O00217;E9PKH6;E9PN51;F8W9K7	E9PPW7;O00217;E9PKH6;E9PN51;F8W9K7	5;5;4;3;3	5;5;4;3;3	5;5;4;3;3	NADH dehydrogenase [ubiquinone] iron-sulfur protein 8, mitochondrial	NDUFS8	tr|E9PPW7|E9PPW7_HUMAN NADH dehydrogenase [ubiquinone] iron-sulfur protein 8, mitochondrial (Fragment) OS=Homo sapiens OX=9606 GN=NDUFS8 PE=1 SV=1;sp|O00217|NDUS8_HUMAN NADH dehydrogenase [ubiquinone] iron-sulfur protein 8, mitochondrial OS=Homo sapiens OX	5	5	5	5	4	3	3	5	4	5	4	5	3	3	2	2	3	3	2	4	3	3	5	4	5	4	5	3	3	2	2	3	3	2	4	3	3	5	4	5	4	5
E9PQ57;P78406;E9PPG9;B0QZ37;B0QZ36	E9PQ57;P78406;E9PPG9	3;3;2;1;1	3;3;2;1;1	3;3;2;1;1	mRNA export factor	RAE1	tr|E9PQ57|E9PQ57_HUMAN mRNA export factor OS=Homo sapiens OX=9606 GN=RAE1 PE=1 SV=1;sp|P78406|RAE1L_HUMAN mRNA export factor OS=Homo sapiens OX=9606 GN=RAE1 PE=1 SV=1;tr|E9PPG9|E9PPG9_HUMAN mRNA export factor OS=Homo sapiens OX=9606 GN=RAE1 PE=1 SV=1	5	3	3	3	3	3	3	2	3	3	3	3	3	3	3	2	3	2	3	3	3	3	2	3	3	3	3	3	3	3	2	3	2	3	3	3	3	2	3	3	3	3
E9PQY2;Q9NQP4	E9PQY2;Q9NQP4	2;2	2;2	2;2	Prefoldin subunit 4	PFDN4	tr|E9PQY2|E9PQY2_HUMAN Prefoldin subunit 4 OS=Homo sapiens OX=9606 GN=PFDN4 PE=1 SV=1;sp|Q9NQP4|PFD4_HUMAN Prefoldin subunit 4 OS=Homo sapiens OX=9606 GN=PFDN4 PE=1 SV=1	2	2	2	2	1	0	0	1	0	0	1	0	1	0	0	0	0	1	1	1	0	0	1	0	0	1	0	1	0	0	0	0	1	1	1	0	0	1	0	0	1	0
E9PR30;P62861;E9PMS9;J3KN89;E9PM49;P35544	E9PR30;P62861	4;3;1;1;1;1	4;3;1;1;1;1	4;3;1;1;1;1	40S ribosomal protein S30	FAU	tr|E9PR30|E9PR30_HUMAN 40S ribosomal protein S30 OS=Homo sapiens OX=9606 GN=FAU PE=1 SV=1;sp|P62861|RS30_HUMAN 40S ribosomal protein S30 OS=Homo sapiens OX=9606 GN=FAU PE=1 SV=1	6	4	4	4	4	4	4	4	4	4	3	4	4	4	4	3	3	4	4	4	4	4	4	4	4	3	4	4	4	4	3	3	4	4	4	4	4	4	4	4	3	4
E9PR38;H0YEH2;Q5T1Z4;Q5T1Z8;Q14671-4;Q14671-2;Q14671;Q14671-3;H0YDK8;E9PMX1;A0A0C4DG68;A0A0A0MR59;Q8TB72-2;Q8TB72-4;Q8TB72-3;Q8TB72	E9PR38;H0YEH2;Q5T1Z4;Q5T1Z8;Q14671-4;Q14671-2;Q14671;Q14671-3;H0YDK8	5;5;5;5;5;5;5;5;3;1;1;1;1;1;1;1	5;5;5;5;5;5;5;5;3;1;1;1;1;1;1;1	5;5;5;5;5;5;5;5;3;1;1;1;1;1;1;1	Pumilio homolog 1	PUM1	tr|E9PR38|E9PR38_HUMAN Pumilio homolog 1 OS=Homo sapiens OX=9606 GN=PUM1 PE=1 SV=1;tr|H0YEH2|H0YEH2_HUMAN Pumilio homolog 1 (Fragment) OS=Homo sapiens OX=9606 GN=PUM1 PE=1 SV=1;tr|Q5T1Z4|Q5T1Z4_HUMAN Pumilio homolog 1 (Drosophila), isoform CRA_b OS=Homo sa	16	5	5	5	3	3	3	3	5	5	3	3	3	3	4	2	4	3	2	3	3	3	3	5	5	3	3	3	3	4	2	4	3	2	3	3	3	3	5	5	3	3
F1DAL7;F1DAL9;P10589	F1DAL7;F1DAL9;P10589	4;4;4	4;4;4	1;1;1	COUP transcription factor 1	NR2F1	tr|F1DAL7|F1DAL7_HUMAN COUP transcription factor 1 OS=Homo sapiens OX=9606 GN=NR2F1 PE=1 SV=1;tr|F1DAL9|F1DAL9_HUMAN COUP transcription factor 1 OS=Homo sapiens OX=9606 GN=NR2F1 PE=1 SV=1;sp|P10589|COT1_HUMAN COUP transcription factor 1 OS=Homo sapiens OX=	3	4	4	1	1	2	0	0	1	3	1	1	1	1	1	0	4	1	0	1	2	0	0	1	3	1	1	1	1	1	0	4	1	0	0	0	0	0	0	0	0	0
X6RGP5;F1T0I1;J3KNL6;O15027-2;O15027-4;O15027-3;O15027;O15027-5;Q8N9G1;A0A0C4DH09	X6RGP5;F1T0I1;J3KNL6;O15027-2;O15027-4;O15027-3;O15027;O15027-5;Q8N9G1;A0A0C4DH09	2;2;2;2;2;2;2;2;1;1	2;2;2;2;2;2;2;2;1;1	2;2;2;2;2;2;2;2;1;1	Protein transport protein Sec16A	SEC16A	tr|X6RGP5|X6RGP5_HUMAN Protein transport protein sec16 (Fragment) OS=Homo sapiens OX=9606 GN=SEC16A PE=1 SV=1;tr|F1T0I1|F1T0I1_HUMAN Protein transport protein sec16 OS=Homo sapiens OX=9606 GN=SEC16A PE=1 SV=1;tr|J3KNL6|J3KNL6_HUMAN Protein transport protei	10	2	2	2	1	2	0	2	1	1	1	1	2	2	2	2	1	0	1	1	2	0	2	1	1	1	1	2	2	2	2	1	0	1	1	2	0	2	1	1	1	1
F2Z2E2;Q86VI3	F2Z2E2;Q86VI3	2;2	1;1	1;1	Ras GTPase-activating-like protein IQGAP3	IQGAP3	tr|F2Z2E2|F2Z2E2_HUMAN Ras GTPase-activating-like protein IQGAP3 OS=Homo sapiens OX=9606 GN=IQGAP3 PE=1 SV=1;sp|Q86VI3|IQGA3_HUMAN Ras GTPase-activating-like protein IQGAP3 OS=Homo sapiens OX=9606 GN=IQGAP3 PE=1 SV=2	2	2	1	1	0	1	0	1	2	0	1	1	1	0	0	0	0	0	0	0	1	0	1	1	0	0	0	0	0	0	0	0	0	0	0	1	0	1	1	0	0	0
H0Y4W2;F2Z2U4;Q9Y4A5-2;Q9Y4A5	H0Y4W2;F2Z2U4;Q9Y4A5-2;Q9Y4A5	1;1;1;1	1;1;1;1	1;1;1;1	Transformation/transcription domain-associated protein	TRRAP	tr|H0Y4W2|H0Y4W2_HUMAN Transformation/transcription domain-associated protein (Fragment) OS=Homo sapiens OX=9606 GN=TRRAP PE=1 SV=1;tr|F2Z2U4|F2Z2U4_HUMAN Transformation/transcription domain-associated protein OS=Homo sapiens OX=9606 GN=TRRAP PE=1 SV=3;sp|	4	1	1	1	0	0	0	0	1	0	0	0	0	0	0	0	0	0	0	0	0	0	0	1	0	0	0	0	0	0	0	0	0	0	0	0	0	0	1	0	0	0
F2Z2W7;Q8IZ69-2;Q8IZ69;C9K041	F2Z2W7;Q8IZ69-2;Q8IZ69	5;5;5;2	5;5;5;2	5;5;5;2	tRNA (uracil-5-)-methyltransferase homolog A	TRMT2A	tr|F2Z2W7|F2Z2W7_HUMAN tRNA (uracil-5-)-methyltransferase homolog A OS=Homo sapiens OX=9606 GN=TRMT2A PE=1 SV=1;sp|Q8IZ69-2|TRM2A_HUMAN Isoform 2 of tRNA (uracil-5-)-methyltransferase homolog A OS=Homo sapiens OX=9606 GN=TRMT2A;sp|Q8IZ69|TRM2A_HUMAN tRNA (	4	5	5	5	3	3	2	3	3	2	2	2	3	3	3	4	3	4	2	3	3	2	3	3	2	2	2	3	3	3	4	3	4	2	3	3	2	3	3	2	2	2
F2Z393;P37837	F2Z393;P37837	3;3	3;3	3;3	Transaldolase	TALDO1	tr|F2Z393|F2Z393_HUMAN Transaldolase OS=Homo sapiens OX=9606 GN=TALDO1 PE=1 SV=1;sp|P37837|TALDO_HUMAN Transaldolase OS=Homo sapiens OX=9606 GN=TALDO1 PE=1 SV=2	2	3	3	3	0	0	0	0	1	0	0	1	2	0	1	1	1	1	0	0	0	0	0	1	0	0	1	2	0	1	1	1	1	0	0	0	0	0	1	0	0	1
G5E9V2;F2Z3A7;Q96DA6	G5E9V2;F2Z3A7;Q96DA6	1;1;1	1;1;1	1;1;1	Mitochondrial import inner membrane translocase subunit TIM14	DNAJC19	tr|G5E9V2|G5E9V2_HUMAN DnaJ (Hsp40) homolog, subfamily C, member 19, isoform CRA_b OS=Homo sapiens OX=9606 GN=DNAJC19 PE=1 SV=1;tr|F2Z3A7|F2Z3A7_HUMAN Mitochondrial import inner membrane translocase subunit TIM14 OS=Homo sapiens OX=9606 GN=DNAJC19 PE=1 SV=	3	1	1	1	0	0	0	0	0	0	0	0	1	0	0	0	0	0	0	0	0	0	0	0	0	0	0	1	0	0	0	0	0	0	0	0	0	0	0	0	0	0
F5H3X1;F5H052;F5H2X2;F5H2K4;F5GWV0;F5H4P3;Q6NXE6-2;Q6NXE6	F5H3X1;F5H052;F5H2X2;F5H2K4;F5GWV0;F5H4P3;Q6NXE6-2;Q6NXE6	1;1;1;1;1;1;1;1	1;1;1;1;1;1;1;1	1;1;1;1;1;1;1;1	Armadillo repeat-containing protein 6	ARMC6	tr|F5H3X1|F5H3X1_HUMAN Armadillo repeat-containing protein 6 (Fragment) OS=Homo sapiens OX=9606 GN=ARMC6 PE=1 SV=1;tr|F5H052|F5H052_HUMAN Armadillo repeat-containing protein 6 (Fragment) OS=Homo sapiens OX=9606 GN=ARMC6 PE=1 SV=1;tr|F5H2X2|F5H2X2_HUMAN Arm	8	1	1	1	1	1	1	1	0	1	1	0	1	0	0	1	1	0	1	1	1	1	1	0	1	1	0	1	0	0	1	1	0	1	1	1	1	1	0	1	1	0
H0YFI1;F5H479;F5GX19;F5H3Y3;Q6IAA8	H0YFI1;F5H479;F5GX19;F5H3Y3;Q6IAA8	2;2;2;2;2	2;2;2;2;2	2;2;2;2;2	Ragulator complex protein LAMTOR1	LAMTOR1	tr|H0YFI1|H0YFI1_HUMAN Ragulator complex protein LAMTOR1 (Fragment) OS=Homo sapiens OX=9606 GN=LAMTOR1 PE=1 SV=1;tr|F5H479|F5H479_HUMAN Ragulator complex protein LAMTOR1 OS=Homo sapiens OX=9606 GN=LAMTOR1 PE=1 SV=1;tr|F5GX19|F5GX19_HUMAN Ragulator complex	5	2	2	2	2	1	1	1	2	2	2	2	1	2	2	2	2	2	1	2	1	1	1	2	2	2	2	1	2	2	2	2	2	1	2	1	1	1	2	2	2	2
H0YLY7;H0YKE7;F5GX29;H0YNG9;Q99653	H0YLY7;H0YKE7;F5GX29;H0YNG9;Q99653	3;3;3;3;3	3;3;3;3;3	3;3;3;3;3	Calcineurin B homologous protein 1	CHP1	tr|H0YLY7|H0YLY7_HUMAN Calcineurin B homologous protein 1 (Fragment) OS=Homo sapiens OX=9606 GN=CHP1 PE=1 SV=1;tr|H0YKE7|H0YKE7_HUMAN Calcineurin B homologous protein 1 OS=Homo sapiens OX=9606 GN=CHP1 PE=1 SV=1;tr|F5GX29|F5GX29_HUMAN Calcineurin B homologo	5	3	3	3	3	1	3	3	1	3	2	3	3	2	2	2	3	2	3	3	1	3	3	1	3	2	3	3	2	2	2	3	2	3	3	1	3	3	1	3	2	3
F5GX77;Q9UI30;Q9UI30-2;F5GYQ2	F5GX77;Q9UI30;Q9UI30-2;F5GYQ2	4;4;3;2	4;4;3;2	4;4;3;2	Multifunctional methyltransferase subunit TRM112-like protein	TRMT112	tr|F5GX77|F5GX77_HUMAN Multifunctional methyltransferase subunit TRM112-like protein OS=Homo sapiens OX=9606 GN=TRMT112 PE=1 SV=1;sp|Q9UI30|TR112_HUMAN Multifunctional methyltransferase subunit TRM112-like protein OS=Homo sapiens OX=9606 GN=TRMT112 PE=1 SV	4	4	4	4	4	3	3	4	3	4	4	4	4	4	3	4	4	4	4	4	3	3	4	3	4	4	4	4	4	3	4	4	4	4	4	3	3	4	3	4	4	4
F5H5N1;F5GXJ1;O75251-2;O75251;A0A087WXF6;A0A087WTI3	F5H5N1;F5GXJ1;O75251-2;O75251;A0A087WXF6;A0A087WTI3	3;3;3;3;2;2	3;3;3;3;2;2	3;3;3;3;2;2	NADH dehydrogenase [ubiquinone] iron-sulfur protein 7, mitochondrial	NDUFS7	tr|F5H5N1|F5H5N1_HUMAN NADH dehydrogenase [ubiquinone] iron-sulfur protein 7, mitochondrial OS=Homo sapiens OX=9606 GN=NDUFS7 PE=1 SV=1;tr|F5GXJ1|F5GXJ1_HUMAN NADH dehydrogenase [ubiquinone] iron-sulfur protein 7, mitochondrial OS=Homo sapiens OX=9606 GN=N	6	3	3	3	2	2	3	2	2	2	2	3	3	3	3	3	3	3	3	2	2	3	2	2	2	2	3	3	3	3	3	3	3	3	2	2	3	2	2	2	2	3
F5GXX5;P61803;F5H895;A0A0B4J239	F5GXX5;P61803;F5H895;A0A0B4J239	3;3;2;2	3;3;2;2	3;3;2;2	Dolichyl-diphosphooligosaccharide--protein glycosyltransferase subunit DAD1	DAD1	tr|F5GXX5|F5GXX5_HUMAN Dolichyl-diphosphooligosaccharide--protein glycosyltransferase subunit DAD1 OS=Homo sapiens OX=9606 GN=DAD1 PE=1 SV=1;sp|P61803|DAD1_HUMAN Dolichyl-diphosphooligosaccharide--protein glycosyltransferase subunit DAD1 OS=Homo sapiens OX	4	3	3	3	2	1	2	2	1	2	2	2	2	2	2	1	3	1	3	2	1	2	2	1	2	2	2	2	2	2	1	3	1	3	2	1	2	2	1	2	2	2
F5H7C6;F5GYF7;F5H248;Q9UBW8;F5H4U8;F5H4Z0;F5H3M6;G3XAP1;F5GXT7	F5H7C6;F5GYF7;F5H248;Q9UBW8;F5H4U8	4;4;4;4;3;1;1;1;1	4;4;4;4;3;1;1;1;1	4;4;4;4;3;1;1;1;1	COP9 signalosome complex subunit 7a	COPS7A	tr|F5H7C6|F5H7C6_HUMAN COP9 signalosome complex subunit 7a (Fragment) OS=Homo sapiens OX=9606 GN=COPS7A PE=1 SV=1;tr|F5GYF7|F5GYF7_HUMAN COP9 signalosome complex subunit 7a (Fragment) OS=Homo sapiens OX=9606 GN=COPS7A PE=1 SV=8;tr|F5H248|F5H248_HUMAN COP9	9	4	4	4	2	2	3	3	2	3	4	3	3	2	2	1	2	3	2	2	2	3	3	2	3	4	3	3	2	2	1	2	3	2	2	2	3	3	2	3	4	3
F5GYN4;J3KR44;F5GYJ8;Q96FW1;F5H6Q1;F5H3F0;Q96FW1-2	F5GYN4;J3KR44;F5GYJ8;Q96FW1;F5H6Q1	4;4;4;4;3;1;1	4;4;4;4;3;1;1	4;4;4;4;3;1;1	Ubiquitin thioesterase OTUB1	OTUB1	tr|F5GYN4|F5GYN4_HUMAN Ubiquitin thioesterase OTUB1 OS=Homo sapiens OX=9606 GN=OTUB1 PE=1 SV=1;tr|J3KR44|J3KR44_HUMAN Ubiquitin thioesterase OS=Homo sapiens OX=9606 GN=OTUB1 PE=1 SV=2;tr|F5GYJ8|F5GYJ8_HUMAN Ubiquitin thioesterase OTUB1 OS=Homo sapiens OX=9	7	4	4	4	3	4	3	3	4	4	4	4	4	3	4	4	3	3	4	3	4	3	3	4	4	4	4	4	3	4	4	3	3	4	3	4	3	3	4	4	4	4
F5GYK2;Q9NRL3;Q9NRL3-3;M0R317;R4GN16;M0QXN2;M0R2A7;M0QYS2;M0R0P4;M0R0W8;M0QZM0;Q9NRL3-2	F5GYK2;Q9NRL3;Q9NRL3-3	6;6;6;2;2;1;1;1;1;1;1;1	6;6;6;2;2;1;1;1;1;1;1;1	5;5;5;1;2;1;1;1;1;1;1;1	Striatin-4	STRN4	tr|F5GYK2|F5GYK2_HUMAN Striatin-4 OS=Homo sapiens OX=9606 GN=STRN4 PE=1 SV=1;sp|Q9NRL3|STRN4_HUMAN Striatin-4 OS=Homo sapiens OX=9606 GN=STRN4 PE=1 SV=2;sp|Q9NRL3-3|STRN4_HUMAN Isoform 3 of Striatin-4 OS=Homo sapiens OX=9606 GN=STRN4	12	6	6	5	4	5	4	3	4	5	5	5	5	4	3	5	5	4	3	4	5	4	3	4	5	5	5	5	4	3	5	5	4	3	3	4	4	3	3	4	4	4
J3QL14;R4GN72;F5GYQ1;P61421	J3QL14;R4GN72;F5GYQ1;P61421	1;1;1;1	1;1;1;1	1;1;1;1	V-type proton ATPase subunit d 1	ATP6V0D1	tr|J3QL14|J3QL14_HUMAN V-type proton ATPase subunit d 1 (Fragment) OS=Homo sapiens OX=9606 GN=ATP6V0D1 PE=1 SV=1;tr|R4GN72|R4GN72_HUMAN V-type proton ATPase subunit d 1 OS=Homo sapiens OX=9606 GN=ATP6V0D1 PE=1 SV=1;tr|F5GYQ1|F5GYQ1_HUMAN V-type proton ATPa	4	1	1	1	1	1	0	0	1	1	1	1	1	0	0	0	1	1	1	1	1	0	0	1	1	1	1	1	0	0	0	1	1	1	1	1	0	0	1	1	1	1
F5GZF0;O14519-2;O14519	F5GZF0;O14519-2;O14519	1;1;1	1;1;1	1;1;1	Cyclin-dependent kinase 2-associated protein 1	CDK2AP1	tr|F5GZF0|F5GZF0_HUMAN Cyclin-dependent kinase 2-associated protein 1 (Fragment) OS=Homo sapiens OX=9606 GN=CDK2AP1 PE=1 SV=1;sp|O14519-2|CDKA1_HUMAN Isoform 2 of Cyclin-dependent kinase 2-associated protein 1 OS=Homo sapiens OX=9606 GN=CDK2AP1;sp|O14519|C	3	1	1	1	1	1	1	0	1	1	1	0	1	0	1	1	1	1	1	1	1	1	0	1	1	1	0	1	0	1	1	1	1	1	1	1	1	0	1	1	1	0
F5GZS6;J3KPF3;P08195-2;P08195-3;P08195;P08195-4;F5H0E2;H0YFS2;F5GZI0;F5H867	F5GZS6;J3KPF3;P08195-2;P08195-3;P08195;P08195-4	10;10;10;10;10;10;4;4;3;2	10;10;10;10;10;10;4;4;3;2	10;10;10;10;10;10;4;4;3;2	4F2 cell-surface antigen heavy chain	SLC3A2	tr|F5GZS6|F5GZS6_HUMAN 4F2 cell-surface antigen heavy chain OS=Homo sapiens OX=9606 GN=SLC3A2 PE=1 SV=1;tr|J3KPF3|J3KPF3_HUMAN 4F2 cell-surface antigen heavy chain OS=Homo sapiens OX=9606 GN=SLC3A2 PE=1 SV=1;sp|P08195-2|4F2_HUMAN Isoform 2 of 4F2 cell-surf	10	10	10	10	7	7	8	6	6	9	6	6	5	6	4	6	4	8	3	7	7	8	6	6	9	6	6	5	6	4	6	4	8	3	7	7	8	6	6	9	6	6
F5H039;Q9NQX3;Q9NQX3-2;G3V582;H0YJ30;G3V4R0;G3V355	F5H039;Q9NQX3;Q9NQX3-2;G3V582	9;9;9;6;4;1;1	9;9;9;6;4;1;1	9;9;9;6;4;1;1	Gephyrin;Molybdopterin adenylyltransferase;Molybdopterin molybdenumtransferase	GPHN	tr|F5H039|F5H039_HUMAN Gephyrin OS=Homo sapiens OX=9606 GN=GPHN PE=1 SV=1;sp|Q9NQX3|GEPH_HUMAN Gephyrin OS=Homo sapiens OX=9606 GN=GPHN PE=1 SV=1;sp|Q9NQX3-2|GEPH_HUMAN Isoform 2 of Gephyrin OS=Homo sapiens OX=9606 GN=GPHN;tr|G3V582|G3V582_HUMAN Gephyrin O	7	9	9	9	8	6	6	8	8	7	8	9	9	7	7	7	8	8	8	8	6	6	8	8	7	8	9	9	7	7	7	8	8	8	8	6	6	8	8	7	8	9
F5H0F9;Q9UJX4;Q9UJX4-3;H0YFB5;F5H0N1;F5H3S5;F5GY68;Q9UJX4-2	F5H0F9;Q9UJX4;Q9UJX4-3;H0YFB5	5;5;4;3;2;1;1;1	5;5;4;3;2;1;1;1	5;5;4;3;2;1;1;1	Anaphase-promoting complex subunit 5	ANAPC5	tr|F5H0F9|F5H0F9_HUMAN Anaphase-promoting complex subunit 5 OS=Homo sapiens OX=9606 GN=ANAPC5 PE=1 SV=1;sp|Q9UJX4|APC5_HUMAN Anaphase-promoting complex subunit 5 OS=Homo sapiens OX=9606 GN=ANAPC5 PE=1 SV=2;sp|Q9UJX4-3|APC5_HUMAN Isoform 3 of Anaphase-promo	8	5	5	5	2	1	2	3	4	4	3	2	4	3	2	2	3	2	0	2	1	2	3	4	4	3	2	4	3	2	2	3	2	0	2	1	2	3	4	4	3	2
F5H157;Q15286;F5H7F8;Q15286-2	F5H157;Q15286;F5H7F8;Q15286-2	2;2;1;1	2;2;1;1	2;2;1;1	Ras-related protein Rab-35	RAB35	tr|F5H157|F5H157_HUMAN Ras-related protein Rab-35 (Fragment) OS=Homo sapiens OX=9606 GN=RAB35 PE=1 SV=1;sp|Q15286|RAB35_HUMAN Ras-related protein Rab-35 OS=Homo sapiens OX=9606 GN=RAB35 PE=1 SV=1;tr|F5H7F8|F5H7F8_HUMAN Ras-related protein Rab-35 OS=Homo sa	4	2	2	2	1	1	2	1	2	1	1	1	1	1	2	2	1	2	1	1	1	2	1	2	1	1	1	1	1	2	2	1	2	1	1	1	2	1	2	1	1	1
F5H170;Q8WW22-3;Q8WW22;Q8WW22-2;C9JDE6	F5H170;Q8WW22-3;Q8WW22;Q8WW22-2;C9JDE6	2;2;2;2;1	2;2;2;2;1	2;2;2;2;1	DnaJ homolog subfamily A member 4	DNAJA4	tr|F5H170|F5H170_HUMAN DnaJ homolog subfamily A member 4 OS=Homo sapiens OX=9606 GN=DNAJA4 PE=1 SV=1;sp|Q8WW22-3|DNJA4_HUMAN Isoform 3 of DnaJ homolog subfamily A member 4 OS=Homo sapiens OX=9606 GN=DNAJA4;sp|Q8WW22|DNJA4_HUMAN DnaJ homolog subfamily A mem	5	2	2	2	0	0	0	1	0	0	1	0	0	0	1	1	0	0	0	0	0	0	1	0	0	1	0	0	0	1	1	0	0	0	0	0	0	1	0	0	1	0
F5H1D6;Q07864	F5H1D6;Q07864	4;4	4;4	4;4	DNA polymerase;DNA polymerase epsilon catalytic subunit A	POLE	tr|F5H1D6|F5H1D6_HUMAN DNA polymerase epsilon catalytic subunit OS=Homo sapiens OX=9606 GN=POLE PE=1 SV=1;sp|Q07864|DPOE1_HUMAN DNA polymerase epsilon catalytic subunit A OS=Homo sapiens OX=9606 GN=POLE PE=1 SV=5	2	4	4	4	1	0	1	3	3	4	2	2	1	2	1	1	2	3	1	1	0	1	3	3	4	2	2	1	2	1	1	2	3	1	1	0	1	3	3	4	2	2
F5H1S9;G8JLB3;Q9Y606-2;Q9Y606;F5H168;F5GY32;F8W9U5;F5H1B2;F5GXL3	F5H1S9;G8JLB3;Q9Y606-2;Q9Y606	3;3;3;3;1;1;1;1;1	3;3;3;3;1;1;1;1;1	3;3;3;3;1;1;1;1;1	tRNA pseudouridine synthase;tRNA pseudouridine synthase A, mitochondrial	PUS1	tr|F5H1S9|F5H1S9_HUMAN tRNA pseudouridine synthase OS=Homo sapiens OX=9606 GN=PUS1 PE=1 SV=1;tr|G8JLB3|G8JLB3_HUMAN tRNA pseudouridine synthase (Fragment) OS=Homo sapiens OX=9606 GN=PUS1 PE=1 SV=1;sp|Q9Y606-2|TRUA_HUMAN Isoform 2 of tRNA pseudouridine synt	9	3	3	3	3	3	2	2	3	2	2	3	2	3	1	2	3	2	3	3	3	2	2	3	2	2	3	2	3	1	2	3	2	3	3	3	2	2	3	2	2	3
F5H1Z4;H3BRK1;O95453-2;O95453-3;O95453	F5H1Z4;H3BRK1;O95453-2;O95453-3;O95453	1;1;1;1;1	1;1;1;1;1	1;1;1;1;1	Poly(A)-specific ribonuclease PARN	PARN	tr|F5H1Z4|F5H1Z4_HUMAN Poly(A)-specific ribonuclease PARN OS=Homo sapiens OX=9606 GN=PARN PE=1 SV=1;tr|H3BRK1|H3BRK1_HUMAN Poly(A)-specific ribonuclease PARN (Fragment) OS=Homo sapiens OX=9606 GN=PARN PE=1 SV=1;sp|O95453-2|PARN_HUMAN Isoform 2 of Poly(A)-s	5	1	1	1	0	0	0	0	0	0	0	0	0	0	1	1	0	1	1	0	0	0	0	0	0	0	0	0	0	1	1	0	1	1	0	0	0	0	0	0	0	0
F5H365;Q15436-2;Q15436	F5H365;Q15436-2;Q15436	1;1;1	1;1;1	1;1;1	Protein transport protein Sec23A	SEC23A	tr|F5H365|F5H365_HUMAN Protein transport protein Sec23A OS=Homo sapiens OX=9606 GN=SEC23A PE=1 SV=1;sp|Q15436-2|SC23A_HUMAN Isoform 2 of Protein transport protein Sec23A OS=Homo sapiens OX=9606 GN=SEC23A;sp|Q15436|SC23A_HUMAN Protein transport protein Sec2	3	1	1	1	0	0	0	0	0	1	0	0	0	0	0	0	0	0	0	0	0	0	0	0	1	0	0	0	0	0	0	0	0	0	0	0	0	0	0	1	0	0
F5H3Y4;Q8IY37	F5H3Y4;Q8IY37	3;3	3;3	3;3	Probable ATP-dependent RNA helicase DHX37	DHX37	tr|F5H3Y4|F5H3Y4_HUMAN Probable ATP-dependent RNA helicase DHX37 OS=Homo sapiens OX=9606 GN=DHX37 PE=1 SV=1;sp|Q8IY37|DHX37_HUMAN Probable ATP-dependent RNA helicase DHX37 OS=Homo sapiens OX=9606 GN=DHX37 PE=1 SV=1	2	3	3	3	3	3	3	3	2	2	2	1	1	2	2	1	3	3	3	3	3	3	3	2	2	2	1	1	2	2	1	3	3	3	3	3	3	3	2	2	2	1
F5H442;Q99816-2;Q99816	F5H442;Q99816-2;Q99816	1;1;1	1;1;1	1;1;1	Tumor susceptibility gene 101 protein	TSG101	tr|F5H442|F5H442_HUMAN Tumor susceptibility gene 101 protein OS=Homo sapiens OX=9606 GN=TSG101 PE=1 SV=1;sp|Q99816-2|TS101_HUMAN Isoform 2 of Tumor susceptibility gene 101 protein OS=Homo sapiens OX=9606 GN=TSG101;sp|Q99816|TS101_HUMAN Tumor susceptibility	3	1	1	1	1	1	1	0	0	1	0	0	0	1	0	0	0	0	0	1	1	1	0	0	1	0	0	0	1	0	0	0	0	0	1	1	1	0	0	1	0	0
F5H4B6;Q8IZ83;Q8IZ83-3	F5H4B6;Q8IZ83;Q8IZ83-3	3;3;2	3;3;2	3;3;2	Aldehyde dehydrogenase family 16 member A1	ALDH16A1	tr|F5H4B6|F5H4B6_HUMAN Aldehyde dehydrogenase family 16 member A1 OS=Homo sapiens OX=9606 GN=ALDH16A1 PE=1 SV=1;sp|Q8IZ83|A16A1_HUMAN Aldehyde dehydrogenase family 16 member A1 OS=Homo sapiens OX=9606 GN=ALDH16A1 PE=1 SV=2;sp|Q8IZ83-3|A16A1_HUMAN Isoform 3	3	3	3	3	2	2	2	1	2	2	2	3	2	0	1	1	1	1	1	2	2	2	1	2	2	2	3	2	0	1	1	1	1	1	2	2	2	1	2	2	2	3
P55209;F8VY35;P55209-2;H0YIV4;F5H4R6;F8W118;F8VV59;F8W0J6;B7Z9C2;F8VUX1;F8VXI6;F8W020;H0YHC3;H0YH88;P55209-3;F8VRJ2;F8VVB5	P55209;F8VY35;P55209-2;H0YIV4;F5H4R6;F8W118;F8VV59;F8W0J6;B7Z9C2;F8VUX1;F8VXI6;F8W020;H0YHC3;H0YH88;P55209-3;F8VRJ2	6;6;6;6;6;6;6;5;5;5;5;5;5;5;5;4;2	5;5;5;5;5;5;5;4;4;4;4;4;4;4;4;3;1	1;1;1;1;1;1;1;1;1;1;1;1;1;0;1;1;0	Nucleosome assembly protein 1-like 1	NAP1L1	sp|P55209|NP1L1_HUMAN Nucleosome assembly protein 1-like 1 OS=Homo sapiens OX=9606 GN=NAP1L1 PE=1 SV=1;tr|F8VY35|F8VY35_HUMAN Nucleosome assembly protein 1-like 1 (Fragment) OS=Homo sapiens OX=9606 GN=NAP1L1 PE=1 SV=1;sp|P55209-2|NP1L1_HUMAN Isoform 2 of N	17	6	5	1	6	6	6	6	5	4	6	6	5	6	6	6	6	6	6	5	5	5	5	4	3	5	5	4	5	5	5	5	5	5	1	1	1	1	1	0	1	1
F5H4X5;Q9H3J6;F5GWJ6;Q9H3J6-2	F5H4X5;Q9H3J6;F5GWJ6;Q9H3J6-2	2;2;1;1	2;2;1;1	2;2;1;1	Probable peptide chain release factor C12orf65, mitochondrial	C12orf65	tr|F5H4X5|F5H4X5_HUMAN Probable peptide chain release factor C12orf65, mitochondrial (Fragment) OS=Homo sapiens OX=9606 GN=C12orf65 PE=1 SV=1;sp|Q9H3J6|CL065_HUMAN Probable peptide chain release factor C12orf65, mitochondrial OS=Homo sapiens OX=9606 GN=C12	4	2	2	2	2	2	2	2	2	2	2	2	2	2	2	2	2	2	2	2	2	2	2	2	2	2	2	2	2	2	2	2	2	2	2	2	2	2	2	2	2	2
Q9BQE3;F5H5D3;A0A1W2PQM2;F8VVB9;F8VRZ4;F8VS66;F8VWV9;F8VX09;C9JEV8;C9JQ00;C9JJQ8;C9JDL2;C9K0S6;F8VRK0;F8W0F6;Q9H853;F8VXZ7	Q9BQE3;F5H5D3;A0A1W2PQM2	26;26;16;12;7;7;6;5;5;5;5;4;3;2;1;1;1	3;3;2;0;0;0;0;0;0;0;0;0;0;0;0;0;0	3;3;2;0;0;0;0;0;0;0;0;0;0;0;0;0;0	Tubulin alpha-1C chain	TUBA1C	sp|Q9BQE3|TBA1C_HUMAN Tubulin alpha-1C chain OS=Homo sapiens OX=9606 GN=TUBA1C PE=1 SV=1;tr|F5H5D3|F5H5D3_HUMAN Tubulin alpha chain OS=Homo sapiens OX=9606 GN=TUBA1C PE=1 SV=1;tr|A0A1W2PQM2|A0A1W2PQM2_HUMAN Tubulin alpha-1C chain OS=Homo sapiens OX=9606 GN	17	26	3	3	25	25	25	25	25	24	23	24	23	23	24	24	25	25	24	3	3	3	3	3	3	3	3	3	3	3	3	3	3	3	3	3	3	3	3	3	3	3
F5H5R8;P18440	F5H5R8;P18440	1;1	1;1	1;1	Arylamine N-acetyltransferase 1	NAT1	tr|F5H5R8|F5H5R8_HUMAN Arylamine N-acetyltransferase 1 OS=Homo sapiens OX=9606 GN=NAT1 PE=1 SV=1;sp|P18440|ARY1_HUMAN Arylamine N-acetyltransferase 1 OS=Homo sapiens OX=9606 GN=NAT1 PE=1 SV=2	2	1	1	1	1	1	1	1	1	0	1	1	1	1	0	1	1	1	1	1	1	1	1	1	0	1	1	1	1	0	1	1	1	1	1	1	1	1	1	0	1	1
F5H5U2;Q8NHQ9	F5H5U2;Q8NHQ9	1;1	1;1	1;1	ATP-dependent RNA helicase DDX55	DDX55	tr|F5H5U2|F5H5U2_HUMAN RNA helicase OS=Homo sapiens OX=9606 GN=DDX55 PE=1 SV=1;sp|Q8NHQ9|DDX55_HUMAN ATP-dependent RNA helicase DDX55 OS=Homo sapiens OX=9606 GN=DDX55 PE=1 SV=3	2	1	1	1	0	1	0	0	0	1	0	0	0	0	0	1	1	0	1	0	1	0	0	0	1	0	0	0	0	0	1	1	0	1	0	1	0	0	0	1	0	0
F5H658;Q14562;K7EJH9;K7END7	F5H658;Q14562	4;4;1;1	4;4;1;1	4;4;1;1	ATP-dependent RNA helicase DHX8	DHX8	tr|F5H658|F5H658_HUMAN ATP-dependent RNA helicase DHX8 OS=Homo sapiens OX=9606 GN=DHX8 PE=1 SV=1;sp|Q14562|DHX8_HUMAN ATP-dependent RNA helicase DHX8 OS=Homo sapiens OX=9606 GN=DHX8 PE=1 SV=1	4	4	4	4	2	2	3	1	2	2	3	2	3	3	2	2	2	2	2	2	2	3	1	2	2	3	2	3	3	2	2	2	2	2	2	2	3	1	2	2	3	2
F5H6E2;O00159-2;O00159-3;O00159	F5H6E2;O00159-2;O00159-3;O00159	2;2;2;2	2;2;2;2	2;2;2;2	Unconventional myosin-Ic	MYO1C	tr|F5H6E2|F5H6E2_HUMAN Unconventional myosin-Ic OS=Homo sapiens OX=9606 GN=MYO1C PE=1 SV=1;sp|O00159-2|MYO1C_HUMAN Isoform 2 of Unconventional myosin-Ic OS=Homo sapiens OX=9606 GN=MYO1C;sp|O00159-3|MYO1C_HUMAN Isoform 3 of Unconventional myosin-Ic OS=Homo	4	2	2	2	0	0	0	0	0	0	1	1	1	0	0	0	0	0	0	0	0	0	0	0	0	1	1	1	0	0	0	0	0	0	0	0	0	0	0	0	1	1
I3L0H8;F6QDS0;H3BQK0;Q9UMR2-2;Q9UMR2-4;Q9NUU7;Q9UMR2;I3L352;Q9UMR2-3;Q9NUU7-2;H3BTB3;H3BMQ5;H3BN59	I3L0H8;F6QDS0;H3BQK0;Q9UMR2-2;Q9UMR2-4;Q9NUU7;Q9UMR2;I3L352;Q9UMR2-3;Q9NUU7-2	3;3;3;3;3;3;3;2;2;2;1;1;1	3;3;3;3;3;3;3;2;2;2;1;1;1	3;3;3;3;3;3;3;2;2;2;1;1;1	ATP-dependent RNA helicase DDX19B;ATP-dependent RNA helicase DDX19A	DDX19A;DDX19B	tr|I3L0H8|I3L0H8_HUMAN ATP-dependent RNA helicase DDX19A OS=Homo sapiens OX=9606 GN=DDX19A PE=1 SV=1;tr|F6QDS0|F6QDS0_HUMAN HCG2043426, isoform CRA_b OS=Homo sapiens OX=9606 GN=hCG_2043426 PE=1 SV=1;tr|H3BQK0|H3BQK0_HUMAN ATP-dependent RNA helicase DDX19B	13	3	3	3	1	1	2	1	1	3	2	2	1	2	1	1	2	2	2	1	1	2	1	1	3	2	2	1	2	1	1	2	2	2	1	1	2	1	1	3	2	2
F6RFD5;P60981;P60981-2	F6RFD5;P60981;P60981-2	6;6;5	6;6;5	6;6;5	Destrin	DSTN	tr|F6RFD5|F6RFD5_HUMAN Destrin OS=Homo sapiens OX=9606 GN=DSTN PE=1 SV=1;sp|P60981|DEST_HUMAN Destrin OS=Homo sapiens OX=9606 GN=DSTN PE=1 SV=3;sp|P60981-2|DEST_HUMAN Isoform 2 of Destrin OS=Homo sapiens OX=9606 GN=DSTN	3	6	6	6	5	3	4	5	5	4	6	4	6	4	5	6	4	5	4	5	3	4	5	5	4	6	4	6	4	5	6	4	5	4	5	3	4	5	5	4	6	4
Q5JY88;F6SL11;O95258-2;O95258;O95258-3	Q5JY88;F6SL11;O95258-2;O95258;O95258-3	1;1;1;1;1	1;1;1;1;1	1;1;1;1;1	Brain mitochondrial carrier protein 1	SLC25A14	tr|Q5JY88|Q5JY88_HUMAN Brain mitochondrial carrier protein 1 (Fragment) OS=Homo sapiens OX=9606 GN=SLC25A14 PE=1 SV=1;tr|F6SL11|F6SL11_HUMAN Brain mitochondrial carrier protein 1 OS=Homo sapiens OX=9606 GN=SLC25A14 PE=1 SV=1;sp|O95258-2|UCP5_HUMAN Isoform	5	1	1	1	1	1	1	1	0	0	0	0	0	0	0	0	1	1	1	1	1	1	1	0	0	0	0	0	0	0	0	1	1	1	1	1	1	1	0	0	0	0
F6T1Q0;Q6L8Q7-2;Q6L8Q7	F6T1Q0;Q6L8Q7-2;Q6L8Q7	1;1;1	1;1;1	1;1;1	2,5-phosphodiesterase 12	PDE12	tr|F6T1Q0|F6T1Q0_HUMAN 2,5-phosphodiesterase 12 OS=Homo sapiens OX=9606 GN=PDE12 PE=1 SV=1;sp|Q6L8Q7-2|PDE12_HUMAN Isoform 2 of 2,5-phosphodiesterase 12 OS=Homo sapiens OX=9606 GN=PDE12;sp|Q6L8Q7|PDE12_HUMAN 2,5-phosphodiesterase 12 OS=Homo sapiens O	3	1	1	1	1	1	0	1	0	1	1	1	1	1	1	0	1	1	1	1	1	0	1	0	1	1	1	1	1	1	0	1	1	1	1	1	0	1	0	1	1	1
F6VRR5;Q9BY77;F8WCX5;Q6R954	F6VRR5;Q9BY77;F8WCX5	20;20;12;7	20;20;12;7	3;3;3;0	Polymerase delta-interacting protein 3	POLDIP3	tr|F6VRR5|F6VRR5_HUMAN Polymerase delta-interacting protein 3 OS=Homo sapiens OX=9606 GN=POLDIP3 PE=1 SV=1;sp|Q9BY77|PDIP3_HUMAN Polymerase delta-interacting protein 3 OS=Homo sapiens OX=9606 GN=POLDIP3 PE=1 SV=2;tr|F8WCX5|F8WCX5_HUMAN Polymerase delta-int	4	20	20	3	19	19	18	19	19	20	18	20	20	19	20	20	15	18	17	19	19	18	19	19	20	18	20	20	19	20	20	15	18	17	3	3	3	3	2	3	3	3
F8WAX7;F6XHT0;Q9Y6D0	F8WAX7;F6XHT0;Q9Y6D0	1;1;1	1;1;1	1;1;1	Selenoprotein K	SELK	tr|F8WAX7|F8WAX7_HUMAN Selenoprotein K OS=Homo sapiens OX=9606 GN=SELENOK PE=1 SV=1;tr|F6XHT0|F6XHT0_HUMAN Selenoprotein K OS=Homo sapiens OX=9606 GN=SELENOK PE=1 SV=1;sp|Q9Y6D0|SELK_HUMAN Selenoprotein K OS=Homo sapiens OX=9606 GN=SELENOK PE=1 SV=3	3	1	1	1	0	0	1	0	1	1	0	0	1	0	0	0	1	1	0	0	0	1	0	1	1	0	0	1	0	0	0	1	1	0	0	0	1	0	1	1	0	0
H7C2I8;F8SNU7;Q9H0C8	H7C2I8;F8SNU7;Q9H0C8	2;2;2	2;2;2	2;2;2	Integrin-linked kinase-associated serine/threonine phosphatase 2C	ILKAP;ILKAP3	tr|H7C2I8|H7C2I8_HUMAN Integrin-linked kinase-associated serine/threonine phosphatase 2C (Fragment) OS=Homo sapiens OX=9606 GN=ILKAP PE=1 SV=1;tr|F8SNU7|F8SNU7_HUMAN Integrin-linked kinase associated phosphatase OS=Homo sapiens OX=9606 GN=ILKAP PE=1 SV=1;s	3	2	2	2	1	1	1	1	1	2	1	2	1	2	1	1	2	2	1	1	1	1	1	1	2	1	2	1	2	1	1	2	2	1	1	1	1	1	1	2	1	2
F8VP89	F8VP89	21	1	1		EIF4B	tr|F8VP89|F8VP89_HUMAN Eukaryotic translation initiation factor 4B (Fragment) OS=Homo sapiens OX=9606 GN=EIF4B PE=1 SV=1	1	21	1	1	17	19	18	18	17	17	19	18	19	20	18	20	20	19	18	1	1	1	1	1	1	1	1	1	1	1	1	1	1	1	1	1	1	1	1	1	1	1
F8W145;F8VP97;F8VUB4;F8VV52;Q9NZN8-4;Q9NZN8;F8VWH8;F8VQD8;F8VQF4;A0A087X050;F8VVY1;F8VX63;F8VRS8;Q9NZN8-2;Q9NZN8-5	F8W145;F8VP97;F8VUB4;F8VV52;Q9NZN8-4;Q9NZN8;F8VWH8;F8VQD8;F8VQF4;A0A087X050;F8VVY1;F8VX63;F8VRS8;Q9NZN8-2;Q9NZN8-5	2;2;2;2;2;2;1;1;1;1;1;1;1;1;1	2;2;2;2;2;2;1;1;1;1;1;1;1;1;1	2;2;2;2;2;2;1;1;1;1;1;1;1;1;1	CCR4-NOT transcription complex subunit 2	CNOT2	tr|F8W145|F8W145_HUMAN CCR4-NOT transcription complex subunit 2 (Fragment) OS=Homo sapiens OX=9606 GN=CNOT2 PE=1 SV=1;tr|F8VP97|F8VP97_HUMAN CCR4-NOT transcription complex subunit 2 (Fragment) OS=Homo sapiens OX=9606 GN=CNOT2 PE=1 SV=1;tr|F8VUB4|F8VUB4_HUM	15	2	2	2	1	1	1	1	2	2	0	2	2	1	2	2	2	1	1	1	1	1	1	2	2	0	2	2	1	2	2	2	1	1	1	1	1	1	2	2	0	2
F8VRR3;F8VQZ7;P50579-3;P50579-2;P50579;G3V1U3;F8VY03;F8VSC4;F8VZX9	F8VRR3;F8VQZ7;P50579-3;P50579-2;P50579;G3V1U3	5;5;5;5;5;4;2;1;1	5;5;5;5;5;4;2;1;1	5;5;5;5;5;4;2;1;1	Methionine aminopeptidase 2	METAP2	tr|F8VRR3|F8VRR3_HUMAN Methionine aminopeptidase 2 OS=Homo sapiens OX=9606 GN=METAP2 PE=1 SV=1;tr|F8VQZ7|F8VQZ7_HUMAN Methionine aminopeptidase 2 OS=Homo sapiens OX=9606 GN=METAP2 PE=1 SV=1;sp|P50579-3|MAP2_HUMAN Isoform 3 of Methionine aminopeptidase 2 OS	9	5	5	5	5	5	4	4	4	5	4	5	4	4	5	4	4	4	4	5	5	4	4	4	5	4	5	4	4	5	4	4	4	4	5	5	4	4	4	5	4	5
F8W1E5;F8VRD2;Q9H0H5	F8W1E5;F8VRD2;Q9H0H5	1;1;1	1;1;1	1;1;1	Rac GTPase-activating protein 1	RACGAP1	tr|F8W1E5|F8W1E5_HUMAN Rac GTPase-activating protein 1 (Fragment) OS=Homo sapiens OX=9606 GN=RACGAP1 PE=1 SV=1;tr|F8VRD2|F8VRD2_HUMAN Rac GTPase-activating protein 1 (Fragment) OS=Homo sapiens OX=9606 GN=RACGAP1 PE=1 SV=8;sp|Q9H0H5|RGAP1_HUMAN Rac GTPase-a	3	1	1	1	0	0	0	1	0	1	0	1	0	1	0	1	1	0	1	0	0	0	1	0	1	0	1	0	1	0	1	1	0	1	0	0	0	1	0	1	0	1
H0YI23;F8VU51;H0YIQ2;P49750-3;P49750-1;P49750	H0YI23;F8VU51;H0YIQ2;P49750-3;P49750-1;P49750	2;2;2;2;2;2	2;2;2;2;2;2	2;2;2;2;2;2	YLP motif-containing protein 1	YLPM1	tr|H0YI23|H0YI23_HUMAN YLP motif-containing protein 1 (Fragment) OS=Homo sapiens OX=9606 GN=YLPM1 PE=1 SV=1;tr|F8VU51|F8VU51_HUMAN YLP motif-containing protein 1 OS=Homo sapiens OX=9606 GN=YLPM1 PE=1 SV=1;tr|H0YIQ2|H0YIQ2_HUMAN YLP motif-containing protein	6	2	2	2	1	0	1	1	0	0	2	1	1	0	1	0	1	0	1	1	0	1	1	0	0	2	1	1	0	1	0	1	0	1	1	0	1	1	0	0	2	1
H0YHM7;F8VU90;Q9NYL4-2;Q9NYL4	H0YHM7;F8VU90;Q9NYL4-2;Q9NYL4	1;1;1;1	1;1;1;1	1;1;1;1	Peptidyl-prolyl cis-trans isomerase;Peptidyl-prolyl cis-trans isomerase FKBP11	FKBP11	tr|H0YHM7|H0YHM7_HUMAN Peptidyl-prolyl cis-trans isomerase FKBP11 (Fragment) OS=Homo sapiens OX=9606 GN=FKBP11 PE=1 SV=1;tr|F8VU90|F8VU90_HUMAN Peptidylprolyl isomerase OS=Homo sapiens OX=9606 GN=FKBP11 PE=1 SV=1;sp|Q9NYL4-2|FKB11_HUMAN Isoform 2 of Peptid	4	1	1	1	1	1	1	1	1	1	1	1	1	1	1	1	1	1	1	1	1	1	1	1	1	1	1	1	1	1	1	1	1	1	1	1	1	1	1	1	1	1
F8VUY8;Q96QD8	F8VUY8;Q96QD8	1;1	1;1	1;1	Sodium-coupled neutral amino acid transporter 2	SLC38A2	tr|F8VUY8|F8VUY8_HUMAN Sodium-coupled neutral amino acid transporter 2 OS=Homo sapiens OX=9606 GN=SLC38A2 PE=1 SV=1;sp|Q96QD8|S38A2_HUMAN Sodium-coupled neutral amino acid transporter 2 OS=Homo sapiens OX=9606 GN=SLC38A2 PE=1 SV=2	2	1	1	1	1	0	1	1	1	1	1	0	1	0	0	1	0	1	0	1	0	1	1	1	1	1	0	1	0	0	1	0	1	0	1	0	1	1	1	1	1	0
F8W651;F8VVA7;P61923;P61923-4;F8VYK5;F8VXB1;F8VUC5;F8W156;F8VXR1;F8VYZ4;P61923-2;P61923-3;P61923-5	F8W651;F8VVA7;P61923;P61923-4;F8VYK5;F8VXB1;F8VUC5;F8W156;F8VXR1;F8VYZ4;P61923-2;P61923-3;P61923-5	2;2;2;2;1;1;1;1;1;1;1;1;1	2;2;2;2;1;1;1;1;1;1;1;1;1	2;2;2;2;1;1;1;1;1;1;1;1;1	Coatomer subunit zeta-1	COPZ1	tr|F8W651|F8W651_HUMAN Coatomer subunit zeta-1 OS=Homo sapiens OX=9606 GN=COPZ1 PE=1 SV=1;tr|F8VVA7|F8VVA7_HUMAN Coatomer subunit zeta-1 OS=Homo sapiens OX=9606 GN=COPZ1 PE=1 SV=1;sp|P61923|COPZ1_HUMAN Coatomer subunit zeta-1 OS=Homo sapiens OX=9606 GN=COP	13	2	2	2	2	2	2	2	2	2	2	2	2	2	2	2	2	2	2	2	2	2	2	2	2	2	2	2	2	2	2	2	2	2	2	2	2	2	2	2	2	2
F8VVX6;Q5HYK3;F8VP53;F8VVW7;B4DP72	F8VVX6;Q5HYK3;F8VP53;F8VVW7	3;3;2;2;1	3;3;2;2;1	3;3;2;2;1	2-methoxy-6-polyprenyl-1,4-benzoquinol methylase, mitochondrial	COQ5	tr|F8VVX6|F8VVX6_HUMAN 2-methoxy-6-polyprenyl-1,4-benzoquinol methylase, mitochondrial (Fragment) OS=Homo sapiens OX=9606 GN=COQ5 PE=1 SV=1;sp|Q5HYK3|COQ5_HUMAN 2-methoxy-6-polyprenyl-1,4-benzoquinol methylase, mitochondrial OS=Homo sapiens OX=9606 GN=COQ5	5	3	3	3	2	1	2	2	2	2	2	1	1	2	3	2	2	3	2	2	1	2	2	2	2	2	1	1	2	3	2	2	3	2	2	1	2	2	2	2	2	1
F8VXC8;Q8TAQ2-2;Q8TAQ2-3;Q8TAQ2;F8VZW6	F8VXC8;Q8TAQ2-2;Q8TAQ2-3;Q8TAQ2	10;10;10;10;2	10;10;10;10;2	7;7;7;7;2	SWI/SNF complex subunit SMARCC2	SMARCC2	tr|F8VXC8|F8VXC8_HUMAN SWI/SNF complex subunit SMARCC2 OS=Homo sapiens OX=9606 GN=SMARCC2 PE=1 SV=1;sp|Q8TAQ2-2|SMRC2_HUMAN Isoform 2 of SWI/SNF complex subunit SMARCC2 OS=Homo sapiens OX=9606 GN=SMARCC2;sp|Q8TAQ2-3|SMRC2_HUMAN Isoform 3 of SWI/SNF complex	5	10	10	7	7	5	6	9	6	8	7	6	7	6	9	8	3	5	5	7	5	6	9	6	8	7	6	7	6	9	8	3	5	5	4	3	4	6	3	5	4	3
F8VXU5;Q9UBQ0;Q9UBQ0-2	F8VXU5;Q9UBQ0;Q9UBQ0-2	1;1;1	1;1;1	1;1;1	Vacuolar protein sorting-associated protein 29	VPS29	tr|F8VXU5|F8VXU5_HUMAN Vacuolar protein sorting-associated protein 29 OS=Homo sapiens OX=9606 GN=VPS29 PE=1 SV=1;sp|Q9UBQ0|VPS29_HUMAN Vacuolar protein sorting-associated protein 29 OS=Homo sapiens OX=9606 GN=VPS29 PE=1 SV=1;sp|Q9UBQ0-2|VPS29_HUMAN Isoform	3	1	1	1	1	1	1	1	1	1	1	1	1	1	1	1	1	1	1	1	1	1	1	1	1	1	1	1	1	1	1	1	1	1	1	1	1	1	1	1	1	1
G3V213;F8VZG5;F8VY04;F8W1A4;P54819-3;P54819-5;P54819-2;P54819;F8VPP1;P54819-4;P54819-6	G3V213;F8VZG5;F8VY04;F8W1A4;P54819-3;P54819-5;P54819-2;P54819;F8VPP1;P54819-4;P54819-6	2;2;2;2;2;2;2;2;1;1;1	2;2;2;2;2;2;2;2;1;1;1	2;2;2;2;2;2;2;2;1;1;1	Adenylate kinase 2, mitochondrial;Adenylate kinase 2, mitochondrial;Adenylate kinase 2, mitochondrial, N-terminally processed	AK2	tr|G3V213|G3V213_HUMAN Adenylate kinase 2, isoform CRA_a OS=Homo sapiens OX=9606 GN=AK2 PE=1 SV=1;tr|F8VZG5|F8VZG5_HUMAN Adenylate kinase 2, mitochondrial OS=Homo sapiens OX=9606 GN=AK2 PE=1 SV=1;tr|F8VY04|F8VY04_HUMAN Adenylate kinase 2, mitochondrial OS=	11	2	2	2	1	1	1	1	1	1	2	2	2	1	1	0	2	1	1	1	1	1	1	1	1	2	2	2	1	1	0	2	1	1	1	1	1	1	1	1	2	2
F8VYE8;P36873;P36873-2;F8VR82;F8W0W8;A0A087WYY5	F8VYE8;P36873;P36873-2;F8VR82;F8W0W8;A0A087WYY5	11;11;11;10;10;6	2;2;2;2;1;2	2;2;2;2;1;2	Serine/threonine-protein phosphatase;Serine/threonine-protein phosphatase PP1-gamma catalytic subunit	PPP1CC	tr|F8VYE8|F8VYE8_HUMAN Serine/threonine-protein phosphatase OS=Homo sapiens OX=9606 GN=PPP1CC PE=1 SV=1;sp|P36873|PP1G_HUMAN Serine/threonine-protein phosphatase PP1-gamma catalytic subunit OS=Homo sapiens OX=9606 GN=PPP1CC PE=1 SV=1;sp|P36873-2|PP1G_HUMAN	6	11	2	2	11	11	11	11	11	11	11	11	11	11	10	11	11	11	11	2	2	2	2	2	2	2	2	2	2	2	2	2	2	2	2	2	2	2	2	2	2	2
F8VYN9;P40616-2;P40616;B4DZG7;F8VP99;F8VP63	F8VYN9;P40616-2;P40616;B4DZG7	6;6;6;5;1;1	6;6;6;5;1;1	6;6;6;5;1;1	ADP-ribosylation factor-like protein 1	ARL1	tr|F8VYN9|F8VYN9_HUMAN ADP-ribosylation factor-like protein 1 OS=Homo sapiens OX=9606 GN=ARL1 PE=1 SV=1;sp|P40616-2|ARL1_HUMAN Isoform 2 of ADP-ribosylation factor-like protein 1 OS=Homo sapiens OX=9606 GN=ARL1;sp|P40616|ARL1_HUMAN ADP-ribosylation factor-	6	6	6	6	5	6	5	5	5	6	4	5	6	6	4	4	6	6	6	5	6	5	5	5	6	4	5	6	6	4	4	6	6	6	5	6	5	5	5	6	4	5
F8VZX2;Q15366-5;Q15366-4;H3BRU6;Q15366-7;Q15366-8;F8VXH9;F8W0G4;F8W1G6;J3QT27;P57721-5;P57721;P57721-4;P57721-3;P57721-2;E9PFP8;H3BND9;F8VRH0;F8VTZ0;C9K0A2;C9J0A4;H3BSP4;C9J7A9;C9JZY3;C9J5V4;C9JSA6;C9IZV9;C9JTY5;F8WC71;P57723-2;P57723	F8VZX2;Q15366-5;Q15366-4;H3BRU6;Q15366-7;Q15366-8;F8VXH9;F8W0G4;F8W1G6	11;10;10;10;9;9;7;7;6;4;4;4;4;4;4;4;3;3;2;1;1;1;1;1;1;1;1;1;1;1;1	1;0;0;1;0;0;0;0;0;0;0;0;0;0;0;0;0;0;0;0;0;0;0;0;0;0;0;0;0;0;0	1;0;0;1;0;0;0;0;0;0;0;0;0;0;0;0;0;0;0;0;0;0;0;0;0;0;0;0;0;0;0	Poly(rC)-binding protein 2	PCBP2	tr|F8VZX2|F8VZX2_HUMAN Poly(rC)-binding protein 2 OS=Homo sapiens OX=9606 GN=PCBP2 PE=1 SV=1;sp|Q15366-5|PCBP2_HUMAN Isoform 5 of Poly(rC)-binding protein 2 OS=Homo sapiens OX=9606 GN=PCBP2;sp|Q15366-4|PCBP2_HUMAN Isoform 4 of Poly(rC)-binding protein 2 OS	31	11	1	1	7	8	9	9	9	9	7	9	9	8	10	10	9	9	8	0	1	1	1	1	1	0	1	0	1	1	1	1	1	1	0	1	1	1	1	1	0	1
P05783;F8VZY9;CON__H-INV:HIT000015463	P05783;F8VZY9	12;12;1	11;11;1	9;9;1	Keratin, type I cytoskeletal 18	KRT18	sp|P05783|K1C18_HUMAN Keratin, type I cytoskeletal 18 OS=Homo sapiens OX=9606 GN=KRT18 PE=1 SV=2;tr|F8VZY9|F8VZY9_HUMAN Keratin, type I cytoskeletal 18 OS=Homo sapiens OX=9606 GN=KRT18 PE=1 SV=1	3	12	11	9	11	10	9	11	10	10	11	11	11	10	8	11	10	9	11	10	9	8	10	9	9	10	10	10	9	7	10	9	8	10	8	7	6	8	7	8	8	9
F8W0K0	F8W0K0	15	1	1		EIF4B	tr|F8W0K0|F8W0K0_HUMAN Eukaryotic translation initiation factor 4B (Fragment) OS=Homo sapiens OX=9606 GN=EIF4B PE=1 SV=8	1	15	1	1	11	12	11	12	10	11	12	12	13	14	12	14	14	13	11	1	0	0	1	0	0	0	1	0	1	1	1	1	1	0	1	0	0	1	0	0	0	1
F8W0Q9;Q8NEY8-9;Q8NEY8-8;Q8NEY8-2;Q8NEY8;F8VPY7;F8VWU8;F8VRK2;F8WF16;B7Z8L1;F8W6A0;Q8NEY8-6;Q8NEY8-3;REV__K7EN69;Q8NEY8-5	F8W0Q9;Q8NEY8-9;Q8NEY8-8;Q8NEY8-2;Q8NEY8;F8VPY7;F8VWU8;F8VRK2;F8WF16;B7Z8L1;F8W6A0;Q8NEY8-6;Q8NEY8-3	4;4;4;4;4;3;3;2;2;2;2;2;2;1;1	4;4;4;4;4;3;3;2;2;2;2;2;2;1;1	4;4;4;4;4;3;3;2;2;2;2;2;2;1;1	Periphilin-1	PPHLN1	tr|F8W0Q9|F8W0Q9_HUMAN Periphilin-1 OS=Homo sapiens OX=9606 GN=PPHLN1 PE=1 SV=1;sp|Q8NEY8-9|PPHLN_HUMAN Isoform 9 of Periphilin-1 OS=Homo sapiens OX=9606 GN=PPHLN1;sp|Q8NEY8-8|PPHLN_HUMAN Isoform 8 of Periphilin-1 OS=Homo sapiens OX=9606 GN=PPHLN1;sp|Q8NEY	15	4	4	4	2	2	2	4	3	3	3	3	4	3	3	3	3	2	2	2	2	2	4	3	3	3	3	4	3	3	3	3	2	2	2	2	2	4	3	3	3	3
F8W1N0;Q13438-8;Q13438-6;Q13438-5;Q13438-3;Q13438-2;Q13438-7;Q13438-4;Q13438	F8W1N0;Q13438-8;Q13438-6;Q13438-5;Q13438-3;Q13438-2;Q13438-7;Q13438-4;Q13438	1;1;1;1;1;1;1;1;1	1;1;1;1;1;1;1;1;1	1;1;1;1;1;1;1;1;1	Protein OS-9	OS9	tr|F8W1N0|F8W1N0_HUMAN Protein OS-9 OS=Homo sapiens OX=9606 GN=OS9 PE=1 SV=1;sp|Q13438-8|OS9_HUMAN Isoform 8 of Protein OS-9 OS=Homo sapiens OX=9606 GN=OS9;sp|Q13438-6|OS9_HUMAN Isoform 6 of Protein OS-9 OS=Homo sapiens OX=9606 GN=OS9;sp|Q13438-5|OS9_HUMAN	9	1	1	1	0	0	0	1	1	1	1	1	1	1	0	1	1	1	1	0	0	0	1	1	1	1	1	1	1	0	1	1	1	1	0	0	0	1	1	1	1	1
F8W1R7;G3V1V0;P60660-2;P60660;J3KND3;G8JLA2;B7Z6Z4;G3V1Y7;F8VPF3;F8VZU9;F8W180;H0YI43;F8W1I5;P14649;F8VXL3	F8W1R7;G3V1V0;P60660-2;P60660;J3KND3;G8JLA2;B7Z6Z4;G3V1Y7;F8VPF3	7;7;7;7;6;6;6;5;5;3;3;2;2;2;1	7;7;7;7;6;6;6;5;5;3;3;2;2;2;1	7;7;7;7;6;6;6;5;5;3;3;2;2;2;1	Myosin light polypeptide 6	MYL6	tr|F8W1R7|F8W1R7_HUMAN Myosin light polypeptide 6 OS=Homo sapiens OX=9606 GN=MYL6 PE=1 SV=1;tr|G3V1V0|G3V1V0_HUMAN Myosin light polypeptide 6 OS=Homo sapiens OX=9606 GN=MYL6 PE=1 SV=1;sp|P60660-2|MYL6_HUMAN Isoform Smooth muscle of Myosin light polypeptide	15	7	7	7	7	7	6	7	7	7	7	7	7	6	7	7	7	7	7	7	7	6	7	7	7	7	7	7	6	7	7	7	7	7	7	7	6	7	7	7	7	7
F8W543	F8W543	6	1	1		NAP1L1	tr|F8W543|F8W543_HUMAN Nucleosome assembly protein 1-like 1 OS=Homo sapiens OX=9606 GN=NAP1L1 PE=1 SV=1	1	6	1	1	5	6	6	5	5	5	6	6	6	5	5	6	6	6	6	0	1	1	0	1	1	1	1	1	0	0	1	1	1	1	0	1	1	0	1	1	1	1
F8W6I7;P09651-3;P09651-2;P09651;F8VZ49;A0A2R8Y4L2;Q32P51;H0YH80;F8VTQ5;F8VYN5;F8W646	F8W6I7;P09651-3;P09651-2;P09651;F8VZ49;A0A2R8Y4L2;Q32P51;H0YH80;F8VTQ5	10;10;10;10;8;7;7;6;5;4;3	10;10;10;10;8;7;7;6;5;4;3	10;10;10;10;8;7;7;6;5;4;3	Heterogeneous nuclear ribonucleoprotein A1;Heterogeneous nuclear ribonucleoprotein A1, N-terminally processed;Heterogeneous nuclear ribonucleoprotein A1-like 2	HNRNPA1;HNRNPA1L2	tr|F8W6I7|F8W6I7_HUMAN Heterogeneous nuclear ribonucleoprotein A1 OS=Homo sapiens OX=9606 GN=HNRNPA1 PE=1 SV=2;sp|P09651-3|ROA1_HUMAN Isoform 2 of Heterogeneous nuclear ribonucleoprotein A1 OS=Homo sapiens OX=9606 GN=HNRNPA1;sp|P09651-2|ROA1_HUMAN Isoform	11	10	10	10	10	9	10	9	9	10	9	9	8	9	8	8	9	10	10	10	9	10	9	9	10	9	9	8	9	8	8	9	10	10	10	9	10	9	9	10	9	9
F8W726;Q14157-4;Q14157-1;Q14157-3;Q14157;Q14157-5;Q5VU77;Q5VU79;Q5VU78;Q5VU81;Q5VU80;H0Y5H6;H7C2T8	F8W726;Q14157-4;Q14157-1;Q14157-3;Q14157;Q14157-5;Q5VU77	15;15;15;15;15;15;9;7;7;6;6;1;1	15;15;15;15;15;15;9;7;7;6;6;1;1	15;15;15;15;15;15;9;7;7;6;6;1;1	Ubiquitin-associated protein 2-like	UBAP2L	tr|F8W726|F8W726_HUMAN Ubiquitin-associated protein 2-like OS=Homo sapiens OX=9606 GN=UBAP2L PE=1 SV=2;sp|Q14157-4|UBP2L_HUMAN Isoform 4 of Ubiquitin-associated protein 2-like OS=Homo sapiens OX=9606 GN=UBAP2L;sp|Q14157-1|UBP2L_HUMAN Isoform 2 of Ubiquitin	13	15	15	15	10	12	12	14	12	12	14	12	13	13	12	13	12	12	12	10	12	12	14	12	12	14	12	13	13	12	13	12	12	12	10	12	12	14	12	12	14	12
F8W776;Q9H9S3-2;Q9H9S3-3;Q9H9S3;H7C1S8	F8W776;Q9H9S3-2;Q9H9S3-3;Q9H9S3	3;3;3;3;1	1;1;1;1;1	1;1;1;1;1	Protein transport protein Sec61 subunit alpha isoform 2	SEC61A2	tr|F8W776|F8W776_HUMAN Protein transport protein Sec61 subunit alpha isoform 2 OS=Homo sapiens OX=9606 GN=SEC61A2 PE=1 SV=1;sp|Q9H9S3-2|S61A2_HUMAN Isoform 2 of Protein transport protein Sec61 subunit alpha isoform 2 OS=Homo sapiens OX=9606 GN=SEC61A2;sp|Q	5	3	1	1	3	2	3	3	2	3	1	2	2	3	1	3	3	3	2	1	0	1	1	1	1	0	0	0	1	0	1	1	1	0	1	0	1	1	1	1	0	0
F8W785;O00461	F8W785;O00461	3;3	3;3	3;3	Golgi integral membrane protein 4	GOLIM4	tr|F8W785|F8W785_HUMAN Golgi integral membrane protein 4 OS=Homo sapiens OX=9606 GN=GOLIM4 PE=1 SV=1;sp|O00461|GOLI4_HUMAN Golgi integral membrane protein 4 OS=Homo sapiens OX=9606 GN=GOLIM4 PE=1 SV=1	2	3	3	3	3	2	3	3	2	3	2	2	2	3	2	3	2	2	2	3	2	3	3	2	3	2	2	2	3	2	3	2	2	2	3	2	3	3	2	3	2	2
Q96A26;F8W7Q4;E9PH05	Q96A26;F8W7Q4;E9PH05	2;2;1	2;2;1	2;2;1	Protein FAM162A	FAM162A	sp|Q96A26|F162A_HUMAN Protein FAM162A OS=Homo sapiens OX=9606 GN=FAM162A PE=1 SV=2;tr|F8W7Q4|F8W7Q4_HUMAN Protein FAM162A OS=Homo sapiens OX=9606 GN=FAM162A PE=1 SV=1;tr|E9PH05|E9PH05_HUMAN Protein FAM162A OS=Homo sapiens OX=9606 GN=FAM162A PE=1 SV=1	3	2	2	2	2	2	2	2	2	2	2	2	2	2	2	2	2	2	2	2	2	2	2	2	2	2	2	2	2	2	2	2	2	2	2	2	2	2	2	2	2	2
F8W7U8;P49959-2;P49959;P49959-3;F5GXT0;F5H742;F5H256	F8W7U8;P49959-2;P49959;P49959-3	8;8;8;8;3;2;2	8;8;8;8;3;2;2	8;8;8;8;3;2;2	Double-strand break repair protein MRE11A	MRE11A	tr|F8W7U8|F8W7U8_HUMAN Double-strand break repair protein MRE11 OS=Homo sapiens OX=9606 GN=MRE11 PE=1 SV=1;sp|P49959-2|MRE11_HUMAN Isoform 2 of Double-strand break repair protein MRE11 OS=Homo sapiens OX=9606 GN=MRE11;sp|P49959|MRE11_HUMAN Double-strand br	7	8	8	8	7	7	7	7	5	8	6	7	7	6	7	7	5	5	6	7	7	7	7	5	8	6	7	7	6	7	7	5	5	6	7	7	7	7	5	8	6	7
F8W8D3;Q14493;H7C4H8;H0YAE8;E7EUV9;Q14493-2	F8W8D3;Q14493;H7C4H8;H0YAE8;E7EUV9	3;3;2;2;2;1	3;3;2;2;2;1	3;3;2;2;2;1	Histone RNA hairpin-binding protein	SLBP	tr|F8W8D3|F8W8D3_HUMAN Histone RNA hairpin-binding protein OS=Homo sapiens OX=9606 GN=SLBP PE=1 SV=1;sp|Q14493|SLBP_HUMAN Histone RNA hairpin-binding protein OS=Homo sapiens OX=9606 GN=SLBP PE=1 SV=1;tr|H7C4H8|H7C4H8_HUMAN Histone RNA hairpin-binding prote	6	3	3	3	3	1	2	2	2	2	2	2	3	3	2	2	3	3	2	3	1	2	2	2	2	2	2	3	3	2	2	3	3	2	3	1	2	2	2	2	2	2
F8W914;Q9NQC3-2;Q9NQC3-5;Q9NQC3;H7C106;Q9NQC3-3;Q9NQC3-4;Q9NQC3-6;A0A0U1RQR6	F8W914;Q9NQC3-2;Q9NQC3-5;Q9NQC3;H7C106;Q9NQC3-3;Q9NQC3-4;Q9NQC3-6;A0A0U1RQR6	4;4;4;4;3;3;3;3;2	4;4;4;4;3;3;3;3;2	4;4;4;4;3;3;3;3;2	Reticulon;Reticulon-4	RTN4	tr|F8W914|F8W914_HUMAN Reticulon OS=Homo sapiens OX=9606 GN=RTN4 PE=1 SV=1;sp|Q9NQC3-2|RTN4_HUMAN Isoform 2 of Reticulon-4 OS=Homo sapiens OX=9606 GN=RTN4;sp|Q9NQC3-5|RTN4_HUMAN Isoform 5 of Reticulon-4 OS=Homo sapiens OX=9606 GN=RTN4;sp|Q9NQC3|RTN4_HUMAN	9	4	4	4	3	3	3	3	3	3	4	4	3	2	2	3	3	3	3	3	3	3	3	3	3	4	4	3	2	2	3	3	3	3	3	3	3	3	3	3	4	4
F8W9S7;Q14C86-3;Q14C86-4;Q14C86-5;Q14C86-2;Q14C86;Q14C86-6;B4DGD8;C9IZ08;B0QZ65;C9IZX9;H0Y4E7;H0Y7I9;A0A0A0MQV8	F8W9S7;Q14C86-3;Q14C86-4;Q14C86-5;Q14C86-2;Q14C86;Q14C86-6	13;13;13;13;13;13;13;6;6;5;3;2;2;1	13;13;13;13;13;13;13;6;6;5;3;2;2;1	13;13;13;13;13;13;13;6;6;5;3;2;2;1	GTPase-activating protein and VPS9 domain-containing protein 1	GAPVD1	tr|F8W9S7|F8W9S7_HUMAN GTPase-activating protein and VPS9 domain-containing protein 1 OS=Homo sapiens OX=9606 GN=GAPVD1 PE=1 SV=1;sp|Q14C86-3|GAPD1_HUMAN Isoform 3 of GTPase-activating protein and VPS9 domain-containing protein 1 OS=Homo sapiens OX=9606 GN	14	13	13	13	7	10	10	10	10	10	11	11	9	7	9	9	10	10	9	7	10	10	10	10	10	11	11	9	7	9	9	10	10	9	7	10	10	10	10	10	11	11
H0Y5T1;F8WA11;Q7Z460-2;Q7Z460-4;Q7Z460-5;Q7Z460-3;Q7Z460;C9JP76;C9J151	H0Y5T1;F8WA11;Q7Z460-2;Q7Z460-4;Q7Z460-5;Q7Z460-3;Q7Z460	5;5;5;5;5;5;5;1;1	1;1;1;1;1;1;1;1;1	1;1;1;1;1;1;1;1;1	CLIP-associating protein 1	CLASP1	tr|H0Y5T1|H0Y5T1_HUMAN CLIP-associating protein 1 (Fragment) OS=Homo sapiens OX=9606 GN=CLASP1 PE=1 SV=2;tr|F8WA11|F8WA11_HUMAN CLIP-associating protein 1 OS=Homo sapiens OX=9606 GN=CLASP1 PE=1 SV=2;sp|Q7Z460-2|CLAP1_HUMAN Isoform 2 of CLIP-associating pro	9	5	1	1	5	5	5	4	4	5	5	4	4	4	4	4	5	4	4	1	1	1	1	1	1	1	1	1	1	1	1	1	1	1	1	1	1	1	1	1	1	1
Q8NEC6;H0YDX3;F8WA39;Q13613-2;Q13613;F8W764;F8W8S8;E9PIH9;H7BZJ1;H7C406;E9PPP8	Q8NEC6;H0YDX3;F8WA39;Q13613-2;Q13613;F8W764;F8W8S8;E9PIH9	3;3;3;3;3;2;2;2;1;1;1	3;3;3;3;3;2;2;2;1;1;1	3;3;3;3;3;2;2;2;1;1;1	Myotubularin-related protein 1	MTMR1	tr|Q8NEC6|Q8NEC6_HUMAN MTMR1 protein OS=Homo sapiens OX=9606 GN=MTMR1 PE=1 SV=1;tr|H0YDX3|H0YDX3_HUMAN Myotubularin-related protein 1 (Fragment) OS=Homo sapiens OX=9606 GN=MTMR1 PE=1 SV=1;tr|F8WA39|F8WA39_HUMAN Myotubularin-related protein 1 OS=Homo sapien	11	3	3	3	2	2	2	2	2	3	2	3	2	2	1	3	2	1	1	2	2	2	2	2	3	2	3	2	2	1	3	2	1	1	2	2	2	2	2	3	2	3
K7ENK9;K7EKX0;J3QRU4;F8WCA0;L7N2F9;Q15836;P63027	K7ENK9;K7EKX0;J3QRU4;F8WCA0;L7N2F9;Q15836;P63027	2;2;2;2;2;2;2	2;2;2;2;2;2;2	2;2;2;2;2;2;2	Vesicle-associated membrane protein 3;Vesicle-associated membrane protein 2	VAMP2;VAMP3	tr|K7ENK9|K7ENK9_HUMAN Vesicle-associated membrane protein 2 OS=Homo sapiens OX=9606 GN=VAMP2 PE=4 SV=1;tr|K7EKX0|K7EKX0_HUMAN Vesicle-associated membrane protein 3 OS=Homo sapiens OX=9606 GN=VAMP3 PE=4 SV=1;tr|J3QRU4|J3QRU4_HUMAN Vesicle-associated membra	7	2	2	2	1	2	1	2	2	1	2	1	1	1	1	2	1	1	1	1	2	1	2	2	1	2	1	1	1	1	2	1	1	1	1	2	1	2	2	1	2	1
F8WCT1;Q66PJ3-2;F5GYV5;A0A0C4DH18;Q66PJ3-5	F8WCT1;Q66PJ3-2;F5GYV5;A0A0C4DH18;Q66PJ3-5	6;6;5;4;4	1;1;1;1;1	1;1;1;1;1	ADP-ribosylation factor-like protein 6-interacting protein 4	ARL6IP4	tr|F8WCT1|F8WCT1_HUMAN ADP-ribosylation factor-like protein 6-interacting protein 4 OS=Homo sapiens OX=9606 GN=ARL6IP4 PE=1 SV=1;sp|Q66PJ3-2|AR6P4_HUMAN Isoform 2 of ADP-ribosylation factor-like protein 6-interacting protein 4 OS=Homo sapiens OX=9606 GN=AR	5	6	1	1	4	5	4	5	4	5	5	5	6	6	5	4	5	4	6	0	0	0	0	0	0	0	0	1	1	0	0	0	0	1	0	0	0	0	0	0	0	0
F8WF48;Q99442;F8WCJ7	F8WF48;Q99442;F8WCJ7	2;2;1	2;2;1	2;2;1	Translocation protein SEC62	SEC62	tr|F8WF48|F8WF48_HUMAN Translocation protein SEC62 OS=Homo sapiens OX=9606 GN=SEC62 PE=1 SV=1;sp|Q99442|SEC62_HUMAN Translocation protein SEC62 OS=Homo sapiens OX=9606 GN=SEC62 PE=1 SV=1;tr|F8WCJ7|F8WCJ7_HUMAN Translocation protein SEC62 OS=Homo sapiens OX	3	2	2	2	2	2	2	2	1	1	1	1	1	1	1	1	1	2	1	2	2	2	2	1	1	1	1	1	1	1	1	1	2	1	2	2	2	2	1	1	1	1
F8WJN3;Q16630-3;Q16630;Q16630-2;F8W084	F8WJN3;Q16630-3;Q16630;Q16630-2	10;10;10;10;1	10;10;10;10;1	10;10;10;10;1	Cleavage and polyadenylation specificity factor subunit 6	CPSF6	tr|F8WJN3|F8WJN3_HUMAN Cleavage and polyadenylation-specificity factor subunit 6 OS=Homo sapiens OX=9606 GN=CPSF6 PE=1 SV=1;sp|Q16630-3|CPSF6_HUMAN Isoform 3 of Cleavage and polyadenylation specificity factor subunit 6 OS=Homo sapiens OX=9606 GN=CPSF6;sp|Q	5	10	10	10	7	9	8	9	9	9	9	9	8	9	8	10	9	8	9	7	9	8	9	9	9	9	9	8	9	8	10	9	8	9	7	9	8	9	9	9	9	9
G3V0I5;P49821-2;P49821;B4DE93;E9PLC6;E9PQP1;E9PMX3;H0YE81;E9PJL9;E9PPR0;E9PPS5;E9PPD6;H0YD04	G3V0I5;P49821-2;P49821;B4DE93	14;14;14;11;6;6;6;5;4;4;3;2;1	14;14;14;11;6;6;6;5;4;4;3;2;1	14;14;14;11;6;6;6;5;4;4;3;2;1	NADH dehydrogenase [ubiquinone] flavoprotein 1, mitochondrial	NDUFV1	tr|G3V0I5|G3V0I5_HUMAN NADH dehydrogenase [ubiquinone] flavoprotein 1, mitochondrial OS=Homo sapiens OX=9606 GN=NDUFV1 PE=1 SV=1;sp|P49821-2|NDUV1_HUMAN Isoform 2 of NADH dehydrogenase [ubiquinone] flavoprotein 1, mitochondrial OS=Homo sapiens OX=9606 GN=N	13	14	14	14	7	8	9	11	11	9	10	9	10	9	8	12	8	10	8	7	8	9	11	11	9	10	9	10	9	8	12	8	10	8	7	8	9	11	11	9	10	9
G3V126;Q9UI12-2;Q9UI12;E5RG49;E5RHH0	G3V126;Q9UI12-2;Q9UI12	3;3;3;1;1	3;3;3;1;1	3;3;3;1;1	V-type proton ATPase subunit H	ATP6V1H	tr|G3V126|G3V126_HUMAN V-type proton ATPase subunit H OS=Homo sapiens OX=9606 GN=ATP6V1H PE=1 SV=1;sp|Q9UI12-2|VATH_HUMAN Isoform 2 of V-type proton ATPase subunit H OS=Homo sapiens OX=9606 GN=ATP6V1H;sp|Q9UI12|VATH_HUMAN V-type proton ATPase subunit H OS=	5	3	3	3	1	1	1	2	1	2	1	1	1	2	0	2	1	3	2	1	1	1	2	1	2	1	1	1	2	0	2	1	3	2	1	1	1	2	1	2	1	1
G3V198;Q12769;E9PR16;Q12769-2;Q12769-3;E9PSI3	G3V198;Q12769;E9PR16	12;12;11;3;3;2	12;12;11;3;3;2	12;12;11;3;3;2	Nuclear pore complex protein Nup160	NUP160	tr|G3V198|G3V198_HUMAN Nuclear pore complex protein Nup160 (Fragment) OS=Homo sapiens OX=9606 GN=NUP160 PE=1 SV=2;sp|Q12769|NU160_HUMAN Nuclear pore complex protein Nup160 OS=Homo sapiens OX=9606 GN=NUP160 PE=1 SV=3;tr|E9PR16|E9PR16_HUMAN Nuclear pore comp	6	12	12	12	7	6	9	7	9	10	10	7	8	5	8	7	7	9	4	7	6	9	7	9	10	10	7	8	5	8	7	7	9	4	7	6	9	7	9	10	10	7
G3V1B8;H0YEB6;O60232;E9PN57;H0YEK1	G3V1B8;H0YEB6;O60232	5;5;5;1;1	5;5;5;1;1	5;5;5;1;1	Sjoegren syndrome/scleroderma autoantigen 1	SSSCA1	tr|G3V1B8|G3V1B8_HUMAN Sjoegren syndrome/scleroderma autoantigen 1 OS=Homo sapiens OX=9606 GN=SSSCA1 PE=1 SV=1;tr|H0YEB6|H0YEB6_HUMAN Sjoegren syndrome/scleroderma autoantigen 1 (Fragment) OS=Homo sapiens OX=9606 GN=SSSCA1 PE=1 SV=1;sp|O60232|SSA27_HUMAN S	5	5	5	5	2	3	2	3	1	4	3	4	4	3	2	2	3	2	3	2	3	2	3	1	4	3	4	4	3	2	2	3	2	3	2	3	2	3	1	4	3	4
H7C308;G3V1P5;Q96RN5-3;Q96RN5-2;Q96RN5	H7C308;G3V1P5;Q96RN5-3;Q96RN5-2;Q96RN5	1;1;1;1;1	1;1;1;1;1	1;1;1;1;1	Mediator of RNA polymerase II transcription subunit 15	MED15	tr|H7C308|H7C308_HUMAN Mediator of RNA polymerase II transcription subunit 15 (Fragment) OS=Homo sapiens OX=9606 GN=MED15 PE=1 SV=1;tr|G3V1P5|G3V1P5_HUMAN Mediator of RNA polymerase II transcription subunit 15 OS=Homo sapiens OX=9606 GN=MED15 PE=1 SV=1;sp|	5	1	1	1	1	1	1	1	1	1	1	1	1	1	1	1	1	1	1	1	1	1	1	1	1	1	1	1	1	1	1	1	1	1	1	1	1	1	1	1	1	1
G3V203;H0YHA7;J3QQ67;Q07020-2;Q07020;F8VUA6;F8VYV2;A0A075B7A0	G3V203;H0YHA7;J3QQ67;Q07020-2;Q07020;F8VUA6;F8VYV2;A0A075B7A0	4;4;4;4;4;3;2;2	4;4;4;4;4;3;2;2	4;4;4;4;4;3;2;2	60S ribosomal protein L18	RPL18	tr|G3V203|G3V203_HUMAN 60S ribosomal protein L18 OS=Homo sapiens OX=9606 GN=RPL18 PE=1 SV=1;tr|H0YHA7|H0YHA7_HUMAN 60S ribosomal protein L18 (Fragment) OS=Homo sapiens OX=9606 GN=RPL18 PE=1 SV=1;tr|J3QQ67|J3QQ67_HUMAN 60S ribosomal protein L18 (Fragment) O	8	4	4	4	4	4	4	4	3	3	3	3	3	3	3	3	3	3	2	4	4	4	4	3	3	3	3	3	3	3	3	3	3	2	4	4	4	4	3	3	3	3
H0YJ55;H0YJS0;G3V559;G3V2S6;Q9Y5K8	H0YJ55;H0YJS0;G3V559;G3V2S6;Q9Y5K8	1;1;1;1;1	1;1;1;1;1	1;1;1;1;1	V-type proton ATPase subunit D	ATP6V1D	tr|H0YJ55|H0YJ55_HUMAN V-type proton ATPase subunit D (Fragment) OS=Homo sapiens OX=9606 GN=ATP6V1D PE=1 SV=1;tr|H0YJS0|H0YJS0_HUMAN V-type proton ATPase subunit D (Fragment) OS=Homo sapiens OX=9606 GN=ATP6V1D PE=1 SV=1;tr|G3V559|G3V559_HUMAN V-type proton	5	1	1	1	1	0	0	0	1	1	0	1	0	1	1	0	1	0	0	1	0	0	0	1	1	0	1	0	1	1	0	1	0	0	1	0	0	0	1	1	0	1
G3V4P5;G3V3Z4;G3V2T4;G3V4E4;Q99538-3;Q99538-2;Q99538	G3V4P5;G3V3Z4;G3V2T4;G3V4E4;Q99538-3;Q99538-2;Q99538	1;1;1;1;1;1;1	1;1;1;1;1;1;1	1;1;1;1;1;1;1	Legumain	LGMN	tr|G3V4P5|G3V4P5_HUMAN Legumain (Fragment) OS=Homo sapiens OX=9606 GN=LGMN PE=1 SV=1;tr|G3V3Z4|G3V3Z4_HUMAN Legumain OS=Homo sapiens OX=9606 GN=LGMN PE=1 SV=1;tr|G3V2T4|G3V2T4_HUMAN Legumain (Fragment) OS=Homo sapiens OX=9606 GN=LGMN PE=1 SV=1;tr|G3V4E4|G3	7	1	1	1	1	1	1	1	1	1	1	1	1	1	1	1	1	1	1	1	1	1	1	1	1	1	1	1	1	1	1	1	1	1	1	1	1	1	1	1	1	1
G3V5B3;G3V3E6;Q96HE7	G3V5B3;G3V3E6;Q96HE7	1;1;1	1;1;1	1;1;1	ERO1-like protein alpha	ERO1L	tr|G3V5B3|G3V5B3_HUMAN ERO1-like protein alpha (Fragment) OS=Homo sapiens OX=9606 GN=ERO1A PE=1 SV=1;tr|G3V3E6|G3V3E6_HUMAN ERO1-like protein alpha OS=Homo sapiens OX=9606 GN=ERO1A PE=1 SV=1;sp|Q96HE7|ERO1A_HUMAN ERO1-like protein alpha OS=Homo sapiens OX=	3	1	1	1	0	0	0	0	0	0	0	0	0	0	0	0	1	0	0	0	0	0	0	0	0	0	0	0	0	0	0	1	0	0	0	0	0	0	0	0	0	0
G3V3G9;Q5TAQ9;Q5TAQ8;V9GY54;Q5TAQ9-2;A6NGE4;P0C7V8	G3V3G9;Q5TAQ9;Q5TAQ8;V9GY54;Q5TAQ9-2	4;4;3;3;3;1;1	4;4;3;3;3;1;1	4;4;3;3;3;1;1	DDB1- and CUL4-associated factor 8	DCAF8	tr|G3V3G9|G3V3G9_HUMAN Uncharacterized protein OS=Homo sapiens OX=9606 PE=4 SV=1;sp|Q5TAQ9|DCAF8_HUMAN DDB1- and CUL4-associated factor 8 OS=Homo sapiens OX=9606 GN=DCAF8 PE=1 SV=1;tr|Q5TAQ8|Q5TAQ8_HUMAN DDB1- and CUL4-associated factor 8 (Fragment) OS=Hom	7	4	4	4	2	3	2	0	1	2	0	2	1	2	3	2	3	2	2	2	3	2	0	1	2	0	2	1	2	3	2	3	2	2	2	3	2	0	1	2	0	2
G3V3M6;P27695;G3V3C7;G3V5Q1;A0A0C4DGK8;G3V5M0;G3V359;H7C4A8;G3V5D9;G3V3Y6	G3V3M6;P27695;G3V3C7;G3V5Q1;A0A0C4DGK8;G3V5M0;G3V359;H7C4A8;G3V5D9	8;8;7;7;6;6;6;5;4;1	8;8;7;7;6;6;6;5;4;1	8;8;7;7;6;6;6;5;4;1	DNA-(apurinic or apyrimidinic site) lyase;DNA-(apurinic or apyrimidinic site) lyase, mitochondrial	APEX1	tr|G3V3M6|G3V3M6_HUMAN DNA-(apurinic or apyrimidinic site) lyase (Fragment) OS=Homo sapiens OX=9606 GN=APEX1 PE=1 SV=1;sp|P27695|APEX1_HUMAN DNA-(apurinic or apyrimidinic site) lyase OS=Homo sapiens OX=9606 GN=APEX1 PE=1 SV=2;tr|G3V3C7|G3V3C7_HUMAN DNA-(ap	10	8	8	8	7	6	4	5	5	5	7	6	6	6	6	6	6	6	7	7	6	4	5	5	5	7	6	6	6	6	6	6	6	7	7	6	4	5	5	5	7	6
G3V3Q2;O43542	G3V3Q2;O43542	1;1	1;1	1;1	DNA repair protein XRCC3	XRCC3	tr|G3V3Q2|G3V3Q2_HUMAN DNA repair protein XRCC3 OS=Homo sapiens OX=9606 GN=XRCC3 PE=1 SV=1;sp|O43542|XRCC3_HUMAN DNA repair protein XRCC3 OS=Homo sapiens OX=9606 GN=XRCC3 PE=1 SV=1	2	1	1	1	0	1	1	0	0	0	0	0	0	1	1	0	1	1	1	0	1	1	0	0	0	0	0	0	1	1	0	1	1	1	0	1	1	0	0	0	0	0
G3V4F7;P61011-2;P61011	G3V4F7;P61011-2;P61011	4;4;4	4;4;4	4;4;4	Signal recognition particle 54 kDa protein	SRP54	tr|G3V4F7|G3V4F7_HUMAN Signal recognition particle 54 kDa protein OS=Homo sapiens OX=9606 GN=SRP54 PE=1 SV=1;sp|P61011-2|SRP54_HUMAN Isoform 2 of Signal recognition particle 54 kDa protein OS=Homo sapiens OX=9606 GN=SRP54;sp|P61011|SRP54_HUMAN Signal recog	3	4	4	4	3	3	3	3	3	3	4	4	3	2	3	3	3	2	1	3	3	3	3	3	3	4	4	3	2	3	3	3	2	1	3	3	3	3	3	3	4	4
G3V4X8;Q13573;G3V3A4	G3V4X8;Q13573;G3V3A4	4;4;3	4;4;3	4;4;3	SNW domain-containing protein 1	SNW1	tr|G3V4X8|G3V4X8_HUMAN SNW domain-containing protein 1 OS=Homo sapiens OX=9606 GN=SNW1 PE=1 SV=1;sp|Q13573|SNW1_HUMAN SNW domain-containing protein 1 OS=Homo sapiens OX=9606 GN=SNW1 PE=1 SV=1;tr|G3V3A4|G3V3A4_HUMAN SNW domain-containing protein 1 OS=Homo s	3	4	4	4	4	3	3	3	4	3	3	2	3	2	2	3	1	1	1	4	3	3	3	4	3	3	2	3	2	2	3	1	1	1	4	3	3	3	4	3	3	2
G3V599;O15320-9;O15320-8;O15320-6;O15320-7;O15320-2;O15320-4;O15320-3;O15320-10;O15320;O15320-5;Q96PC5	G3V599;O15320-9;O15320-8;O15320-6;O15320-7;O15320-2;O15320-4;O15320-3;O15320-10;O15320;O15320-5;Q96PC5	1;1;1;1;1;1;1;1;1;1;1;1	1;1;1;1;1;1;1;1;1;1;1;1	1;1;1;1;1;1;1;1;1;1;1;1	cTAGE family member 5;Melanoma inhibitory activity protein 2	CTAGE5;MIA2	tr|G3V599|G3V599_HUMAN Endoplasmic reticulum export factor CTAGE5 OS=Homo sapiens OX=9606 GN=CTAGE5 PE=4 SV=1;sp|O15320-9|CTGE5_HUMAN Isoform 10 of Endoplasmic reticulum export factor CTAGE5 OS=Homo sapiens OX=9606 GN=CTAGE5;sp|O15320-8|CTGE5_HUMAN Isoform	12	1	1	1	0	0	1	1	1	1	1	0	0	1	0	1	1	1	1	0	0	1	1	1	1	1	0	0	1	0	1	1	1	1	0	0	1	1	1	1	1	0
J3KMW2;G3V5I2;Q9UEU0	J3KMW2;G3V5I2;Q9UEU0	1;1;1	1;1;1	1;1;1	Vesicle transport through interaction with t-SNAREs homolog 1B	VTI1B	tr|J3KMW2|J3KMW2_HUMAN Vesicle transport through interaction with t-SNAREs homolog 1B OS=Homo sapiens OX=9606 GN=VTI1B PE=1 SV=1;tr|G3V5I2|G3V5I2_HUMAN Vesicle transport through interaction with t-SNAREs homolog 1B OS=Homo sapiens OX=9606 GN=VTI1B PE=1 SV=	3	1	1	1	1	0	0	0	0	0	0	0	0	0	1	0	0	0	0	1	0	0	0	0	0	0	0	0	0	1	0	0	0	0	1	0	0	0	0	0	0	0
G3V5T9;P24941;P24941-2	G3V5T9;P24941;P24941-2	4;4;3	2;2;1	2;2;1	Cyclin-dependent kinase 2	CDK2	tr|G3V5T9|G3V5T9_HUMAN Cyclin-dependent kinase 2, isoform CRA_c OS=Homo sapiens OX=9606 GN=CDK2 PE=1 SV=1;sp|P24941|CDK2_HUMAN Cyclin-dependent kinase 2 OS=Homo sapiens OX=9606 GN=CDK2 PE=1 SV=2;sp|P24941-2|CDK2_HUMAN Isoform 2 of Cyclin-dependent kinase 2	3	4	2	2	3	2	2	2	2	3	3	2	3	2	3	2	2	3	1	1	1	0	0	0	1	1	0	1	0	1	0	0	1	0	1	1	0	0	0	1	1	0
G3V5Z3;Q6IN85-2;Q6IN85;H0YIY8;Q6IN85-5;Q6IN85-4;Q5MIZ7-3;Q5MIZ7-2;Q5MIZ7;G3V5A2;G3V4R3;G3V231;H0YJN6	G3V5Z3;Q6IN85-2;Q6IN85;H0YIY8;Q6IN85-5	7;7;7;6;6;3;3;3;3;2;1;1;1	7;7;7;6;6;3;3;3;3;2;1;1;1	7;7;7;6;6;3;3;3;3;2;1;1;1	Serine/threonine-protein phosphatase 4 regulatory subunit 3A	SMEK1	tr|G3V5Z3|G3V5Z3_HUMAN Serine/threonine-protein phosphatase 4 regulatory subunit 3A OS=Homo sapiens OX=9606 GN=PPP4R3A PE=1 SV=1;sp|Q6IN85-2|P4R3A_HUMAN Isoform 2 of Serine/threonine-protein phosphatase 4 regulatory subunit 3A OS=Homo sapiens OX=9606 GN=PP	13	7	7	7	3	3	4	3	5	5	5	5	4	3	2	3	5	5	4	3	3	4	3	5	5	5	5	4	3	2	3	5	5	4	3	3	4	3	5	5	5	5
G3V5Z7;P60900;G3V295;P60900-2;G3V3I1;G3V3U4;P60900-3;G3V4S5;G3V2S7;H0YJC4	G3V5Z7;P60900;G3V295;P60900-2;G3V3I1	7;7;6;6;4;3;3;1;1;1	7;7;6;6;4;3;3;1;1;1	7;7;6;6;4;3;3;1;1;1	Proteasome subunit alpha type;Proteasome subunit alpha type-6	PSMA6	tr|G3V5Z7|G3V5Z7_HUMAN Proteasome subunit alpha type OS=Homo sapiens OX=9606 GN=PSMA6 PE=1 SV=1;sp|P60900|PSA6_HUMAN Proteasome subunit alpha type-6 OS=Homo sapiens OX=9606 GN=PSMA6 PE=1 SV=1;tr|G3V295|G3V295_HUMAN Proteasome subunit alpha type OS=Homo sap	10	7	7	7	6	7	6	6	7	6	6	7	6	5	7	7	7	7	7	6	7	6	6	7	6	6	7	6	5	7	7	7	7	7	6	7	6	6	7	6	6	7
G3XAG1;Q96ME7-2;Q96ME7-3;Q96ME7	G3XAG1;Q96ME7-2;Q96ME7-3;Q96ME7	3;3;3;3	3;3;3;3	3;3;3;3	Zinc finger protein 512	ZNF512	tr|G3XAG1|G3XAG1_HUMAN Zinc finger protein 512, isoform CRA_b OS=Homo sapiens OX=9606 GN=ZNF512 PE=1 SV=1;sp|Q96ME7-2|ZN512_HUMAN Isoform 2 of Zinc finger protein 512 OS=Homo sapiens OX=9606 GN=ZNF512;sp|Q96ME7-3|ZN512_HUMAN Isoform 3 of Zinc finger protei	4	3	3	3	3	3	3	2	1	1	1	1	2	0	2	1	3	3	3	3	3	3	2	1	1	1	1	2	0	2	1	3	3	3	3	3	3	2	1	1	1	1
P07942;G3XAI2;E7EPA6	P07942;G3XAI2;E7EPA6	3;3;2	3;3;2	3;3;2	Laminin subunit beta-1	LAMB1	sp|P07942|LAMB1_HUMAN Laminin subunit beta-1 OS=Homo sapiens OX=9606 GN=LAMB1 PE=1 SV=2;tr|G3XAI2|G3XAI2_HUMAN Laminin subunit beta-1 OS=Homo sapiens OX=9606 GN=LAMB1 PE=1 SV=1;tr|E7EPA6|E7EPA6_HUMAN Laminin subunit beta-1 OS=Homo sapiens OX=9606 GN=LAMB1	3	3	3	3	2	1	1	2	1	2	3	2	1	2	2	2	0	3	2	2	1	1	2	1	2	3	2	1	2	2	2	0	3	2	2	1	1	2	1	2	3	2
G3XAN4;Q15629-2;Q15629	G3XAN4;Q15629-2;Q15629	1;1;1	1;1;1	1;1;1	Translocating chain-associated membrane protein 1	TRAM1	tr|G3XAN4|G3XAN4_HUMAN Translocating chain-associated membrane protein 1 OS=Homo sapiens OX=9606 GN=TRAM1 PE=1 SV=1;sp|Q15629-2|TRAM1_HUMAN Isoform 2 of Translocating chain-associated membrane protein 1 OS=Homo sapiens OX=9606 GN=TRAM1;sp|Q15629|TRAM1_HUMA	3	1	1	1	1	1	0	0	1	1	1	1	0	0	1	1	1	1	1	1	1	0	0	1	1	1	1	0	0	1	1	1	1	1	1	1	0	0	1	1	1	1
P51784;G5E9A6;Q5JXD3	P51784;G5E9A6	10;10;1	10;10;1	9;9;1	Ubiquitin carboxyl-terminal hydrolase 11;Ubiquitin carboxyl-terminal hydrolase	USP11	sp|P51784|UBP11_HUMAN Ubiquitin carboxyl-terminal hydrolase 11 OS=Homo sapiens OX=9606 GN=USP11 PE=1 SV=3;tr|G5E9A6|G5E9A6_HUMAN Ubiquitin carboxyl-terminal hydrolase 11 OS=Homo sapiens OX=9606 GN=USP11 PE=1 SV=1	3	10	10	9	7	7	5	6	5	6	3	3	2	5	4	5	5	7	6	7	7	5	6	5	6	3	3	2	5	4	5	5	7	6	6	7	5	6	5	6	3	3
G5E9W7;G5E9V5;P82650;H7C5F2;H7C5H3;P82650-2;H7C5L9	G5E9W7;G5E9V5;P82650;H7C5F2;H7C5H3;P82650-2	10;10;10;5;5;5;3	10;10;10;5;5;5;3	10;10;10;5;5;5;3	28S ribosomal protein S22, mitochondrial	MRPS22	tr|G5E9W7|G5E9W7_HUMAN 28S ribosomal protein S22, mitochondrial OS=Homo sapiens OX=9606 GN=MRPS22 PE=1 SV=1;tr|G5E9V5|G5E9V5_HUMAN 28S ribosomal protein S22, mitochondrial OS=Homo sapiens OX=9606 GN=MRPS22 PE=1 SV=1;sp|P82650|RT22_HUMAN 28S ribosomal prote	7	10	10	10	7	9	8	6	6	8	9	7	7	8	8	6	9	8	8	7	9	8	6	6	8	9	7	7	8	8	6	9	8	8	7	9	8	6	6	8	9	7
G5EA31;P53992;P53992-2	G5EA31;P53992;P53992-2	3;3;2	3;3;2	3;3;2	Protein transport protein Sec24C	SEC24C	tr|G5EA31|G5EA31_HUMAN Protein transport protein Sec24C OS=Homo sapiens OX=9606 GN=SEC24C PE=1 SV=1;sp|P53992|SC24C_HUMAN Protein transport protein Sec24C OS=Homo sapiens OX=9606 GN=SEC24C PE=1 SV=3;sp|P53992-2|SC24C_HUMAN Isoform 2 of Protein transport pr	3	3	3	3	2	2	2	1	3	3	3	3	3	3	1	2	2	3	2	2	2	2	1	3	3	3	3	3	3	1	2	2	3	2	2	2	2	1	3	3	3	3
G5EA36;P30260;P30260-2;I3L328;I3L394;F6QPS0;I3L2Z8;I3L3H6	G5EA36;P30260;P30260-2	7;7;7;2;2;2;1;1	7;7;7;2;2;2;1;1	7;7;7;2;2;2;1;1	Cell division cycle protein 27 homolog	CDC27	tr|G5EA36|G5EA36_HUMAN Cell division cycle 27, isoform CRA_c OS=Homo sapiens OX=9606 GN=CDC27 PE=1 SV=1;sp|P30260|CDC27_HUMAN Cell division cycle protein 27 homolog OS=Homo sapiens OX=9606 GN=CDC27 PE=1 SV=2;sp|P30260-2|CDC27_HUMAN Isoform 2 of Cell divisi	8	7	7	7	3	5	4	3	5	4	3	5	4	3	3	5	2	4	4	3	5	4	3	5	4	3	5	4	3	3	5	2	4	4	3	5	4	3	5	4	3	5
P31943;G8JLB6;E9PCY7;D6RBM0;D6RIU0;D6RFM3;D6RIT2;D6RAM1;D6RJ04;D6RIH9;D6RDU3;D6R9T0;E7EQJ0;E5RGV0;H0YB39;E7EN40;H0YBD7;D6RDL0;E5RGH4;H0YBG7;D6RF17;D6R9D3;H0YAQ2;E5RJ94	P31943;G8JLB6;E9PCY7;D6RBM0;D6RIU0;D6RFM3;D6RIT2;D6RAM1;D6RJ04;D6RIH9;D6RDU3;D6R9T0	18;18;17;11;11;10;10;9;9;9;9;9;8;8;8;7;6;6;5;5;4;3;3;2	18;18;17;11;11;10;10;9;9;9;9;9;8;8;8;7;6;6;5;5;4;3;3;2	12;12;11;8;8;8;8;7;7;7;7;7;7;5;4;6;3;6;2;2;4;3;1;2	Heterogeneous nuclear ribonucleoprotein H;Heterogeneous nuclear ribonucleoprotein H, N-terminally processed	HNRNPH1	sp|P31943|HNRH1_HUMAN Heterogeneous nuclear ribonucleoprotein H OS=Homo sapiens OX=9606 GN=HNRNPH1 PE=1 SV=4;tr|G8JLB6|G8JLB6_HUMAN Heterogeneous nuclear ribonucleoprotein H OS=Homo sapiens OX=9606 GN=HNRNPH1 PE=1 SV=1;tr|E9PCY7|E9PCY7_HUMAN Heterogeneous	24	18	18	12	18	17	17	17	18	15	17	17	16	17	18	17	18	18	18	18	17	17	17	18	15	17	17	16	17	18	17	18	18	18	12	11	11	11	12	9	11	11
G8JLD5;O00429-4;O00429-5;O00429-3;O00429-2;O00429;O00429-8;O00429-6;H0YHY4;F8VR28;F8VYL3;B4DPZ9;F8W1W3;B4DDQ3;F8VZ52;O00429-7	G8JLD5;O00429-4;O00429-5;O00429-3;O00429-2;O00429;O00429-8;O00429-6;H0YHY4;F8VR28;F8VYL3;B4DPZ9;F8W1W3;B4DDQ3;F8VZ52;O00429-7	2;2;2;2;2;2;2;2;1;1;1;1;1;1;1;1	2;2;2;2;2;2;2;2;1;1;1;1;1;1;1;1	2;2;2;2;2;2;2;2;1;1;1;1;1;1;1;1	Dynamin-1-like protein	DNM1L	tr|G8JLD5|G8JLD5_HUMAN Dynamin-1-like protein OS=Homo sapiens OX=9606 GN=DNM1L PE=1 SV=1;sp|O00429-4|DNM1L_HUMAN Isoform 3 of Dynamin-1-like protein OS=Homo sapiens OX=9606 GN=DNM1L;sp|O00429-5|DNM1L_HUMAN Isoform 5 of Dynamin-1-like protein OS=Homo sapien	16	2	2	2	1	2	1	1	2	2	2	2	2	2	2	1	1	1	1	1	2	1	1	2	2	2	2	2	2	2	1	1	1	1	1	2	1	1	2	2	2	2
G9CGD6-3;A0A2Q2T6B6;G9CGD6;G9CGD6-2;Q8WWN9;Q8WWN9-2	G9CGD6-3;A0A2Q2T6B6;G9CGD6;G9CGD6-2;Q8WWN9;Q8WWN9-2	2;1;1;1;1;1	2;1;1;1;1;1	2;1;1;1;1;1	Interactor protein for cytohesin exchange factors 1	CNKSR3;IPCEF1	sp|G9CGD6-3|CNIPF_HUMAN Isoform CNK3-IPCEF1-3 of CNK3/IPCEF1 fusion protein OS=Homo sapiens OX=9606 GN=CNK3/IPCEF1;tr|A0A2Q2T6B6|A0A2Q2T6B6_HUMAN Interactor protein for cytohesin exchange factors 1 OS=Homo sapiens OX=9606 GN=IPCEF1 PE=1 SV=1;sp|G9CGD6|CNIP	6	2	2	2	1	1	2	2	1	1	1	0	2	1	1	2	2	2	2	1	1	2	2	1	1	1	0	2	1	1	2	2	2	2	1	1	2	2	1	1	1	0
X6RLT1;H0UI80;Q8IXH7-4;Q8IXH7	X6RLT1;H0UI80;Q8IXH7-4;Q8IXH7	3;3;3;3	3;3;3;3	3;3;3;3	Negative elongation factor C/D	NELFCD;TH1L	tr|X6RLT1|X6RLT1_HUMAN Negative elongation factor C/D (Fragment) OS=Homo sapiens OX=9606 GN=NELFCD PE=1 SV=1;tr|H0UI80|H0UI80_HUMAN Negative elongation factor C/D OS=Homo sapiens OX=9606 GN=NELFCD PE=1 SV=1;sp|Q8IXH7-4|NELFD_HUMAN Isoform NELF-D of Negativ	4	3	3	3	3	2	3	3	3	3	3	3	2	3	3	3	3	2	1	3	2	3	3	3	3	3	3	2	3	3	3	3	2	1	3	2	3	3	3	3	3	3
H0Y2V6;Q5SW79-2;Q5SW79-3;Q5SW79	H0Y2V6;Q5SW79-2;Q5SW79-3;Q5SW79	4;4;4;4	4;4;4;4	4;4;4;4	Centrosomal protein of 170 kDa	CEP170	tr|H0Y2V6|H0Y2V6_HUMAN Centrosomal protein of 170 kDa (Fragment) OS=Homo sapiens OX=9606 GN=CEP170 PE=1 SV=1;sp|Q5SW79-2|CE170_HUMAN Isoform 2 of Centrosomal protein of 170 kDa OS=Homo sapiens OX=9606 GN=CEP170;sp|Q5SW79-3|CE170_HUMAN Isoform 3 of Centroso	4	4	4	4	3	3	2	3	3	3	3	3	2	3	2	2	2	3	3	3	3	2	3	3	3	3	3	2	3	2	2	2	3	3	3	3	2	3	3	3	3	3
H0Y2Y8;Q15942-2;Q15942;H7C3D3;C9JJK5	H0Y2Y8;Q15942-2;Q15942;H7C3D3	3;3;3;2;1	3;3;3;2;1	3;3;3;2;1	Zyxin	ZYX	tr|H0Y2Y8|H0Y2Y8_HUMAN Zyxin (Fragment) OS=Homo sapiens OX=9606 GN=ZYX PE=1 SV=1;sp|Q15942-2|ZYX_HUMAN Isoform 2 of Zyxin OS=Homo sapiens OX=9606 GN=ZYX;sp|Q15942|ZYX_HUMAN Zyxin OS=Homo sapiens OX=9606 GN=ZYX PE=1 SV=1;tr|H7C3D3|H7C3D3_HUMAN Zyxin (Fragme	5	3	3	3	1	2	3	2	1	2	2	1	2	1	1	3	1	1	2	1	2	3	2	1	2	2	1	2	1	1	3	1	1	2	1	2	3	2	1	2	2	1
H0Y360;Q01433-3;Q01433-5;Q01433-2;Q01433-4;Q01433;E9PIJ1;H0YCL9	H0Y360;Q01433-3;Q01433-5;Q01433-2;Q01433-4;Q01433;E9PIJ1;H0YCL9	2;2;2;2;2;2;1;1	2;2;2;2;2;2;1;1	2;2;2;2;2;2;1;1	AMP deaminase 2	AMPD2	tr|H0Y360|H0Y360_HUMAN AMP deaminase 2 (Fragment) OS=Homo sapiens OX=9606 GN=AMPD2 PE=1 SV=1;sp|Q01433-3|AMPD2_HUMAN Isoform Ex1A-3 of AMP deaminase 2 OS=Homo sapiens OX=9606 GN=AMPD2;sp|Q01433-5|AMPD2_HUMAN Isoform 5 of AMP deaminase 2 OS=Homo sapiens OX=	8	2	2	2	1	0	1	2	2	0	1	2	2	0	0	1	1	0	1	1	0	1	2	2	0	1	2	2	0	0	1	1	0	1	1	0	1	2	2	0	1	2
H0Y362;Q8NEW0	H0Y362;Q8NEW0	2;2	2;2	2;2	Zinc transporter 7	SLC30A7	tr|H0Y362|H0Y362_HUMAN Zinc transporter 7 (Fragment) OS=Homo sapiens OX=9606 GN=SLC30A7 PE=1 SV=2;sp|Q8NEW0|ZNT7_HUMAN Zinc transporter 7 OS=Homo sapiens OX=9606 GN=SLC30A7 PE=2 SV=1	2	2	2	2	1	2	1	2	1	1	2	2	2	2	2	2	2	2	2	1	2	1	2	1	1	2	2	2	2	2	2	2	2	2	1	2	1	2	1	1	2	2
Q5QPK2;H0Y368;O60762;Q5QPJ9	Q5QPK2;H0Y368;O60762	8;8;8;3	8;8;8;3	8;8;8;3	Dolichol-phosphate mannosyltransferase subunit 1	DPM1	tr|Q5QPK2|Q5QPK2_HUMAN Dolichol-phosphate mannosyltransferase subunit 1 OS=Homo sapiens OX=9606 GN=DPM1 PE=1 SV=1;tr|H0Y368|H0Y368_HUMAN Dolichol-phosphate mannosyltransferase subunit 1 (Fragment) OS=Homo sapiens OX=9606 GN=DPM1 PE=1 SV=1;sp|O60762|DPM1_HU	4	8	8	8	7	7	7	7	7	7	7	7	7	7	7	8	7	8	7	7	7	7	7	7	7	7	7	7	7	7	8	7	8	7	7	7	7	7	7	7	7	7
[truncated: 2,330 more rows]
[truncated: 120 more columns]

## Sheet: LFQIntensities
Protein.IDs	Protein.names	Gene.names	LFQ.intensity.S102A_1	LFQ.intensity.S102A_2	LFQ.intensity.S102A_3	LFQ.intensity.S102D_1	LFQ.intensity.S102D_2	LFQ.intensity.S102D_3	LFQ.intensity.Control_1	LFQ.intensity.Control_2	LFQ.intensity.Control_3	LFQ.intensity.S102P_1	LFQ.intensity.S102P_2	LFQ.intensity.S102P_3	LFQ.intensity.WT_1	LFQ.intensity.WT_2	LFQ.intensity.WT_3
[truncated: 2,941 more rows]

[truncated: 9 more sheets: Log2LFQIntensities, Log2_Imputation, t-test Cnt_WT, t-test Cnt_S102P, t-test Cnt_S102D, t-test Cnt_S102A, t-test WT_S102P, t-test WT_S102D, t-test WT_S102A]
