# Supplementary material for: Pathogenic mutations of human phosphorylation sites affect protein–protein interactions
Source: Nat Commun. 2024 Apr 11;15:3146. doi: 10.1038/s41467-024-46794-8 (PMC11009412; doi:10.1038/s41467-024-46794-8)
Supplement: Supplementary file 8 — Supplementary Data 5 [file 41467_2024_46794_MOESM8_ESM.xlsx]

## Sheet: readme
Sheet 2:	ProteinGroups table as generated by MaxQuant
Sheet 3: LFQIntensities	LFQ intensities extracted directly from the protein group data table. Data was filtered for contaminats, only identified by site, and identified by the reverse database
		The column names are as extracted from MaxQuant data table
		First row indicates the number of replicates, there were three replicates for each peptide pull down
		Second row indicates which peptide was used for the pull-down in that experiment
		Additionally:	Protein IDs		Contain information on protein and gene names of the prey proteins identified in the peptide pull-downs
			Majority protein IDs
			Protein names
			Gene names Columns
Sheet 4: Log2LFQ intensities	Similar to sheet 3. LFQ intensities were log2 transformed and filtered for minimun 2 valid values within replicates
Sheet 5: Log2LFQ_Imputed	Similar to sheet 4. The missing values in the Log2 transformed LFQ values were imputed
Sheet 6: Log2LFQ_ANOVA	Similar to sheet 5. An ANOVA test has been performed in this data table
		Contains two extra columns:		ANOVA Signficant		"+" indicates significance
				ANOVA q-value		FDR of 0.05
Sheet 7: ANOVA significant	Only ANOVA significant proteins from data table in sheet 6 were extracted
		The LFQ values were Z-scored for normalization
		Hiearchical clustering was performed
		Contains two extra columns		Cluster	Cluster numbers generated by Perseus
				Cluster Color	Refers to the colors used in the heatmap Figure 6

## Sheet: ProteinGroups
Protein IDs	Majority protein IDs	Peptide counts (all)	Peptide counts (razor+unique)	Peptide counts (unique)	Protein names	Gene names	Fasta headers	Number of proteins	Peptides	Razor + unique peptides	Unique peptides	Peptides 1_1	Peptides 1_10	Peptides 1_11	Peptides 1_12	Peptides 1_13	Peptides 1_14	Peptides 1_15	Peptides 1_16	Peptides 1_17	Peptides 1_18	Peptides 1_19	Peptides 1_2	Peptides 1_20	Peptides 1_3	Peptides 1_4	Peptides 1_5	Peptides 1_6	Peptides 1_7	Peptides 1_8	Peptides 1_9	Peptides 2_1	Peptides 2_10	Peptides 2_11	Peptides 2_12	Peptides 2_13	Peptides 2_14	Peptides 2_15	Peptides 2_16	Peptides 2_17	Peptides 2_18	Peptides 2_19	Peptides 2_2	Peptides 2_20	Peptides 2_3	Peptides 2_4	Peptides 2_5	Peptides 2_6	Peptides 2_7
H0Y9X3;A0A024QZ42;A0A087WZ38;O75340	H0Y9X3;A0A024QZ42;A0A087WZ38;O75340	1;1;1;1	1;1;1;1	1;1;1;1	Programmed cell death protein 6	PDCD6	tr|H0Y9X3|H0Y9X3_HUMAN Programmed cell death protein 6 (Fragment) OS=Homo sapiens OX=9606 GN=PDCD6 PE=1 SV=1;tr|A0A024QZ42|A0A024QZ42_HUMAN HCG1985580, isoform CRA_c OS=Homo sapiens OX=9606 GN=PDCD6 PE=1 SV=1;tr|A0A087WZ38|A0A087WZ38_HUMAN Programmed cell	4	1	1	1	0	0	0	0	0	0	0	0	0	1	1	0	0	0	0	0	0	0	0	0	0	0	1	1	0	0	0	0	0	1	1	0	0	0	0	0	0	0
A0A024QZP7;P06493;E5RIU6;A0A087WZZ9;K7ELV5;E7ESI2;G3V5T9;P24941;Q00526;G3V317;F8VXD2;A0A2R8YEB7;F8VYH9;F8VZZ0;F8VTV8;F8VWX7;F8VZ51;K7EJ83;A0A2R8Y644;H0YAZ9;Q9BVE2;E7EUK8;E5RGN0;A0A087X209;A0A087WZU2;A0A2R8YD28;F5H6Z0;A0A2R8YF61;A0A2R8Y7W5;J3QSD7;A0A2R8Y4Z0;P11802;Q00534;P50750;Q96Q40;O94921;Q07002;Q00536;Q00537;Q9NYV4;Q14004	A0A024QZP7;P06493;E5RIU6;A0A087WZZ9	10;10;6;6;2;2;2;2;2;1;1;1;1;1;1;1;1;1;1;1;1;1;1;1;1;1;1;1;1;1;1;1;1;1;1;1;1;1;1;1;1	10;10;6;6;2;2;2;2;2;1;1;1;1;1;1;1;1;1;1;1;1;1;1;1;1;1;1;1;1;1;1;1;1;1;1;1;1;1;1;1;1	9;9;5;5;1;1;1;1;1;1;0;0;0;0;0;0;0;0;0;0;0;0;0;0;0;0;0;0;0;0;0;0;0;0;0;0;0;0;0;0;0	Cyclin-dependent kinase 1	CDC2;CDK1	tr|A0A024QZP7|A0A024QZP7_HUMAN Cell division cycle 2, G1 to S and G2 to M, isoform CRA_a OS=Homo sapiens OX=9606 GN=CDK1 PE=1 SV=1;sp|P06493|CDK1_HUMAN Cyclin-dependent kinase 1 OS=Homo sapiens OX=9606 GN=CDK1 PE=1 SV=3;tr|E5RIU6|E5RIU6_HUMAN Cyclin-depend	41	10	10	9	6	2	3	2	1	0	1	1	3	0	3	6	5	4	3	3	3	5	4	5	4	2	7	3	2	3	2	2	1	1	4	7	5	1	1	5	6	4
A0A024R4M0;P46781;B5MCT8;C9JM19;F2Z3C0;A8MXK4	A0A024R4M0;P46781;B5MCT8;C9JM19	16;16;14;14;4;4	16;16;14;14;4;4	16;16;14;14;4;4	40S ribosomal protein S9	RPS9	tr|A0A024R4M0|A0A024R4M0_HUMAN 40S ribosomal protein S9 OS=Homo sapiens OX=9606 GN=RPS9 PE=1 SV=1;sp|P46781|RS9_HUMAN 40S ribosomal protein S9 OS=Homo sapiens OX=9606 GN=RPS9 PE=1 SV=3;tr|B5MCT8|B5MCT8_HUMAN 40S ribosomal protein S9 OS=Homo sapiens OX=9606	6	16	16	16	14	10	11	8	11	9	10	9	12	6	10	10	12	7	6	7	14	12	9	8	9	9	15	10	14	13	11	8	12	4	5	13	12	6	5	7	13	11
A0A075B6E5;Q9UI08	A0A075B6E5	12;1	1;0	1;0		ENAH	tr|A0A075B6E5|A0A075B6E5_HUMAN Protein enabled homolog (Fragment) OS=Homo sapiens OX=9606 GN=ENAH PE=1 SV=2	2	12	1	1	7	3	8	6	6	8	4	8	3	7	7	8	5	6	5	8	6	5	6	6	3	3	7	5	8	7	3	3	3	6	3	5	6	4	3	5	7	4
A0A075B6F6;Q8TCT9;A0A0C4DGU3	A0A075B6F6;Q8TCT9;A0A0C4DGU3	2;2;1	2;2;1	2;2;1	Minor histocompatibility antigen H13	HM13	tr|A0A075B6F6|A0A075B6F6_HUMAN Minor histocompatibility antigen H13 (Fragment) OS=Homo sapiens OX=9606 GN=HM13 PE=1 SV=1;sp|Q8TCT9|HM13_HUMAN Minor histocompatibility antigen H13 OS=Homo sapiens OX=9606 GN=HM13 PE=1 SV=1;tr|A0A0C4DGU3|A0A0C4DGU3_HUMAN Mino	3	2	2	2	0	0	2	0	0	0	0	1	0	0	0	0	2	0	0	0	0	1	1	1	2	1	1	1	1	0	1	0	0	1	1	1	2	1	0	0	1	1
A0A087X0Q4;A2NJV5;A0A0A0MRZ7;A0A075B6S6;A0A075B6S2;A0A075B6P5;A0A087WW87;P06310;P01615;P01614	A0A087X0Q4;A2NJV5;A0A0A0MRZ7;A0A075B6S6;A0A075B6S2;A0A075B6P5;A0A087WW87;P06310;P01615;P01614	1;1;1;1;1;1;1;1;1;1	1;1;1;1;1;1;1;1;1;1	1;1;1;1;1;1;1;1;1;1	Ig kappa chain V-II region RPMI 6410;Ig kappa chain V-II region FR;Ig kappa chain V-II region Cum	IGKV2-40;IGKV A18;IGKV2D-26;IGKV2D-30;IGKV2D-29;IGKV2D-28	tr|A0A087X0Q4|A0A087X0Q4_HUMAN Immunoglobulin kappa variable 2-40 OS=Homo sapiens OX=9606 GN=IGKV2-40 PE=1 SV=1;sp|A2NJV5|KV229_HUMAN Immunoglobulin kappa variable 2-29 OS=Homo sapiens OX=9606 GN=IGKV2-29 PE=3 SV=2;sp|A0A0A0MRZ7|KVD26_HUMAN Immunoglobulin	10	1	1	1	0	1	1	0	1	1	1	1	1	0	0	0	1	0	0	0	0	1	0	1	1	0	0	0	1	0	1	0	1	0	0	0	0	1	0	0	0	1
A0A075B6Q0;P62834;F5H4H0;F5GYH7;F5H077;F5GWU8;F5H491;F5H0B7;F5H500;F5GYB5;F8WBC0	A0A075B6Q0;P62834;F5H4H0;F5GYH7;F5H077;F5GWU8;F5H491;F5H0B7;F5H500;F5GYB5;F8WBC0	4;4;3;3;3;3;3;3;3;3;2	1;1;0;0;0;0;0;0;0;0;0	1;1;0;0;0;0;0;0;0;0;0	Ras-related protein Rap-1A	RAP1A;RAP1B	tr|A0A075B6Q0|A0A075B6Q0_HUMAN Ras-related protein Rap-1A (Fragment) OS=Homo sapiens OX=9606 GN=RAP1A PE=1 SV=1;sp|P62834|RAP1A_HUMAN Ras-related protein Rap-1A OS=Homo sapiens OX=9606 GN=RAP1A PE=1 SV=1;tr|F5H4H0|F5H4H0_HUMAN Ras-related protein Rap-1b (F	11	4	1	1	2	2	3	3	2	3	3	3	3	0	1	1	3	1	1	1	1	2	3	3	3	3	2	2	2	2	2	3	3	0	0	2	3	2	3	3	3	2
A0A087WSW7;F6XU50;A0A0B4J1V9;Q9NRZ9;Q9NW36	A0A087WSW7;F6XU50;A0A0B4J1V9;Q9NRZ9	7;7;7;7;2	7;7;7;7;2	7;7;7;7;2	Lymphoid-specific helicase	HELLS	tr|A0A087WSW7|A0A087WSW7_HUMAN Helicase, lymphoid-specific, isoform CRA_d OS=Homo sapiens OX=9606 GN=HELLS PE=1 SV=1;tr|F6XU50|F6XU50_HUMAN Helicase, lymphoid-specific, isoform CRA_l OS=Homo sapiens OX=9606 GN=HELLS PE=1 SV=1;tr|A0A0B4J1V9|A0A0B4J1V9_HUMAN	5	7	7	7	2	0	2	0	0	0	1	2	1	0	1	1	1	0	0	0	0	1	0	1	4	0	4	0	0	2	0	0	2	0	0	2	2	0	0	0	1	2
A0A087WTA5;E7ERK9;Q9UI10	A0A087WTA5;E7ERK9;Q9UI10	1;1;1	1;1;1	1;1;1	Translation initiation factor eIF-2B subunit delta	EIF2B4	tr|A0A087WTA5|A0A087WTA5_HUMAN Translation initiation factor eIF-2B subunit delta OS=Homo sapiens OX=9606 GN=EIF2B4 PE=1 SV=1;tr|E7ERK9|E7ERK9_HUMAN Translation initiation factor eIF-2B subunit delta OS=Homo sapiens OX=9606 GN=EIF2B4 PE=1 SV=1;sp|Q9UI10|EI	3	1	1	1	0	0	1	0	0	0	0	0	0	0	0	1	1	0	0	0	0	0	0	0	1	0	1	0	0	0	0	0	0	0	0	1	1	0	0	0	0	0
F5H5N1;A0A087WXF6;A0A087WTI3;F5GXJ1;O75251	F5H5N1;A0A087WXF6;A0A087WTI3;F5GXJ1;O75251	1;1;1;1;1	1;1;1;1;1	1;1;1;1;1	NADH dehydrogenase [ubiquinone] iron-sulfur protein 7, mitochondrial	NDUFS7	tr|F5H5N1|F5H5N1_HUMAN NADH dehydrogenase [ubiquinone] iron-sulfur protein 7, mitochondrial OS=Homo sapiens OX=9606 GN=NDUFS7 PE=1 SV=1;tr|A0A087WXF6|A0A087WXF6_HUMAN NADH dehydrogenase [ubiquinone] iron-sulfur protein 7, mitochondrial OS=Homo sapiens OX=9	5	1	1	1	0	0	0	0	0	0	0	0	0	0	0	1	0	0	0	0	0	0	0	0	0	0	1	1	0	0	0	0	0	0	0	1	1	0	0	0	1	0
A0A087WTP3;Q92945;M0R0I5;M0QYH3;M0QXW7;M0QYG1;M0R0C6;M0R3J3	A0A087WTP3;Q92945;M0R0I5	13;13;7;3;2;1;1;1	13;13;7;3;2;1;1;1	13;13;7;3;2;1;1;1	Far upstream element-binding protein 2	KHSRP	tr|A0A087WTP3|A0A087WTP3_HUMAN Far upstream element-binding protein 2 OS=Homo sapiens OX=9606 GN=KHSRP PE=1 SV=1;sp|Q92945|FUBP2_HUMAN Far upstream element-binding protein 2 OS=Homo sapiens OX=9606 GN=KHSRP PE=1 SV=4;tr|M0R0I5|M0R0I5_HUMAN Far upstream ele	8	13	13	13	4	1	5	4	2	1	2	5	4	3	6	6	5	1	1	0	1	3	2	2	5	2	5	2	3	1	4	3	5	5	7	7	5	3	1	5	5	3
A0A087WTT1;E7EQV3;P11940;E7ERJ7;H0YAR2;E5RGH3;E5RH24;E5RJB9;H0YAP2;H0YB86;B1ANR0;Q4VXU2;Q9H361;Q13310;H0YEQ8;B1ANR1;H0YBN4;H0YEU6;H0Y5F5;Q96DU9	A0A087WTT1;E7EQV3;P11940;E7ERJ7;H0YAR2	5;5;5;4;3;2;2;2;2;2;2;2;2;2;1;1;1;1;1;1	5;5;5;4;3;2;2;2;2;2;2;2;2;2;1;1;1;1;1;1	5;5;5;4;3;2;2;2;2;2;2;2;2;2;1;1;1;1;1;1	Polyadenylate-binding protein;Polyadenylate-binding protein 1	PABPC1	tr|A0A087WTT1|A0A087WTT1_HUMAN Polyadenylate-binding protein OS=Homo sapiens OX=9606 GN=PABPC1 PE=1 SV=1;tr|E7EQV3|E7EQV3_HUMAN Polyadenylate-binding protein OS=Homo sapiens OX=9606 GN=PABPC1 PE=1 SV=1;sp|P11940|PABP1_HUMAN Polyadenylate-binding protein 1	20	5	5	5	1	1	2	2	1	1	0	0	1	0	0	3	0	1	1	0	2	2	3	2	2	2	2	0	2	2	0	2	2	0	0	2	2	1	0	0	2	1
A0A087WWG9;A0A087WVR3;A0A087WTW0;Q96T88	A0A087WWG9;A0A087WVR3;A0A087WTW0;Q96T88	2;2;2;2	2;2;2;2	2;2;2;2	E3 ubiquitin-protein ligase UHRF1	UHRF1	tr|A0A087WWG9|A0A087WWG9_HUMAN E3 ubiquitin-protein ligase UHRF1 (Fragment) OS=Homo sapiens OX=9606 GN=UHRF1 PE=1 SV=1;tr|A0A087WVR3|A0A087WVR3_HUMAN E3 ubiquitin-protein ligase UHRF1 OS=Homo sapiens OX=9606 GN=UHRF1 PE=1 SV=1;tr|A0A087WTW0|A0A087WTW0_HUMA	4	2	2	2	1	0	0	0	0	0	0	0	0	0	0	1	0	0	0	0	0	0	0	0	0	0	0	0	0	0	0	0	0	0	0	0	0	0	0	0	1	0
A0A087WTZ5;E9PJ81;E9PRQ7;Q04323	A0A087WTZ5;E9PJ81;E9PRQ7;Q04323	2;2;2;2	2;2;2;2	2;2;2;2	UBX domain-containing protein 1	UBXN1	tr|A0A087WTZ5|A0A087WTZ5_HUMAN UBX domain-containing protein 1 OS=Homo sapiens OX=9606 GN=UBXN1 PE=1 SV=1;tr|E9PJ81|E9PJ81_HUMAN UBX domain-containing protein 1 (Fragment) OS=Homo sapiens OX=9606 GN=UBXN1 PE=1 SV=1;tr|E9PRQ7|E9PRQ7_HUMAN UBX domain-contain	4	2	2	2	2	0	0	0	0	0	0	0	0	0	0	1	0	1	0	0	0	0	0	0	0	0	0	0	0	0	0	0	0	0	0	0	0	0	0	0	0	0
A0A087WU06;Q96CW5	A0A087WU06;Q96CW5	2;2	2;2	2;2	Gamma-tubulin complex component 3	TUBGCP3	tr|A0A087WU06|A0A087WU06_HUMAN Gamma-tubulin complex component OS=Homo sapiens OX=9606 GN=TUBGCP3 PE=1 SV=1;sp|Q96CW5|GCP3_HUMAN Gamma-tubulin complex component 3 OS=Homo sapiens OX=9606 GN=TUBGCP3 PE=1 SV=2	2	2	2	2	1	0	0	0	0	0	0	0	0	0	0	0	0	0	0	0	0	0	0	0	0	0	1	0	0	0	0	0	0	0	0	0	0	0	0	0	0	0
A0A087WU53;Q9H0U3	A0A087WU53;Q9H0U3	2;2	2;2	2;2	Magnesium transporter protein 1	MAGT1	tr|A0A087WU53|A0A087WU53_HUMAN Magnesium transporter protein 1 OS=Homo sapiens OX=9606 GN=MAGT1 PE=1 SV=1;sp|Q9H0U3|MAGT1_HUMAN Magnesium transporter protein 1 OS=Homo sapiens OX=9606 GN=MAGT1 PE=1 SV=1	2	2	2	2	1	0	1	0	0	0	0	1	1	0	0	0	1	0	0	0	0	0	0	1	1	0	2	0	0	0	0	0	1	0	1	1	1	0	0	0	1	0
E9PL01;A0A087WUC6;E9PI68;Q15005;E9PRB9;H0YE04	E9PL01;A0A087WUC6;E9PI68;Q15005;E9PRB9;H0YE04	2;2;2;2;1;1	2;2;2;2;1;1	2;2;2;2;1;1	Signal peptidase complex subunit 2	SPCS2	tr|E9PL01|E9PL01_HUMAN Signal peptidase complex subunit 2 OS=Homo sapiens OX=9606 GN=SPCS2 PE=1 SV=1;tr|A0A087WUC6|A0A087WUC6_HUMAN Signal peptidase complex subunit 2 OS=Homo sapiens OX=9606 GN=SPCS2 PE=1 SV=1;tr|E9PI68|E9PI68_HUMAN Signal peptidase comple	6	2	2	2	1	1	2	1	1	0	0	1	1	0	0	1	2	0	1	0	0	2	2	2	2	0	2	2	1	1	0	1	0	0	1	2	2	1	1	0	1	1
A0A087WUD3;Q9NRP0	A0A087WUD3;Q9NRP0	1;1	1;1	1;1	Oligosaccharyltransferase complex subunit OSTC	OSTC	tr|A0A087WUD3|A0A087WUD3_HUMAN Oligosaccharyltransferase complex subunit OSTC OS=Homo sapiens OX=9606 GN=OSTC PE=1 SV=1;sp|Q9NRP0|OSTC_HUMAN Oligosaccharyltransferase complex subunit OSTC OS=Homo sapiens OX=9606 GN=OSTC PE=1 SV=1	2	1	1	1	1	0	0	0	0	0	0	0	0	1	0	1	0	1	1	1	1	0	0	0	0	0	1	0	0	0	0	0	0	0	0	0	0	0	0	0	1	0
A0A087WUK2;O14979	A0A087WUK2;O14979	2;2	2;2	2;2	Heterogeneous nuclear ribonucleoprotein D-like	HNRNPDL	tr|A0A087WUK2|A0A087WUK2_HUMAN Heterogeneous nuclear ribonucleoprotein D-like, isoform CRA_b OS=Homo sapiens OX=9606 GN=HNRNPDL PE=1 SV=1;sp|O14979|HNRDL_HUMAN Heterogeneous nuclear ribonucleoprotein D-like OS=Homo sapiens OX=9606 GN=HNRNPDL PE=1 SV=3	2	2	2	2	1	0	0	1	1	1	0	1	1	1	1	2	1	1	1	1	2	0	1	1	0	1	1	0	1	1	0	0	1	1	0	1	1	0	0	1	1	1
A0A087WUM0;P57105;A0A087X1F5;A0A087WYV9;A0A087WTA2	A0A087WUM0;P57105;A0A087X1F5;A0A087WYV9	3;3;2;2;1	3;3;2;2;1	3;3;2;2;1	Synaptojanin-2-binding protein	SYNJ2BP-COX16;SYNJ2BP	tr|A0A087WUM0|A0A087WUM0_HUMAN SYNJ2BP-COX16 readthrough (Fragment) OS=Homo sapiens OX=9606 GN=SYNJ2BP-COX16 PE=4 SV=1;sp|P57105|SYJ2B_HUMAN Synaptojanin-2-binding protein OS=Homo sapiens OX=9606 GN=SYNJ2BP PE=1 SV=2;tr|A0A087X1F5|A0A087X1F5_HUMAN SYNJ2BP-	5	3	3	3	1	0	2	1	1	0	0	1	0	0	0	2	2	0	0	0	0	0	1	1	2	1	2	0	0	0	1	0	0	0	0	2	2	1	0	0	0	0
A0A087WUM5;Q5VZR0;Q9H4G4	A0A087WUM5;Q5VZR0;Q9H4G4	1;1;1	1;1;1	1;1;1	Golgi-associated plant pathogenesis-related protein 1	GLIPR2	tr|A0A087WUM5|A0A087WUM5_HUMAN Golgi-associated plant pathogenesis-related protein 1 OS=Homo sapiens OX=9606 GN=GLIPR2 PE=1 SV=1;tr|Q5VZR0|Q5VZR0_HUMAN Golgi-associated plant pathogenesis-related protein 1 OS=Homo sapiens OX=9606 GN=GLIPR2 PE=1 SV=1;sp|Q9H	3	1	1	1	0	0	0	0	0	0	0	0	0	0	0	0	0	0	0	0	0	0	0	0	0	0	1	0	0	0	1	1	1	0	1	0	1	0	0	0	0	1
A0A087WUN7;H0YJ40;G3V4X6;G3V2S9;Q9GZT3;H0YJW7;H0YJI1;H0YJ07;H0YJU7	A0A087WUN7;H0YJ40;G3V4X6;G3V2S9;Q9GZT3;H0YJW7	4;4;4;4;4;3;1;1;1	4;4;4;4;4;3;1;1;1	4;4;4;4;4;3;1;1;1	SRA stem-loop-interacting RNA-binding protein, mitochondrial	SLIRP	tr|A0A087WUN7|A0A087WUN7_HUMAN SRA stem-loop-interacting RNA-binding protein, mitochondrial OS=Homo sapiens OX=9606 GN=SLIRP PE=1 SV=1;tr|H0YJ40|H0YJ40_HUMAN SRA stem-loop-interacting RNA-binding protein, mitochondrial (Fragment) OS=Homo sapiens OX=9606 GN	9	4	4	4	2	0	2	3	2	2	1	2	1	0	1	2	2	2	1	0	2	3	2	3	2	1	3	3	1	2	1	2	2	1	0	2	3	1	2	2	3	2
E7ETK0;A0A2R8Y849;A0A087WUS0;A0A2R8YD14;P62847;A0A2R8Y8A0	E7ETK0;A0A2R8Y849;A0A087WUS0;A0A2R8YD14;P62847;A0A2R8Y8A0	4;4;4;4;4;2	4;4;4;4;4;2	4;4;4;4;4;2	40S ribosomal protein S24	RPS24	tr|E7ETK0|E7ETK0_HUMAN 40S ribosomal protein S24 OS=Homo sapiens OX=9606 GN=RPS24 PE=1 SV=1;tr|A0A2R8Y849|A0A2R8Y849_HUMAN 40S ribosomal protein S24 OS=Homo sapiens OX=9606 GN=RPS24 PE=1 SV=1;tr|A0A087WUS0|A0A087WUS0_HUMAN 40S ribosomal protein S24 OS=Homo	6	4	4	4	4	3	2	2	3	1	2	1	2	2	0	4	3	3	2	2	4	2	2	2	2	2	2	2	2	3	2	2	2	0	2	2	3	1	2	1	2	2
A0A087WUZ3;Q01082;F8W6C1;A4QPE4	A0A087WUZ3;Q01082	30;30;10;1	30;30;10;1	29;29;9;0	Spectrin beta chain, non-erythrocytic 1	SPTBN1	tr|A0A087WUZ3|A0A087WUZ3_HUMAN Spectrin beta chain OS=Homo sapiens OX=9606 GN=SPTBN1 PE=1 SV=1;sp|Q01082|SPTB2_HUMAN Spectrin beta chain, non-erythrocytic 1 OS=Homo sapiens OX=9606 GN=SPTBN1 PE=1 SV=2	4	30	30	29	16	1	5	4	1	3	2	6	4	2	1	1	2	0	9	0	6	4	2	0	3	4	7	4	3	1	3	2	3	1	0	4	8	2	2	2	6	3
A0A087WVM4;B7ZM99;Q6UB35;H0Y327;Q5JYA8;Q5JYA3	A0A087WVM4;B7ZM99;Q6UB35;H0Y327	3;3;3;2;1;1	3;3;3;2;1;1	3;3;3;2;1;1	Monofunctional C1-tetrahydrofolate synthase, mitochondrial	MTHFD1L	tr|A0A087WVM4|A0A087WVM4_HUMAN Monofunctional C1-tetrahydrofolate synthase, mitochondrial OS=Homo sapiens OX=9606 GN=MTHFD1L PE=1 SV=1;tr|B7ZM99|B7ZM99_HUMAN MTHFD1L protein OS=Homo sapiens OX=9606 GN=MTHFD1L PE=1 SV=1;sp|Q6UB35|C1TM_HUMAN Monofunctional C	6	3	3	3	0	1	1	0	0	0	0	0	0	0	0	0	1	0	0	0	0	0	1	2	1	0	2	1	0	1	0	1	1	0	0	1	1	0	1	0	1	2
A0A087WVN5;A0A087WWX0;A0A087WVZ9;A0A0A0MQR7;P19388	A0A087WVN5;A0A087WWX0;A0A087WVZ9;A0A0A0MQR7;P19388	1;1;1;1;1	1;1;1;1;1	1;1;1;1;1	DNA-directed RNA polymerases I, II, and III subunit RPABC1	POLR2E	tr|A0A087WVN5|A0A087WVN5_HUMAN DNA-directed RNA polymerases I, II, and III subunit RPABC1 (Fragment) OS=Homo sapiens OX=9606 GN=POLR2E PE=1 SV=1;tr|A0A087WWX0|A0A087WWX0_HUMAN DNA-directed RNA polymerases I, II, and III subunit RPABC1 (Fragment) OS=Homo sa	5	1	1	1	0	0	0	0	0	1	0	0	0	0	0	0	0	0	0	0	0	0	0	0	0	0	1	0	0	0	0	0	0	0	0	0	0	0	0	0	0	0
A0A087WVQ6;Q00610;J3KS13;P53675;A0A087WX41;K7EJJ5;J3KSQ2;J3KRF5;J3QL20;F5H5N6;A0A087WV74;A0A087WXH4	A0A087WVQ6;Q00610	81;81;25;17;16;9;6;5;4;1;1;1	81;81;25;17;16;9;6;5;4;1;1;1	81;81;25;17;16;9;6;5;4;1;1;1	Clathrin heavy chain;Clathrin heavy chain 1	CLTC	tr|A0A087WVQ6|A0A087WVQ6_HUMAN Clathrin heavy chain OS=Homo sapiens OX=9606 GN=CLTC PE=1 SV=1;sp|Q00610|CLH1_HUMAN Clathrin heavy chain 1 OS=Homo sapiens OX=9606 GN=CLTC PE=1 SV=5	12	81	81	81	23	10	14	22	17	13	8	22	14	77	32	18	16	16	19	17	21	22	18	20	14	7	26	22	16	17	13	10	14	46	35	15	19	12	13	22	17	10
A0A087WW66;Q99460;H7BZR6;C9J9M4	A0A087WW66;Q99460	3;3;1;1	3;3;1;1	3;3;1;1	26S proteasome non-ATPase regulatory subunit 1	PSMD1	tr|A0A087WW66|A0A087WW66_HUMAN 26S proteasome non-ATPase regulatory subunit 1 OS=Homo sapiens OX=9606 GN=PSMD1 PE=1 SV=1;sp|Q99460|PSMD1_HUMAN 26S proteasome non-ATPase regulatory subunit 1 OS=Homo sapiens OX=9606 GN=PSMD1 PE=1 SV=2	4	3	3	3	1	0	1	2	1	0	0	1	0	0	0	3	1	0	0	0	1	0	0	0	0	1	3	2	2	1	1	1	0	0	0	0	1	0	1	2	3	2
A0A087WWJ2;B0AZT5;C9J5D1;E7EQ69;Q9GZZ1	A0A087WWJ2;B0AZT5;C9J5D1;E7EQ69;Q9GZZ1	1;1;1;1;1	1;1;1;1;1	1;1;1;1;1	N-alpha-acetyltransferase 50	NAA50	tr|A0A087WWJ2|A0A087WWJ2_HUMAN N-alpha-acetyltransferase 50 OS=Homo sapiens OX=9606 GN=NAA50 PE=1 SV=1;tr|B0AZT5|B0AZT5_HUMAN N-alpha-acetyltransferase 50 OS=Homo sapiens OX=9606 GN=NAA50 PE=1 SV=1;tr|C9J5D1|C9J5D1_HUMAN N-alpha-acetyltransferase 50 OS=Hom	5	1	1	1	1	0	1	1	1	1	0	1	1	1	1	0	1	1	0	1	1	1	0	1	1	0	1	1	1	0	1	1	1	1	1	1	1	1	1	1	0	1
A0A087WWP4;Q96T37	A0A087WWP4;Q96T37	2;2	2;2	2;2	Putative RNA-binding protein 15	RBM15	tr|A0A087WWP4|A0A087WWP4_HUMAN RNA-binding protein 15 OS=Homo sapiens OX=9606 GN=RBM15 PE=1 SV=1;sp|Q96T37|RBM15_HUMAN RNA-binding protein 15 OS=Homo sapiens OX=9606 GN=RBM15 PE=1 SV=2	2	2	2	2	0	0	1	0	1	0	0	0	0	0	0	0	0	0	0	0	0	0	0	0	1	0	2	0	0	0	0	0	0	0	0	0	1	0	0	0	1	2
A0A087WWU8;Q5HYB6;D6R904;Q5VU61;J3KN67;P06753;D6RFM2;H0YL80;K7EP68;H0YKX5;H0YKP3;A0A2R8YEU4;A0A2R8YGX3;A0A2R8YH90;H0YNC7;A0A2R8YE05;F5H7S3;K7ENT6;H7BYY1;H0YKJ4;H0YK48;A0A2R8Y5V9;B7Z596;Q5TCU3;CON__Q3SX28;A7XZE4;A0A0S2Z4G6;Q5TCU8;Q6ZN40;P67936;P09493;P07951	A0A087WWU8;Q5HYB6;D6R904	5;5;4;2;2;2;1;1;1;1;1;1;1;1;1;1;1;1;1;1;1;1;1;1;1;1;1;1;1;1;1;1	5;5;4;2;2;2;1;1;1;1;1;1;1;1;1;1;1;1;1;1;1;1;1;1;1;1;1;1;1;1;1;1	4;4;3;2;1;1;1;0;0;0;0;0;0;0;0;0;0;0;0;0;0;0;0;0;0;0;0;0;0;0;0;0		TPM3;DKFZp686J1372	tr|A0A087WWU8|A0A087WWU8_HUMAN Tropomyosin alpha-3 chain OS=Homo sapiens OX=9606 GN=TPM3 PE=1 SV=1;tr|Q5HYB6|Q5HYB6_HUMAN Epididymis luminal protein 189 OS=Homo sapiens OX=9606 GN=TPM3 PE=1 SV=1;tr|D6R904|D6R904_HUMAN Tropomyosin alpha-3 chain OS=Homo sapi	32	5	5	4	4	1	4	2	1	2	1	3	4	0	1	3	4	0	0	0	1	3	2	3	4	1	3	1	2	2	2	2	3	0	0	3	3	1	1	1	4	4
A0A087WWY3;Q60FE5;P21333;F8WE98;H0Y5F3	A0A087WWY3;Q60FE5;P21333	9;9;9;2;1	8;8;8;1;1	8;8;8;1;1	Filamin-A	FLNA	tr|A0A087WWY3|A0A087WWY3_HUMAN Filamin-A OS=Homo sapiens OX=9606 GN=FLNA PE=1 SV=1;tr|Q60FE5|Q60FE5_HUMAN Filamin-A OS=Homo sapiens OX=9606 GN=FLNA PE=1 SV=1;sp|P21333|FLNA_HUMAN Filamin-A OS=Homo sapiens OX=9606 GN=FLNA PE=1 SV=4	5	9	8	8	3	1	1	0	0	0	0	1	2	0	0	1	1	1	1	0	2	1	2	2	1	0	2	0	0	0	1	1	0	0	1	1	2	0	0	1	0	2
A0A087WX20;H0Y818;P40692	A0A087WX20;H0Y818;P40692	1;1;1	1;1;1	1;1;1	DNA mismatch repair protein Mlh1	MLH1	tr|A0A087WX20|A0A087WX20_HUMAN DNA mismatch repair protein Mlh1 (Fragment) OS=Homo sapiens OX=9606 GN=MLH1 PE=1 SV=1;tr|H0Y818|H0Y818_HUMAN DNA mismatch repair protein Mlh1 (Fragment) OS=Homo sapiens OX=9606 GN=MLH1 PE=1 SV=1;sp|P40692|MLH1_HUMAN DNA misma	3	1	1	1	1	0	0	0	0	0	0	0	0	1	0	1	0	0	0	1	1	0	0	0	0	0	0	0	0	0	0	0	0	0	0	0	0	0	0	0	0	1
A0A087WX29;Q13148;A0A087WW61;A0A087WX67;A0A087WXV3;A0A087WXQ5;A0A087WV68;B1AKP7;G3V162;A0A087X260;A0A087WYY0;A0A087WTZ4;K7EL26;A0A087WYE7;A0A087WZC9;K7EJM5;A0A1W2PNU8;K7EN94	A0A087WX29;Q13148;A0A087WW61;A0A087WX67;A0A087WXV3;A0A087WXQ5;A0A087WV68;B1AKP7;G3V162;A0A087X260;A0A087WYY0	3;3;2;2;2;2;2;2;2;2;2;1;1;1;1;1;1;1	3;3;2;2;2;2;2;2;2;2;2;1;1;1;1;1;1;1	3;3;2;2;2;2;2;2;2;2;2;1;1;1;1;1;1;1	TAR DNA-binding protein 43	TARDBP	tr|A0A087WX29|A0A087WX29_HUMAN TAR DNA-binding protein 43 (Fragment) OS=Homo sapiens OX=9606 GN=TARDBP PE=1 SV=1;sp|Q13148|TADBP_HUMAN TAR DNA-binding protein 43 OS=Homo sapiens OX=9606 GN=TARDBP PE=1 SV=1;tr|A0A087WW61|A0A087WW61_HUMAN TAR DNA-binding pro	18	3	3	3	1	0	2	1	1	2	0	1	1	1	3	3	2	0	0	2	2	2	2	2	2	1	3	1	1	1	1	1	1	1	2	2	1	1	1	1	3	2
A0A087WXC5;E7ESZ7;O95299;H7C2W5;H7C1Y7;H7C2X4;Q8N1B9;C9J6X0	A0A087WXC5;E7ESZ7;O95299;H7C2W5;H7C1Y7;H7C2X4	4;4;4;2;2;2;1;1	4;4;4;2;2;2;1;1	4;4;4;2;2;2;1;1	NADH dehydrogenase [ubiquinone] 1 alpha subcomplex subunit 10, mitochondrial	NDUFA10	tr|A0A087WXC5|A0A087WXC5_HUMAN NADH dehydrogenase [ubiquinone] 1 alpha subcomplex subunit 10, mitochondrial OS=Homo sapiens OX=9606 GN=NDUFA10 PE=1 SV=1;tr|E7ESZ7|E7ESZ7_HUMAN NADH dehydrogenase [ubiquinone] 1 alpha subcomplex subunit 10, mitochondrial OS=	8	4	4	4	1	1	1	0	0	0	1	0	1	1	0	0	2	0	0	0	0	0	0	0	4	1	2	0	0	0	1	1	1	1	0	3	2	0	0	0	0	2
A0A0D9SEW3;A0A087WXF8;Q9NP64;A0A087WXU5;A0A087WYV3;A0A087WYF0	A0A0D9SEW3;A0A087WXF8;Q9NP64;A0A087WXU5;A0A087WYV3	5;5;5;4;4;1	5;5;5;4;4;1	5;5;5;4;4;1	Nucleolar protein of 40 kDa	ZCCHC17	tr|A0A0D9SEW3|A0A0D9SEW3_HUMAN Nucleolar protein of 40 kDa OS=Homo sapiens OX=9606 GN=ZCCHC17 PE=1 SV=1;tr|A0A087WXF8|A0A087WXF8_HUMAN Nucleolar protein of 40 kDa OS=Homo sapiens OX=9606 GN=ZCCHC17 PE=1 SV=1;sp|Q9NP64|NO40_HUMAN Nucleolar protein of 40 kDa	6	5	5	5	4	1	3	2	3	3	3	3	3	4	2	1	3	1	1	2	3	2	2	3	2	3	3	3	3	3	3	2	2	3	2	2	2	3	2	3	3	3
A0A087WXM6;J3QQT2;J3KRX5;A0A0A6YYL6;P18621;J3QLC8;A0A0A0MRF8;J3KRB3;A0A087WWH0;J3QS96;A0A087WY81;J3KSJ0	A0A087WXM6;J3QQT2;J3KRX5;A0A0A6YYL6;P18621;J3QLC8;A0A0A0MRF8;J3KRB3;A0A087WWH0;J3QS96	9;9;9;9;9;7;7;6;6;6;4;2	9;9;9;9;9;7;7;6;6;6;4;2	9;9;9;9;9;7;7;6;6;6;4;2	60S ribosomal protein L17	RPL17;RPL17-C18orf32	tr|A0A087WXM6|A0A087WXM6_HUMAN 60S ribosomal protein L17 (Fragment) OS=Homo sapiens OX=9606 GN=RPL17 PE=3 SV=1;tr|J3QQT2|J3QQT2_HUMAN 60S ribosomal protein L17 (Fragment) OS=Homo sapiens OX=9606 GN=RPL17 PE=3 SV=1;tr|J3KRX5|J3KRX5_HUMAN 60S ribosomal prote	12	9	9	9	7	4	7	5	7	3	5	4	7	4	3	7	5	5	3	3	6	6	3	6	7	3	6	5	5	6	4	4	6	4	4	5	6	3	3	3	7	5
A0A0G2JND4;A0A087WXM9	A0A0G2JND4;A0A087WXM9	1;1	1;1	1;1	Meiosis-specific kinetochore protein	MEIKIN	tr|A0A0G2JND4|A0A0G2JND4_HUMAN Meiosis-specific kinetochore protein OS=Homo sapiens OX=9606 GN=MEIKIN PE=4 SV=1;sp|A0A087WXM9|MEIKN_HUMAN Meiosis-specific kinetochore protein OS=Homo sapiens OX=9606 GN=MEIKIN PE=2 SV=2	2	1	1	1	1	1	1	1	1	0	1	1	1	0	0	1	1	1	1	1	1	1	1	1	1	1	1	1	1	1	0	0	1	0	1	0	1	0	0	0	1	1
A0A087WXN4;Q96CB8	A0A087WXN4;Q96CB8	1;1	1;1	1;1	Integrator complex subunit 12	INTS12	tr|A0A087WXN4|A0A087WXN4_HUMAN Integrator complex subunit 12 OS=Homo sapiens OX=9606 GN=INTS12 PE=1 SV=1;sp|Q96CB8|INT12_HUMAN Integrator complex subunit 12 OS=Homo sapiens OX=9606 GN=INTS12 PE=1 SV=1	2	1	1	1	0	0	1	0	0	0	0	0	0	0	0	0	0	0	0	0	0	0	0	0	1	0	1	0	0	0	0	0	0	0	0	0	0	0	0	0	0	0
A0A087WY61;K4DIE0;F5H4J1;F5H6Y5	A0A087WY61	19;6;6;5	1;1;0;0	0;0;0;0		NUMA1	tr|A0A087WY61|A0A087WY61_HUMAN Nuclear mitotic apparatus protein 1 OS=Homo sapiens OX=9606 GN=NUMA1 PE=1 SV=1	4	19	1	0	4	2	6	2	1	1	1	2	3	1	1	5	6	1	1	1	2	3	1	6	8	1	14	3	1	3	1	3	2	2	2	9	6	2	1	2	4	2
A0A087WY71;E9PFW3;Q96CW1;C9JJ47;C9JTK4;C9JGT8;C9JJD3;H7C4C3;C9JPV8	A0A087WY71;E9PFW3;Q96CW1;C9JJ47	16;16;16;8;5;5;4;4;4	16;16;16;8;5;5;4;4;4	16;16;16;8;5;5;4;4;4	AP-2 complex subunit mu	AP2M1	tr|A0A087WY71|A0A087WY71_HUMAN AP-2 complex subunit mu OS=Homo sapiens OX=9606 GN=AP2M1 PE=1 SV=1;tr|E9PFW3|E9PFW3_HUMAN AP-2 complex subunit mu OS=Homo sapiens OX=9606 GN=AP2M1 PE=1 SV=1;sp|Q96CW1|AP2M1_HUMAN AP-2 complex subunit mu OS=Homo sapiens OX=960	9	16	16	16	0	0	0	1	1	0	0	0	0	15	8	0	1	0	0	0	0	0	0	0	1	0	2	0	0	0	0	0	0	10	4	1	1	0	0	0	0	0
A0A087WYC8;Q9BZI7	A0A087WYC8;Q9BZI7	2;2	2;2	2;2	Regulator of nonsense transcripts 3B	UPF3B	tr|A0A087WYC8|A0A087WYC8_HUMAN Regulator of nonsense transcripts 3B OS=Homo sapiens OX=9606 GN=UPF3B PE=1 SV=1;sp|Q9BZI7|REN3B_HUMAN Regulator of nonsense transcripts 3B OS=Homo sapiens OX=9606 GN=UPF3B PE=1 SV=1	2	2	2	2	0	1	2	1	0	1	1	0	1	0	0	0	0	0	0	0	0	0	0	1	2	0	2	1	0	2	1	0	0	1	1	2	2	0	0	0	1	2
A0A087WYR0;P09132	A0A087WYR0;P09132	1;1	1;1	1;1	Signal recognition particle 19 kDa protein	SRP19	tr|A0A087WYR0|A0A087WYR0_HUMAN Signal recognition particle 19 kDa protein OS=Homo sapiens OX=9606 GN=SRP19 PE=1 SV=1;sp|P09132|SRP19_HUMAN Signal recognition particle 19 kDa protein OS=Homo sapiens OX=9606 GN=SRP19 PE=1 SV=3	2	1	1	1	0	1	0	0	0	0	0	0	0	0	0	0	0	1	0	0	0	1	1	0	0	0	0	0	0	0	0	0	0	0	0	0	0	0	0	0	0	0
A0A087WYT3;Q15185;B4DDC6	A0A087WYT3;Q15185	3;3;1	3;3;1	3;3;1	Prostaglandin E synthase 3	PTGES3	tr|A0A087WYT3|A0A087WYT3_HUMAN Prostaglandin E synthase 3 OS=Homo sapiens OX=9606 GN=PTGES3 PE=1 SV=1;sp|Q15185|TEBP_HUMAN Prostaglandin E synthase 3 OS=Homo sapiens OX=9606 GN=PTGES3 PE=1 SV=1	3	3	3	3	2	0	1	0	2	1	1	0	1	1	0	2	2	3	1	1	2	2	1	2	2	0	2	1	2	1	1	1	1	0	0	2	2	0	0	0	1	2
M0R253;M0QX43;B4E3M2;Q5J8M5;A0A087WZK0;P49366	M0R253;M0QX43;B4E3M2;Q5J8M5;A0A087WZK0;P49366	1;1;1;1;1;1	1;1;1;1;1;1	1;1;1;1;1;1	Deoxyhypusine synthase	DHPS	tr|M0R253|M0R253_HUMAN Deoxyhypusine synthase OS=Homo sapiens OX=9606 GN=DHPS PE=1 SV=1;tr|M0QX43|M0QX43_HUMAN Deoxyhypusine synthase OS=Homo sapiens OX=9606 GN=DHPS PE=1 SV=1;tr|B4E3M2|B4E3M2_HUMAN cDNA FLJ53702, highly similar to Deoxyhypusine synthase (	6	1	1	1	0	0	0	1	0	1	0	0	0	0	0	0	0	0	0	0	0	0	0	0	0	0	0	0	0	0	1	0	0	0	0	0	0	0	0	0	0	0
A0A0D9SG66;A0A087WZN1;O43837	A0A0D9SG66;A0A087WZN1;O43837	1;1;1	1;1;1	1;1;1	Isocitrate dehydrogenase [NAD] subunit, mitochondrial;Isocitrate dehydrogenase [NAD] subunit beta, mitochondrial	IDH3B	tr|A0A0D9SG66|A0A0D9SG66_HUMAN Isocitrate dehydrogenase [NAD] subunit beta, mitochondrial (Fragment) OS=Homo sapiens OX=9606 GN=IDH3B PE=1 SV=1;tr|A0A087WZN1|A0A087WZN1_HUMAN Isocitrate dehydrogenase [NAD] subunit, mitochondrial OS=Homo sapiens OX=9606 GN=	3	1	1	1	0	0	0	0	0	0	0	0	0	0	0	0	0	0	0	0	0	0	0	0	0	0	0	0	0	0	1	0	0	0	0	1	0	0	0	0	0	0
A0A0C4DFV9;A0A087X027;Q01105;P0DME0	A0A0C4DFV9;A0A087X027;Q01105;P0DME0	4;4;4;4	4;4;4;4	4;4;4;4	Protein SET;Protein SETSIP	SET;SETSIP	tr|A0A0C4DFV9|A0A0C4DFV9_HUMAN Protein SET OS=Homo sapiens OX=9606 GN=SET PE=1 SV=1;tr|A0A087X027|A0A087X027_HUMAN Protein SETSIP OS=Homo sapiens OX=9606 GN=SETSIP PE=1 SV=1;sp|Q01105|SET_HUMAN Protein SET OS=Homo sapiens OX=9606 GN=SET PE=1 SV=3;sp|P0DME0	4	4	4	4	2	0	2	0	1	0	1	2	3	0	0	4	2	0	0	0	3	2	2	2	3	1	2	1	2	3	1	3	3	1	0	3	3	1	0	0	3	2
Q5W0J0;A0A087X163;Q9NP72;H0Y6T8	Q5W0J0;A0A087X163;Q9NP72;H0Y6T8	2;2;2;1	2;2;2;1	2;2;2;1	Ras-related protein Rab-18	RAB18	tr|Q5W0J0|Q5W0J0_HUMAN Ras-related protein Rab-18 OS=Homo sapiens OX=9606 GN=RAB18 PE=1 SV=1;tr|A0A087X163|A0A087X163_HUMAN Ras-related protein Rab-18 OS=Homo sapiens OX=9606 GN=RAB18 PE=1 SV=1;sp|Q9NP72|RAB18_HUMAN Ras-related protein Rab-18 OS=Homo sapie	4	2	2	2	1	0	1	1	1	1	1	1	1	0	1	2	1	0	0	0	1	1	1	1	1	1	1	0	1	1	1	1	1	0	0	1	1	1	1	0	1	1
A0A087X1A5;Q5JW30;O95793;Q5JW28;G5EA18;E5RJN7;E7EVI1;A0A0A0MTC4;A0A0A0MTD1;F8VPI7;E7EPX0;A0A0A0MTC6;E7EVJ4;E9PH62;Q9NUL3	A0A087X1A5;Q5JW30;O95793	8;8;8;2;1;1;1;1;1;1;1;1;1;1;1	8;8;8;2;1;1;1;1;1;1;1;1;1;1;1	8;8;8;2;1;1;1;1;1;1;1;1;1;1;1	Double-stranded RNA-binding protein Staufen homolog 1	STAU1	tr|A0A087X1A5|A0A087X1A5_HUMAN Double-stranded RNA-binding protein Staufen homolog 1 OS=Homo sapiens OX=9606 GN=STAU1 PE=1 SV=1;tr|Q5JW30|Q5JW30_HUMAN Double-stranded RNA-binding protein Staufen homolog 1 OS=Homo sapiens OX=9606 GN=STAU1 PE=1 SV=1;sp|O9579	15	8	8	8	4	0	1	0	0	0	0	0	1	0	0	5	1	0	0	0	3	1	1	1	1	0	3	0	0	0	0	0	1	0	0	4	3	0	0	0	5	2
F8WAS3;C9IZN5;A0A087X1G1;H7BYD0;Q16718	F8WAS3;C9IZN5;A0A087X1G1;H7BYD0;Q16718	1;1;1;1;1	1;1;1;1;1	1;1;1;1;1	NADH dehydrogenase [ubiquinone] 1 alpha subcomplex subunit 5	NDUFA5	tr|F8WAS3|F8WAS3_HUMAN NADH dehydrogenase [ubiquinone] 1 alpha subcomplex subunit 5 OS=Homo sapiens OX=9606 GN=NDUFA5 PE=1 SV=1;tr|C9IZN5|C9IZN5_HUMAN NADH dehydrogenase [ubiquinone] 1 alpha subcomplex subunit 5 (Fragment) OS=Homo sapiens OX=9606 GN=NDUFA5	5	1	1	1	1	0	0	0	0	0	0	0	0	0	0	0	0	0	0	0	0	0	0	1	0	0	0	0	0	0	0	0	0	0	0	0	0	0	0	0	0	0
H0Y8X1;A0A087X1I3;D6RFM5;P31040	H0Y8X1;A0A087X1I3;D6RFM5;P31040	2;2;2;2	2;2;2;2	2;2;2;2	Succinate dehydrogenase [ubiquinone] flavoprotein subunit, mitochondrial	SDHA	tr|H0Y8X1|H0Y8X1_HUMAN Succinate dehydrogenase [ubiquinone] flavoprotein subunit, mitochondrial (Fragment) OS=Homo sapiens OX=9606 GN=SDHA PE=1 SV=1;tr|A0A087X1I3|A0A087X1I3_HUMAN Succinate dehydrogenase [ubiquinone] flavoprotein subunit, mitochondrial OS=	4	2	2	2	0	0	0	0	0	0	0	0	0	0	0	1	0	0	0	0	0	0	0	0	0	0	1	0	0	0	0	0	0	0	0	0	0	0	0	0	0	0
A0A087X1K9;O75608;B4DP64;E5RGR0	A0A087X1K9;O75608;B4DP64;E5RGR0	2;2;1;1	2;2;1;1	2;2;1;1	Acyl-protein thioesterase 1	LYPLA1	tr|A0A087X1K9|A0A087X1K9_HUMAN Acyl-protein thioesterase 1 OS=Homo sapiens OX=9606 GN=LYPLA1 PE=1 SV=1;sp|O75608|LYPA1_HUMAN Acyl-protein thioesterase 1 OS=Homo sapiens OX=9606 GN=LYPLA1 PE=1 SV=1;tr|B4DP64|B4DP64_HUMAN cDNA FLJ52008, highly similar to Acy	4	2	2	2	0	0	0	0	0	0	0	0	0	0	0	0	0	0	0	0	0	0	0	0	0	0	0	1	0	0	0	0	0	0	1	0	0	0	0	0	0	0
A0A087X211;Q8TCG1;F8WF26;F8WAX6	A0A087X211;Q8TCG1	4;4;1;1	4;4;1;1	4;4;1;1	Protein CIP2A	KIAA1524	tr|A0A087X211|A0A087X211_HUMAN Protein CIP2A OS=Homo sapiens OX=9606 GN=CIP2A PE=1 SV=1;sp|Q8TCG1|CIP2A_HUMAN Protein CIP2A OS=Homo sapiens OX=9606 GN=CIP2A PE=1 SV=2	4	4	4	4	2	1	1	0	0	0	0	0	0	0	0	2	0	0	0	0	0	0	0	1	0	0	2	0	0	0	0	0	0	0	0	1	0	0	0	0	0	0
A0A087X2I1;P62333;H0YJC0;H0YJX2;H0YJE9;H0YJT1;H0YJS8	A0A087X2I1;P62333;H0YJC0	5;5;3;1;1;1;1	5;5;3;1;1;1;1	5;5;3;1;1;1;1	26S protease regulatory subunit 10B	PSMC6	tr|A0A087X2I1|A0A087X2I1_HUMAN 26S proteasome regulatory subunit 10B OS=Homo sapiens OX=9606 GN=PSMC6 PE=1 SV=1;sp|P62333|PRS10_HUMAN 26S proteasome regulatory subunit 10B OS=Homo sapiens OX=9606 GN=PSMC6 PE=1 SV=1;tr|H0YJC0|H0YJC0_HUMAN 26S proteasome reg	7	5	5	5	2	1	1	1	0	1	2	1	1	0	1	2	2	0	0	0	2	1	0	1	2	1	3	0	1	0	1	0	1	0	1	2	2	2	0	2	1	2
A0A0A0MQS1;Q53H96;B5MD87;F8WEI0	A0A0A0MQS1;Q53H96;B5MD87	6;6;4;1	6;6;4;1	6;6;4;1	Pyrroline-5-carboxylate reductase;Pyrroline-5-carboxylate reductase 3	PYCRL	tr|A0A0A0MQS1|A0A0A0MQS1_HUMAN Pyrroline-5-carboxylate reductase OS=Homo sapiens OX=9606 GN=PYCR3 PE=1 SV=1;sp|Q53H96|P5CR3_HUMAN Pyrroline-5-carboxylate reductase 3 OS=Homo sapiens OX=9606 GN=PYCR3 PE=1 SV=3;tr|B5MD87|B5MD87_HUMAN Pyrroline-5-carboxylate	4	6	6	6	1	0	2	0	0	0	0	0	0	0	2	1	2	0	0	0	0	1	0	1	2	0	5	1	0	0	1	3	1	1	3	4	2	0	2	0	4	2
K7EML4;U3KQC1;K7EIR0;A0A0A0MQU0;Q9BV38;A0A087X237;K7EKX5	K7EML4;U3KQC1;K7EIR0;A0A0A0MQU0;Q9BV38;A0A087X237;K7EKX5	2;2;2;2;2;1;1	2;2;2;2;2;1;1	2;2;2;2;2;1;1	WD repeat-containing protein 18	WDR18	tr|K7EML4|K7EML4_HUMAN WD repeat-containing protein 18 (Fragment) OS=Homo sapiens OX=9606 GN=WDR18 PE=1 SV=1;tr|U3KQC1|U3KQC1_HUMAN WD repeat-containing protein 18 (Fragment) OS=Homo sapiens OX=9606 GN=WDR18 PE=1 SV=1;tr|K7EIR0|K7EIR0_HUMAN WD repeat-conta	7	2	2	2	1	0	2	1	1	0	0	0	0	0	0	1	1	0	0	0	0	1	0	0	1	0	2	0	0	0	0	0	0	0	0	1	2	0	0	0	0	0
Q5T092;A0A0A0MR06;Q5T091;O15258	Q5T092;A0A0A0MR06;Q5T091;O15258	1;1;1;1	1;1;1;1	1;1;1;1	Protein RER1	RER1	tr|Q5T092|Q5T092_HUMAN Protein RER1 (Fragment) OS=Homo sapiens OX=9606 GN=RER1 PE=1 SV=1;tr|A0A0A0MR06|A0A0A0MR06_HUMAN Protein RER1 (Fragment) OS=Homo sapiens OX=9606 GN=RER1 PE=1 SV=1;tr|Q5T091|Q5T091_HUMAN Protein RER1 OS=Homo sapiens OX=9606 GN=RER1 PE	4	1	1	1	0	0	1	0	1	1	0	1	1	0	1	1	1	0	0	0	0	0	1	1	1	0	1	1	1	1	1	1	1	0	1	1	1	0	1	0	1	0
A0A0J9YY18;A8K968;A0A0A0MRA8;A0A0A0MSA4;Q9Y2J2	A0A0J9YY18;A8K968;A0A0A0MRA8;A0A0A0MSA4;Q9Y2J2	1;1;1;1;1	1;1;1;1;1	1;1;1;1;1	Band 4.1-like protein 3;Band 4.1-like protein 3, N-terminally processed	EPB41L3	tr|A0A0J9YY18|A0A0J9YY18_HUMAN Band 4.1-like protein 3 (Fragment) OS=Homo sapiens OX=9606 GN=EPB41L3 PE=1 SV=1;tr|A8K968|A8K968_HUMAN Band 4.1-like protein 3 OS=Homo sapiens OX=9606 GN=EPB41L3 PE=1 SV=1;tr|A0A0A0MRA8|A0A0A0MRA8_HUMAN Band 4.1-like protein	5	1	1	1	0	0	0	0	0	0	0	0	0	0	0	0	0	0	0	0	1	0	0	0	1	0	0	0	0	0	0	0	0	0	0	0	1	0	0	0	0	0
A0A0A0MRE1;B4DJ07;A0A0A0MSB8;Q9UPT5;C9JME6;B5MCY9;K7ERQ5	A0A0A0MRE1;B4DJ07;A0A0A0MSB8;Q9UPT5	4;4;4;4;1;1;1	4;4;4;4;1;1;1	4;4;4;4;1;1;1	Exocyst complex component 7	EXOC7	tr|A0A0A0MRE1|A0A0A0MRE1_HUMAN Exocyst complex component 7 (Fragment) OS=Homo sapiens OX=9606 GN=EXOC7 PE=1 SV=1;tr|B4DJ07|B4DJ07_HUMAN Exocyst complex component 7 OS=Homo sapiens OX=9606 GN=EXOC7 PE=1 SV=1;tr|A0A0A0MSB8|A0A0A0MSB8_HUMAN Exocyst complex co	7	4	4	4	2	0	1	0	2	0	0	0	3	0	1	1	3	0	0	0	0	1	1	1	3	1	3	0	1	0	0	0	1	0	0	3	2	0	0	1	3	1
A0A0A0MRG8;Q16611	A0A0A0MRG8;Q16611	2;2	2;2	2;2	Bcl-2 homologous antagonist/killer	BAK1	tr|A0A0A0MRG8|A0A0A0MRG8_HUMAN Bcl-2 homologous antagonist/killer OS=Homo sapiens OX=9606 GN=BAK1 PE=1 SV=1;sp|Q16611|BAK_HUMAN Bcl-2 homologous antagonist/killer OS=Homo sapiens OX=9606 GN=BAK1 PE=1 SV=1	2	2	2	2	1	0	1	0	0	0	0	0	0	0	0	1	1	0	0	0	0	0	0	0	1	0	2	0	0	0	0	0	0	0	0	1	2	0	0	0	0	0
A0A0A0MRH8;A0A0A0MSH9;Q86WJ1	A0A0A0MRH8;A0A0A0MSH9;Q86WJ1	1;1;1	1;1;1	1;1;1	Chromodomain-helicase-DNA-binding protein 1-like	CHD1L	tr|A0A0A0MRH8|A0A0A0MRH8_HUMAN Chromodomain-helicase-DNA-binding protein 1-like OS=Homo sapiens OX=9606 GN=CHD1L PE=1 SV=1;tr|A0A0A0MSH9|A0A0A0MSH9_HUMAN Chromodomain-helicase-DNA-binding protein 1-like OS=Homo sapiens OX=9606 GN=CHD1L PE=1 SV=1;sp|Q86WJ1|	3	1	1	1	0	0	0	0	0	0	0	0	0	1	0	0	0	0	0	0	0	0	0	0	0	0	1	0	0	0	0	0	0	0	0	0	1	0	0	0	0	0
A0A0A0MRJ6;H7BY58;P22061;F6S8N6;F8WDT3;F8WAV5;F8WAX2;C9J0F2;H7C4X2	A0A0A0MRJ6;H7BY58;P22061;F6S8N6	14;14;14;13;3;3;3;2;1	14;14;14;13;3;3;3;2;1	14;14;14;13;3;3;3;2;1	Protein-L-isoaspartate O-methyltransferase;Protein-L-isoaspartate(D-aspartate) O-methyltransferase	PCMT1	tr|A0A0A0MRJ6|A0A0A0MRJ6_HUMAN Protein-L-isoaspartate O-methyltransferase OS=Homo sapiens OX=9606 GN=PCMT1 PE=1 SV=1;tr|H7BY58|H7BY58_HUMAN Protein-L-isoaspartate O-methyltransferase OS=Homo sapiens OX=9606 GN=PCMT1 PE=1 SV=1;sp|P22061|PIMT_HUMAN Protein-L	9	14	14	14	8	5	6	3	5	5	4	6	5	13	10	11	3	10	11	9	8	7	7	6	3	3	5	6	3	5	7	5	8	11	10	4	6	3	4	6	3	4
F8W895;A0A0A0MRK1;E9PAV9;Q5T3I0;E9PPY4;F2Z3C6	F8W895;A0A0A0MRK1;E9PAV9;Q5T3I0;E9PPY4;F2Z3C6	2;2;2;2;1;1	2;2;2;2;1;1	2;2;2;2;1;1	G patch domain-containing protein 4	GPATCH4	tr|F8W895|F8W895_HUMAN G patch domain-containing protein 4 (Fragment) OS=Homo sapiens OX=9606 GN=GPATCH4 PE=1 SV=1;tr|A0A0A0MRK1|A0A0A0MRK1_HUMAN G patch domain-containing protein 4 OS=Homo sapiens OX=9606 GN=GPATCH4 PE=1 SV=1;tr|E9PAV9|E9PAV9_HUMAN G patc	6	2	2	2	0	1	1	0	1	0	0	0	1	0	0	0	1	0	0	0	0	1	1	1	1	1	0	0	0	1	0	0	1	0	0	1	0	0	0	0	1	1
A0A0A0MRM9;Q14978;S4R402;S4R341;S4R349;S4R3C2	A0A0A0MRM9;Q14978	6;6;2;2;2;1	6;6;2;2;2;1	6;6;2;2;2;1	Nucleolar and coiled-body phosphoprotein 1	NOLC1	tr|A0A0A0MRM9|A0A0A0MRM9_HUMAN Nucleolar and coiled-body phosphoprotein 1 (Fragment) OS=Homo sapiens OX=9606 GN=NOLC1 PE=1 SV=1;sp|Q14978|NOLC1_HUMAN Nucleolar and coiled-body phosphoprotein 1 OS=Homo sapiens OX=9606 GN=NOLC1 PE=1 SV=2	6	6	6	6	1	1	2	1	1	0	1	1	1	0	0	1	2	2	1	1	1	2	0	1	1	1	1	1	1	1	1	1	1	0	1	1	2	0	0	1	1	0
C9J7M8;A0A0A0MRR3;Q7Z7C8	C9J7M8;A0A0A0MRR3;Q7Z7C8	1;1;1	1;1;1	1;1;1	Transcription initiation factor TFIID subunit 8	TAF8	tr|C9J7M8|C9J7M8_HUMAN Transcription initiation factor TFIID subunit 8 OS=Homo sapiens OX=9606 GN=TAF8 PE=1 SV=1;tr|A0A0A0MRR3|A0A0A0MRR3_HUMAN Transcription initiation factor TFIID subunit 8 OS=Homo sapiens OX=9606 GN=TAF8 PE=1 SV=1;sp|Q7Z7C8|TAF8_HUMAN T	3	1	1	1	0	0	0	0	0	0	0	0	0	0	0	0	0	0	0	0	0	0	0	0	0	0	0	0	0	0	0	0	0	0	0	0	0	0	0	0	0	0
A0A0A0MRX2;Q96HY6	A0A0A0MRX2;Q96HY6	1;1	1;1	1;1	DDRGK domain-containing protein 1	DDRGK1	tr|A0A0A0MRX2|A0A0A0MRX2_HUMAN DDRGK domain-containing protein 1 OS=Homo sapiens OX=9606 GN=DDRGK1 PE=1 SV=1;sp|Q96HY6|DDRGK_HUMAN DDRGK domain-containing protein 1 OS=Homo sapiens OX=9606 GN=DDRGK1 PE=1 SV=2	2	1	1	1	0	0	0	0	0	0	0	0	0	0	0	0	1	0	0	0	0	0	0	0	1	0	1	0	0	0	0	0	0	0	0	1	1	0	0	0	0	0
F8W9B8;A0A0A0MSI8;O00471	F8W9B8;A0A0A0MSI8;O00471	2;2;2	2;2;2	2;2;2	Exocyst complex component 5	EXOC5	tr|F8W9B8|F8W9B8_HUMAN Exocyst complex component 5 OS=Homo sapiens OX=9606 GN=EXOC5 PE=1 SV=1;tr|A0A0A0MSI8|A0A0A0MSI8_HUMAN Exocyst complex component 5 OS=Homo sapiens OX=9606 GN=EXOC5 PE=1 SV=1;sp|O00471|EXOC5_HUMAN Exocyst complex component 5 OS=Homo sa	3	2	2	2	0	0	0	0	0	0	0	0	0	0	0	1	0	0	0	0	0	0	0	0	0	0	1	1	1	0	0	1	0	0	0	0	1	0	0	0	1	0
A0A0A0MSM0;Q92598	A0A0A0MSM0;Q92598	1;1	1;1	1;1	Heat shock protein 105 kDa	HSPH1	tr|A0A0A0MSM0|A0A0A0MSM0_HUMAN Heat shock protein 105 kDa OS=Homo sapiens OX=9606 GN=HSPH1 PE=1 SV=1;sp|Q92598|HS105_HUMAN Heat shock protein 105 kDa OS=Homo sapiens OX=9606 GN=HSPH1 PE=1 SV=1	2	1	1	1	0	0	1	1	1	0	0	1	1	0	0	0	1	0	0	0	0	0	1	0	1	0	1	0	1	0	0	1	0	0	0	0	1	0	0	0	0	0
A0A0A0MSW4;P48739;B3KYB6;B3KYB7	A0A0A0MSW4;P48739;B3KYB6;B3KYB7	2;2;1;1	2;2;1;1	2;2;1;1	Phosphatidylinositol transfer protein beta isoform	PITPNB	tr|A0A0A0MSW4|A0A0A0MSW4_HUMAN Phosphatidylinositol transfer protein beta isoform OS=Homo sapiens OX=9606 GN=PITPNB PE=1 SV=1;sp|P48739|PIPNB_HUMAN Phosphatidylinositol transfer protein beta isoform OS=Homo sapiens OX=9606 GN=PITPNB PE=1 SV=2;tr|B3KYB6|B3K	4	2	2	2	0	0	2	1	0	1	1	1	0	0	1	0	2	0	0	0	0	0	0	1	1	1	2	1	1	1	1	0	1	1	0	0	1	0	0	1	0	0
A0A0A0MSY9;Q15910;Q92800	A0A0A0MSY9;Q15910;Q92800	1;1;1	1;1;1	1;1;1	Histone-lysine N-methyltransferase EZH2;Histone-lysine N-methyltransferase EZH1	EZH1;EZH2	tr|A0A0A0MSY9|A0A0A0MSY9_HUMAN Histone-lysine N-methyltransferase EZH1 OS=Homo sapiens OX=9606 GN=EZH1 PE=1 SV=1;sp|Q15910|EZH2_HUMAN Histone-lysine N-methyltransferase EZH2 OS=Homo sapiens OX=9606 GN=EZH2 PE=1 SV=2;sp|Q92800|EZH1_HUMAN Histone-lysine N-me	3	1	1	1	0	0	0	0	0	0	0	0	0	0	0	0	1	0	0	0	0	0	0	0	0	0	1	0	0	0	0	0	0	0	0	1	1	0	0	0	0	0
A0A2R8YGP5;A0A2R8Y7S2;A0A2R8Y4P4;Q9HBD4;A0A0A0MT49;P51532;A0A2R8Y4R6;A0A2R8YFV8;A0A2R8YCY3;A0A2R8Y523;A0A2R8YDA1;A0A2R8Y6V2;A0A2R8Y4C5;A0A2R8YF58;A0A2R8Y526;A0A2R8Y7Y7;A0A2R8YF80;A0A2R8Y6N0;A0A2R8Y7F3;A0A2R8Y440;A0A2R8YG32;A0A0U1RQZ9;A0A2R8YGG3;P51531	A0A2R8YGP5;A0A2R8Y7S2;A0A2R8Y4P4;Q9HBD4;A0A0A0MT49;P51532;A0A2R8Y4R6;A0A2R8YFV8;A0A2R8YCY3;A0A2R8Y523;A0A2R8YDA1;A0A2R8Y6V2;A0A2R8Y4C5;A0A2R8YF58;A0A2R8Y526;A0A2R8Y7Y7;A0A2R8YF80;A0A2R8Y6N0;A0A2R8Y7F3;A0A2R8Y440;A0A2R8YG32;A0A0U1RQZ9;A0A2R8YGG3;P51531	2;2;2;2;2;2;1;1;1;1;1;1;1;1;1;1;1;1;1;1;1;1;1;1	2;2;2;2;2;2;1;1;1;1;1;1;1;1;1;1;1;1;1;1;1;1;1;1	2;2;2;2;2;2;1;1;1;1;1;1;1;1;1;1;1;1;1;1;1;1;1;1	Transcription activator BRG1;Probable global transcription activator SNF2L2	SMARCA4;SMARCA2	tr|A0A2R8YGP5|A0A2R8YGP5_HUMAN Transcription activator BRG1 (Fragment) OS=Homo sapiens OX=9606 GN=SMARCA4 PE=1 SV=1;tr|A0A2R8Y7S2|A0A2R8Y7S2_HUMAN Transcription activator BRG1 OS=Homo sapiens OX=9606 GN=SMARCA4 PE=1 SV=1;tr|A0A2R8Y4P4|A0A2R8Y4P4_HUMAN Tran	24	2	2	2	0	0	0	0	0	0	0	0	0	0	0	0	0	0	0	0	0	0	0	0	0	0	2	0	0	0	0	0	0	0	0	0	0	0	0	0	0	0
A0A0A0MTR7;A0A0A0MTC1;Q63HN8	A0A0A0MTR7;A0A0A0MTC1;Q63HN8	6;6;6	6;6;6	6;6;6	E3 ubiquitin-protein ligase RNF213	RNF213	tr|A0A0A0MTR7|A0A0A0MTR7_HUMAN E3 ubiquitin-protein ligase RNF213 OS=Homo sapiens OX=9606 GN=RNF213 PE=1 SV=1;tr|A0A0A0MTC1|A0A0A0MTC1_HUMAN E3 ubiquitin-protein ligase RNF213 OS=Homo sapiens OX=9606 GN=RNF213 PE=1 SV=1;sp|Q63HN8|RN213_HUMAN E3 ubiquitin-p	3	6	6	6	0	0	0	0	0	1	0	0	0	0	0	0	1	0	0	0	0	0	0	0	2	0	4	0	0	1	0	0	0	0	0	3	1	0	0	0	2	0
A0A0A0MTH9;O14981	A0A0A0MTH9;O14981	3;3	3;3	3;3	TATA-binding protein-associated factor 172	BTAF1	tr|A0A0A0MTH9|A0A0A0MTH9_HUMAN TATA-binding protein-associated factor 172 OS=Homo sapiens OX=9606 GN=BTAF1 PE=1 SV=1;sp|O14981|BTAF1_HUMAN TATA-binding protein-associated factor 172 OS=Homo sapiens OX=9606 GN=BTAF1 PE=1 SV=2	2	3	3	3	1	0	1	0	0	0	0	0	0	0	0	2	0	0	0	0	0	0	0	0	1	0	1	0	0	0	0	0	0	0	0	1	1	0	0	0	0	0
A0A0A0MTI6;Q9NYP7	A0A0A0MTI6;Q9NYP7	1;1	1;1	1;1	Elongation of very long chain fatty acids protein;Elongation of very long chain fatty acids protein 5	ELOVL5	tr|A0A0A0MTI6|A0A0A0MTI6_HUMAN Elongation of very long chain fatty acids protein OS=Homo sapiens OX=9606 GN=ELOVL5 PE=1 SV=1;sp|Q9NYP7|ELOV5_HUMAN Elongation of very long chain fatty acids protein 5 OS=Homo sapiens OX=9606 GN=ELOVL5 PE=1 SV=1	2	1	1	1	1	0	0	0	0	0	0	0	0	0	0	1	0	1	1	1	1	0	0	0	0	0	0	0	0	0	0	0	0	0	0	0	0	0	0	0	0	0
A0A0J9YXP8;A0A0J9YX90;A0A0J9YYH3;A0A2R8Y6C7;K7EQ48;A0A0A0MTS2;A0A2U3TZU2;P06744;CON__Q3ZBD7	A0A0J9YXP8;A0A0J9YX90;A0A0J9YYH3;A0A2R8Y6C7;K7EQ48;A0A0A0MTS2;A0A2U3TZU2;P06744;CON__Q3ZBD7	2;2;2;2;2;2;2;2;1	2;2;2;2;2;2;2;2;1	2;2;2;2;2;2;2;2;1	Glucose-6-phosphate isomerase	GPI	tr|A0A0J9YXP8|A0A0J9YXP8_HUMAN Glucose-6-phosphate isomerase (Fragment) OS=Homo sapiens OX=9606 GN=GPI PE=1 SV=1;tr|A0A0J9YX90|A0A0J9YX90_HUMAN Glucose-6-phosphate isomerase (Fragment) OS=Homo sapiens OX=9606 GN=GPI PE=1 SV=1;tr|A0A0J9YYH3|A0A0J9YYH3_HUMAN	9	2	2	2	2	0	0	0	0	0	0	0	0	0	0	0	0	0	0	0	0	0	0	0	0	0	0	0	0	0	0	0	0	0	0	0	0	0	0	0	0	0
A0A0A0MTS7;Q8WZ42;H7C1P9;A0A0A0MRA3	A0A0A0MTS7;Q8WZ42;H7C1P9;A0A0A0MRA3	2;2;1;1	2;2;1;1	2;2;1;1	Titin	TTN	tr|A0A0A0MTS7|A0A0A0MTS7_HUMAN Titin OS=Homo sapiens OX=9606 GN=TTN PE=1 SV=1;sp|Q8WZ42|TITIN_HUMAN Titin OS=Homo sapiens OX=9606 GN=TTN PE=1 SV=4;tr|H7C1P9|H7C1P9_HUMAN Titin (Fragment) OS=Homo sapiens OX=9606 GN=TTN PE=1 SV=1;tr|A0A0A0MRA3|A0A0A0MRA3_HUM	4	2	2	2	0	1	2	2	1	0	0	0	0	0	0	0	1	0	0	1	0	1	0	1	1	1	1	1	1	0	0	0	0	0	0	1	1	1	1	1	1	1
A0A0A6YYI3;A0A0B4J1V8;Q9NQ55;H7C446;A8MV53	A0A0A6YYI3;A0A0B4J1V8;Q9NQ55;H7C446;A8MV53	2;2;2;1;1	2;2;2;1;1	2;2;2;1;1	Suppressor of SWI4 1 homolog	PPAN-P2RY11;PPAN	tr|A0A0A6YYI3|A0A0A6YYI3_HUMAN Protein PPAN-P2RY11 OS=Homo sapiens OX=9606 GN=PPAN-P2RY11 PE=4 SV=1;tr|A0A0B4J1V8|A0A0B4J1V8_HUMAN HCG2039996 OS=Homo sapiens OX=9606 GN=PPAN-P2RY11 PE=3 SV=1;sp|Q9NQ55|SSF1_HUMAN Suppressor of SWI4 1 homolog OS=Homo sapiens	5	2	2	2	1	0	2	0	0	0	0	0	0	0	0	0	2	0	0	0	0	0	0	0	2	1	2	0	1	0	0	0	0	0	0	2	1	0	0	1	1	0
A0A0A6YYJ8;Q9Y383;B8ZZ10;A8MYV2;Q9NQ29	A0A0A6YYJ8;Q9Y383;B8ZZ10;A8MYV2;Q9NQ29	2;2;1;1;1	2;2;1;1;1	2;2;1;1;1	Putative RNA-binding protein Luc7-like 2;Putative RNA-binding protein Luc7-like 1	LUC7L2;LUC7L	tr|A0A0A6YYJ8|A0A0A6YYJ8_HUMAN Putative RNA-binding protein Luc7-like 2 OS=Homo sapiens OX=9606 GN=LUC7L2 PE=4 SV=1;sp|Q9Y383|LC7L2_HUMAN Putative RNA-binding protein Luc7-like 2 OS=Homo sapiens OX=9606 GN=LUC7L2 PE=1 SV=2;tr|B8ZZ10|B8ZZ10_HUMAN LUC7-like	5	2	2	2	0	0	1	0	0	0	0	0	1	0	0	1	1	0	0	0	1	0	1	1	2	1	1	0	0	1	0	0	0	0	0	1	1	0	0	0	1	2
A0A0B4J1Z1;C9JAB2;Q16629	A0A0B4J1Z1;C9JAB2;Q16629	6;6;6	5;5;5	5;5;5	Serine/arginine-rich splicing factor 7	SRSF7	tr|A0A0B4J1Z1|A0A0B4J1Z1_HUMAN Serine/arginine-rich-splicing factor 7 OS=Homo sapiens OX=9606 GN=SRSF7 PE=1 SV=1;tr|C9JAB2|C9JAB2_HUMAN Serine/arginine-rich-splicing factor 7 OS=Homo sapiens OX=9606 GN=SRSF7 PE=1 SV=1;sp|Q16629|SRSF7_HUMAN Serine/arginine-	3	6	5	5	3	3	2	3	2	2	2	3	3	1	1	4	3	4	1	3	4	2	3	2	2	2	2	0	2	1	3	3	2	0	0	2	1	3	2	2	4	2
E5RH50;A0A0B4J210;Q6PKG0;H0YC33;H0YC73;H0YBW1	E5RH50;A0A0B4J210;Q6PKG0;H0YC33;H0YC73;H0YBW1	2;2;2;1;1;1	2;2;2;1;1;1	2;2;2;1;1;1	La-related protein 1	LARP1	tr|E5RH50|E5RH50_HUMAN La-related protein 1 (Fragment) OS=Homo sapiens OX=9606 GN=LARP1 PE=1 SV=8;tr|A0A0B4J210|A0A0B4J210_HUMAN La-related protein 1 (Fragment) OS=Homo sapiens OX=9606 GN=LARP1 PE=1 SV=5;sp|Q6PKG0|LARP1_HUMAN La-related protein 1 OS=Homo s	6	2	2	2	0	2	1	1	1	0	0	1	2	0	0	1	1	0	0	0	0	0	1	1	1	1	2	0	1	0	0	0	1	0	0	1	1	0	0	0	1	1
E9PLD3;A0A0B4J220;E9PRG8	E9PLD3;A0A0B4J220;E9PRG8	1;1;1	1;1;1	1;1;1	Uncharacterized protein C11orf98	C11orf98	tr|E9PLD3|E9PLD3_HUMAN Uncharacterized protein OS=Homo sapiens OX=9606 PE=4 SV=1;tr|A0A0B4J220|A0A0B4J220_HUMAN Chromosome 11 open reading frame 48, isoform CRA_c OS=Homo sapiens OX=9606 GN=C11orf98 PE=1 SV=1;sp|E9PRG8|CK098_HUMAN Uncharacterized protein C	3	1	1	1	1	0	1	1	0	0	0	0	0	0	0	1	0	0	0	0	1	0	0	0	0	0	1	1	0	0	0	0	0	1	0	0	0	0	0	0	0	0
F8VV32;A0A0B4J259;P61626	F8VV32;A0A0B4J259;P61626	1;1;1	1;1;1	1;1;1	Lysozyme;Lysozyme C	LYZ	tr|F8VV32|F8VV32_HUMAN Lysozyme OS=Homo sapiens OX=9606 GN=LYZ PE=1 SV=1;tr|A0A0B4J259|A0A0B4J259_HUMAN Lysozyme OS=Homo sapiens OX=9606 GN=LYZ PE=1 SV=1;sp|P61626|LYSC_HUMAN Lysozyme C OS=Homo sapiens OX=9606 GN=LYZ PE=1 SV=1	3	1	1	1	1	0	0	0	0	0	0	0	0	0	0	0	0	0	1	0	0	0	0	0	0	0	0	0	0	0	0	0	0	0	1	0	1	0	1	0	0	0
A0A0B4J269;Q13509;G3V2A3;G3V5W4;G3V2R8;G3V3R4;G3V2N6	A0A0B4J269;Q13509	13;13;5;1;1;1;1	2;2;0;0;0;0;0	0;0;0;0;0;0;0	Tubulin beta-3 chain	TUBB3	tr|A0A0B4J269|A0A0B4J269_HUMAN Uncharacterized protein OS=Homo sapiens OX=9606 PE=1 SV=1;sp|Q13509|TBB3_HUMAN Tubulin beta-3 chain OS=Homo sapiens OX=9606 GN=TUBB3 PE=1 SV=2	7	13	2	0	11	6	7	5	6	5	5	6	5	9	6	11	6	9	8	7	11	6	7	6	6	6	9	8	7	6	6	6	6	5	5	8	7	5	5	7	7	6
K7EM56;A0A0B4J2B4;S4R417;K7ELC2;P62841;S4R456;K7EJ78;K7EQJ5	K7EM56;A0A0B4J2B4;S4R417;K7ELC2;P62841;S4R456;K7EJ78;K7EQJ5	3;3;3;3;3;2;2;2	3;3;3;3;3;2;2;2	3;3;3;3;3;2;2;2	40S ribosomal protein S15	RPS15	tr|K7EM56|K7EM56_HUMAN 40S ribosomal protein S15 OS=Homo sapiens OX=9606 GN=RPS15 PE=1 SV=2;tr|A0A0B4J2B4|A0A0B4J2B4_HUMAN 40S ribosomal protein S15 OS=Homo sapiens OX=9606 GN=RPS15 PE=1 SV=1;tr|S4R417|S4R417_HUMAN 40S ribosomal protein S15 OS=Homo sapiens	8	3	3	3	2	1	1	1	1	1	1	1	1	1	1	1	1	1	0	0	3	1	1	1	1	1	1	1	1	1	1	1	1	1	1	1	1	1	1	1	1	1
A0A0C4DFS8;P43490	A0A0C4DFS8;P43490	1;1	1;1	1;1	Nicotinamide phosphoribosyltransferase	NAMPT	tr|A0A0C4DFS8|A0A0C4DFS8_HUMAN Nicotinamide phosphoribosyltransferase OS=Homo sapiens OX=9606 GN=NAMPT PE=1 SV=1;sp|P43490|NAMPT_HUMAN Nicotinamide phosphoribosyltransferase OS=Homo sapiens OX=9606 GN=NAMPT PE=1 SV=1	2	1	1	1	0	0	0	0	0	0	0	0	0	0	0	0	0	0	0	0	0	0	0	0	0	0	1	1	0	0	0	0	0	0	0	0	0	0	0	0	0	0
C9J9K3;A0A0C4DG17;P08865;F8WD59	C9J9K3;A0A0C4DG17;P08865;F8WD59	12;12;12;7	12;12;12;7	12;12;12;7	40S ribosomal protein SA	RPSA	tr|C9J9K3|C9J9K3_HUMAN 40S ribosomal protein SA (Fragment) OS=Homo sapiens OX=9606 GN=RPSA PE=1 SV=8;tr|A0A0C4DG17|A0A0C4DG17_HUMAN 40S ribosomal protein SA OS=Homo sapiens OX=9606 GN=RPSA PE=1 SV=1;sp|P08865|RSSA_HUMAN 40S ribosomal protein SA OS=Homo sap	4	12	12	12	12	5	4	4	6	4	5	5	6	3	5	12	4	9	8	8	11	5	5	5	4	4	6	6	5	6	5	3	4	1	5	6	5	4	4	4	7	6
A0A0C4DGA2;O75521;F8WAW4;F8W6J1;F1LLU7;C9JB63	A0A0C4DGA2;O75521;F8WAW4;F8W6J1;F1LLU7;C9JB63	2;2;1;1;1;1	2;2;1;1;1;1	2;2;1;1;1;1	Enoyl-CoA delta isomerase 2, mitochondrial	ECI2	tr|A0A0C4DGA2|A0A0C4DGA2_HUMAN Enoyl-CoA delta isomerase 2, mitochondrial OS=Homo sapiens OX=9606 GN=ECI2 PE=1 SV=1;sp|O75521|ECI2_HUMAN Enoyl-CoA delta isomerase 2, mitochondrial OS=Homo sapiens OX=9606 GN=ECI2 PE=1 SV=4;tr|F8WAW4|F8WAW4_HUMAN Enoyl-CoA d	6	2	2	2	0	0	1	0	0	0	0	1	0	0	0	0	0	0	0	0	0	0	0	1	0	1	2	0	0	1	1	1	0	0	0	2	1	0	1	0	2	1
A0A0C4DGB6;CON__P02768-1;P02768;H0YA55;D6RHD5;B7WNR0;A0A087WWT3;C9JKR2;H7C013	A0A0C4DGB6;CON__P02768-1;P02768;H0YA55;D6RHD5;B7WNR0;A0A087WWT3;C9JKR2	9;9;9;7;6;6;5;5;3	4;4;4;2;2;2;2;1;2	4;4;4;2;2;2;2;1;2	Serum albumin	ALB	tr|A0A0C4DGB6|A0A0C4DGB6_HUMAN Serum albumin OS=Homo sapiens OX=9606 GN=ALB PE=1 SV=1;;sp|P02768|ALBU_HUMAN Serum albumin OS=Homo sapiens OX=9606 GN=ALB PE=1 SV=2;tr|H0YA55|H0YA55_HUMAN Serum albumin (Fragment) OS=Homo sapiens OX=9606 GN=ALB PE=1 SV=1;tr|D	9	9	4	4	2	3	3	1	1	3	2	6	1	1	0	1	4	2	1	1	1	1	2	3	2	6	6	2	7	1	1	3	1	0	1	5	2	2	1	0	2	2
A0A2R8YDW2;A0A2R8Y4X2;A0A2R8YD40;A0A2R8YDJ9;A0A2R8Y425;A0A2R8Y5J0;A0A2R8YFK9;A0A2U3TZM0;A0A2R8YFD8;F5GWX5;A0A2R8Y212;A0A2R8Y521;A0A0C4DGG9;Q14839;A0A2R8Y7I0;A0A2R8YER1;A0A2R8Y8C1;A0A2R8YE38;A0A2R8Y5M9;A0A2R8Y7M9;A0A2R8Y8B3;A0A2R8Y685;A0A2R8Y5Z7;A0A2R8Y7X1;K7EMY3;Q8TDI0;Q12873	A0A2R8YDW2;A0A2R8Y4X2;A0A2R8YD40;A0A2R8YDJ9;A0A2R8Y425;A0A2R8Y5J0;A0A2R8YFK9;A0A2U3TZM0;A0A2R8YFD8;F5GWX5;A0A2R8Y212;A0A2R8Y521;A0A0C4DGG9;Q14839;A0A2R8Y7I0;A0A2R8YER1;A0A2R8Y8C1	7;7;7;7;7;7;7;7;7;7;7;7;7;7;4;4;4;3;3;3;3;3;3;2;1;1;1	7;7;7;7;7;7;7;7;7;7;7;7;7;7;4;4;4;3;3;3;3;3;3;2;1;1;1	7;7;7;7;7;7;7;7;7;7;7;7;7;7;4;4;4;3;3;3;3;3;3;2;1;1;1	Chromodomain-helicase-DNA-binding protein 4	CHD4	tr|A0A2R8YDW2|A0A2R8YDW2_HUMAN Chromodomain-helicase-DNA-binding protein 4 (Fragment) OS=Homo sapiens OX=9606 GN=CHD4 PE=1 SV=1;tr|A0A2R8Y4X2|A0A2R8Y4X2_HUMAN Chromodomain-helicase-DNA-binding protein 4 (Fragment) OS=Homo sapiens OX=9606 GN=CHD4 PE=1 SV=1;	27	7	7	7	1	0	2	1	0	0	0	1	2	0	0	1	2	0	0	0	0	2	0	0	3	0	3	1	0	0	1	1	0	1	1	1	4	0	0	0	4	0
A0A0C4DGN4;Q96DA0	A0A0C4DGN4;Q96DA0	1;1	1;1	1;1	Zymogen granule protein 16 homolog B	ZG16B	tr|A0A0C4DGN4|A0A0C4DGN4_HUMAN Zymogen granule protein 16 homolog B OS=Homo sapiens OX=9606 GN=ZG16B PE=1 SV=1;sp|Q96DA0|ZG16B_HUMAN Zymogen granule protein 16 homolog B OS=Homo sapiens OX=9606 GN=ZG16B PE=1 SV=3	2	1	1	1	1	0	0	0	0	0	0	0	0	0	0	0	0	0	0	0	0	0	0	0	0	0	0	0	0	0	0	0	0	0	0	0	0	0	0	0	0	0
A0A0C4DGQ8;Q6IAN0;J3KRS1;J3QKT1;J3QLK1;J3QLJ8	A0A0C4DGQ8;Q6IAN0	5;5;2;2;1;1	5;5;2;2;1;1	5;5;2;2;1;1	Dehydrogenase/reductase SDR family member 7B	DHRS7B	tr|A0A0C4DGQ8|A0A0C4DGQ8_HUMAN Dehydrogenase/reductase SDR family member 7B OS=Homo sapiens OX=9606 GN=DHRS7B PE=1 SV=1;sp|Q6IAN0|DRS7B_HUMAN Dehydrogenase/reductase SDR family member 7B OS=Homo sapiens OX=9606 GN=DHRS7B PE=1 SV=2	6	5	5	5	1	1	3	1	0	0	0	1	1	0	2	1	2	0	0	0	0	0	1	1	2	1	5	1	0	1	0	2	0	1	1	3	3	0	0	1	2	2
R4GN43;A0A0C4DGS0;P56556	R4GN43;A0A0C4DGS0;P56556	2;2;2	2;2;2	2;2;2	NADH dehydrogenase [ubiquinone] 1 alpha subcomplex subunit 6	NDUFA6	tr|R4GN43|R4GN43_HUMAN NADH dehydrogenase [ubiquinone] 1 alpha subcomplex subunit 6 OS=Homo sapiens OX=9606 GN=NDUFA6 PE=1 SV=1;tr|A0A0C4DGS0|A0A0C4DGS0_HUMAN NADH dehydrogenase [ubiquinone] 1 alpha subcomplex subunit 6 OS=Homo sapiens OX=9606 GN=NDUFA6 PE	3	2	2	2	1	1	2	1	1	2	1	1	1	1	2	1	2	0	0	0	0	1	2	2	2	0	2	2	1	2	1	1	2	1	1	2	2	1	1	1	2	0
A0A0C4DGS1;P39656;U3KQ84	A0A0C4DGS1;P39656;U3KQ84	5;5;3	5;5;3	5;5;3	Dolichyl-diphosphooligosaccharide--protein glycosyltransferase 48 kDa subunit	DDOST	tr|A0A0C4DGS1|A0A0C4DGS1_HUMAN Dolichyl-diphosphooligosaccharide--protein glycosyltransferase 48 kDa subunit OS=Homo sapiens OX=9606 GN=DDOST PE=1 SV=1;sp|P39656|OST48_HUMAN Dolichyl-diphosphooligosaccharide--protein glycosyltransferase 48 kDa subunit OS=H	3	5	5	5	3	1	2	2	2	1	1	2	2	1	2	2	3	1	1	0	3	2	2	3	3	1	3	2	2	2	1	1	1	0	1	3	3	1	1	1	3	3
R4GMU8;E9PLX3;A0A0C4DGV4;O43504	R4GMU8;E9PLX3;A0A0C4DGV4;O43504	2;2;2;2	2;2;2;2	2;2;2;2	Ragulator complex protein LAMTOR5	LAMTOR5	tr|R4GMU8|R4GMU8_HUMAN Ragulator complex protein LAMTOR5 OS=Homo sapiens OX=9606 GN=LAMTOR5 PE=1 SV=1;tr|E9PLX3|E9PLX3_HUMAN Ragulator complex protein LAMTOR5 OS=Homo sapiens OX=9606 GN=LAMTOR5 PE=1 SV=1;tr|A0A0C4DGV4|A0A0C4DGV4_HUMAN Hepatitis B virus x i	4	2	2	2	1	0	1	0	0	0	0	0	0	0	0	0	0	0	0	0	0	0	0	1	1	0	1	0	0	0	0	0	0	0	0	1	1	0	0	0	0	0
A0A0D9SEM9;A0A140T9K2;A0A140T9N3	A0A0D9SEM9	5;1;1	1;0;0	1;0;0		DDX39A	tr|A0A0D9SEM9|A0A0D9SEM9_HUMAN ATP-dependent RNA helicase DDX39A (Fragment) OS=Homo sapiens OX=9606 GN=DDX39A PE=1 SV=1	3	5	1	1	3	1	3	1	1	2	1	1	4	1	2	4	3	3	1	2	2	3	3	3	4	3	4	2	1	2	1	1	3	2	2	4	2	1	1	2	2	2
A0A0D9SEY1;G5E948;G3XAA2;A0A0D9SG62;Q8N4C8;E7ETN6;H7C3Z6	A0A0D9SEY1;G5E948;G3XAA2;A0A0D9SG62	39;38;36;34;11;5;5	2;2;0;1;0;0;1	0;0;0;0;0;0;0		MAP4K4	tr|A0A0D9SEY1|A0A0D9SEY1_HUMAN Mitogen-activated protein kinase kinase kinase kinase 4, isoform CRA_a OS=Homo sapiens OX=9606 GN=MAP4K4 PE=1 SV=1;tr|G5E948|G5E948_HUMAN Mitogen-activated protein kinase kinase kinase kinase 4 OS=Homo sapiens OX=9606 GN=MAP4	7	39	2	0	28	11	19	17	14	11	9	15	13	21	15	24	14	18	22	20	27	17	15	22	17	10	21	12	15	11	12	10	7	10	14	16	18	9	8	13	18	18
A0A0D9SFB3;A0A2R8YF78;A0A0D9SG12;A0A2R8YFS5;A0A2R8Y4A4;A0A0D9SF53;O00571;A0A2R8Y5G6;A0A2R8YCW1;A0A2R8YFR4;A0A2U3TZJ9;A0A2R8Y645;F6S8Q4;A0A2R8YDT5;A0A2R8Y7T2;A0A2R8YDH3;O15523;A0A0J9YVQ7;A0A087WVZ1;C9J081;A0A2R8YCU0;A0A2R8Y650;C9J8G5;A0A2R8YF89;A0A087WX09;D6RCM4;Q9NQI0;A0A2R8Y770;A0A2R8Y4D2;H0Y960	A0A0D9SFB3;A0A2R8YF78;A0A0D9SG12;A0A2R8YFS5;A0A2R8Y4A4;A0A0D9SF53;O00571;A0A2R8Y5G6;A0A2R8YCW1;A0A2R8YFR4;A0A2U3TZJ9;A0A2R8Y645;F6S8Q4;A0A2R8YDT5;A0A2R8Y7T2;A0A2R8YDH3;O15523	29;29;29;29;29;29;29;28;28;28;28;28;26;25;25;23;20;9;7;5;4;4;3;2;2;2;2;1;1;1	29;29;29;29;29;29;29;28;28;28;28;28;26;25;25;23;20;9;7;5;4;4;3;2;2;2;2;1;1;1	28;28;28;28;28;28;28;27;27;27;27;27;25;24;24;22;19;9;7;5;4;4;3;2;2;2;2;1;1;1	ATP-dependent RNA helicase DDX3X;ATP-dependent RNA helicase DDX3Y	DDX3X;DDX3Y	tr|A0A0D9SFB3|A0A0D9SFB3_HUMAN ATP-dependent RNA helicase DDX3X OS=Homo sapiens OX=9606 GN=DDX3X PE=1 SV=1;tr|A0A2R8YF78|A0A2R8YF78_HUMAN ATP-dependent RNA helicase DDX3X OS=Homo sapiens OX=9606 GN=DDX3X PE=1 SV=1;tr|A0A0D9SG12|A0A0D9SG12_HUMAN ATP-depende	30	29	29	28	18	6	10	4	4	2	2	5	5	3	4	20	9	7	3	6	10	9	6	8	10	3	13	6	3	4	4	4	5	5	4	12	9	2	2	3	9	8
A0A0D9SF54;A0A0D9SGF6;Q13813;A0A0D9SFF6;A0A1B0GTB7;A0A0D9SFH4	A0A0D9SF54;A0A0D9SGF6;Q13813	40;40;40;2;1;1	40;40;40;2;1;1	40;40;40;2;1;1	Spectrin alpha chain, non-erythrocytic 1	SPTAN1	tr|A0A0D9SF54|A0A0D9SF54_HUMAN Spectrin alpha chain, non-erythrocytic 1 OS=Homo sapiens OX=9606 GN=SPTAN1 PE=1 SV=1;tr|A0A0D9SGF6|A0A0D9SGF6_HUMAN Spectrin alpha chain, non-erythrocytic 1 OS=Homo sapiens OX=9606 GN=SPTAN1 PE=1 SV=1;sp|Q13813|SPTN1_HUMAN Sp	6	40	40	40	24	3	8	4	1	7	2	7	4	2	2	2	10	0	14	1	6	9	5	4	6	6	13	7	2	5	6	8	2	2	3	5	16	5	1	7	8	6
A0A0D9SG53;A0A0D9SGB2;Q5JXI0;A0A0D9SFI6;A0A0D9SFB0;Q5JXH9;A0A0D9SFZ9;Q5JXH8;Q5JXH7;Q5JXI3;Q5JXI2;Q5JXI8;Q13642;A0A0D9SEY7;A0A0D9SGD1	A0A0D9SG53;A0A0D9SGB2;Q5JXI0;A0A0D9SFI6;A0A0D9SFB0;Q5JXH9;A0A0D9SFZ9;Q5JXH8;Q5JXH7;Q5JXI3;Q5JXI2;Q5JXI8;Q13642;A0A0D9SEY7;A0A0D9SGD1	2;2;2;2;2;2;2;2;2;2;2;2;2;1;1	2;2;2;2;2;2;2;2;2;2;2;2;2;1;1	2;2;2;2;2;2;2;2;2;2;2;2;2;1;1	Four and a half LIM domains protein 1	FHL1	tr|A0A0D9SG53|A0A0D9SG53_HUMAN Four and a half LIM domains protein 1 (Fragment) OS=Homo sapiens OX=9606 GN=FHL1 PE=1 SV=1;tr|A0A0D9SGB2|A0A0D9SGB2_HUMAN Four and a half LIM domains protein 1 (Fragment) OS=Homo sapiens OX=9606 GN=FHL1 PE=1 SV=1;tr|Q5JXI0|Q5	15	2	2	2	0	0	0	0	0	0	0	0	0	1	1	0	0	0	0	0	0	0	0	0	0	0	0	0	0	0	0	0	1	2	2	0	0	0	0	0	0	0
Q5JRC6;A0A0D9SGE8;Q8IWS0	Q5JRC6;A0A0D9SGE8;Q8IWS0	2;2;2	2;2;2	2;2;2	PHD finger protein 6	PHF6	tr|Q5JRC6|Q5JRC6_HUMAN PHD finger protein 6, isoform CRA_d OS=Homo sapiens OX=9606 GN=PHF6 PE=1 SV=1;tr|A0A0D9SGE8|A0A0D9SGE8_HUMAN PHD finger protein 6 OS=Homo sapiens OX=9606 GN=PHF6 PE=1 SV=1;sp|Q8IWS0|PHF6_HUMAN PHD finger protein 6 OS=Homo sapiens OX=	3	2	2	2	1	0	0	0	0	0	0	0	1	0	0	0	0	0	0	0	0	1	0	0	0	0	1	0	0	0	0	0	0	0	0	0	0	0	0	0	1	1
A0A0G2JIW1;P0DMV9;P0DMV8;V9GZ37	A0A0G2JIW1;P0DMV9;P0DMV8;V9GZ37	28;28;28;18	28;28;28;18	15;15;15;9	Heat shock 70 kDa protein 1B;Heat shock 70 kDa protein 1A	HSPA1B;HSPA1A	tr|A0A0G2JIW1|A0A0G2JIW1_HUMAN Heat shock 70 kDa protein 1B OS=Homo sapiens OX=9606 GN=HSPA1B PE=1 SV=1;sp|P0DMV9|HS71B_HUMAN Heat shock 70 kDa protein 1B OS=Homo sapiens OX=9606 GN=HSPA1B PE=1 SV=1;sp|P0DMV8|HS71A_HUMAN Heat shock 70 kDa protein 1A OS=Hom	4	28	28	15	23	8	10	8	8	8	5	8	9	23	14	21	9	18	17	15	16	13	12	10	9	7	11	8	8	6	6	7	6	14	12	10	8	6	6	9	9	10
H0Y8D1;A6XMV8;CON__P07477;A0A0J9YYC8;E7EQ64;A6XMV9;Q8NHM4;P07478;P07477	H0Y8D1;A6XMV8;CON__P07477;A0A0J9YYC8;E7EQ64;A6XMV9;Q8NHM4;P07478;P07477	1;1;1;1;1;1;1;1;1	1;1;1;1;1;1;1;1;1	1;1;1;1;1;1;1;1;1	Putative trypsin-6;Trypsin-2;Trypsin-1;Alpha-trypsin chain 1;Alpha-trypsin chain 2	PRSS1;PRSS3P2;PRSS2	tr|H0Y8D1|H0Y8D1_HUMAN Trypsin-1 (Fragment) OS=Homo sapiens OX=9606 GN=PRSS1 PE=1 SV=1;tr|A6XMV8|A6XMV8_HUMAN Protease serine 2 preproprotein OS=Homo sapiens OX=9606 GN=PRSS2 PE=1 SV=1;;tr|A0A0J9YYC8|A0A0J9YYC8_HUMAN Trypsin-2 OS=Homo sapiens OX=9606 GN=PR	9	1	1	1	1	0	0	0	0	0	0	0	0	1	0	1	0	1	1	1	1	0	0	0	0	0	0	0	0	0	0	0	0	0	0	1	0	0	0	0	0	1
A0A0R4J2E8;A8MXP9;P43243;D6REM6;D6R991;H0Y8T4;B3KM87;Q68E03;D6RB45;A0A1B0GX04;D6R9F3;D6RAM9;D6RAY2;D6RBS2;D6RCM3;D6REK4;D6R8Z5;D6RBI2;D6RE02;D6RIA2;D6RBK5	A0A0R4J2E8;A8MXP9;P43243;D6REM6;D6R991	17;17;17;15;13;7;6;3;2;2;2;2;2;2;2;2;2;2;2;2;1	17;17;17;15;13;7;6;3;2;2;2;2;2;2;2;2;2;2;2;2;1	17;17;17;15;13;7;6;3;2;2;2;2;2;2;2;2;2;2;2;2;1	Matrin-3	MATR3	tr|A0A0R4J2E8|A0A0R4J2E8_HUMAN Matrin-3 OS=Homo sapiens OX=9606 GN=MATR3 PE=1 SV=1;tr|A8MXP9|A8MXP9_HUMAN Matrin-3 OS=Homo sapiens OX=9606 GN=MATR3 PE=1 SV=1;sp|P43243|MATR3_HUMAN Matrin-3 OS=Homo sapiens OX=9606 GN=MATR3 PE=1 SV=2;tr|D6REM6|D6REM6_HUMAN M	21	17	17	17	9	5	3	4	3	2	2	6	3	5	5	10	6	7	4	7	7	7	4	5	5	4	7	3	3	4	2	5	2	1	2	5	5	4	1	4	6	4
A0A1B0GW73;H3BRN7;H3BNF1;A0A1B0GTV3;H3BTY4;A0A0S2Z5D0;H3BUV4;A0A1B0GUD2;H3BUT1;A0A1B0GTU6;Q9NWW5	A0A1B0GW73;H3BRN7;H3BNF1;A0A1B0GTV3;H3BTY4;A0A0S2Z5D0;H3BUV4;A0A1B0GUD2;H3BUT1;A0A1B0GTU6;Q9NWW5	1;1;1;1;1;1;1;1;1;1;1	1;1;1;1;1;1;1;1;1;1;1	1;1;1;1;1;1;1;1;1;1;1	Ceroid-lipofuscinosis neuronal protein 6	CLN6	tr|A0A1B0GW73|A0A1B0GW73_HUMAN Uncharacterized protein OS=Homo sapiens OX=9606 PE=4 SV=1;tr|H3BRN7|H3BRN7_HUMAN Uncharacterized protein OS=Homo sapiens OX=9606 PE=4 SV=1;tr|H3BNF1|H3BNF1_HUMAN Ceroid-lipofuscinosis neuronal protein 6 OS=Homo sapiens OX=960	11	1	1	1	1	0	0	0	0	0	0	0	0	0	0	1	0	0	0	0	0	0	0	0	0	0	0	0	0	0	0	0	0	0	0	0	0	0	0	0	0	0
A0A0U1RQC9;P04637;J3KP33;A0A087WZU8;E7ESS1;A0A087X1Q1;A0A087WXZ1;A0A087WT22;E7EQX7;E7EMR6;E9PFT5;E9PCY9;S4R334	A0A0U1RQC9;P04637;J3KP33;A0A087WZU8;E7ESS1;A0A087X1Q1;A0A087WXZ1;A0A087WT22;E7EQX7	8;8;7;7;5;5;4;4;4;3;2;1;1	8;8;7;7;5;5;4;4;4;3;2;1;1	8;8;7;7;5;5;4;4;4;3;2;1;1	Cellular tumor antigen p53	TP53	tr|A0A0U1RQC9|A0A0U1RQC9_HUMAN Cellular tumor antigen p53 OS=Homo sapiens OX=9606 GN=TP53 PE=1 SV=1;sp|P04637|P53_HUMAN Cellular tumor antigen p53 OS=Homo sapiens OX=9606 GN=TP53 PE=1 SV=4;tr|J3KP33|J3KP33_HUMAN Cellular tumor antigen p53 OS=Homo sapiens O	13	8	8	8	1	1	3	1	0	1	1	1	1	0	0	0	3	0	0	0	1	0	0	1	3	4	7	0	2	2	3	2	1	0	2	3	5	1	0	4	4	2
A0A0U1RQF0;P49327	A0A0U1RQF0;P49327	16;16	16;16	16;16	Fatty acid synthase;[Acyl-carrier-protein] S-acetyltransferase;[Acyl-carrier-protein] S-malonyltransferase;3-oxoacyl-[acyl-carrier-protein] synthase;3-oxoacyl-[acyl-carrier-protein] reductase;3-hydroxyacyl-[acyl-carrier-protein] dehydratase;Enoyl-[acyl-carrier-protein] reductase;Oleoyl-[acyl-carrier-protein] hydrolase	FASN	tr|A0A0U1RQF0|A0A0U1RQF0_HUMAN Fatty acid synthase OS=Homo sapiens OX=9606 GN=FASN PE=1 SV=1;sp|P49327|FAS_HUMAN Fatty acid synthase OS=Homo sapiens OX=9606 GN=FASN PE=1 SV=3	2	16	16	16	5	0	3	2	0	1	0	4	1	1	1	4	4	2	1	2	0	4	1	3	3	1	8	2	1	2	1	2	0	0	0	3	2	1	1	3	3	2
E3W994;J3KR49;A0A0U1RQI6;E7ERI8;E7EW49;O75122;H7C5M8;H7C4I5;H0Y5T1;F8WA11;Q7Z460	E3W994;J3KR49;A0A0U1RQI6;E7ERI8;E7EW49;O75122;H7C5M8	3;3;3;3;3;3;2;1;1;1;1	3;3;3;3;3;3;2;1;1;1;1	3;3;3;3;3;3;2;1;1;1;1	CLIP-associating protein 2	CLASP2	tr|E3W994|E3W994_HUMAN CLIP-associating protein 2 OS=Homo sapiens OX=9606 GN=CLASP2 PE=1 SV=2;tr|J3KR49|J3KR49_HUMAN CLIP-associating protein 2 OS=Homo sapiens OX=9606 GN=CLASP2 PE=1 SV=1;tr|A0A0U1RQI6|A0A0U1RQI6_HUMAN CLIP-associating protein 2 OS=Homo sa	11	3	3	3	1	0	2	0	0	1	0	0	0	0	0	0	1	0	0	0	0	1	0	0	1	0	3	0	1	0	0	0	0	0	0	1	1	0	0	0	1	1
A0A0U1RQR7;O60741	A0A0U1RQR7;O60741	1;1	1;1	1;1	Potassium/sodium hyperpolarization-activated cyclic nucleotide-gated channel 1	HCN1	tr|A0A0U1RQR7|A0A0U1RQR7_HUMAN Potassium/sodium hyperpolarization-activated cyclic nucleotide-gated channel 1 OS=Homo sapiens OX=9606 GN=HCN1 PE=1 SV=1;sp|O60741|HCN1_HUMAN Potassium/sodium hyperpolarization-activated cyclic nucleotide-gated channel 1 OS=H	2	1	1	1	0	0	1	0	0	0	0	0	0	0	0	1	0	0	0	0	0	0	0	0	0	0	0	0	0	0	0	1	0	0	0	1	0	0	0	0	0	0
A0A0U1RRM1;Q8WXI9;A0A0U1RR30;Q86YP4	A0A0U1RRM1;Q8WXI9;A0A0U1RR30	3;3;2;1	3;3;2;1	3;3;2;1	Transcriptional repressor p66-beta	GATAD2B	tr|A0A0U1RRM1|A0A0U1RRM1_HUMAN Transcriptional repressor p66-beta OS=Homo sapiens OX=9606 GN=GATAD2B PE=1 SV=1;sp|Q8WXI9|P66B_HUMAN Transcriptional repressor p66-beta OS=Homo sapiens OX=9606 GN=GATAD2B PE=1 SV=1;tr|A0A0U1RR30|A0A0U1RR30_HUMAN Transcription	4	3	3	3	1	0	2	0	0	0	0	1	0	1	0	1	2	0	0	0	0	0	0	0	2	1	3	0	0	0	0	0	0	0	1	2	2	0	0	1	2	1
A0A0U1RRM4;P26599;A6NLN1;A0A0D9SF20;K7EKJ7;K7ES59;K7EK45;K7ELW5;X6R242;A0A087WU68;O95758	A0A0U1RRM4;P26599;A6NLN1;A0A0D9SF20	7;7;6;4;3;2;2;1;1;1;1	7;7;6;4;3;2;2;1;1;1;1	7;7;6;4;3;2;2;1;1;1;1	Polypyrimidine tract-binding protein 1	PTBP1	tr|A0A0U1RRM4|A0A0U1RRM4_HUMAN Polypyrimidine tract-binding protein 1 OS=Homo sapiens OX=9606 GN=PTBP1 PE=1 SV=1;sp|P26599|PTBP1_HUMAN Polypyrimidine tract-binding protein 1 OS=Homo sapiens OX=9606 GN=PTBP1 PE=1 SV=1;tr|A6NLN1|A6NLN1_HUMAN Polypyrimidine t	11	7	7	7	2	1	1	1	1	1	2	2	2	4	2	3	2	0	0	1	1	2	1	1	2	1	3	0	2	1	1	1	2	2	1	2	1	2	1	1	1	2
A0A0X1KG79;Q15822	A0A0X1KG79;Q15822	1;1	1;1	1;1	Neuronal acetylcholine receptor subunit alpha-2	CHRNA2	tr|A0A0X1KG79|A0A0X1KG79_HUMAN Neuronal acetylcholine receptor subunit alpha-2 OS=Homo sapiens OX=9606 GN=CHRNA2 PE=3 SV=1;sp|Q15822|ACHA2_HUMAN Neuronal acetylcholine receptor subunit alpha-2 OS=Homo sapiens OX=9606 GN=CHRNA2 PE=1 SV=2	2	1	1	1	0	0	0	0	0	0	0	0	0	0	0	0	0	1	0	0	0	0	0	0	0	0	0	0	0	0	0	0	0	0	0	0	0	0	0	0	0	0
O19617;A0A140T921;A2AEA2;A0A140T9H5;A0A140T9U8;P10321;A0A1W2PRU9	O19617;A0A140T921;A2AEA2;A0A140T9H5;A0A140T9U8;P10321;A0A1W2PRU9	3;3;3;3;3;3;2	3;3;3;3;3;3;2	1;1;1;1;1;1;1	HLA class I histocompatibility antigen, Cw-7 alpha chain	HLA-C	tr|O19617|O19617_HUMAN HLA class I antigen OS=Homo sapiens OX=9606 GN=HLA-C PE=1 SV=1;tr|A0A140T921|A0A140T921_HUMAN HLA class I histocompatibility antigen, Cw-6 alpha chain OS=Homo sapiens OX=9606 GN=HLA-C PE=1 SV=1;tr|A2AEA2|A2AEA2_HUMAN HLA class I hist	7	3	3	1	2	1	1	0	0	0	0	1	0	0	0	2	1	0	0	0	0	1	0	1	1	1	2	0	1	0	0	0	0	0	0	1	1	0	0	0	1	1
A0A1B0GVS3;R4GMT0;P61163	A0A1B0GVS3;R4GMT0;P61163	1;1;1	1;1;1	1;1;1	Alpha-centractin	ACTR1A	tr|A0A1B0GVS3|A0A1B0GVS3_HUMAN Alpha-centractin OS=Homo sapiens OX=9606 GN=ACTR1A PE=1 SV=1;tr|R4GMT0|R4GMT0_HUMAN Alpha-centractin OS=Homo sapiens OX=9606 GN=ACTR1A PE=1 SV=1;sp|P61163|ACTZ_HUMAN Alpha-centractin OS=Homo sapiens OX=9606 GN=ACTR1A PE=1 SV=	3	1	1	1	1	0	0	0	0	0	0	0	0	0	0	0	0	0	0	0	1	0	0	0	0	0	0	0	0	0	0	0	0	0	0	0	0	0	0	0	0	0
A0A1B0GW87;M0QYK5;M0R2N4;P0DN76;Q8WU68;Q01081;K7EJH3;K7EJM7	A0A1B0GW87;M0QYK5;M0R2N4;P0DN76;Q8WU68;Q01081;K7EJH3;K7EJM7	2;2;2;2;2;2;1;1	2;2;2;2;2;2;1;1	2;2;2;2;2;2;1;1	Splicing factor U2AF 26 kDa subunit;Splicing factor U2AF 35 kDa subunit	U2AF1L4;U2AF1	tr|A0A1B0GW87|A0A1B0GW87_HUMAN Splicing factor U2AF 35 kDa subunit-like protein OS=Homo sapiens OX=9606 GN=U2AF1L5 PE=4 SV=1;tr|M0QYK5|M0QYK5_HUMAN Splicing factor U2AF 26 kDa subunit OS=Homo sapiens OX=9606 GN=U2AF1L4 PE=4 SV=1;tr|M0R2N4|M0R2N4_HUMAN Unch	8	2	2	2	1	0	0	0	0	0	1	0	0	0	0	0	1	0	0	0	0	0	0	0	0	0	1	0	0	0	0	1	1	0	0	1	0	0	0	0	0	0
F6WST4;A0A1B0GXE7;Q9P0S3;Q53FV1	F6WST4;A0A1B0GXE7;Q9P0S3;Q53FV1	1;1;1;1	1;1;1;1	1;1;1;1	ORM1-like protein 1;ORM1-like protein 2	ORMDL1;ORMDL2	tr|F6WST4|F6WST4_HUMAN ORM1-like protein 1 (Fragment) OS=Homo sapiens OX=9606 GN=ORMDL1 PE=1 SV=7;tr|A0A1B0GXE7|A0A1B0GXE7_HUMAN ORM1-like protein 1 OS=Homo sapiens OX=9606 GN=ORMDL1 PE=1 SV=1;sp|Q9P0S3|ORML1_HUMAN ORM1-like protein 1 OS=Homo sapiens OX=96	4	1	1	1	0	0	1	0	0	0	0	0	0	0	0	0	1	0	0	0	0	0	0	0	0	0	0	0	0	0	0	0	0	0	1	1	1	0	0	0	0	0
H7C2Y2;A0A1W2PQ29;A0A1W2PPI8;A0A1W2PRH2;A0A1W2PQ52;A0A1W2PQN1;A0A1W2PP13;F6W983;A0A1W2PPQ7;A0A1W2PRZ8;A0A1W2PR92;A0A1W2PP53;A0A1W2PP57;A0A1W2PPC3;A0A1W2PPS0;A0A1W2PPR6;A0A1W2PNP0;Q969N2	H7C2Y2;A0A1W2PQ29;A0A1W2PPI8;A0A1W2PRH2;A0A1W2PQ52;A0A1W2PQN1;A0A1W2PP13;F6W983;A0A1W2PPQ7;A0A1W2PRZ8;A0A1W2PR92;A0A1W2PP53;A0A1W2PP57;A0A1W2PPC3;A0A1W2PPS0;A0A1W2PPR6;A0A1W2PNP0;Q969N2	1;1;1;1;1;1;1;1;1;1;1;1;1;1;1;1;1;1	1;1;1;1;1;1;1;1;1;1;1;1;1;1;1;1;1;1	1;1;1;1;1;1;1;1;1;1;1;1;1;1;1;1;1;1	GPI transamidase component PIG-T	PIGT	tr|H7C2Y2|H7C2Y2_HUMAN GPI transamidase component PIG-T (Fragment) OS=Homo sapiens OX=9606 GN=PIGT PE=1 SV=2;tr|A0A1W2PQ29|A0A1W2PQ29_HUMAN GPI transamidase component PIG-T OS=Homo sapiens OX=9606 GN=PIGT PE=1 SV=1;tr|A0A1W2PPI8|A0A1W2PPI8_HUMAN GPI transa	18	1	1	1	0	0	1	0	0	0	0	0	0	0	0	1	1	0	0	0	0	0	0	1	1	0	1	0	0	1	1	0	0	0	0	1	1	1	0	0	1	1
A0A1W2PNX8;Q9H3U1	A0A1W2PNX8;Q9H3U1	10;10	10;10	10;10	Protein unc-45 homolog A	UNC45A	tr|A0A1W2PNX8|A0A1W2PNX8_HUMAN Protein unc-45 homolog A OS=Homo sapiens OX=9606 GN=UNC45A PE=1 SV=1;sp|Q9H3U1|UN45A_HUMAN Protein unc-45 homolog A OS=Homo sapiens OX=9606 GN=UNC45A PE=1 SV=1	2	10	10	10	3	1	4	3	0	1	1	2	2	1	0	6	4	1	1	1	2	4	2	1	4	1	5	1	0	2	0	1	2	0	0	5	5	0	0	1	3	3
C9J4M6;A0A1W2PPT5;C9J2Y9;P30876	C9J4M6;A0A1W2PPT5;C9J2Y9;P30876	3;3;3;3	3;3;3;3	3;3;3;3	DNA-directed RNA polymerase;DNA-directed RNA polymerase II subunit RPB2	POLR2B	tr|C9J4M6|C9J4M6_HUMAN DNA-directed RNA polymerase subunit beta OS=Homo sapiens OX=9606 GN=POLR2B PE=1 SV=3;tr|A0A1W2PPT5|A0A1W2PPT5_HUMAN DNA-directed RNA polymerase subunit beta OS=Homo sapiens OX=9606 GN=POLR2B PE=1 SV=1;tr|C9J2Y9|C9J2Y9_HUMAN DNA-direc	4	3	3	3	0	0	1	0	0	1	0	0	0	0	0	0	0	0	0	0	0	0	0	1	1	0	2	0	0	1	0	0	0	0	0	1	1	0	0	0	0	0
A0A1W2PQ43;E9PK09;E9PQN2;E9PKI6;E9PK91;Q9NYF8;E9PJA7;H0YF00	A0A1W2PQ43;E9PK09;E9PQN2;E9PKI6;E9PK91;Q9NYF8;E9PJA7	8;8;8;8;8;8;6;2	8;8;8;8;8;8;6;2	8;8;8;8;8;8;6;2	Bcl-2-associated transcription factor 1	BCLAF1	tr|A0A1W2PQ43|A0A1W2PQ43_HUMAN Bcl-2-associated transcription factor 1 OS=Homo sapiens OX=9606 GN=BCLAF1 PE=1 SV=1;tr|E9PK09|E9PK09_HUMAN Bcl-2-associated transcription factor 1 (Fragment) OS=Homo sapiens OX=9606 GN=BCLAF1 PE=1 SV=8;tr|E9PQN2|E9PQN2_HUMAN	8	8	8	8	6	2	4	2	3	3	1	2	3	1	2	5	3	3	0	2	3	6	4	6	3	2	4	3	3	3	2	3	3	1	2	3	5	2	1	1	4	4
A0A1X7SBZ2;A0A1W2PQ51;Q92841	A0A1X7SBZ2;A0A1W2PQ51;Q92841	22;22;22	15;15;15	15;15;15	Probable ATP-dependent RNA helicase DDX17	DDX17	tr|A0A1X7SBZ2|A0A1X7SBZ2_HUMAN Probable ATP-dependent RNA helicase DDX17 OS=Homo sapiens OX=9606 GN=DDX17 PE=1 SV=1;tr|A0A1W2PQ51|A0A1W2PQ51_HUMAN Probable ATP-dependent RNA helicase DDX17 OS=Homo sapiens OX=9606 GN=DDX17 PE=1 SV=1;sp|Q92841|DDX17_HUMAN Pr	3	22	15	15	18	8	12	9	8	7	7	10	12	10	18	15	14	9	6	11	12	12	14	13	14	10	16	13	11	10	11	11	9	13	15	16	15	7	6	11	14	14
A0A286YEY1;P01876;A0A0G2JMB2;A0A286YEY5;P01877	A0A286YEY1;P01876	3;3;1;1;1	3;3;1;1;1	3;3;1;1;1	Ig alpha-1 chain C region	IGHA1	tr|A0A286YEY1|A0A286YEY1_HUMAN Immunoglobulin heavy constant alpha 1 (Fragment) OS=Homo sapiens OX=9606 GN=IGHA1 PE=1 SV=1;sp|P01876|IGHA1_HUMAN Immunoglobulin heavy constant alpha 1 OS=Homo sapiens OX=9606 GN=IGHA1 PE=1 SV=2	5	3	3	3	0	0	0	0	0	0	0	2	0	0	0	0	0	0	0	0	0	0	0	0	0	0	0	0	0	0	0	0	0	0	0	0	0	0	0	0	0	0
A0A286YF22;O43175;A0A2C9F2M7;A0A286YFA2;A0A286YFL2;A0A286YFM8;A0A286YER3;A0A286YFC8;A0A286YFB2;A0A286YF78;A0A286YF34;A0A286YFF3;A0A286YFE1;A0A286YFK5	A0A286YF22;O43175;A0A2C9F2M7;A0A286YFA2;A0A286YFL2;A0A286YFM8	22;22;21;18;17;13;8;8;8;8;6;4;4;4	22;22;21;18;17;13;8;8;8;8;6;4;4;4	22;22;21;18;17;13;8;8;8;8;6;4;4;4	D-3-phosphoglycerate dehydrogenase	PHGDH	tr|A0A286YF22|A0A286YF22_HUMAN D-3-phosphoglycerate dehydrogenase OS=Homo sapiens OX=9606 GN=PHGDH PE=1 SV=1;sp|O43175|SERA_HUMAN D-3-phosphoglycerate dehydrogenase OS=Homo sapiens OX=9606 GN=PHGDH PE=1 SV=4;tr|A0A2C9F2M7|A0A2C9F2M7_HUMAN D-3-phosphoglycer	14	22	22	22	19	11	11	11	11	10	8	11	10	7	9	20	10	13	10	13	14	14	13	12	12	10	15	13	12	11	11	10	10	8	8	12	13	11	10	11	15	11
A0A286YFF8;Q7Z3U7;F8VZV1	A0A286YFF8;Q7Z3U7	5;5;2	5;5;2	5;5;2	Protein MON2 homolog	MON2	tr|A0A286YFF8|A0A286YFF8_HUMAN Protein MON2 homolog OS=Homo sapiens OX=9606 GN=MON2 PE=1 SV=1;sp|Q7Z3U7|MON2_HUMAN Protein MON2 homolog OS=Homo sapiens OX=9606 GN=MON2 PE=1 SV=3	3	5	5	5	1	0	2	1	0	0	0	0	0	0	0	0	2	0	0	0	0	0	0	1	0	0	3	0	0	0	0	0	0	0	0	2	3	0	0	0	3	0
A0A2R8Y3X5;A0A2R8YE78;A0A2R8YDM2;C9JMB8;E5KLJ9;O60313;A0A2R8YD53;A0A2R8YFD1;A0A2R8YGE5;A0A2R8Y4Q3;A0A2R8Y4G4;A0A2R8YE54;H7C141	A0A2R8Y3X5;A0A2R8YE78;A0A2R8YDM2;C9JMB8;E5KLJ9;O60313;A0A2R8YD53;A0A2R8YFD1;A0A2R8YGE5;A0A2R8Y4Q3	5;5;5;5;5;5;4;4;4;3;2;2;1	5;5;5;5;5;5;4;4;4;3;2;2;1	5;5;5;5;5;5;4;4;4;3;2;2;1	Dynamin-like 120 kDa protein, mitochondrial;Dynamin-like 120 kDa protein, form S1	OPA1	tr|A0A2R8Y3X5|A0A2R8Y3X5_HUMAN Dynamin-like 120 kDa protein, mitochondrial OS=Homo sapiens OX=9606 GN=OPA1 PE=1 SV=1;tr|A0A2R8YE78|A0A2R8YE78_HUMAN Dynamin-like 120 kDa protein, mitochondrial OS=Homo sapiens OX=9606 GN=OPA1 PE=1 SV=1;tr|A0A2R8YDM2|A0A2R8YD	13	5	5	5	1	1	2	0	0	0	0	0	0	0	0	1	1	0	0	0	0	2	1	0	1	1	5	1	0	0	0	0	0	0	0	3	3	0	0	0	0	0
A0A2R8Y4F5;H0YFD6;P40939	A0A2R8Y4F5;H0YFD6;P40939	2;2;2	2;2;2	2;2;2	Trifunctional enzyme subunit alpha, mitochondrial;Long-chain enoyl-CoA hydratase;Long chain 3-hydroxyacyl-CoA dehydrogenase	HADHA	tr|A0A2R8Y4F5|A0A2R8Y4F5_HUMAN Trifunctional enzyme subunit alpha, mitochondrial OS=Homo sapiens OX=9606 GN=HADHA PE=1 SV=1;tr|H0YFD6|H0YFD6_HUMAN Trifunctional enzyme subunit alpha, mitochondrial OS=Homo sapiens OX=9606 GN=HADHA PE=1 SV=2;sp|P40939|ECHA_H	3	2	2	2	0	0	1	1	0	0	0	0	0	0	0	1	0	0	0	0	0	0	0	0	0	0	2	1	0	0	0	0	0	0	0	0	0	0	0	0	1	0
GATAD1_S102P;A0A2R8Y4H1;Q8WUU5	GATAD1_S102P;A0A2R8Y4H1;Q8WUU5	3;3;3	2;2;2	2;2;2	GATA zinc finger domain-containing protein 1	GATAD1	sp|GATAD1_S102P|GATAD1_S102P used as a bait OS=Homo Sapiens;tr|A0A2R8Y4H1|A0A2R8Y4H1_HUMAN GATA zinc finger domain-containing protein 1 OS=Homo sapiens OX=9606 GN=GATAD1 PE=1 SV=1;sp|Q8WUU5|GATD1_HUMAN GATA zinc finger domain-containing protein 1 OS=Homo	3	3	2	2	3	0	1	1	0	1	2	1	2	0	0	1	1	2	1	1	1	1	1	2	3	1	1	0	0	1	1	2	2	0	0	1	2	3	2	1	1	2
A0A2R8Y611;O14617;A0A2R8Y4J3;K7ELX8	A0A2R8Y611;O14617	5;5;2;1	5;5;2;1	5;5;2;1	AP-3 complex subunit delta-1	AP3D1	tr|A0A2R8Y611|A0A2R8Y611_HUMAN AP-3 complex subunit delta-1 (Fragment) OS=Homo sapiens OX=9606 GN=AP3D1 PE=1 SV=1;sp|O14617|AP3D1_HUMAN AP-3 complex subunit delta-1 OS=Homo sapiens OX=9606 GN=AP3D1 PE=1 SV=1	4	5	5	5	1	1	3	0	2	1	0	1	0	0	0	0	3	0	0	0	0	1	3	2	4	1	4	4	3	1	0	0	0	0	0	4	4	0	0	0	4	2
A0A2R8Y653;Q9BZX2	A0A2R8Y653;Q9BZX2	2;2	2;2	2;2	Uridine-cytidine kinase 2	UCK2	tr|A0A2R8Y653|A0A2R8Y653_HUMAN Uridine-cytidine kinase 2 OS=Homo sapiens OX=9606 GN=UCK2 PE=1 SV=1;sp|Q9BZX2|UCK2_HUMAN Uridine-cytidine kinase 2 OS=Homo sapiens OX=9606 GN=UCK2 PE=1 SV=1	2	2	2	2	1	0	0	0	0	0	0	0	0	0	0	2	0	0	0	0	0	0	0	0	0	0	1	1	0	0	0	0	0	0	0	0	0	0	0	0	0	0
H7BZ41;F5GZB4;A0A2R8Y7K4	H7BZ41;F5GZB4;A0A2R8Y7K4	1;1;1	1;1;1	1;1;1		LOXHD1	tr|H7BZ41|H7BZ41_HUMAN Lipoxygenase homology domain-containing protein 1 OS=Homo sapiens OX=9606 GN=LOXHD1 PE=1 SV=2;tr|F5GZB4|F5GZB4_HUMAN Lipoxygenase homology domain-containing protein 1 OS=Homo sapiens OX=9606 GN=LOXHD1 PE=1 SV=1;tr|A0A2R8Y7K4|A0A2R8Y7	3	1	1	1	0	0	0	0	0	0	0	0	0	0	0	0	0	0	0	0	0	0	0	0	0	0	1	0	0	0	0	0	0	0	0	0	0	0	0	0	0	0
A0A2R8Y811;P62263;E5RH77	A0A2R8Y811;P62263;E5RH77	6;6;3	6;6;3	6;6;3	40S ribosomal protein S14	RPS14	tr|A0A2R8Y811|A0A2R8Y811_HUMAN 40S ribosomal protein S14 (Fragment) OS=Homo sapiens OX=9606 GN=RPS14 PE=1 SV=1;sp|P62263|RS14_HUMAN 40S ribosomal protein S14 OS=Homo sapiens OX=9606 GN=RPS14 PE=1 SV=3;tr|E5RH77|E5RH77_HUMAN 40S ribosomal protein S14 OS=Hom	3	6	6	6	5	2	4	4	5	3	1	3	5	2	2	5	5	3	3	3	5	4	4	6	4	2	4	3	5	5	4	3	5	0	3	3	6	1	1	3	5	4
A0A2R8Y851;P62273;A0A2R8Y6P7;A0A087WTT6	A0A2R8Y851;P62273;A0A2R8Y6P7;A0A087WTT6	2;2;1;1	2;2;1;1	2;2;1;1	40S ribosomal protein S29	RPS29	tr|A0A2R8Y851|A0A2R8Y851_HUMAN 40S ribosomal protein S29 OS=Homo sapiens OX=9606 GN=RPS29 PE=1 SV=1;sp|P62273|RS29_HUMAN 40S ribosomal protein S29 OS=Homo sapiens OX=9606 GN=RPS29 PE=1 SV=2;tr|A0A2R8Y6P7|A0A2R8Y6P7_HUMAN 40S ribosomal protein S29 (Fragment	4	2	2	2	2	1	2	1	2	2	1	2	2	0	1	1	2	1	1	2	1	2	2	2	2	1	2	2	2	2	2	2	2	0	1	2	2	1	1	2	2	2
F8VZI0;A0A2R8Y891;P08237;F8VP00	F8VZI0;A0A2R8Y891;P08237;F8VP00	4;4;4;3	3;3;3;3	3;3;3;3	ATP-dependent 6-phosphofructokinase, muscle type	PFKM	tr|F8VZI0|F8VZI0_HUMAN ATP-dependent 6-phosphofructokinase, muscle type OS=Homo sapiens OX=9606 GN=PFKM PE=1 SV=9;tr|A0A2R8Y891|A0A2R8Y891_HUMAN ATP-dependent 6-phosphofructokinase OS=Homo sapiens OX=9606 GN=PFKM PE=1 SV=1;sp|P08237|PFKAM_HUMAN ATP-depende	4	4	3	3	1	0	1	0	0	1	0	0	0	1	0	1	0	0	0	0	0	1	0	0	1	0	4	0	0	0	0	0	0	0	0	1	0	0	0	0	1	1
A0A2R8YCS7;Q9Y3Z3	A0A2R8YCS7;Q9Y3Z3	1;1	1;1	1;1	Deoxynucleoside triphosphate triphosphohydrolase SAMHD1	SAMHD1	tr|A0A2R8YCS7|A0A2R8YCS7_HUMAN Deoxynucleoside triphosphate triphosphohydrolase SAMHD1 OS=Homo sapiens OX=9606 GN=SAMHD1 PE=1 SV=1;sp|Q9Y3Z3|SAMH1_HUMAN Deoxynucleoside triphosphate triphosphohydrolase SAMHD1 OS=Homo sapiens OX=9606 GN=SAMHD1 PE=1 SV=2	2	1	1	1	0	0	1	0	0	0	0	0	0	0	0	1	1	0	0	0	0	0	0	0	1	0	0	0	0	0	0	0	0	0	0	1	0	0	0	0	0	0
A0A2R8YD50;P51659;E7EWE5;A0A2R8Y7L2;G5E9S2;E7ET17;E7ER27;E7EPL9;A0A2R8YDT8;A0A2R8YF45;A0A2R8YEG2;A0A2R8Y7W2	A0A2R8YD50;P51659;E7EWE5;A0A2R8Y7L2;G5E9S2;E7ET17;E7ER27;E7EPL9	22;22;19;17;17;17;15;12;5;5;2;2	22;22;19;17;17;17;15;12;5;5;2;2	22;22;19;17;17;17;15;12;5;5;2;2	Peroxisomal multifunctional enzyme type 2;(3R)-hydroxyacyl-CoA dehydrogenase;Enoyl-CoA hydratase 2	HSD17B4	tr|A0A2R8YD50|A0A2R8YD50_HUMAN Peroxisomal multifunctional enzyme type 2 OS=Homo sapiens OX=9606 GN=HSD17B4 PE=1 SV=1;sp|P51659|DHB4_HUMAN Peroxisomal multifunctional enzyme type 2 OS=Homo sapiens OX=9606 GN=HSD17B4 PE=1 SV=3;tr|E7EWE5|E7EWE5_HUMAN Peroxis	12	22	22	22	14	4	5	4	6	3	0	7	5	13	7	10	5	10	12	13	18	7	5	7	5	5	6	10	6	3	3	2	4	11	6	4	5	5	5	6	4	4
E9PNW4;A0A2U3TZL5;E9PR17;P13987;H0YET2	E9PNW4;A0A2U3TZL5;E9PR17;P13987	3;3;3;3;1	3;3;3;3;1	3;3;3;3;1	CD59 glycoprotein	CD59	tr|E9PNW4|E9PNW4_HUMAN CD59 glycoprotein OS=Homo sapiens OX=9606 PE=1 SV=1;tr|A0A2U3TZL5|A0A2U3TZL5_HUMAN CD59 glycoprotein (Fragment) OS=Homo sapiens OX=9606 GN=CD59 PE=4 SV=1;tr|E9PR17|E9PR17_HUMAN CD59 glycoprotein OS=Homo sapiens OX=9606 PE=1 SV=1;sp|P	5	3	3	3	3	2	2	0	1	0	0	2	1	0	1	2	2	1	1	0	1	0	1	2	2	1	2	1	2	1	2	1	0	2	1	2	3	0	1	2	2	0
A0A2U3TZY2;H0YGM0;Q9H078;A0A2R8YDH5;F5H392;F5H7A5;A0A2R8Y602	A0A2U3TZY2;H0YGM0;Q9H078;A0A2R8YDH5;F5H392;F5H7A5;A0A2R8Y602	2;2;2;1;1;1;1	2;2;2;1;1;1;1	2;2;2;1;1;1;1	Caseinolytic peptidase B protein homolog	CLPB	tr|A0A2U3TZY2|A0A2U3TZY2_HUMAN Caseinolytic peptidase B protein homolog OS=Homo sapiens OX=9606 GN=CLPB PE=4 SV=1;tr|H0YGM0|H0YGM0_HUMAN Caseinolytic peptidase B protein homolog (Fragment) OS=Homo sapiens OX=9606 GN=CLPB PE=1 SV=1;sp|Q9H078|CLPB_HUMAN Case	7	2	2	2	0	0	0	1	1	1	1	1	1	0	0	0	1	0	0	0	0	0	1	0	0	0	1	1	1	1	1	1	1	0	1	1	1	1	1	0	0	0
A2A2G4;Q9Y672	A2A2G4;Q9Y672	1;1	1;1	1;1	Dolichyl pyrophosphate Man9GlcNAc2 alpha-1,3-glucosyltransferase	ALG6	tr|A2A2G4|A2A2G4_HUMAN Alpha-1,3-glucosyltransferase OS=Homo sapiens OX=9606 GN=ALG6 PE=1 SV=1;sp|Q9Y672|ALG6_HUMAN Dolichyl pyrophosphate Man9GlcNAc2 alpha-1,3-glucosyltransferase OS=Homo sapiens OX=9606 GN=ALG6 PE=1 SV=2	2	1	1	1	0	0	1	0	0	0	1	1	0	0	1	1	1	0	0	0	0	1	0	1	1	0	1	0	0	0	1	0	0	0	1	1	1	0	0	0	0	1
A2A2V2;P42696;Q5TCT4;H7C5M1	A2A2V2;P42696;Q5TCT4	4;4;2;1	4;4;2;1	4;4;2;1	RNA-binding protein 34	RBM34	tr|A2A2V2|A2A2V2_HUMAN RNA-binding protein 34 (Fragment) OS=Homo sapiens OX=9606 GN=RBM34 PE=1 SV=1;sp|P42696|RBM34_HUMAN RNA-binding protein 34 OS=Homo sapiens OX=9606 GN=RBM34 PE=1 SV=2;tr|Q5TCT4|Q5TCT4_HUMAN RNA-binding protein 34 (Fragment) OS=Homo sap	4	4	4	4	0	0	1	0	0	0	1	0	0	1	1	2	0	0	0	0	0	1	1	1	2	0	2	1	1	0	1	0	0	1	0	1	1	0	0	0	2	1
A4UGR9	A4UGR9	2	2	2	Xin actin-binding repeat-containing protein 2	XIRP2	sp|A4UGR9|XIRP2_HUMAN Xin actin-binding repeat-containing protein 2 OS=Homo sapiens OX=9606 GN=XIRP2 PE=1 SV=2	1	2	2	2	1	1	0	1	0	0	0	1	0	0	0	1	0	1	1	1	1	1	0	1	0	0	0	1	0	0	1	0	0	0	0	1	0	0	1	0	0	0
A5YKK6;H3BVC9;H3BMH0	A5YKK6	4;1;1	4;1;1	4;1;1	CCR4-NOT transcription complex subunit 1	CNOT1	sp|A5YKK6|CNOT1_HUMAN CCR4-NOT transcription complex subunit 1 OS=Homo sapiens OX=9606 GN=CNOT1 PE=1 SV=2	3	4	4	4	0	0	0	0	0	0	0	0	0	0	0	1	0	0	0	0	0	0	0	0	1	0	1	0	0	0	0	0	0	0	2	1	0	0	0	0	0	1
A6NEM2;P51610	A6NEM2;P51610	1;1	1;1	1;1	Host cell factor 1;HCF N-terminal chain 1;HCF N-terminal chain 2;HCF N-terminal chain 3;HCF N-terminal chain 4;HCF N-terminal chain 5;HCF N-terminal chain 6;HCF C-terminal chain 1;HCF C-terminal chain 2;HCF C-terminal chain 3;HCF C-terminal chain 4;HCF C-terminal chain 5;HCF C-terminal chain 6	HCFC1	tr|A6NEM2|A6NEM2_HUMAN Host cell factor 1 OS=Homo sapiens OX=9606 GN=HCFC1 PE=1 SV=2;sp|P51610|HCFC1_HUMAN Host cell factor 1 OS=Homo sapiens OX=9606 GN=HCFC1 PE=1 SV=2	2	1	1	1	0	0	0	0	0	0	0	0	0	0	0	0	0	0	0	0	0	0	0	0	0	0	1	0	0	0	0	0	0	0	0	0	0	0	0	0	0	0
E9PS11;A6NGW1;O95070	E9PS11;A6NGW1;O95070	1;1;1	1;1;1	1;1;1	Protein YIF1A	YIF1A	tr|E9PS11|E9PS11_HUMAN Protein YIF1A OS=Homo sapiens OX=9606 GN=YIF1A PE=1 SV=1;tr|A6NGW1|A6NGW1_HUMAN Protein YIF1A OS=Homo sapiens OX=9606 GN=YIF1A PE=1 SV=1;sp|O95070|YIF1A_HUMAN Protein YIF1A OS=Homo sapiens OX=9606 GN=YIF1A PE=1 SV=2	3	1	1	1	0	0	1	0	0	0	0	0	0	0	0	0	1	0	0	0	0	0	0	0	1	0	1	0	0	0	0	0	0	0	0	0	0	0	0	0	0	1
J3QQT6;J3KS55;A6NJA2;P54578	J3QQT6;J3KS55;A6NJA2;P54578	1;1;1;1	1;1;1;1	1;1;1;1	Ubiquitin carboxyl-terminal hydrolase;Ubiquitin carboxyl-terminal hydrolase 14	USP14	tr|J3QQT6|J3QQT6_HUMAN Ubiquitin carboxyl-terminal hydrolase 14 (Fragment) OS=Homo sapiens OX=9606 GN=USP14 PE=1 SV=1;tr|J3KS55|J3KS55_HUMAN Ubiquitin carboxyl-terminal hydrolase 14 (Fragment) OS=Homo sapiens OX=9606 GN=USP14 PE=1 SV=1;tr|A6NJA2|A6NJA2_HUM	4	1	1	1	0	0	0	1	0	0	0	0	0	0	0	0	0	0	0	0	0	0	0	0	0	0	1	0	0	0	0	0	0	0	0	0	0	0	0	0	0	0
J3KNE0;Q7Z3J3;A6NKT7	J3KNE0;Q7Z3J3;A6NKT7	5;5;5	1;1;1	1;1;1	RanBP2-like and GRIP domain-containing protein 4;RanBP2-like and GRIP domain-containing protein 3	RGPD3;RGPD4	tr|J3KNE0|J3KNE0_HUMAN RanBP2-like and GRIP domain-containing protein 3 OS=Homo sapiens OX=9606 GN=RGPD3 PE=4 SV=2;sp|Q7Z3J3|RGPD4_HUMAN RanBP2-like and GRIP domain-containing protein 4 OS=Homo sapiens OX=9606 GN=RGPD4 PE=2 SV=3;sp|A6NKT7|RGPD3_HUMAN RanBP	3	5	1	1	1	0	1	1	0	0	1	1	1	0	0	1	0	0	0	0	0	0	0	0	2	0	5	0	0	1	0	0	2	0	0	4	2	1	0	0	4	1
A6NLH6;Q9P003	A6NLH6;Q9P003	1;1	1;1	1;1	Protein cornichon homolog 4	CNIH4	tr|A6NLH6|A6NLH6_HUMAN Protein cornichon homolog 4 OS=Homo sapiens OX=9606 GN=CNIH4 PE=1 SV=1;sp|Q9P003|CNIH4_HUMAN Protein cornichon homolog 4 OS=Homo sapiens OX=9606 GN=CNIH4 PE=1 SV=1	2	1	1	1	1	0	0	0	0	0	0	0	0	0	0	1	0	0	0	0	1	0	0	0	0	0	0	0	0	0	0	0	0	0	0	0	0	0	0	0	0	0
E9PJK1;E9PRJ8;H0YDL9;H0YDJ9;E9PIF1;A6NMH8;P60033;E9PM31;H0YEE2	E9PJK1;E9PRJ8;H0YDL9;H0YDJ9;E9PIF1;A6NMH8;P60033	4;4;4;4;4;4;4;1;1	4;4;4;4;4;4;4;1;1	4;4;4;4;4;4;4;1;1	Tetraspanin;CD81 antigen	CD81	tr|E9PJK1|E9PJK1_HUMAN Tetraspanin OS=Homo sapiens OX=9606 GN=CD81 PE=1 SV=1;tr|E9PRJ8|E9PRJ8_HUMAN Tetraspanin (Fragment) OS=Homo sapiens OX=9606 GN=CD81 PE=1 SV=1;tr|H0YDL9|H0YDL9_HUMAN Tetraspanin (Fragment) OS=Homo sapiens OX=9606 GN=CD81 PE=1 SV=1;tr|	9	4	4	4	3	0	1	1	0	1	1	0	0	0	0	3	0	2	2	3	3	1	1	1	1	0	0	0	0	1	1	0	0	0	0	0	1	0	0	0	0	0
A8K2U0;H0YGG5	A8K2U0	3;1	3;1	3;1	Alpha-2-macroglobulin-like protein 1	A2ML1	sp|A8K2U0|A2ML1_HUMAN Alpha-2-macroglobulin-like protein 1 OS=Homo sapiens OX=9606 GN=A2ML1 PE=1 SV=3	2	3	3	3	3	0	0	0	0	0	0	0	0	0	0	0	0	0	0	0	0	0	0	0	0	0	0	0	0	0	0	0	0	0	0	0	0	0	0	0	0	0
A8MQ02;J3KN01;P55196;Q5TIG5;H0Y948;H0Y8L4;H0Y8U8;H0YA98;F8W9I4;E9PFY5;H0Y7R8	A8MQ02;J3KN01;P55196;Q5TIG5	10;10;10;7;3;3;2;1;1;1;1	10;10;10;7;3;3;2;1;1;1;1	10;10;10;7;3;3;2;1;1;1;1	Afadin	MLLT4	tr|A8MQ02|A8MQ02_HUMAN Afadin OS=Homo sapiens OX=9606 GN=AFDN PE=1 SV=2;tr|J3KN01|J3KN01_HUMAN Afadin OS=Homo sapiens OX=9606 GN=AFDN PE=1 SV=1;sp|P55196|AFAD_HUMAN Afadin OS=Homo sapiens OX=9606 GN=AFDN PE=1 SV=3;tr|Q5TIG5|Q5TIG5_HUMAN Afadin OS=Homo sapi	11	10	10	10	4	0	2	2	1	2	2	5	1	2	3	3	2	3	1	0	3	3	3	4	2	0	2	1	1	2	1	0	2	1	3	8	3	3	0	1	3	6
E9PQ63;A8MTM1;P16152;O75828	E9PQ63;A8MTM1;P16152;O75828	1;1;1;1	1;1;1;1	1;1;1;1	Carbonyl reductase [NADPH] 1;Carbonyl reductase [NADPH] 3	CBR1;CBR3	tr|E9PQ63|E9PQ63_HUMAN Carbonyl reductase [NADPH] 1 OS=Homo sapiens OX=9606 GN=CBR1 PE=1 SV=1;tr|A8MTM1|A8MTM1_HUMAN Carbonyl reductase [NADPH] 1 OS=Homo sapiens OX=9606 GN=CBR1 PE=1 SV=1;sp|P16152|CBR1_HUMAN Carbonyl reductase [NADPH] 1 OS=Homo sapiens OX	4	1	1	1	1	0	0	0	0	0	0	0	0	0	0	0	0	0	0	0	0	0	0	0	0	0	0	0	0	0	0	0	0	0	0	0	0	0	0	0	0	0
H7BY10;K7EJV9;K7ERT8;A8MUS3;P62750;K7EMA7	H7BY10;K7EJV9;K7ERT8;A8MUS3;P62750;K7EMA7	8;8;8;8;8;5	8;8;8;8;8;5	8;8;8;8;8;5	60S ribosomal protein L23a	RPL23A	tr|H7BY10|H7BY10_HUMAN 60S ribosomal protein L23a (Fragment) OS=Homo sapiens OX=9606 GN=RPL23A PE=1 SV=1;tr|K7EJV9|K7EJV9_HUMAN 60S ribosomal protein L23a (Fragment) OS=Homo sapiens OX=9606 GN=RPL23A PE=1 SV=1;tr|K7ERT8|K7ERT8_HUMAN 60S ribosomal protein L	6	8	8	8	7	5	6	6	6	6	5	6	6	6	4	7	6	7	7	4	7	4	6	6	6	5	6	6	6	6	5	5	6	3	4	6	5	6	5	4	6	5
Q49AN9;F5H013;P62308;A8MWD9	Q49AN9;F5H013;P62308;A8MWD9	1;1;1;1	1;1;1;1	1;1;1;1	Small nuclear ribonucleoprotein G;Putative small nuclear ribonucleoprotein G-like protein 15	SNRPG;SNRPGP15	tr|Q49AN9|Q49AN9_HUMAN SNRPG protein OS=Homo sapiens OX=9606 GN=SNRPG PE=1 SV=1;tr|F5H013|F5H013_HUMAN Small nuclear ribonucleoprotein G OS=Homo sapiens OX=9606 GN=SNRPG PE=1 SV=1;sp|P62308|RUXG_HUMAN Small nuclear ribonucleoprotein G OS=Homo sapiens OX=96	4	1	1	1	1	0	0	0	0	0	0	0	0	0	0	1	0	0	0	0	0	0	0	0	0	0	0	0	0	0	0	0	0	0	0	0	0	0	0	0	0	0
A9Z1Z3;Q9BR76	A9Z1Z3;Q9BR76	2;1	2;1	2;1	Fer-1-like protein 4;Coronin-1B	FER1L4;CORO1B	sp|A9Z1Z3|FR1L4_HUMAN Fer-1-like protein 4 OS=Homo sapiens OX=9606 GN=FER1L4 PE=2 SV=1;sp|Q9BR76|COR1B_HUMAN Coronin-1B OS=Homo sapiens OX=9606 GN=CORO1B PE=1 SV=1	2	2	2	2	0	0	0	0	0	0	0	0	0	0	0	0	0	0	0	0	0	0	0	0	0	0	0	0	0	0	0	0	0	0	0	0	0	0	0	0	0	0
B0QY90;B0QY89;Q9Y262;C9JHP4;C9K0Q7	B0QY90;B0QY89;Q9Y262	3;3;3;1;1	3;3;3;1;1	3;3;3;1;1	Eukaryotic translation initiation factor 3 subunit L	EIF3L	tr|B0QY90|B0QY90_HUMAN Eukaryotic translation initiation factor 3 subunit L OS=Homo sapiens OX=9606 GN=EIF3L PE=1 SV=1;tr|B0QY89|B0QY89_HUMAN Eukaryotic translation initiation factor 3 subunit L OS=Homo sapiens OX=9606 GN=EIF3L PE=1 SV=1;sp|Q9Y262|EIF3L_HU	5	3	3	3	1	0	0	0	0	0	0	0	0	0	0	2	0	0	0	0	0	0	0	0	0	0	0	0	0	0	0	0	0	0	0	0	0	0	0	0	0	0
B0QYK0;Q01844;H7BY36;A0A0D9SFL3;C9JGE3	B0QYK0;Q01844;H7BY36;A0A0D9SFL3;C9JGE3	5;5;4;4;4	5;5;4;4;4	5;5;4;4;4	RNA-binding protein EWS	EWSR1	tr|B0QYK0|B0QYK0_HUMAN RNA-binding protein EWS OS=Homo sapiens OX=9606 GN=EWSR1 PE=1 SV=1;sp|Q01844|EWS_HUMAN RNA-binding protein EWS OS=Homo sapiens OX=9606 GN=EWSR1 PE=1 SV=1;tr|H7BY36|H7BY36_HUMAN RNA-binding protein EWS (Fragment) OS=Homo sapiens OX=96	5	5	5	5	1	0	1	1	1	1	0	1	1	1	2	0	2	0	1	1	0	1	1	1	3	2	2	1	3	2	1	1	1	1	2	2	2	2	1	2	2	2
H3BPC4;H3BQQ9;B0QYN7;P63279	H3BPC4;H3BQQ9;B0QYN7;P63279	1;1;1;1	1;1;1;1	1;1;1;1	SUMO-conjugating enzyme UBC9	UBE2I	tr|H3BPC4|H3BPC4_HUMAN SUMO-conjugating enzyme UBC9 (Fragment) OS=Homo sapiens OX=9606 GN=UBE2I PE=1 SV=2;tr|H3BQQ9|H3BQQ9_HUMAN SUMO-conjugating enzyme UBC9 (Fragment) OS=Homo sapiens OX=9606 GN=UBE2I PE=1 SV=1;tr|B0QYN7|B0QYN7_HUMAN SUMO-conjugating enzy	4	1	1	1	1	0	0	0	0	1	0	0	0	1	0	1	0	1	0	0	0	0	0	1	0	0	0	0	0	0	0	0	0	0	0	1	0	0	0	0	1	0
B0QYW5;F6RTR7;O43808;F8WE74	B0QYW5;F6RTR7;O43808;F8WE74	2;2;2;1	2;2;2;1	2;2;2;1	Peroxisomal membrane protein PMP34	SLC25A17	tr|B0QYW5|B0QYW5_HUMAN Peroxisomal membrane protein PMP34 OS=Homo sapiens OX=9606 GN=SLC25A17 PE=1 SV=1;tr|F6RTR7|F6RTR7_HUMAN Peroxisomal membrane protein PMP34 OS=Homo sapiens OX=9606 GN=SLC25A17 PE=1 SV=1;sp|O43808|PM34_HUMAN Peroxisomal membrane protei	4	2	2	2	2	0	0	0	0	0	0	0	0	0	0	2	0	0	0	0	0	0	0	0	0	0	1	0	0	0	0	0	0	0	0	0	0	0	0	0	0	0
B0QZ65;B4DGD8;C9IZ08;F8W9S7;Q14C86;C9IZX9	B0QZ65;B4DGD8;C9IZ08;F8W9S7;Q14C86;C9IZX9	2;2;2;2;2;1	2;2;2;2;2;1	2;2;2;2;2;1	GTPase-activating protein and VPS9 domain-containing protein 1	GAPVD1	tr|B0QZ65|B0QZ65_HUMAN GTPase-activating protein and VPS9 domain-containing protein 1 OS=Homo sapiens OX=9606 GN=GAPVD1 PE=1 SV=1;tr|B4DGD8|B4DGD8_HUMAN GTPase-activating protein and VPS9 domain-containing protein 1 OS=Homo sapiens OX=9606 GN=GAPVD1 PE=1 S	6	2	2	2	0	0	1	0	0	0	0	1	0	0	0	1	1	0	0	0	0	1	0	0	0	0	1	0	0	0	0	0	0	0	0	1	1	0	0	0	0	1
B0YIW6;P48444;Q6P1Q5	B0YIW6;P48444	5;5;1	5;5;1	5;5;1	Coatomer subunit delta	ARCN1	tr|B0YIW6|B0YIW6_HUMAN Archain 1, isoform CRA_a OS=Homo sapiens OX=9606 GN=ARCN1 PE=1 SV=1;sp|P48444|COPD_HUMAN Coatomer subunit delta OS=Homo sapiens OX=9606 GN=ARCN1 PE=1 SV=1	3	5	5	5	1	0	1	0	0	0	0	0	0	1	0	2	1	0	0	0	1	0	0	1	1	0	1	0	0	0	0	0	0	0	1	1	1	0	0	0	1	0
B1AH87;P30536	B1AH87;P30536	2;2	2;2	2;2	Translocator protein	TSPO	tr|B1AH87|B1AH87_HUMAN Putative peripheral benzodiazepine receptor-related protein (Fragment) OS=Homo sapiens OX=9606 GN=TSPO PE=1 SV=1;sp|P30536|TSPO_HUMAN Translocator protein OS=Homo sapiens OX=9606 GN=TSPO PE=1 SV=3	2	2	2	2	2	1	0	0	0	0	0	0	0	0	0	2	0	1	0	1	1	1	0	1	1	0	2	0	0	0	0	0	0	0	0	1	1	0	0	0	0	1
B1AHB1;P33992	B1AHB1;P33992	3;3	3;3	3;3	DNA helicase;DNA replication licensing factor MCM5	MCM5	tr|B1AHB1|B1AHB1_HUMAN DNA helicase OS=Homo sapiens OX=9606 GN=MCM5 PE=1 SV=1;sp|P33992|MCM5_HUMAN DNA replication licensing factor MCM5 OS=Homo sapiens OX=9606 GN=MCM5 PE=1 SV=5	2	3	3	3	0	0	0	1	0	0	0	0	0	0	1	1	0	0	0	1	0	0	1	0	0	0	1	0	0	0	0	0	0	0	0	0	0	0	0	0	1	0
B1AHC9;P12956	B1AHC9;P12956	2;2	2;2	2;2	X-ray repair cross-complementing protein 6	XRCC6	tr|B1AHC9|B1AHC9_HUMAN X-ray repair cross-complementing protein 6 OS=Homo sapiens OX=9606 GN=XRCC6 PE=1 SV=1;sp|P12956|XRCC6_HUMAN X-ray repair cross-complementing protein 6 OS=Homo sapiens OX=9606 GN=XRCC6 PE=1 SV=2	2	2	2	2	1	0	0	0	1	0	0	1	0	1	0	1	0	0	0	0	1	0	1	0	0	0	2	0	0	0	0	0	0	0	0	1	0	0	0	0	1	0
B1AHD1;P55769	B1AHD1;P55769	2;2	2;2	2;2	NHP2-like protein 1;NHP2-like protein 1, N-terminally processed	NHP2L1	tr|B1AHD1|B1AHD1_HUMAN NHP2-like protein 1 OS=Homo sapiens OX=9606 GN=SNU13 PE=1 SV=1;sp|P55769|NH2L1_HUMAN NHP2-like protein 1 OS=Homo sapiens OX=9606 GN=SNU13 PE=1 SV=3	2	2	2	2	2	1	1	0	0	0	1	0	0	2	1	2	2	1	1	1	0	1	1	0	1	0	2	1	0	1	1	0	0	1	1	2	1	0	0	0	2	0
B1AK87;B1AK88;P47756;B1AK85	B1AK87;B1AK88;P47756;B1AK85	7;7;6;4	7;7;6;4	7;7;6;4	F-actin-capping protein subunit beta	CAPZB	tr|B1AK87|B1AK87_HUMAN Capping protein (Actin filament) muscle Z-line, beta, isoform CRA_a OS=Homo sapiens OX=9606 GN=CAPZB PE=1 SV=1;tr|B1AK88|B1AK88_HUMAN Capping protein (Actin filament) muscle Z-line, beta, isoform CRA_d OS=Homo sapiens OX=9606 GN=CAPZ	4	7	7	7	4	1	2	1	1	2	0	2	1	0	1	1	2	0	1	0	0	1	1	2	2	2	3	2	1	1	3	2	0	0	1	2	3	0	0	3	3	1
B1AL46	B1AL46	2	2	2	NUT family member 2E	NUTM2E	sp|B1AL46|NTM2E_HUMAN NUT family member 2E OS=Homo sapiens OX=9606 GN=NUTM2E PE=3 SV=3	1	2	2	2	0	0	0	1	0	1	0	0	0	0	0	1	0	1	1	0	0	0	0	0	0	0	0	1	0	0	0	1	0	0	0	1	0	1	1	0	0	0
B1AN99;P35030	B1AN99;P35030	2;2	2;2	2;2	Trypsin-3	PRSS3	tr|B1AN99|B1AN99_HUMAN Trypsin-3 (Fragment) OS=Homo sapiens OX=9606 GN=PRSS3 PE=1 SV=8;sp|P35030|TRY3_HUMAN Trypsin-3 OS=Homo sapiens OX=9606 GN=PRSS3 PE=1 SV=2	2	2	2	2	1	1	1	1	1	1	1	1	1	1	1	1	1	1	1	2	1	1	1	1	1	1	1	1	1	1	1	1	1	1	1	1	1	1	1	1	1	1
B1APM4;P35610	B1APM4;P35610	4;4	4;4	4;4	Sterol O-acyltransferase 1	SOAT1	tr|B1APM4|B1APM4_HUMAN Sterol O-acyltransferase 1 (Fragment) OS=Homo sapiens OX=9606 GN=SOAT1 PE=1 SV=1;sp|P35610|SOAT1_HUMAN Sterol O-acyltransferase 1 OS=Homo sapiens OX=9606 GN=SOAT1 PE=1 SV=3	2	4	4	4	3	0	0	0	0	0	0	0	0	0	0	2	0	1	1	1	2	0	0	0	0	0	0	0	0	0	0	0	0	0	0	0	0	0	0	0	0	0
G3V576;G3V4W0;B4DY08;B2R5W2;G3V4C1;G3V2Q1;P07910;G3V555;G3V575;G3V5X6;G3V3K6;G3V251;B4DSU6;G3V4M8;G3V5V7;G3V2D6;A0A0G2JPF8;A0A0G2JNQ3;P0DMR1;O60812;B7ZW38;B2RXH8;G3V2H6	G3V576;G3V4W0;B4DY08;B2R5W2;G3V4C1;G3V2Q1;P07910;G3V555;G3V575;G3V5X6;G3V3K6;G3V251;B4DSU6	11;11;11;11;11;11;11;8;8;6;6;6;6;5;5;5;5;5;5;5;5;5;4	11;11;11;11;11;11;11;8;8;6;6;6;6;5;5;5;5;5;5;5;5;5;4	11;11;11;11;11;11;11;8;8;6;6;6;6;5;5;5;5;5;5;5;5;5;4	Heterogeneous nuclear ribonucleoproteins C1/C2	HNRNPC	tr|G3V576|G3V576_HUMAN Heterogeneous nuclear ribonucleoproteins C1/C2 OS=Homo sapiens OX=9606 GN=HNRNPC PE=1 SV=1;tr|G3V4W0|G3V4W0_HUMAN Heterogeneous nuclear ribonucleoproteins C1/C2 (Fragment) OS=Homo sapiens OX=9606 GN=HNRNPC PE=1 SV=1;tr|B4DY08|B4DY08_	23	11	11	11	9	7	7	3	9	3	5	5	7	2	1	9	7	5	3	4	7	7	6	6	7	5	9	2	8	8	5	3	7	2	1	8	7	3	2	3	10	8
Q5T7C4;B2RPK0;P09429	Q5T7C4;B2RPK0;P09429	2;2;2	2;2;2	2;2;2	Putative high mobility group protein B1-like 1;High mobility group protein B1	HMGB1;HMGB1P1	tr|Q5T7C4|Q5T7C4_HUMAN High mobility group protein B1 OS=Homo sapiens OX=9606 GN=HMGB1 PE=1 SV=1;sp|B2RPK0|HGB1A_HUMAN Putative high mobility group protein B1-like 1 OS=Homo sapiens OX=9606 GN=HMGB1P1 PE=5 SV=1;sp|P09429|HMGB1_HUMAN High mobility group pro	3	2	2	2	2	0	0	0	1	0	0	1	0	0	0	2	0	0	0	1	1	0	1	1	0	0	0	0	0	0	0	0	0	0	0	0	0	0	0	0	0	0
K7ENH2;B3KQ25;K7ESG5;K9J957;P61289;K7EMD0;K7EPX6;K7EKR3;A0A087WTV2	K7ENH2;B3KQ25;K7ESG5;K9J957;P61289;K7EMD0;K7EPX6;K7EKR3	3;3;3;3;3;2;2;2;1	3;3;3;3;3;2;2;2;1	3;3;3;3;3;2;2;2;1	Proteasome activator complex subunit 3	PSME3	tr|K7ENH2|K7ENH2_HUMAN Proteasome activator complex subunit 3 (Fragment) OS=Homo sapiens OX=9606 GN=PSME3 PE=1 SV=1;tr|B3KQ25|B3KQ25_HUMAN cDNA FLJ32659 fis, clone TESTI1000045, highly similar to Proteasome activator complex subunit 3 OS=Homo sapiens OX=96	9	3	3	3	0	0	0	0	0	1	0	0	0	0	0	1	0	1	0	0	0	0	0	0	0	0	2	0	1	0	0	0	0	0	1	2	0	0	0	0	1	1
B3KY94;O14735;H3BUR9	B3KY94;O14735;H3BUR9	2;2;1	2;2;1	2;2;1	CDP-diacylglycerol--inositol 3-phosphatidyltransferase	CDIPT	tr|B3KY94|B3KY94_HUMAN CDP-diacylglycerol--inositol 3-phosphatidyltransferase OS=Homo sapiens OX=9606 GN=CDIPT PE=1 SV=1;sp|O14735|CDIPT_HUMAN CDP-diacylglycerol--inositol 3-phosphatidyltransferase OS=Homo sapiens OX=9606 GN=CDIPT PE=1 SV=1;tr|H3BUR9|H3BUR	3	2	2	2	2	0	2	0	0	0	0	0	0	0	1	2	1	1	1	1	0	0	0	1	2	0	2	1	1	2	0	1	1	0	0	2	2	0	0	0	2	2
E9PLC6;B4DE93;G3V0I5;P49821;E9PPD6;E9PJL9;E9PPR0;E9PQP1;E9PMX3;H0YE81	E9PLC6;B4DE93;G3V0I5;P49821;E9PPD6;E9PJL9;E9PPR0;E9PQP1;E9PMX3	3;3;3;3;2;2;2;2;2;1	3;3;3;3;2;2;2;2;2;1	3;3;3;3;2;2;2;2;2;1	NADH dehydrogenase [ubiquinone] flavoprotein 1, mitochondrial	NDUFV1	tr|E9PLC6|E9PLC6_HUMAN NADH dehydrogenase [ubiquinone] flavoprotein 1, mitochondrial (Fragment) OS=Homo sapiens OX=9606 GN=NDUFV1 PE=1 SV=1;tr|B4DE93|B4DE93_HUMAN NADH dehydrogenase [ubiquinone] flavoprotein 1, mitochondrial OS=Homo sapiens OX=9606 GN=NDUF	10	3	3	3	1	0	1	0	0	0	0	0	0	0	0	0	0	0	0	0	0	0	1	0	2	0	2	1	0	0	0	0	0	0	0	2	2	0	0	0	0	1
B4DEM9;Q9Y2S7	B4DEM9;Q9Y2S7	2;2	2;2	2;2	Polymerase delta-interacting protein 2	POLDIP2	tr|B4DEM9|B4DEM9_HUMAN cDNA FLJ52257, highly similar to Polymerase delta-interacting protein 2 OS=Homo sapiens OX=9606 GN=POLDIP2 PE=1 SV=1;sp|Q9Y2S7|PDIP2_HUMAN Polymerase delta-interacting protein 2 OS=Homo sapiens OX=9606 GN=POLDIP2 PE=1 SV=1	2	2	2	2	0	0	0	1	0	0	0	0	0	1	2	1	0	0	0	0	0	0	0	0	0	0	0	1	0	0	0	0	0	1	1	0	0	0	0	0	0	0
B4DJV5;Q13610;F8VZ56	B4DJV5;Q13610	3;3;1	3;3;1	3;3;1	Periodic tryptophan protein 1 homolog	PWP1	tr|B4DJV5|B4DJV5_HUMAN cDNA FLJ51513, highly similar to Periodic tryptophan protein 1 homolog OS=Homo sapiens OX=9606 GN=PWP1 PE=1 SV=1;sp|Q13610|PWP1_HUMAN Periodic tryptophan protein 1 homolog OS=Homo sapiens OX=9606 GN=PWP1 PE=1 SV=1	3	3	3	3	1	1	1	0	0	0	0	0	2	0	0	1	0	0	0	0	1	1	1	1	2	0	1	0	1	1	0	0	2	0	0	0	1	0	0	0	1	0
B4DLN1;P52815	B4DLN1	7;2	7;2	2;2			tr|B4DLN1|B4DLN1_HUMAN cDNA FLJ60124, highly similar to Mitochondrial dicarboxylate carrier OS=Homo sapiens OX=9606 PE=2 SV=1	2	7	7	2	5	4	4	3	2	3	2	2	3	0	3	3	2	1	3	0	2	3	3	3	2	2	3	4	1	2	1	1	1	1	1	4	2	3	3	3	4	1
B4DR61;P61619;H7C1Q9;C9JXC6;H7C069;A6NK38;F2Z2C7;A6NIF9;C9JJV4	B4DR61;P61619	9;9;2;2;2;2;2;2;2	9;9;2;2;2;2;2;2;2	6;6;0;0;0;0;0;0;0	Protein transport protein Sec61 subunit alpha isoform 1	SEC61A1	tr|B4DR61|B4DR61_HUMAN cDNA FLJ59739, highly similar to Protein transport protein Sec61 subunit alpha isoform 1 OS=Homo sapiens OX=9606 GN=SEC61A1 PE=1 SV=1;sp|P61619|S61A1_HUMAN Protein transport protein Sec61 subunit alpha isoform 1 OS=Homo sapiens OX=96	9	9	9	6	7	2	5	2	3	2	3	4	4	1	5	5	3	4	2	3	3	4	2	5	5	3	6	2	3	3	2	3	4	3	4	6	5	3	2	4	4	5
B4DSN5;P18031	B4DSN5;P18031	3;3	3;3	3;3	Tyrosine-protein phosphatase non-receptor type;Tyrosine-protein phosphatase non-receptor type 1	PTPN1	tr|B4DSN5|B4DSN5_HUMAN Tyrosine-protein phosphatase non-receptor type OS=Homo sapiens OX=9606 GN=PTPN1 PE=1 SV=1;sp|P18031|PTN1_HUMAN Tyrosine-protein phosphatase non-receptor type 1 OS=Homo sapiens OX=9606 GN=PTPN1 PE=1 SV=1	2	3	3	3	1	1	1	0	0	0	1	1	0	1	0	1	2	0	0	0	0	1	1	1	1	1	3	1	0	2	1	1	0	0	1	2	1	0	0	0	2	2
E7EU85;E9PFF5;B4DXZ6;P51114;P51116;R9WNI0;A8MQB8;G3V0J0;Q06787	E7EU85;E9PFF5;B4DXZ6;P51114;P51116;R9WNI0;A8MQB8;G3V0J0;Q06787	2;2;2;2;2;1;1;1;1	2;2;2;2;2;1;1;1;1	2;2;2;2;2;1;1;1;1	Fragile X mental retardation syndrome-related protein 1;Fragile X mental retardation syndrome-related protein 2;Fragile X mental retardation protein 1	FXR1;FXR2;FMR1	tr|E7EU85|E7EU85_HUMAN Fragile X mental retardation syndrome-related protein 1 OS=Homo sapiens OX=9606 GN=FXR1 PE=1 SV=1;tr|E9PFF5|E9PFF5_HUMAN Fragile X mental retardation syndrome-related protein 1 OS=Homo sapiens OX=9606 GN=FXR1 PE=1 SV=1;tr|B4DXZ6|B4DX	9	2	2	2	1	0	2	0	0	2	1	1	1	0	1	1	2	0	0	0	1	0	1	0	2	0	2	1	0	0	1	1	1	1	1	2	1	2	0	0	1	2
B4DY09;Q12905;X6R6Z1;A0A0A0MRL0	B4DY09;Q12905;X6R6Z1	4;4;2;1	4;4;2;1	4;4;2;1	Interleukin enhancer-binding factor 2	ILF2	tr|B4DY09|B4DY09_HUMAN cDNA FLJ51660, highly similar to Interleukin enhancer-binding factor 2 OS=Homo sapiens OX=9606 GN=ILF2 PE=1 SV=1;sp|Q12905|ILF2_HUMAN Interleukin enhancer-binding factor 2 OS=Homo sapiens OX=9606 GN=ILF2 PE=1 SV=2;tr|X6R6Z1|X6R6Z1_HU	4	4	4	4	3	0	0	0	0	0	0	0	0	0	0	4	0	2	0	1	3	0	1	0	0	0	1	1	0	0	0	0	0	0	0	0	0	0	0	0	1	1
B4DZG1;Q9Y483	B4DZG1;Q9Y483	2;2	2;2	2;2	Metal-response element-binding transcription factor 2	MTF2	tr|B4DZG1|B4DZG1_HUMAN Metal response element binding transcription factor 2, isoform CRA_c OS=Homo sapiens OX=9606 GN=MTF2 PE=1 SV=1;sp|Q9Y483|MTF2_HUMAN Metal-response element-binding transcription factor 2 OS=Homo sapiens OX=9606 GN=MTF2 PE=1 SV=3	2	2	2	2	0	0	0	0	0	0	0	0	0	0	0	0	1	0	0	0	0	0	0	0	0	0	1	0	0	0	0	0	0	0	0	0	1	0	0	0	0	0
C9JJV0;C9JDH9;C9J6L2;C9JCC0;C9J232;H7C279;Q8NBY1;B4E0Y9;Q9P289;O00506;H0Y630;B4DR80;Q9Y6E0	C9JJV0;C9JDH9;C9J6L2;C9JCC0;C9J232;H7C279;Q8NBY1;B4E0Y9;Q9P289;O00506;H0Y630;B4DR80;Q9Y6E0	2;2;2;2;2;2;2;2;2;2;1;1;1	2;2;2;2;2;2;2;2;2;2;1;1;1	2;2;2;2;2;2;2;2;2;2;1;1;1	Serine/threonine-protein kinase 26;Serine/threonine-protein kinase 25;Serine/threonine-protein kinase 24;Serine/threonine-protein kinase 24 36 kDa subunit;Serine/threonine-protein kinase 24 12 kDa subunit	STK25;STK26;STK24	tr|C9JJV0|C9JJV0_HUMAN Serine/threonine-protein kinase 25 (Fragment) OS=Homo sapiens OX=9606 GN=STK25 PE=1 SV=1;tr|C9JDH9|C9JDH9_HUMAN Serine/threonine-protein kinase 25 (Fragment) OS=Homo sapiens OX=9606 GN=STK25 PE=1 SV=1;tr|C9J6L2|C9J6L2_HUMAN Serine/th	13	2	2	2	1	0	1	0	0	0	0	1	0	0	0	0	1	0	0	0	1	0	0	1	1	1	1	0	0	0	0	0	0	0	0	0	0	0	0	0	0	1
E5RGY0;B4E1G1;Q9BUN8	E5RGY0;B4E1G1;Q9BUN8	2;2;2	2;2;2	2;2;2	Derlin-1	DERL1	tr|E5RGY0|E5RGY0_HUMAN Derlin OS=Homo sapiens OX=9606 GN=DERL1 PE=1 SV=1;tr|B4E1G1|B4E1G1_HUMAN Derlin OS=Homo sapiens OX=9606 GN=DERL1 PE=1 SV=1;sp|Q9BUN8|DERL1_HUMAN Derlin-1 OS=Homo sapiens OX=9606 GN=DERL1 PE=1 SV=1	3	2	2	2	1	0	1	0	0	0	0	0	0	0	1	1	1	0	0	0	1	1	0	0	1	0	2	0	0	0	0	0	0	1	1	0	1	0	0	0	1	0
B5MCF9;O00541;B3KXD6;H7BYY8	B5MCF9;O00541;B3KXD6	4;4;3;1	4;4;3;1	4;4;3;1	Pescadillo homolog	PES1	tr|B5MCF9|B5MCF9_HUMAN Pescadillo homolog OS=Homo sapiens OX=9606 GN=PES1 PE=1 SV=1;sp|O00541|PESC_HUMAN Pescadillo homolog OS=Homo sapiens OX=9606 GN=PES1 PE=1 SV=1;tr|B3KXD6|B3KXD6_HUMAN Pescadillo homolog 1, containing BRCT domain (Zebrafish), isoform C	4	4	4	4	2	0	1	0	0	0	0	2	1	0	1	0	0	0	1	0	0	0	0	0	0	1	3	1	0	1	1	1	1	0	1	2	1	0	0	1	2	1
B5MD00;Q9P0U1	B5MD00;Q9P0U1	1;1	1;1	1;1	Mitochondrial import receptor subunit TOM7 homolog	TOMM7	tr|B5MD00|B5MD00_HUMAN Mitochondrial import receptor subunit TOM7 homolog OS=Homo sapiens OX=9606 GN=TOMM7 PE=1 SV=1;sp|Q9P0U1|TOM7_HUMAN Mitochondrial import receptor subunit TOM7 homolog OS=Homo sapiens OX=9606 GN=TOMM7 PE=1 SV=1	2	1	1	1	1	0	0	0	0	0	0	0	0	0	0	1	0	1	0	0	0	0	0	0	0	0	0	0	0	0	0	0	0	0	0	0	0	0	0	0	0	0
B5MD17;J3KS05;P83916	B5MD17;J3KS05;P83916	2;2;2	1;1;1	1;1;1	Chromobox protein homolog 1	CBX1	tr|B5MD17|B5MD17_HUMAN Chromobox protein homolog 1 (Fragment) OS=Homo sapiens OX=9606 GN=CBX1 PE=1 SV=1;tr|J3KS05|J3KS05_HUMAN Chromobox protein homolog 1 (Fragment) OS=Homo sapiens OX=9606 GN=CBX1 PE=1 SV=8;sp|P83916|CBX1_HUMAN Chromobox protein homolog 1	3	2	1	1	1	0	1	0	0	0	0	0	1	0	0	1	1	0	0	0	1	0	0	1	1	0	1	0	0	1	0	0	0	0	0	1	1	0	0	0	0	0
B5MDE0;Q96AA3;C9JP01	B5MDE0;Q96AA3	3;3;1	3;3;1	3;3;1	Protein RFT1 homolog	RFT1	tr|B5MDE0|B5MDE0_HUMAN Protein RFT1 homolog OS=Homo sapiens OX=9606 GN=RFT1 PE=1 SV=1;sp|Q96AA3|RFT1_HUMAN Protein RFT1 homolog OS=Homo sapiens OX=9606 GN=RFT1 PE=1 SV=1	3	3	3	3	2	0	2	0	0	0	0	1	1	0	1	2	1	0	1	0	0	2	1	1	2	1	3	1	0	0	0	1	1	1	2	1	1	0	0	1	0	1
B5MDF5;P62826;J3KQE5;F5H018;H0YFC6;B4DV51;A0A087X0W0	B5MDF5;P62826;J3KQE5;F5H018;H0YFC6	9;9;8;7;5;3;1	9;9;8;7;5;3;1	9;9;8;7;5;3;1	GTP-binding nuclear protein Ran	RAN	tr|B5MDF5|B5MDF5_HUMAN GTP-binding nuclear protein Ran OS=Homo sapiens OX=9606 GN=RAN PE=1 SV=1;sp|P62826|RAN_HUMAN GTP-binding nuclear protein Ran OS=Homo sapiens OX=9606 GN=RAN PE=1 SV=3;tr|J3KQE5|J3KQE5_HUMAN GTP-binding nuclear protein Ran (Fragment) O	7	9	9	9	7	5	4	5	4	3	3	6	5	1	2	7	5	5	4	5	7	4	4	4	6	5	7	4	4	6	5	5	5	3	3	7	5	3	4	5	6	4
Q99613;B5ME19	Q99613;B5ME19	7;7	7;7	7;7	Eukaryotic translation initiation factor 3 subunit C;Eukaryotic translation initiation factor 3 subunit C-like protein	EIF3C;EIF3CL	sp|Q99613|EIF3C_HUMAN Eukaryotic translation initiation factor 3 subunit C OS=Homo sapiens OX=9606 GN=EIF3C PE=1 SV=1;sp|B5ME19|EIFCL_HUMAN Eukaryotic translation initiation factor 3 subunit C-like protein OS=Homo sapiens OX=9606 GN=EIF3CL PE=3 SV=1	2	7	7	7	5	1	3	1	0	0	0	3	2	0	0	4	5	0	1	0	2	2	4	3	3	3	5	3	3	1	2	1	1	0	0	5	4	1	0	2	5	2
B7Z6D5;Q96GQ7;A0A087X059	B7Z6D5;Q96GQ7	5;5;1	5;5;1	5;5;1	Probable ATP-dependent RNA helicase DDX27	DDX27	tr|B7Z6D5|B7Z6D5_HUMAN cDNA FLJ61659, highly similar to Probable ATP-dependent RNA helicase DDX27 (EC 3.6.1.-) OS=Homo sapiens OX=9606 GN=DDX27 PE=1 SV=1;sp|Q96GQ7|DDX27_HUMAN Probable ATP-dependent RNA helicase DDX27 OS=Homo sapiens OX=9606 GN=DDX27 PE=1	3	5	5	5	2	0	2	0	1	0	0	0	0	0	0	2	0	0	0	1	0	1	0	0	2	0	3	1	0	0	0	0	0	0	0	3	1	1	1	1	1	1
F8W1R7;J3KND3;G8JLA2;G3V1V0;B7Z6Z4;P60660;F8VPF3;G3V1Y7;F8VZU9;F8W180;H0YI43;F8W1I5;P14649;F8VXL3	F8W1R7;J3KND3;G8JLA2;G3V1V0;B7Z6Z4;P60660;F8VPF3;G3V1Y7;F8VZU9;F8W180	6;6;6;6;6;6;5;4;3;3;2;2;2;1	6;6;6;6;6;6;5;4;3;3;2;2;2;1	6;6;6;6;6;6;5;4;3;3;2;2;2;1	Myosin light polypeptide 6	MYL6	tr|F8W1R7|F8W1R7_HUMAN Myosin light polypeptide 6 OS=Homo sapiens OX=9606 GN=MYL6 PE=1 SV=1;tr|J3KND3|J3KND3_HUMAN Myosin light polypeptide 6 OS=Homo sapiens OX=9606 GN=MYL6 PE=1 SV=1;tr|G8JLA2|G8JLA2_HUMAN Myosin light polypeptide 6 OS=Homo sapiens OX=960	14	6	6	6	4	0	3	3	3	1	1	3	3	0	1	0	4	0	3	0	2	4	4	2	4	3	4	4	4	3	2	3	2	1	0	4	4	3	3	2	4	3
F8VRJ2;F8VVB5;H0YH88;H0YHC3;F8W020;F8W118;F8VXI6;F8VUX1;F8VY35;F8VV59;F8W543;B7Z9C2;F8W0J6;F5H4R6;H0YIV4;P55209;A8MXH2	F8VRJ2;F8VVB5;H0YH88;H0YHC3;F8W020;F8W118;F8VXI6;F8VUX1;F8VY35;F8VV59;F8W543;B7Z9C2;F8W0J6;F5H4R6;H0YIV4;P55209;A8MXH2	2;2;2;2;2;2;2;2;2;2;2;2;2;2;2;2;1	2;2;2;2;2;2;2;2;2;2;2;2;2;2;2;2;1	1;1;1;1;1;1;1;1;1;1;1;1;1;1;1;1;0	Nucleosome assembly protein 1-like 1	NAP1L1;NAP1L4	tr|F8VRJ2|F8VRJ2_HUMAN Nucleosome assembly protein 1-like 1 (Fragment) OS=Homo sapiens OX=9606 GN=NAP1L1 PE=1 SV=1;tr|F8VVB5|F8VVB5_HUMAN Nucleosome assembly protein 1-like 1 (Fragment) OS=Homo sapiens OX=9606 GN=NAP1L1 PE=1 SV=1;tr|H0YH88|H0YH88_HUMAN Nuc	17	2	2	1	0	0	0	0	0	0	0	0	0	0	0	1	0	0	0	1	1	0	0	0	0	0	1	0	0	1	0	0	0	0	0	0	0	0	0	0	0	0
E7ENZ3;B7ZAR1;E9PCA1;P48643	E7ENZ3;B7ZAR1;E9PCA1;P48643	5;5;5;5	5;5;5;5	5;5;5;5	T-complex protein 1 subunit epsilon	CCT5	tr|E7ENZ3|E7ENZ3_HUMAN T-complex protein 1 subunit epsilon OS=Homo sapiens OX=9606 GN=CCT5 PE=1 SV=1;tr|B7ZAR1|B7ZAR1_HUMAN cDNA, FLJ79275, highly similar to T-complex protein 1 subunit epsilon OS=Homo sapiens OX=9606 GN=CCT5 PE=1 SV=1;tr|E9PCA1|E9PCA1_HUM	4	5	5	5	1	0	1	0	0	0	0	1	0	0	1	1	1	0	1	0	0	1	0	1	0	1	1	0	0	0	2	0	1	1	0	0	1	1	0	2	1	0
B7ZBQ3;Q9H944	B7ZBQ3;Q9H944	1;1	1;1	1;1	Mediator of RNA polymerase II transcription subunit 20	MED20	tr|B7ZBQ3|B7ZBQ3_HUMAN Mediator of RNA polymerase II transcription subunit 20 OS=Homo sapiens OX=9606 GN=MED20 PE=1 SV=1;sp|Q9H944|MED20_HUMAN Mediator of RNA polymerase II transcription subunit 20 OS=Homo sapiens OX=9606 GN=MED20 PE=1 SV=1	2	1	1	1	0	0	0	0	0	0	0	0	0	0	0	0	0	0	0	0	0	0	0	0	0	0	0	0	0	0	0	0	0	0	1	0	0	0	0	0	0	0
B9A044;B8ZZ50;O60573;C9JEL3;B4E1E4;B9A023;B8ZZL3	B9A044;B8ZZ50;O60573;C9JEL3;B4E1E4;B9A023;B8ZZL3	6;6;6;5;3;3;3	6;6;6;5;3;3;3	6;6;6;5;3;3;3	Eukaryotic translation initiation factor 4E type 2	EIF4E2	tr|B9A044|B9A044_HUMAN Eukaryotic translation initiation factor 4E type 2 OS=Homo sapiens OX=9606 GN=EIF4E2 PE=1 SV=1;tr|B8ZZ50|B8ZZ50_HUMAN Eukaryotic translation initiation factor 4E type 2 OS=Homo sapiens OX=9606 GN=EIF4E2 PE=1 SV=1;sp|O60573|IF4E2_HUMA	7	6	6	6	3	1	1	2	1	2	1	2	2	3	2	3	2	3	2	1	4	2	2	1	2	1	2	2	2	2	1	1	1	3	2	2	2	2	1	2	2	2
B8ZZJ0;B9A032;B8ZZN6;P63165	B8ZZJ0;B9A032;B8ZZN6;P63165	1;1;1;1	1;1;1;1	1;1;1;1	Small ubiquitin-related modifier 1	SUMO1	tr|B8ZZJ0|B8ZZJ0_HUMAN Small ubiquitin-related modifier 1 OS=Homo sapiens OX=9606 GN=SUMO1 PE=1 SV=1;tr|B9A032|B9A032_HUMAN Small ubiquitin-related modifier 1 OS=Homo sapiens OX=9606 GN=SUMO1 PE=1 SV=1;tr|B8ZZN6|B8ZZN6_HUMAN Small ubiquitin-related modifie	4	1	1	1	0	0	1	0	1	0	0	0	1	0	0	0	0	0	0	0	0	0	0	0	1	0	0	0	0	0	0	0	0	0	0	1	1	0	0	0	0	0
B8ZZL8;S4R3N1;P61604	B8ZZL8;S4R3N1;P61604	1;1;1	1;1;1	1;1;1	10 kDa heat shock protein, mitochondrial	HSPE1;HSPE1-MOB4	tr|B8ZZL8|B8ZZL8_HUMAN 10 kDa heat shock protein, mitochondrial OS=Homo sapiens OX=9606 GN=HSPE1 PE=1 SV=1;tr|S4R3N1|S4R3N1_HUMAN HSPE1-MOB4 readthrough OS=Homo sapiens OX=9606 GN=HSPE1-MOB4 PE=3 SV=1;sp|P61604|CH10_HUMAN 10 kDa heat shock protein, mitocho	3	1	1	1	1	0	0	0	1	0	0	0	0	0	0	1	1	1	1	0	0	1	1	1	0	0	1	1	1	0	0	0	0	0	0	0	0	0	0	1	0	1
B8ZZQ6;P06454	B8ZZQ6;P06454	1;1	1;1	1;1	Prothymosin alpha;Prothymosin alpha, N-terminally processed;Thymosin alpha-1	PTMA	tr|B8ZZQ6|B8ZZQ6_HUMAN Prothymosin alpha OS=Homo sapiens OX=9606 GN=PTMA PE=1 SV=1;sp|P06454|PTMA_HUMAN Prothymosin alpha OS=Homo sapiens OX=9606 GN=PTMA PE=1 SV=2	2	1	1	1	1	1	1	0	1	0	1	1	1	0	0	1	1	1	1	1	1	1	1	1	1	1	1	0	1	1	1	1	1	1	0	1	1	1	1	1	1	1
B9A067;Q16891;D6RAW4	B9A067;Q16891	29;29;4	29;29;4	0;0;0	MICOS complex subunit MIC60	IMMT	tr|B9A067|B9A067_HUMAN MICOS complex subunit MIC60 OS=Homo sapiens OX=9606 GN=IMMT PE=1 SV=2;sp|Q16891|MIC60_HUMAN MICOS complex subunit MIC60 OS=Homo sapiens OX=9606 GN=IMMT PE=1 SV=1	3	29	29	0	26	9	17	6	7	5	8	10	8	4	4	22	16	13	10	15	13	9	8	13	16	9	19	9	7	9	10	10	7	7	5	16	20	8	8	6	13	11
C9J0J7;G5E9Q6;C9J712;C9JQ45;P35080;C9J2N0	C9J0J7;G5E9Q6;C9J712;C9JQ45;P35080	3;3;2;2;2;1	3;3;2;2;2;1	3;3;2;2;2;1	Profilin;Profilin-2	PFN2	tr|C9J0J7|C9J0J7_HUMAN Profilin OS=Homo sapiens OX=9606 GN=PFN2 PE=1 SV=1;tr|G5E9Q6|G5E9Q6_HUMAN Profilin OS=Homo sapiens OX=9606 GN=PFN2 PE=1 SV=1;tr|C9J712|C9J712_HUMAN Profilin OS=Homo sapiens OX=9606 GN=PFN2 PE=1 SV=1;tr|C9JQ45|C9JQ45_HUMAN Profilin OS	6	3	3	3	0	1	1	2	2	1	1	2	2	2	1	1	2	1	0	1	1	1	1	1	2	1	2	1	2	2	1	1	1	1	2	2	2	2	1	1	2	0
C9J0K6;P30626;B4DHQ6	C9J0K6;P30626	3;3;1	3;3;1	3;3;1	Sorcin	SRI	tr|C9J0K6|C9J0K6_HUMAN Sorcin OS=Homo sapiens OX=9606 GN=SRI PE=1 SV=1;sp|P30626|SORCN_HUMAN Sorcin OS=Homo sapiens OX=9606 GN=SRI PE=1 SV=1	3	3	3	3	0	0	1	0	1	1	0	1	0	2	1	0	0	0	0	0	0	0	0	1	0	1	0	0	1	0	0	0	0	2	3	0	0	1	0	0	0	0
D6RBD7;C9J1V9;O43324;H0YAL7;D6RCQ0;H0YAH9	D6RBD7;C9J1V9;O43324;H0YAL7	5;5;5;4;2;1	5;5;5;4;2;1	5;5;5;4;2;1	Eukaryotic translation elongation factor 1 epsilon-1	EEF1E1;EEF1E1-BLOC1S5	tr|D6RBD7|D6RBD7_HUMAN Eukaryotic translation elongation factor 1 epsilon-1 OS=Homo sapiens OX=9606 GN=EEF1E1 PE=4 SV=1;tr|C9J1V9|C9J1V9_HUMAN EEF1E1-BLOC1S5 readthrough (NMD candidate) OS=Homo sapiens OX=9606 GN=EEF1E1-BLOC1S5 PE=4 SV=2;sp|O43324|MCA3_HUM	6	5	5	5	4	1	1	1	1	2	1	0	0	0	1	4	2	1	2	1	4	2	2	1	3	1	0	0	0	1	1	2	1	0	1	1	3	0	0	0	0	1
C9J2Y4;E7EQY1;Q96C01	C9J2Y4;E7EQY1;Q96C01	1;1;1	1;1;1	1;1;1	Protein FAM136A	FAM136A	tr|C9J2Y4|C9J2Y4_HUMAN Protein FAM136A OS=Homo sapiens OX=9606 GN=FAM136A PE=1 SV=1;tr|E7EQY1|E7EQY1_HUMAN Protein FAM136A OS=Homo sapiens OX=9606 GN=FAM136A PE=1 SV=1;sp|Q96C01|F136A_HUMAN Protein FAM136A OS=Homo sapiens OX=9606 GN=FAM136A PE=1 SV=1	3	1	1	1	0	0	0	0	0	0	0	0	0	1	0	0	1	0	0	0	0	1	0	0	0	0	0	0	0	0	0	0	0	1	0	1	1	0	0	0	0	0
C9J384;Q9BQ75	C9J384;Q9BQ75	1;1	1;1	1;1	Protein CMSS1	CMSS1	tr|C9J384|C9J384_HUMAN Protein CMSS1 (Fragment) OS=Homo sapiens OX=9606 GN=CMSS1 PE=1 SV=1;sp|Q9BQ75|CMS1_HUMAN Protein CMSS1 OS=Homo sapiens OX=9606 GN=CMSS1 PE=1 SV=2	2	1	1	1	1	0	1	1	0	1	0	0	0	0	1	1	1	1	0	1	0	0	0	0	1	0	1	1	1	0	0	0	0	0	1	1	1	0	0	0	1	1
C9J406;H7C463	C9J406;H7C463	29;26	2;1	1;0		IMMT	tr|C9J406|C9J406_HUMAN MICOS complex subunit MIC60 OS=Homo sapiens OX=9606 GN=IMMT PE=1 SV=1;tr|H7C463|H7C463_HUMAN MICOS complex subunit MIC60 (Fragment) OS=Homo sapiens OX=9606 GN=IMMT PE=1 SV=1	2	29	2	1	26	9	17	6	7	5	7	10	8	4	4	21	16	11	8	13	11	8	7	12	16	9	19	10	6	9	9	9	6	7	5	16	20	7	7	6	13	11
F8WAU7;C9JR77;C9J463;C9JZ27;C9JDJ8;C9JRY4;C9JNZ0;Q96IW7	F8WAU7;C9JR77;C9J463;C9JZ27;C9JDJ8;C9JRY4;C9JNZ0;Q96IW7	1;1;1;1;1;1;1;1	1;1;1;1;1;1;1;1	1;1;1;1;1;1;1;1	Vesicle-trafficking protein SEC22a	SEC22A	tr|F8WAU7|F8WAU7_HUMAN Vesicle-trafficking protein SEC22a OS=Homo sapiens OX=9606 GN=SEC22A PE=1 SV=1;tr|C9JR77|C9JR77_HUMAN Vesicle-trafficking protein SEC22a OS=Homo sapiens OX=9606 GN=SEC22A PE=1 SV=1;tr|C9J463|C9J463_HUMAN Vesicle-trafficking protein S	8	1	1	1	0	0	0	0	0	0	0	0	0	0	0	0	0	0	0	0	0	0	0	0	0	0	1	1	0	0	0	0	0	0	0	1	0	0	0	0	0	0
C9J4Z3;P61513;M0R0A1;Q6P4E4;E9PEL3;M0R2L6;G5E9R3;A6NKH3	C9J4Z3;P61513;M0R0A1;Q6P4E4;E9PEL3;M0R2L6;G5E9R3	4;4;3;3;3;3;2;1	4;4;3;3;3;3;2;1	4;4;3;3;3;3;2;1	60S ribosomal protein L37a	RPL37A	tr|C9J4Z3|C9J4Z3_HUMAN 60S ribosomal protein L37a OS=Homo sapiens OX=9606 GN=RPL37A PE=1 SV=1;sp|P61513|RL37A_HUMAN 60S ribosomal protein L37a OS=Homo sapiens OX=9606 GN=RPL37A PE=1 SV=2;tr|M0R0A1|M0R0A1_HUMAN 60S ribosomal protein L37a OS=Homo sapiens OX=	8	4	4	4	3	2	3	1	2	0	1	2	2	2	2	3	3	3	1	4	2	2	0	3	3	1	3	0	2	2	1	1	2	2	3	3	2	1	0	1	3	2
E9PFH4;C9J7E5;Q9Y5L0	E9PFH4;C9J7E5;Q9Y5L0	6;6;6	6;6;6	6;6;6	Transportin-3	TNPO3	tr|E9PFH4|E9PFH4_HUMAN Transportin-3 OS=Homo sapiens OX=9606 GN=TNPO3 PE=1 SV=1;tr|C9J7E5|C9J7E5_HUMAN Transportin-3 OS=Homo sapiens OX=9606 GN=TNPO3 PE=1 SV=1;sp|Q9Y5L0|TNPO3_HUMAN Transportin-3 OS=Homo sapiens OX=9606 GN=TNPO3 PE=1 SV=3	3	6	6	6	4	1	2	2	2	1	1	2	2	1	1	3	2	1	3	1	1	2	2	3	3	1	4	2	1	2	1	0	2	0	0	3	2	1	0	1	4	2
H3BRV8;H3BVG8;C9J7I2;F5H7K1;E7EWW0;Q7Z3J2	H3BRV8;H3BVG8;C9J7I2;F5H7K1;E7EWW0;Q7Z3J2	1;1;1;1;1;1	1;1;1;1;1;1	1;1;1;1;1;1	UPF0505 protein C16orf62	C16orf62	tr|H3BRV8|H3BRV8_HUMAN VPS35 endosomal protein sorting factor-like (Fragment) OS=Homo sapiens OX=9606 GN=VPS35L PE=1 SV=1;tr|H3BVG8|H3BVG8_HUMAN VPS35 endosomal protein sorting factor-like OS=Homo sapiens OX=9606 GN=VPS35L PE=1 SV=2;tr|C9J7I2|C9J7I2_HUMAN	6	1	1	1	1	0	0	1	1	1	1	1	1	0	0	0	0	1	1	0	0	0	0	0	0	0	0	1	1	1	1	1	1	0	0	0	1	1	1	0	0	0
C9J813;E9PGZ1;E7EX44;Q05682	C9J813;E9PGZ1;E7EX44;Q05682	1;1;1;1	1;1;1;1	1;1;1;1	Caldesmon	CALD1	tr|C9J813|C9J813_HUMAN Caldesmon (Fragment) OS=Homo sapiens OX=9606 GN=CALD1 PE=1 SV=1;tr|E9PGZ1|E9PGZ1_HUMAN Caldesmon OS=Homo sapiens OX=9606 GN=CALD1 PE=1 SV=1;tr|E7EX44|E7EX44_HUMAN Caldesmon OS=Homo sapiens OX=9606 GN=CALD1 PE=1 SV=1;sp|Q05682|CALD1_H	4	1	1	1	0	0	0	0	0	0	0	0	0	0	0	0	0	0	0	0	0	0	0	0	0	0	0	0	0	0	0	0	0	0	0	0	0	0	0	0	0	0
C9J840	C9J840	32	1	1		MAP4K4	tr|C9J840|C9J840_HUMAN Mitogen-activated protein kinase kinase kinase kinase 4 OS=Homo sapiens OX=9606 GN=MAP4K4 PE=1 SV=3	1	32	1	1	24	9	17	15	13	11	9	14	12	18	15	21	12	14	17	17	23	15	13	20	16	9	19	12	14	9	10	9	7	9	12	15	16	9	8	12	17	17
C9J8T6;Q14061	C9J8T6;Q14061	1;1	1;1	1;1	Cytochrome c oxidase copper chaperone	COX17	tr|C9J8T6|C9J8T6_HUMAN Cytochrome c oxidase copper chaperone OS=Homo sapiens OX=9606 GN=COX17 PE=1 SV=1;sp|Q14061|COX17_HUMAN Cytochrome c oxidase copper chaperone OS=Homo sapiens OX=9606 GN=COX17 PE=1 SV=2	2	1	1	1	1	1	1	1	1	0	1	1	1	1	1	0	1	1	1	1	1	1	1	1	0	1	1	1	1	0	1	1	1	1	1	1	1	1	1	1	1	1
C9JF56;C9JTQ7;C9JHR0;C9JEQ1;C9J9X4;C9JKE2;C9JT00;F2Z2A5;C9JEI7;O95985	C9JF56;C9JTQ7;C9JHR0;C9JEQ1;C9J9X4;C9JKE2;C9JT00;F2Z2A5;C9JEI7;O95985	1;1;1;1;1;1;1;1;1;1	1;1;1;1;1;1;1;1;1;1	1;1;1;1;1;1;1;1;1;1	DNA topoisomerase 3-beta-1	TOP3B	tr|C9JF56|C9JF56_HUMAN DNA topoisomerase 3-beta-1 (Fragment) OS=Homo sapiens OX=9606 GN=TOP3B PE=1 SV=1;tr|C9JTQ7|C9JTQ7_HUMAN DNA topoisomerase (Fragment) OS=Homo sapiens OX=9606 GN=TOP3B PE=1 SV=1;tr|C9JHR0|C9JHR0_HUMAN DNA topoisomerase (Fragment) OS=Ho	10	1	1	1	0	0	1	0	0	1	0	0	0	0	0	0	1	0	0	0	0	0	0	0	0	0	1	0	0	0	0	0	0	0	0	0	0	0	0	0	0	0
C9JA28;Q9UNL2	C9JA28;Q9UNL2	1;1	1;1	1;1	Translocon-associated protein subunit gamma	SSR3	tr|C9JA28|C9JA28_HUMAN Translocon-associated protein subunit gamma OS=Homo sapiens OX=9606 GN=SSR3 PE=1 SV=1;sp|Q9UNL2|SSRG_HUMAN Translocon-associated protein subunit gamma OS=Homo sapiens OX=9606 GN=SSR3 PE=1 SV=1	2	1	1	1	1	0	0	0	0	0	0	0	0	0	0	0	0	0	0	0	1	0	0	0	0	0	0	0	0	0	0	0	0	0	0	0	0	0	0	0	0	0
C9JAW5;C9JNU6;Q9Y241	C9JAW5;C9JNU6;Q9Y241	1;1;1	1;1;1	1;1;1	HIG1 domain family member 1A, mitochondrial	HIGD1A	tr|C9JAW5|C9JAW5_HUMAN Uncharacterized protein OS=Homo sapiens OX=9606 PE=4 SV=1;tr|C9JNU6|C9JNU6_HUMAN HIG1 domain family member 1A, mitochondrial OS=Homo sapiens OX=9606 GN=HIGD1A PE=4 SV=1;sp|Q9Y241|HIG1A_HUMAN HIG1 domain family member 1A, mitochondria	3	1	1	1	1	1	0	0	0	0	0	0	0	0	0	1	0	0	0	0	0	0	0	0	0	0	0	0	0	0	0	0	0	0	0	1	0	0	0	0	0	0
C9JE12;C9JCW7;Q9BVT8	C9JE12;C9JCW7;Q9BVT8	1;1;1	1;1;1	1;1;1	Transmembrane and ubiquitin-like domain-containing protein 1	TMUB1	tr|C9JE12|C9JE12_HUMAN Transmembrane and ubiquitin-like domain-containing protein 1 (Fragment) OS=Homo sapiens OX=9606 GN=TMUB1 PE=1 SV=1;tr|C9JCW7|C9JCW7_HUMAN Transmembrane and ubiquitin-like domain-containing protein 1 (Fragment) OS=Homo sapiens OX=9606	3	1	1	1	0	0	1	1	1	0	1	0	0	0	0	0	0	1	1	1	0	1	1	1	0	0	1	1	0	0	0	0	0	0	1	1	0	0	0	0	0	1
C9JFR7;P99999	C9JFR7;P99999	2;2	2;2	2;2	Cytochrome c	CYCS	tr|C9JFR7|C9JFR7_HUMAN Cytochrome c (Fragment) OS=Homo sapiens OX=9606 GN=CYCS PE=1 SV=1;sp|P99999|CYC_HUMAN Cytochrome c OS=Homo sapiens OX=9606 GN=CYCS PE=1 SV=2	2	2	2	2	0	1	0	1	0	1	1	1	0	0	0	0	1	0	0	0	0	1	1	1	0	0	1	1	1	2	0	0	0	0	1	2	2	0	1	1	1	1
E7EV54;C9JFV4;Q8IZL8	E7EV54;C9JFV4;Q8IZL8	3;3;3	3;3;3	3;3;3	Proline-, glutamic acid- and leucine-rich protein 1	PELP1	tr|E7EV54|E7EV54_HUMAN Proline-, glutamic acid- and leucine-rich protein 1 OS=Homo sapiens OX=9606 GN=PELP1 PE=1 SV=1;tr|C9JFV4|C9JFV4_HUMAN Proline-, glutamic acid- and leucine-rich protein 1 OS=Homo sapiens OX=9606 GN=PELP1 PE=1 SV=2;sp|Q8IZL8|PELP1_HUMA	3	3	3	3	1	0	0	0	0	0	0	0	0	0	0	0	0	0	0	0	1	0	0	0	1	0	3	0	0	0	0	0	0	0	0	0	0	0	0	0	1	0
C9JH62;G5E9M4;Q9NRM2	C9JH62;G5E9M4;Q9NRM2	1;1;1	1;1;1	1;1;1	Zinc finger protein 277	ZNF277	tr|C9JH62|C9JH62_HUMAN Zinc finger protein 277 (Fragment) OS=Homo sapiens OX=9606 GN=ZNF277 PE=1 SV=1;tr|G5E9M4|G5E9M4_HUMAN Zinc finger protein 277, isoform CRA_a OS=Homo sapiens OX=9606 GN=ZNF277 PE=1 SV=1;sp|Q9NRM2|ZN277_HUMAN Zinc finger protein 277 OS	3	1	1	1	0	0	0	0	0	0	0	0	0	0	0	0	0	0	0	0	0	1	0	0	0	0	0	0	0	0	0	0	0	0	0	0	0	0	0	0	0	0
C9JIS1;C9JXA5;P62879;C9JZN1;E7EP32;Q9HAV0;C9JD14;H7C5J5	C9JIS1;C9JXA5;P62879;C9JZN1;E7EP32;Q9HAV0	5;5;5;4;4;4;2;1	3;3;3;2;2;2;1;1	3;3;3;2;2;2;1;1	Guanine nucleotide-binding protein G(I)/G(S)/G(T) subunit beta-2;Guanine nucleotide-binding protein subunit beta-4	GNB2;GNB4	tr|C9JIS1|C9JIS1_HUMAN Guanine nucleotide-binding protein G(I)/G(S)/G(T) subunit beta-2 (Fragment) OS=Homo sapiens OX=9606 GN=GNB2 PE=1 SV=1;tr|C9JXA5|C9JXA5_HUMAN Guanine nucleotide-binding protein G(I)/G(S)/G(T) subunit beta-2 (Fragment) OS=Homo sapiens	8	5	3	3	3	1	1	0	0	0	0	0	0	0	0	2	1	1	0	1	2	1	0	1	1	0	4	0	0	0	0	0	0	0	0	0	1	0	0	0	1	1
C9JJ19;P82930	C9JJ19;P82930	1;1	1;1	1;1	28S ribosomal protein S34, mitochondrial	MRPS34	tr|C9JJ19|C9JJ19_HUMAN 28S ribosomal protein S34, mitochondrial OS=Homo sapiens OX=9606 GN=MRPS34 PE=1 SV=2;sp|P82930|RT34_HUMAN 28S ribosomal protein S34, mitochondrial OS=Homo sapiens OX=9606 GN=MRPS34 PE=1 SV=2	2	1	1	1	0	0	1	0	1	1	0	1	1	0	0	1	1	0	0	0	0	1	1	0	1	0	1	0	1	1	1	1	1	0	0	1	1	1	0	0	1	1
C9JKQ2;O43676	C9JKQ2;O43676	1;1	1;1	1;1	NADH dehydrogenase [ubiquinone] 1 beta subcomplex subunit 3	NDUFB3	tr|C9JKQ2|C9JKQ2_HUMAN NADH dehydrogenase [ubiquinone] 1 beta subcomplex subunit 3 (Fragment) OS=Homo sapiens OX=9606 GN=NDUFB3 PE=1 SV=1;sp|O43676|NDUB3_HUMAN NADH dehydrogenase [ubiquinone] 1 beta subcomplex subunit 3 OS=Homo sapiens OX=9606 GN=NDUFB3 PE	2	1	1	1	1	1	1	1	0	0	1	1	0	0	0	0	1	0	0	0	0	1	1	1	0	1	1	0	0	0	0	0	0	0	0	1	1	1	0	1	1	1
C9JL85;P58546	C9JL85;P58546	2;2	2;2	2;2	Myotrophin	MTPN	tr|C9JL85|C9JL85_HUMAN Myotrophin OS=Homo sapiens OX=9606 GN=MTPN PE=1 SV=1;sp|P58546|MTPN_HUMAN Myotrophin OS=Homo sapiens OX=9606 GN=MTPN PE=1 SV=2	2	2	2	2	1	1	1	1	1	1	1	1	1	1	1	1	1	1	1	0	1	2	1	1	1	1	2	2	1	1	1	1	1	1	1	2	1	1	1	1	1	1
C9JMA6;P0DN79;P35520	C9JMA6;P0DN79;P35520	1;1;1	1;1;1	1;1;1	Cystathionine beta-synthase	CBS	tr|C9JMA6|C9JMA6_HUMAN Cystathionine beta-synthase (Fragment) OS=Homo sapiens OX=9606 GN=CBS PE=1 SV=1;sp|P0DN79|CBSL_HUMAN Cystathionine beta-synthase-like protein OS=Homo sapiens OX=9606 GN=CBSL PE=1 SV=1;sp|P35520|CBS_HUMAN Cystathionine beta-synthase O	3	1	1	1	0	0	0	0	0	0	0	0	1	1	0	0	0	0	0	0	0	0	0	0	0	0	0	0	0	0	0	0	0	0	1	0	1	0	0	0	0	0
C9JXB8;C9JNW5;P83731	C9JXB8;C9JNW5;P83731	5;5;5	5;5;5	5;5;5	60S ribosomal protein L24	RPL24	tr|C9JXB8|C9JXB8_HUMAN 60S ribosomal protein L24 OS=Homo sapiens OX=9606 GN=RPL24 PE=1 SV=1;tr|C9JNW5|C9JNW5_HUMAN 60S ribosomal protein L24 OS=Homo sapiens OX=9606 GN=RPL24 PE=1 SV=1;sp|P83731|RL24_HUMAN 60S ribosomal protein L24 OS=Homo sapiens OX=9606 G	3	5	5	5	4	4	4	4	4	3	4	4	4	3	2	5	4	5	5	5	5	4	4	4	4	4	5	5	5	4	4	4	4	3	2	4	5	4	3	4	3	4
C9JRZ6;Q9NX63;F8WAR4;A0A286YEX5	C9JRZ6;Q9NX63;F8WAR4	9;9;7;4	9;9;7;4	9;9;7;4	MICOS complex subunit MIC19	CHCHD3	tr|C9JRZ6|C9JRZ6_HUMAN MICOS complex subunit OS=Homo sapiens OX=9606 GN=CHCHD3 PE=1 SV=2;sp|Q9NX63|MIC19_HUMAN MICOS complex subunit MIC19 OS=Homo sapiens OX=9606 GN=CHCHD3 PE=1 SV=1;tr|F8WAR4|F8WAR4_HUMAN MICOS complex subunit OS=Homo sapiens OX=9606 GN=C	4	9	9	9	6	3	4	3	1	3	2	3	4	2	2	4	5	2	3	4	2	3	3	3	5	2	5	3	2	4	3	4	2	4	3	5	6	2	3	3	3	3
C9JVB6;Q7L0Y3	C9JVB6;Q7L0Y3	3;3	3;3	3;3	Mitochondrial ribonuclease P protein 1	TRMT10C	tr|C9JVB6|C9JVB6_HUMAN tRNA methyltransferase 10 homolog C (Fragment) OS=Homo sapiens OX=9606 GN=TRMT10C PE=1 SV=1;sp|Q7L0Y3|TM10C_HUMAN tRNA methyltransferase 10 homolog C OS=Homo sapiens OX=9606 GN=TRMT10C PE=1 SV=2	2	3	3	3	1	0	1	0	0	0	0	1	1	0	0	1	1	0	0	0	0	1	0	2	2	0	3	0	0	0	1	0	0	0	3	2	2	0	0	1	0	1
E7EVL6;C9JZE3;C9JYJ8;Q9BWE0	E7EVL6;C9JZE3;C9JYJ8;Q9BWE0	1;1;1;1	1;1;1;1	1;1;1;1	Replication initiator 1	REPIN1	tr|E7EVL6|E7EVL6_HUMAN Replication initiator 1 (Fragment) OS=Homo sapiens OX=9606 GN=REPIN1 PE=1 SV=1;tr|C9JZE3|C9JZE3_HUMAN Replication initiator 1 (Fragment) OS=Homo sapiens OX=9606 GN=REPIN1 PE=1 SV=1;tr|C9JYJ8|C9JYJ8_HUMAN Replication initiator 1 (Frag	4	1	1	1	0	0	0	0	0	0	0	0	0	0	0	0	0	0	0	0	0	0	0	0	0	0	1	0	0	0	0	0	0	0	0	1	1	0	0	0	0	0
C9JZI1;P35249;H7C1P0;C9JXZ7;C9JTT7;C9J8M3	C9JZI1;P35249;H7C1P0;C9JXZ7;C9JTT7;C9J8M3	2;2;1;1;1;1	2;2;1;1;1;1	2;2;1;1;1;1	Replication factor C subunit 4	RFC4	tr|C9JZI1|C9JZI1_HUMAN Replication factor C subunit 4 OS=Homo sapiens OX=9606 GN=RFC4 PE=1 SV=1;sp|P35249|RFC4_HUMAN Replication factor C subunit 4 OS=Homo sapiens OX=9606 GN=RFC4 PE=1 SV=2;tr|H7C1P0|H7C1P0_HUMAN Replication factor C subunit 4 (Fragment) O	6	2	2	2	0	0	0	0	0	0	0	1	0	0	0	0	1	0	0	0	0	0	0	0	1	0	0	0	0	0	0	1	1	0	0	0	1	0	0	0	0	1
C9JZR2;O60716;H0YC95;E9PRE2	C9JZR2;O60716	4;4;1;1	4;4;1;1	4;4;1;1	Catenin delta-1	CTNND1	tr|C9JZR2|C9JZR2_HUMAN Catenin delta-1 OS=Homo sapiens OX=9606 GN=CTNND1 PE=1 SV=2;sp|O60716|CTND1_HUMAN Catenin delta-1 OS=Homo sapiens OX=9606 GN=CTNND1 PE=1 SV=1	4	4	4	4	2	0	0	0	0	0	0	0	1	0	0	0	1	0	0	0	0	0	0	0	2	0	2	0	0	1	1	0	0	2	1	3	3	0	0	0	1	1
CON__P00711	CON__P00711	3	3	3				1	3	3	3	0	0	0	0	0	0	0	1	0	0	0	0	0	0	0	0	0	0	0	0	1	0	1	0	0	1	0	0	0	1	1	0	1	0	0	0	0	1
CON__P00761	CON__P00761	12	12	12				1	12	12	12	9	5	4	4	4	5	3	3	3	7	6	8	4	9	10	7	6	4	5	5	3	4	7	7	6	4	6	6	3	4	2	4	3	4	3	5	7	6
CON__P02533;P02533;CON__Q61782;CON__Q9D312;K7ENV3;CON__Q8N1A0;CON__A2A5Y0;CON__Q92764;C4AM86;CON__Q14532;CON__A2AB72;CON__O76015;CON__O76013;CON__Q7Z3Y9;CON__O76014;CON__REFSEQ:XP_986630;Q8N1A0;Q14532;O76014;Q92764;O76015;O76013;Q7Z3Y9	CON__P02533;P02533	33;33;6;4;2;1;1;1;1;1;1;1;1;1;1;1;1;1;1;1;1;1;1	19;19;2;0;0;0;0;0;0;0;0;0;0;0;0;0;0;0;0;0;0;0;0	6;6;1;0;0;0;0;0;0;0;0;0;0;0;0;0;0;0;0;0;0;0;0	Keratin, type I cytoskeletal 14	KRT14	;sp|P02533|K1C14_HUMAN Keratin, type I cytoskeletal 14 OS=Homo sapiens OX=9606 GN=KRT14 PE=1 SV=4	23	33	19	6	31	9	11	6	6	6	5	12	8	5	2	6	8	7	12	5	11	7	4	22	6	8	10	7	17	6	6	6	9	6	4	4	9	8	17	10	10	6
CON__P02538;P02538;CON__O95678;O95678;F8VUG2;F8W1U3;CON__H-INV:HIT000016045;F8VP67;Q8IWY7;U3KPR1;B4DIR1;K7ELP4;K7EKH9;CON__Q61726;A0A087X106;CON__O43790;CON__Q6NT21;CON__P78385;CON__Q14533;CON__P78386;O43790;P78385;Q14533;P78386;H0YHD9;F8VQY3;F8VS61;CON__REFSEQ:XP_932229	CON__P02538;P02538	49;49;14;14;8;8;4;4;3;2;2;2;2;2;2;2;2;2;2;2;2;2;2;2;1;1;1;1	36;36;4;4;0;0;0;0;1;0;0;0;0;0;0;0;0;0;0;0;0;0;0;0;0;0;0;0	2;2;0;0;0;0;0;0;0;0;0;0;0;0;0;0;0;0;0;0;0;0;0;0;0;0;0;0	Keratin, type II cytoskeletal 6A	KRT6A	;sp|P02538|K2C6A_HUMAN Keratin, type II cytoskeletal 6A OS=Homo sapiens OX=9606 GN=KRT6A PE=1 SV=3	28	49	36	2	44	22	16	8	8	7	5	16	7	7	7	18	16	10	29	14	15	12	11	36	10	10	6	13	27	6	6	5	6	4	2	10	14	8	15	8	9	7
CON__P02662	CON__P02662	5	5	5				1	5	5	5	1	0	0	0	0	0	0	3	0	2	0	0	0	2	2	2	1	0	0	0	0	0	0	1	0	0	1	0	0	0	0	0	0	0	0	0	0	0
CON__P02663	CON__P02663	6	6	6				1	6	6	6	0	0	0	0	0	0	2	6	3	2	4	0	3	1	0	0	0	0	0	0	3	3	4	4	3	3	3	3	2	3	3	4	4	2	3	3	4	2
CON__P02666	CON__P02666	4	4	4				1	4	4	4	0	1	1	1	0	1	2	2	1	0	0	1	1	0	1	0	0	1	0	1	1	2	0	1	1	2	1	1	0	1	2	1	0	2	1	0	0	1
CON__P02668	CON__P02668	2	2	2				1	2	2	2	0	0	0	0	0	0	0	2	0	1	1	0	0	0	2	0	0	0	0	0	0	0	1	2	2	0	0	0	0	0	0	0	0	0	0	2	2	0
CON__P02672	CON__P02672	1	1	1				1	1	1	1	0	0	0	0	0	0	0	0	0	1	0	0	0	0	0	0	0	0	0	0	0	0	0	0	0	0	0	0	0	0	0	0	0	0	0	0	0	0
CON__P02754	CON__P02754	6	6	6				1	6	6	6	0	1	0	0	0	1	3	5	3	3	2	0	3	0	2	0	0	1	0	2	3	3	3	4	3	2	3	3	3	1	1	3	3	3	2	3	4	3
CON__P02769	CON__P02769	35	35	30				1	35	35	30	8	6	7	4	6	5	15	7	5	8	3	9	14	9	7	7	8	6	6	11	5	27	28	11	31	3	4	14	5	3	3	23	7	9	6	3	6	13
CON__P02777	CON__P02777	2	2	2				1	2	2	2	0	0	0	0	0	0	0	0	0	0	0	2	1	0	0	0	0	0	1	1	0	0	1	0	0	0	0	0	0	0	0	0	0	0	0	0	1	1
CON__P04264	CON__P04264	49	1	1				1	49	1	1	38	25	31	28	30	26	20	31	28	33	24	28	33	33	38	31	36	31	27	33	27	28	27	22	32	22	25	25	28	27	20	26	28	25	28	30	31	21
CON__P05787;P05787;CON__H-INV:HIT000292931;CON__Q9DCV7;CON__Q9H552;K7EJU1;A0A1X7SCE1;K7EMP8;A0A1X7SBR3;A0A1W2PR46;P14136;CON__REFSEQ:XP_092267;A0A1W2PQU7;A0A1W2PS58;K7EPI4;A0A1W2PRT3;CON__Q6KB66-1;Q6KB66	CON__P05787;P05787;CON__H-INV:HIT000292931	14;14;8;6;6;3;3;3;3;3;3;2;1;1;1;1;1;1	3;3;1;0;1;0;0;0;0;0;0;2;0;0;0;0;0;0	3;3;1;0;1;0;0;0;0;0;0;2;0;0;0;0;0;0	Keratin, type II cytoskeletal 8	KRT8	;sp|P05787|K2C8_HUMAN Keratin, type II cytoskeletal 8 OS=Homo sapiens OX=9606 GN=KRT8 PE=1 SV=7;	18	14	3	3	10	8	7	5	2	4	4	5	4	4	4	6	5	5	9	7	5	7	8	8	6	7	6	6	7	4	3	4	3	2	2	6	7	5	3	3	6	4
CON__P08727;P08727;C9JM50;CON__P19001;K7EMS3;CON__P05784	CON__P08727;P08727;C9JM50;CON__P19001;K7EMS3	14;14;11;9;7;3	2;2;2;1;0;1	1;1;1;0;0;0	Keratin, type I cytoskeletal 19	KRT19	;sp|P08727|K1C19_HUMAN Keratin, type I cytoskeletal 19 OS=Homo sapiens OX=9606 GN=KRT19 PE=1 SV=4;tr|C9JM50|C9JM50_HUMAN Keratin, type I cytoskeletal 19 (Fragment) OS=Homo sapiens OX=9606 GN=KRT19 PE=1 SV=1;;tr|K7EMS3|K7EMS3_HUMAN Keratin, type I cytoskele	6	14	2	1	11	5	4	1	3	4	3	5	5	1	1	1	3	2	4	2	3	3	1	7	3	3	4	5	7	2	3	4	4	3	2	2	5	4	5	4	4	3
CON__P08779;P08779;K7ENW6;CON__Q9Z2K1;CON__Q3ZAW8	CON__P08779;P08779	35;35;12;12;12	31;31;12;9;9	19;19;10;4;4	Keratin, type I cytoskeletal 16	KRT16	;sp|P08779|K1C16_HUMAN Keratin, type I cytoskeletal 16 OS=Homo sapiens OX=9606 GN=KRT16 PE=1 SV=4	5	35	31	19	33	8	12	6	5	5	4	10	8	3	3	4	7	5	9	5	8	7	3	21	5	10	9	7	17	5	4	4	7	6	3	3	10	6	14	9	10	5
CON__P12763;P02765	CON__P12763	3;1	3;1	3;1				2	3	3	3	2	2	1	2	1	1	0	1	0	0	0	1	0	1	0	1	2	2	1	3	0	0	1	0	0	0	0	0	0	0	0	0	0	0	0	0	0	0
CON__P13645;P13645;CON__Q148H6;CON__Q7Z3Y7;Q7Z3Y7;A0A1B0GVI3	CON__P13645;P13645	33;33;3;3;3;1	28;28;1;1;1;1	22;22;0;0;0;1	Keratin, type I cytoskeletal 10	KRT10	;sp|P13645|K1C10_HUMAN Keratin, type I cytoskeletal 10 OS=Homo sapiens OX=9606 GN=KRT10 PE=1 SV=6	6	33	28	22	28	16	23	13	19	18	14	21	20	20	18	26	21	24	24	22	28	19	15	21	12	16	18	15	21	15	14	16	18	19	13	12	20	19	14	23	20	16
CON__P13646-1;K7EQH6;K7EMJ2;G3V1C2;CON__O76011;CON__Q6NTB9;CON__O76009;CON__Q6IFU5;CON__Q8IUT8;A0A140TA69;A0A140TA62;O76009;Q6A162;O76011	CON__P13646-1	36;2;1;1;1;1;1;1;1;1;1;1;1;1	36;2;1;1;1;1;1;1;1;1;1;1;1;1	2;0;0;0;0;0;0;0;0;0;0;0;0;0				14	36	36	2	36	20	5	3	4	3	3	6	4	2	4	4	4	6	21	2	4	5	4	4	2	3	6	2	6	3	3	4	6	1	3	1	4	5	4	4	5	4
CON__P13647;P13647;F8W0C6;H0YI76;H0YIN9;F8VV57;F8VU69	CON__P13647;P13647	46;46;21;15;12;10;7	27;27;6;11;8;10;6	7;7;0;4;1;2;0	Keratin, type II cytoskeletal 5	KRT5	;sp|P13647|K2C5_HUMAN Keratin, type II cytoskeletal 5 OS=Homo sapiens OX=9606 GN=KRT5 PE=1 SV=3	7	46	27	7	39	16	24	12	13	10	5	14	8	8	9	16	19	14	22	19	14	17	14	27	10	12	12	11	23	8	7	6	7	7	3	9	16	9	14	12	15	5
CON__P15497	CON__P15497	3	3	3				1	3	3	3	0	0	0	0	0	0	1	1	0	0	0	0	0	0	0	0	0	0	0	0	1	3	2	0	2	0	0	1	0	0	0	3	0	0	0	0	0	0
CON__P15636	CON__P15636	17	17	17				1	17	17	17	15	12	12	13	13	13	12	14	12	14	12	13	14	14	15	16	12	13	13	14	12	11	13	15	12	12	14	14	13	12	11	12	14	10	14	14	13	13
CON__P19012;P19012;A8MT21;C9JTG5	CON__P19012;P19012;A8MT21	18;18;9;6	6;6;3;3	4;4;1;1	Keratin, type I cytoskeletal 15	KRT15	;sp|P19012|K1C15_HUMAN Keratin, type I cytoskeletal 15 OS=Homo sapiens OX=9606 GN=KRT15 PE=1 SV=3;tr|A8MT21|A8MT21_HUMAN Keratin, type I cytoskeletal 15 OS=Homo sapiens OX=9606 GN=KRT15 PE=1 SV=1	4	18	6	4	18	9	4	1	4	3	3	7	4	1	1	2	3	2	7	3	5	4	1	4	3	4	4	3	6	2	3	3	6	3	2	2	4	5	5	4	4	3
CON__P19013;P19013;F8VX05;F8VZR6	CON__P19013;P19013	34;34;3;3	29;29;3;3	17;17;3;3	Keratin, type II cytoskeletal 4	KRT4	;sp|P19013|K2C4_HUMAN Keratin, type II cytoskeletal 4 OS=Homo sapiens OX=9606 GN=KRT4 PE=1 SV=4	4	34	29	17	34	7	2	5	4	4	4	4	4	2	1	3	2	3	26	4	2	4	5	3	3	3	3	3	3	5	4	4	4	1	1	2	3	3	4	4	4	4
CON__P20930;P20930	CON__P20930;P20930	3;3	3;3	3;3	Filaggrin	FLG	;sp|P20930|FILA_HUMAN Filaggrin OS=Homo sapiens OX=9606 GN=FLG PE=1 SV=3	2	3	3	3	0	0	1	0	0	0	0	0	1	0	0	0	1	0	1	0	0	0	0	2	0	0	0	0	0	1	1	0	0	1	0	0	0	1	0	0	1	1
CON__P35908v2;P35908;CON__P35908	CON__P35908v2;P35908;CON__P35908	52;52;51	52;52;51	33;33;32	Keratin, type II cytoskeletal 2 epidermal	KRT2	;sp|P35908|K22E_HUMAN Keratin, type II cytoskeletal 2 epidermal OS=Homo sapiens OX=9606 GN=KRT2 PE=1 SV=2;	3	52	52	33	43	20	28	16	26	13	15	24	18	17	18	27	28	36	35	34	35	30	15	34	18	23	20	11	27	14	18	11	16	15	9	14	19	17	17	24	26	20
CON__P48668;P48668	CON__P48668;P48668	48;48	2;2	0;0	Keratin, type II cytoskeletal 6C	KRT6C	;sp|P48668|K2C6C_HUMAN Keratin, type II cytoskeletal 6C OS=Homo sapiens OX=9606 GN=KRT6C PE=1 SV=3	2	48	2	0	43	20	16	8	8	7	5	14	7	7	7	17	16	10	28	14	15	12	11	36	9	9	6	13	28	6	5	4	6	4	2	9	13	7	13	8	9	7
CON__Q01546	CON__Q01546	37	1	1				1	37	1	1	36	7	6	4	5	3	3	5	2	4	6	8	6	9	9	10	9	8	8	11	5	4	3	5	7	4	1	2	3	2	0	4	3	4	3	3	5	3
CON__Q04695;Q04695;F5GWP8;K7EPJ9;K7ESE1;CON__Q99PS0	CON__Q04695;Q04695;F5GWP8;K7EPJ9	30;30;26;15;6;1	13;13;10;8;1;1	5;5;4;4;0;0	Keratin, type I cytoskeletal 17	KRT17	;sp|Q04695|K1C17_HUMAN Keratin, type I cytoskeletal 17 OS=Homo sapiens OX=9606 GN=KRT17 PE=1 SV=2;tr|F5GWP8|F5GWP8_HUMAN Keratin, type I cytoskeletal 17 OS=Homo sapiens OX=9606 GN=KRT17 PE=1 SV=2;tr|K7EPJ9|K7EPJ9_HUMAN Keratin, type I cytoskeletal 17 (Frag	6	30	13	5	23	6	7	3	5	4	5	7	6	3	1	1	4	2	5	3	6	4	2	25	3	6	6	7	12	4	5	5	7	4	3	3	8	6	11	6	6	4
CON__Q1RMK2	CON__Q1RMK2	2	2	2				1	2	2	2	0	0	1	0	1	1	0	1	1	0	0	0	1	0	0	0	0	0	1	1	0	1	1	0	0	1	0	0	1	0	0	1	0	1	1	1	1	0
CON__Q2UVX4	CON__Q2UVX4	1	1	1				1	1	1	1	1	0	0	0	0	0	0	0	0	0	0	1	0	0	0	0	0	0	0	0	0	0	0	0	0	0	0	0	0	0	0	0	0	0	0	0	0	0
CON__Q32MB2;Q86Y46;CON__Q7RTS7;F8W1S1;Q7RTS7;H0YIC5;CON__Q3SY84;Q3SY84	CON__Q32MB2;Q86Y46;CON__Q7RTS7;F8W1S1;Q7RTS7;H0YIC5;CON__Q3SY84;Q3SY84	6;6;5;5;5;4;4;4	1;1;1;1;1;0;1;1	0;0;0;0;0;0;0;0	Keratin, type II cytoskeletal 73;Keratin, type II cytoskeletal 74;Keratin, type II cytoskeletal 71	KRT73;KRT74;KRT71	;sp|Q86Y46|K2C73_HUMAN Keratin, type II cytoskeletal 73 OS=Homo sapiens OX=9606 GN=KRT73 PE=1 SV=1;;tr|F8W1S1|F8W1S1_HUMAN Keratin, type II cytoskeletal 74 OS=Homo sapiens OX=9606 GN=KRT74 PE=1 SV=1;sp|Q7RTS7|K2C74_HUMAN Keratin, type II cytoskeletal 74 OS	8	6	1	0	5	1	1	1	2	1	1	3	1	2	0	3	2	2	4	2	1	1	2	3	1	1	2	1	3	1	1	1	1	0	0	1	1	1	1	1	1	1
CON__Q3TTY5	CON__Q3TTY5	13	1	0				1	13	1	0	11	6	8	5	6	4	4	7	5	6	5	6	8	8	9	9	8	9	7	10	8	5	4	7	8	3	5	4	6	3	3	6	6	6	5	5	7	4
CON__Q5D862;Q5D862	CON__Q5D862;Q5D862	4;4	4;4	4;4	Filaggrin-2	FLG2	;sp|Q5D862|FILA2_HUMAN Filaggrin-2 OS=Homo sapiens OX=9606 GN=FLG2 PE=1 SV=1	2	4	4	4	1	0	0	0	2	0	0	2	0	0	0	1	3	1	0	0	1	0	0	2	0	0	0	0	1	0	0	0	0	1	0	0	0	0	0	0	1	0
CON__Q5XKE5;Q5XKE5;H0YID6	CON__Q5XKE5;Q5XKE5	14;14;5	2;2;1	1;1;0	Keratin, type II cytoskeletal 79	KRT79	;sp|Q5XKE5|K2C79_HUMAN Keratin, type II cytoskeletal 79 OS=Homo sapiens OX=9606 GN=KRT79 PE=1 SV=2	3	14	2	1	11	6	5	3	2	2	2	3	2	5	4	8	5	6	8	9	6	6	5	8	3	4	5	3	5	2	1	1	1	2	0	3	3	2	2	3	5	2
CON__Q8N1N4-2;CON__Q7RTT2;Q8N1N4	CON__Q8N1N4-2;CON__Q7RTT2;Q8N1N4	11;11;11	6;6;6	6;6;6	Keratin, type II cytoskeletal 78	KRT78	;;sp|Q8N1N4|K2C78_HUMAN Keratin, type II cytoskeletal 78 OS=Homo sapiens OX=9606 GN=KRT78 PE=1 SV=2	3	11	6	6	10	1	0	1	1	1	0	1	0	2	1	2	2	1	4	2	2	2	2	5	1	1	1	1	5	1	0	0	0	0	0	0	1	0	0	1	1	0
CON__Q7Z3Z0;CON__Q7Z3Y8;Q7Z3Z0;Q7Z3Y8	CON__Q7Z3Z0;CON__Q7Z3Y8;Q7Z3Z0;Q7Z3Y8	3;3;3;3	1;1;1;1	1;1;1;1	Keratin, type I cytoskeletal 25;Keratin, type I cytoskeletal 27	KRT25;KRT27	;;sp|Q7Z3Z0|K1C25_HUMAN Keratin, type I cytoskeletal 25 OS=Homo sapiens OX=9606 GN=KRT25 PE=1 SV=1;sp|Q7Z3Y8|K1C27_HUMAN Keratin, type I cytoskeletal 27 OS=Homo sapiens OX=9606 GN=KRT27 PE=1 SV=2	4	3	1	1	3	2	2	2	2	2	2	3	2	2	2	2	2	2	2	2	2	2	2	2	2	2	1	2	2	2	2	2	2	3	1	2	2	2	2	2	2	2
CON__Q7Z794;Q7Z794	CON__Q7Z794;Q7Z794	8;8	2;2	2;2	Keratin, type II cytoskeletal 1b	KRT77	;sp|Q7Z794|K2C1B_HUMAN Keratin, type II cytoskeletal 1b OS=Homo sapiens OX=9606 GN=KRT77 PE=2 SV=3	2	8	2	2	6	4	3	2	2	2	2	2	2	2	2	2	5	3	5	4	3	5	4	6	3	3	3	2	4	1	2	2	3	1	1	4	2	3	3	2	4	3
CON__Q86YZ3;Q86YZ3	CON__Q86YZ3;Q86YZ3	4;4	4;4	4;4	Hornerin	HRNR	;sp|Q86YZ3|HORN_HUMAN Hornerin OS=Homo sapiens OX=9606 GN=HRNR PE=1 SV=2	2	4	4	4	1	2	3	0	0	0	0	3	0	0	3	0	3	1	1	0	2	2	2	4	2	0	1	0	3	2	2	3	1	1	3	2	1	2	2	4	3	0
D3DQ64;P27144	D3DQ64;P27144	2;2	2;2	2;2	Adenylate kinase 4, mitochondrial	AK4	tr|D3DQ64|D3DQ64_HUMAN Adenylate kinase 4, mitochondrial OS=Homo sapiens OX=9606 GN=AK4 PE=1 SV=1;sp|P27144|KAD4_HUMAN Adenylate kinase 4, mitochondrial OS=Homo sapiens OX=9606 GN=AK4 PE=1 SV=1	2	2	2	2	0	0	0	0	0	0	0	0	0	1	1	0	0	0	0	0	0	0	0	0	0	0	1	0	0	0	0	0	0	1	2	0	0	0	0	0	0	0
D3YTB1;F8W727;P62910;D3YTI8	D3YTB1;F8W727;P62910	9;9;9;1	9;9;9;1	9;9;9;1	60S ribosomal protein L32	RPL32	tr|D3YTB1|D3YTB1_HUMAN 60S ribosomal protein L32 (Fragment) OS=Homo sapiens OX=9606 GN=RPL32 PE=1 SV=1;tr|F8W727|F8W727_HUMAN 60S ribosomal protein L32 OS=Homo sapiens OX=9606 GN=RPL32 PE=1 SV=1;sp|P62910|RL32_HUMAN 60S ribosomal protein L32 OS=Homo sapien	4	9	9	9	9	5	7	6	8	6	4	9	7	1	4	8	9	9	4	6	9	8	8	8	7	6	7	7	9	9	6	5	8	2	1	7	9	5	3	4	9	9
F2Z2Q9;G5E9R5;D3YTI2;P24666	F2Z2Q9;G5E9R5;D3YTI2;P24666	2;2;2;2	2;2;2;2	2;2;2;2	Low molecular weight phosphotyrosine protein phosphatase	ACP1	tr|F2Z2Q9|F2Z2Q9_HUMAN Low molecular weight phosphotyrosine protein phosphatase OS=Homo sapiens OX=9606 GN=ACP1 PE=1 SV=1;tr|G5E9R5|G5E9R5_HUMAN Acid phosphatase 1, soluble, isoform CRA_d OS=Homo sapiens OX=9606 GN=ACP1 PE=1 SV=1;tr|D3YTI2|D3YTI2_HUMAN Low	4	2	2	2	2	1	1	0	1	1	1	1	1	1	1	1	1	0	0	0	0	1	0	1	1	0	0	1	0	0	1	1	0	1	1	1	0	1	1	1	0	1
D6R938;E9PBG7;E9PF82;Q13557;H0Y9J2;Q9UQM7;D6RHX9;E9PBE8;E7EQE4;H7BZC6;H0Y9C2;H7BXS4	D6R938;E9PBG7;E9PF82;Q13557;H0Y9J2;Q9UQM7	4;4;4;4;2;2;1;1;1;1;1;1	4;4;4;4;2;2;1;1;1;1;1;1	2;2;2;2;1;0;0;0;0;0;0;0	Calcium/calmodulin-dependent protein kinase type II subunit delta;Calcium/calmodulin-dependent protein kinase type II subunit alpha	CAMK2D;CAMK2A	tr|D6R938|D6R938_HUMAN Calcium/calmodulin-dependent protein kinase (CaM kinase) II delta, isoform CRA_e OS=Homo sapiens OX=9606 GN=CAMK2D PE=1 SV=1;tr|E9PBG7|E9PBG7_HUMAN Calcium/calmodulin-dependent protein kinase type II subunit delta OS=Homo sapiens OX=	12	4	4	2	1	0	0	0	0	0	0	0	0	0	0	0	0	0	0	0	0	0	0	0	0	0	1	1	0	0	0	0	0	0	1	1	0	0	0	0	0	0
D6R9P3;D6RD18;D6RBZ0;Q99729	D6R9P3;D6RD18;D6RBZ0;Q99729	2;2;2;1	2;2;2;1	2;2;2;1	Heterogeneous nuclear ribonucleoprotein A/B	HNRNPAB	tr|D6R9P3|D6R9P3_HUMAN Heterogeneous nuclear ribonucleoprotein A/B OS=Homo sapiens OX=9606 GN=HNRNPAB PE=1 SV=1;tr|D6RD18|D6RD18_HUMAN Heterogeneous nuclear ribonucleoprotein A/B OS=Homo sapiens OX=9606 GN=HNRNPAB PE=1 SV=1;tr|D6RBZ0|D6RBZ0_HUMAN Heterogen	4	2	2	2	1	1	1	1	1	1	0	1	0	1	2	1	2	2	1	0	0	1	1	2	1	1	0	2	2	2	1	1	0	1	1	1	1	1	0	0	1	2
D6REK8;D6R9Z0;F8W7L6;P42262	D6REK8;D6R9Z0;F8W7L6;P42262	1;1;1;1	1;1;1;1	1;1;1;1	Glutamate receptor 2	GRIA2	tr|D6REK8|D6REK8_HUMAN Glutamate receptor 2 (Fragment) OS=Homo sapiens OX=9606 GN=GRIA2 PE=1 SV=8;tr|D6R9Z0|D6R9Z0_HUMAN Glutamate receptor 2 (Fragment) OS=Homo sapiens OX=9606 GN=GRIA2 PE=1 SV=1;tr|F8W7L6|F8W7L6_HUMAN Glutamate receptor 2 OS=Homo sapiens	4	1	1	1	0	0	0	1	0	1	0	0	0	0	0	0	0	0	0	0	0	0	0	0	0	0	0	1	0	1	0	0	0	0	0	0	0	0	0	0	0	0
D6RF44;H0YA96;D6RAF8;H0Y8G5;Q14103;D6RD83;D6RBQ9	D6RF44;H0YA96;D6RAF8;H0Y8G5;Q14103;D6RD83;D6RBQ9	2;2;2;2;2;1;1	2;2;2;2;2;1;1	2;2;2;2;2;1;1	Heterogeneous nuclear ribonucleoprotein D0	HNRNPD	tr|D6RF44|D6RF44_HUMAN Heterogeneous nuclear ribonucleoprotein D0 (Fragment) OS=Homo sapiens OX=9606 GN=HNRNPD PE=1 SV=8;tr|H0YA96|H0YA96_HUMAN Heterogeneous nuclear ribonucleoprotein D0 (Fragment) OS=Homo sapiens OX=9606 GN=HNRNPD PE=1 SV=1;tr|D6RAF8|D6RA	7	2	2	2	2	1	2	2	2	2	2	2	2	1	2	2	2	2	1	1	1	1	1	2	2	1	2	2	2	0	1	1	1	1	0	2	2	1	1	2	2	2
E7ESU7;D6RAX2;E7EPF8;Q5SQP8;Q13363;P56545;A0A087WYL1;E9PGB1;E7EUB3	E7ESU7;D6RAX2;E7EPF8;Q5SQP8;Q13363;P56545;A0A087WYL1;E9PGB1;E7EUB3	2;2;2;2;2;2;1;1;1	2;2;2;2;2;2;1;1;1	2;2;2;2;2;2;1;1;1	C-terminal-binding protein 1;C-terminal-binding protein 2	CTBP1;CTBP2	tr|E7ESU7|E7ESU7_HUMAN C-terminal-binding protein 1 (Fragment) OS=Homo sapiens OX=9606 GN=CTBP1 PE=1 SV=1;tr|D6RAX2|D6RAX2_HUMAN C-terminal-binding protein 1 (Fragment) OS=Homo sapiens OX=9606 GN=CTBP1 PE=1 SV=8;tr|E7EPF8|E7EPF8_HUMAN C-terminal-binding pr	9	2	2	2	0	1	1	0	0	0	0	0	0	0	0	0	0	0	0	0	0	1	0	1	1	0	2	1	0	0	0	0	0	0	1	1	0	0	0	0	1	0
D6RCD0;Q8NBQ5	D6RCD0;Q8NBQ5	3;3	3;3	3;3	Estradiol 17-beta-dehydrogenase 11	HSD17B11	tr|D6RCD0|D6RCD0_HUMAN Estradiol 17-beta-dehydrogenase 11 OS=Homo sapiens OX=9606 GN=HSD17B11 PE=1 SV=2;sp|Q8NBQ5|DHB11_HUMAN Estradiol 17-beta-dehydrogenase 11 OS=Homo sapiens OX=9606 GN=HSD17B11 PE=1 SV=3	2	3	3	3	1	0	0	0	0	0	1	0	0	0	1	0	0	0	0	0	0	0	0	0	0	0	1	0	0	0	0	0	0	0	1	1	1	0	0	0	0	0
D6RCF4;Q8N5K1	D6RCF4;Q8N5K1	1;1	1;1	1;1	CDGSH iron-sulfur domain-containing protein 2	CISD2	tr|D6RCF4|D6RCF4_HUMAN CDGSH iron-sulfur domain-containing protein 2 OS=Homo sapiens OX=9606 GN=CISD2 PE=1 SV=1;sp|Q8N5K1|CISD2_HUMAN CDGSH iron-sulfur domain-containing protein 2 OS=Homo sapiens OX=9606 GN=CISD2 PE=1 SV=1	2	1	1	1	1	0	0	0	0	0	0	0	0	0	0	0	0	0	0	0	0	0	0	0	0	0	0	0	0	0	0	0	0	0	0	0	0	0	0	0	0	0
D6RF48;Q9P2W9;D6RC71	D6RF48;Q9P2W9;D6RC71	2;2;1	2;2;1	2;2;1	Syntaxin-18	STX18	tr|D6RF48|D6RF48_HUMAN Syntaxin-18 OS=Homo sapiens OX=9606 GN=STX18 PE=1 SV=1;sp|Q9P2W9|STX18_HUMAN Syntaxin-18 OS=Homo sapiens OX=9606 GN=STX18 PE=1 SV=1;tr|D6RC71|D6RC71_HUMAN Syntaxin-18 (Fragment) OS=Homo sapiens OX=9606 GN=STX18 PE=1 SV=1	3	2	2	2	0	0	1	0	0	0	0	0	0	0	0	0	2	0	0	0	1	0	0	0	0	0	2	0	0	0	0	0	0	0	0	1	2	0	0	0	1	1
D6RIE3;D6RGV5;H0UI06;P14406	D6RIE3;D6RGV5;H0UI06;P14406	1;1;1;1	1;1;1;1	1;1;1;1	Cytochrome c oxidase subunit 7A2, mitochondrial	COX7A2	tr|D6RIE3|D6RIE3_HUMAN Cytochrome c oxidase subunit 7A2, mitochondrial OS=Homo sapiens OX=9606 GN=COX7A2 PE=1 SV=1;tr|D6RGV5|D6RGV5_HUMAN Cytochrome c oxidase subunit 7A2, mitochondrial (Fragment) OS=Homo sapiens OX=9606 GN=COX7A2 PE=1 SV=1;tr|H0UI06|H0UI0	4	1	1	1	1	0	0	0	0	0	0	0	0	0	0	1	0	1	1	1	1	0	0	0	0	0	0	0	0	0	0	0	0	0	0	0	0	0	0	0	0	0
K7ENX8;K7ELV6;K7EJV5;K7ELT6;K7EJV1;K7EMY9;K7EPM4;K7ER40;K7EQR7;D6W5Y5;Q14011	K7ENX8;K7ELV6;K7EJV5;K7ELT6;K7EJV1;K7EMY9;K7EPM4;K7ER40;K7EQR7;D6W5Y5;Q14011	2;2;2;2;2;2;2;2;2;2;2	2;2;2;2;2;2;2;2;2;2;2	2;2;2;2;2;2;2;2;2;2;2	Cold-inducible RNA-binding protein	CIRBP	tr|K7ENX8|K7ENX8_HUMAN Cold-inducible RNA-binding protein (Fragment) OS=Homo sapiens OX=9606 GN=CIRBP PE=1 SV=2;tr|K7ELV6|K7ELV6_HUMAN Cold-inducible RNA-binding protein (Fragment) OS=Homo sapiens OX=9606 GN=CIRBP PE=1 SV=2;tr|K7EJV5|K7EJV5_HUMAN Cold-indu	11	2	2	2	2	0	1	1	0	1	0	1	1	0	1	2	1	2	0	0	2	1	1	1	1	0	1	0	1	0	0	1	0	0	0	1	1	0	0	1	1	1
E2QRB3;P32322;J3QKT4;J3KQ22;J3QR88;J3QLK9;J3QL23;J3QL32;J3QL24	E2QRB3;P32322;J3QKT4;J3KQ22	4;4;3;2;1;1;1;1;1	3;3;2;2;1;1;1;1;1	3;3;2;2;1;1;1;1;1	Pyrroline-5-carboxylate reductase 1, mitochondrial;Pyrroline-5-carboxylate reductase	PYCR1	tr|E2QRB3|E2QRB3_HUMAN Pyrroline-5-carboxylate reductase 1, isoform CRA_c OS=Homo sapiens OX=9606 GN=PYCR1 PE=1 SV=2;sp|P32322|P5CR1_HUMAN Pyrroline-5-carboxylate reductase 1, mitochondrial OS=Homo sapiens OX=9606 GN=PYCR1 PE=1 SV=2;tr|J3QKT4|J3QKT4_HUMAN	9	4	3	3	1	0	0	0	0	0	0	0	0	3	2	1	0	0	0	0	0	0	0	0	0	0	0	0	0	0	0	0	0	4	1	1	0	0	0	0	0	0
E5RJD2;E5RJG7;E5RFV2;Q16698	E5RJD2;E5RJG7;E5RFV2;Q16698	1;1;1;1	1;1;1;1	1;1;1;1	2,4-dienoyl-CoA reductase, mitochondrial	DECR1	tr|E5RJD2|E5RJD2_HUMAN 2,4-dienoyl-CoA reductase, mitochondrial (Fragment) OS=Homo sapiens OX=9606 GN=DECR1 PE=1 SV=1;tr|E5RJG7|E5RJG7_HUMAN 2,4-dienoyl-CoA reductase, mitochondrial (Fragment) OS=Homo sapiens OX=9606 GN=DECR1 PE=1 SV=1;tr|E5RFV2|E5RFV2_HUM	4	1	1	1	0	0	0	0	0	0	0	0	0	0	0	0	0	0	0	0	0	0	0	0	0	0	0	0	0	0	0	0	0	0	0	0	0	0	0	0	0	0
E5RHW4;O94905;E5RJ09	E5RHW4;O94905	13;13;6	13;13;6	10;10;5	Erlin-2	ERLIN2	tr|E5RHW4|E5RHW4_HUMAN Erlin-2 (Fragment) OS=Homo sapiens OX=9606 GN=ERLIN2 PE=1 SV=1;sp|O94905|ERLN2_HUMAN Erlin-2 OS=Homo sapiens OX=9606 GN=ERLIN2 PE=1 SV=1	3	13	13	10	8	3	6	4	4	2	1	7	3	2	4	7	8	5	3	6	7	4	6	6	8	7	8	4	6	5	6	6	5	4	7	8	10	5	6	7	5	7
E5RI99;P62888;A0A0B4J213;E5RJH3;A0A0C4DH44	E5RI99;P62888	7;7;2;2;2	7;7;2;2;2	7;7;2;2;2	60S ribosomal protein L30	RPL30	tr|E5RI99|E5RI99_HUMAN 60S ribosomal protein L30 (Fragment) OS=Homo sapiens OX=9606 GN=RPL30 PE=1 SV=1;sp|P62888|RL30_HUMAN 60S ribosomal protein L30 OS=Homo sapiens OX=9606 GN=RPL30 PE=1 SV=2	5	7	7	7	7	1	5	2	6	3	0	2	5	2	3	7	4	4	3	5	7	3	5	5	3	3	6	3	6	6	4	3	5	1	0	5	4	1	0	0	6	6
H0YBM0;E5RJ52;Q9Y2T2;P53677	H0YBM0;E5RJ52;Q9Y2T2;P53677	1;1;1;1	1;1;1;1	1;1;1;1	AP-3 complex subunit mu-1;AP-3 complex subunit mu-2	AP3M2;AP3M1	tr|H0YBM0|H0YBM0_HUMAN AP-3 complex subunit mu-2 (Fragment) OS=Homo sapiens OX=9606 GN=AP3M2 PE=4 SV=1;tr|E5RJ52|E5RJ52_HUMAN AP-3 complex subunit mu-2 (Fragment) OS=Homo sapiens OX=9606 GN=AP3M2 PE=1 SV=1;sp|Q9Y2T2|AP3M1_HUMAN AP-3 complex subunit mu-1 OS	4	1	1	1	0	0	0	0	0	0	0	0	0	0	1	0	0	0	0	0	0	0	0	0	0	0	1	0	0	0	0	0	0	0	0	1	1	0	0	0	0	0
E5RJR5;P63208;E5RHM3;E5RGM4;E5RI56;E5RGM3;E7ERH2;F8W8N3	E5RJR5;P63208;E5RHM3;E5RGM4;E5RI56;E5RGM3;E7ERH2;F8W8N3	2;2;1;1;1;1;1;1	2;2;1;1;1;1;1;1	2;2;1;1;1;1;1;1	S-phase kinase-associated protein 1	SKP1	tr|E5RJR5|E5RJR5_HUMAN S-phase kinase-associated protein 1 OS=Homo sapiens OX=9606 GN=SKP1 PE=1 SV=1;sp|P63208|SKP1_HUMAN S-phase kinase-associated protein 1 OS=Homo sapiens OX=9606 GN=SKP1 PE=1 SV=2;tr|E5RHM3|E5RHM3_HUMAN S-phase kinase-associated protein	8	2	2	2	1	0	0	0	0	0	0	0	0	1	0	1	0	0	0	0	1	0	0	0	0	0	0	0	0	0	0	0	0	1	0	0	0	0	0	0	0	0
E5RJU9;Q86UE4;H0YB56	E5RJU9;Q86UE4;H0YB56	3;3;2	3;3;2	3;3;2	Protein LYRIC	MTDH	tr|E5RJU9|E5RJU9_HUMAN Protein LYRIC OS=Homo sapiens OX=9606 GN=MTDH PE=1 SV=1;sp|Q86UE4|LYRIC_HUMAN Protein LYRIC OS=Homo sapiens OX=9606 GN=MTDH PE=1 SV=2;tr|H0YB56|H0YB56_HUMAN Protein LYRIC (Fragment) OS=Homo sapiens OX=9606 GN=MTDH PE=1 SV=1	3	3	3	3	0	0	0	1	0	0	0	0	1	0	0	0	1	0	0	0	0	1	0	0	1	0	1	0	0	1	0	1	1	0	0	0	2	0	0	0	0	1
G3V2V8;J3KMY5;G3V3E8;E7EMS2;G3V3D1;P61916;H0YIZ1	G3V2V8;J3KMY5;G3V3E8;E7EMS2;G3V3D1;P61916;H0YIZ1	2;2;2;2;2;2;1	2;2;2;2;2;2;1	2;2;2;2;2;2;1	Epididymal secretory protein E1	NPC2	tr|G3V2V8|G3V2V8_HUMAN NPC intracellular cholesterol transporter 2 (Fragment) OS=Homo sapiens OX=9606 GN=NPC2 PE=1 SV=1;tr|J3KMY5|J3KMY5_HUMAN NPC intracellular cholesterol transporter 2 OS=Homo sapiens OX=9606 GN=NPC2 PE=1 SV=1;tr|G3V3E8|G3V3E8_HUMAN NPC	7	2	2	2	0	0	0	0	0	0	0	0	0	0	0	0	0	0	0	0	0	0	0	0	0	0	0	0	0	0	0	0	0	0	0	0	0	0	0	0	0	0
E7EN19;E7ENQ1;H7C360	E7EN19;E7ENQ1;H7C360	39;38;37	39;38;37	1;0;0		MAP4K4	tr|E7EN19|E7EN19_HUMAN Mitogen-activated protein kinase kinase kinase kinase 4 OS=Homo sapiens OX=9606 GN=MAP4K4 PE=1 SV=1;tr|E7ENQ1|E7ENQ1_HUMAN Mitogen-activated protein kinase kinase kinase kinase 4 OS=Homo sapiens OX=9606 GN=MAP4K4 PE=1 SV=1;tr|H7C360|	3	39	39	1	29	11	21	18	15	13	11	17	15	22	15	25	16	20	23	22	27	19	17	23	19	11	23	14	16	12	13	11	8	11	14	18	20	10	10	14	19	19
E7EPB3;P50914	E7EPB3;P50914	5;5	5;5	5;5	60S ribosomal protein L14	RPL14	tr|E7EPB3|E7EPB3_HUMAN 60S ribosomal protein L14 OS=Homo sapiens OX=9606 GN=RPL14 PE=1 SV=1;sp|P50914|RL14_HUMAN 60S ribosomal protein L14 OS=Homo sapiens OX=9606 GN=RPL14 PE=1 SV=4	2	5	5	5	5	4	5	4	5	5	4	4	5	3	1	5	5	4	5	4	5	5	4	5	5	4	4	5	5	5	5	5	5	1	2	5	5	4	4	4	5	5
E7EPT4;P19404	E7EPT4;P19404	1;1	1;1	1;1	NADH dehydrogenase [ubiquinone] flavoprotein 2, mitochondrial	NDUFV2	tr|E7EPT4|E7EPT4_HUMAN NADH dehydrogenase [ubiquinone] flavoprotein 2, mitochondrial OS=Homo sapiens OX=9606 GN=NDUFV2 PE=1 SV=1;sp|P19404|NDUV2_HUMAN NADH dehydrogenase [ubiquinone] flavoprotein 2, mitochondrial OS=Homo sapiens OX=9606 GN=NDUFV2 PE=1 SV=2	2	1	1	1	0	0	0	0	0	0	0	0	0	0	0	0	1	0	0	0	0	0	0	1	1	0	1	1	0	0	0	0	0	0	0	1	1	0	0	0	0	1
F5GX39;E7EQ72;Q15363	F5GX39;E7EQ72;Q15363	1;1;1	1;1;1	1;1;1	Transmembrane emp24 domain-containing protein 2	TMED2	tr|F5GX39|F5GX39_HUMAN Transmembrane emp24 domain-containing protein 2 OS=Homo sapiens OX=9606 GN=TMED2 PE=1 SV=1;tr|E7EQ72|E7EQ72_HUMAN Transmembrane emp24 domain-containing protein 2 (Fragment) OS=Homo sapiens OX=9606 GN=TMED2 PE=1 SV=2;sp|Q15363|TMED2_H	3	1	1	1	1	0	0	0	0	0	0	0	0	0	0	1	0	0	0	0	1	0	0	0	0	0	0	0	0	0	0	0	0	0	0	0	0	0	0	0	0	0
E7EQB2;E7ER44;P02788	E7EQB2;E7ER44;P02788	2;2;2	2;2;2	2;2;2	Lactotransferrin;Lactoferricin-H;Kaliocin-1;Lactoferroxin-A;Lactoferroxin-B;Lactoferroxin-C	LTF	tr|E7EQB2|E7EQB2_HUMAN Lactotransferrin (Fragment) OS=Homo sapiens OX=9606 GN=LTF PE=1 SV=1;tr|E7ER44|E7ER44_HUMAN Lactotransferrin OS=Homo sapiens OX=9606 GN=LTF PE=1 SV=1;sp|P02788|TRFL_HUMAN Lactotransferrin OS=Homo sapiens OX=9606 GN=LTF PE=1 SV=6	3	2	2	2	1	0	0	0	0	0	0	2	0	0	0	0	0	0	0	0	0	0	0	0	0	0	0	0	0	0	0	0	0	0	0	0	0	0	0	0	0	0
H7C2I4;E7ES68;G5E9D5;Q9BQ52	H7C2I4;E7ES68;G5E9D5;Q9BQ52	2;2;2;2	2;2;2;2	2;2;2;2	Zinc phosphodiesterase ELAC protein 2	ELAC2	tr|H7C2I4|H7C2I4_HUMAN Zinc phosphodiesterase ELAC protein 2 (Fragment) OS=Homo sapiens OX=9606 GN=ELAC2 PE=1 SV=1;tr|E7ES68|E7ES68_HUMAN Zinc phosphodiesterase ELAC protein 2 (Fragment) OS=Homo sapiens OX=9606 GN=ELAC2 PE=1 SV=2;tr|G5E9D5|G5E9D5_HUMAN Ela	4	2	2	2	0	0	1	2	0	1	1	0	0	0	0	1	0	1	0	0	0	0	0	0	0	0	0	1	0	1	1	0	0	0	0	1	0	0	0	0	0	0
E7ESC6;Q9UIA9;H0YBE1;E5RIW1	E7ESC6;Q9UIA9	8;8;3;2	8;8;3;2	8;8;3;2	Exportin-7	XPO7	tr|E7ESC6|E7ESC6_HUMAN Exportin-7 OS=Homo sapiens OX=9606 GN=XPO7 PE=1 SV=1;sp|Q9UIA9|XPO7_HUMAN Exportin-7 OS=Homo sapiens OX=9606 GN=XPO7 PE=1 SV=3	4	8	8	8	1	0	4	1	0	1	0	1	2	0	0	2	5	0	0	0	0	2	0	2	5	0	8	1	0	0	0	1	1	0	0	6	5	1	1	0	4	4
E7ESL0;J3KQY1;Q9NWU5	E7ESL0;J3KQY1;Q9NWU5	3;3;3	3;3;3	3;3;3	39S ribosomal protein L22, mitochondrial	MRPL22	tr|E7ESL0|E7ESL0_HUMAN 39S ribosomal protein L22, mitochondrial OS=Homo sapiens OX=9606 GN=MRPL22 PE=1 SV=1;tr|J3KQY1|J3KQY1_HUMAN 39S ribosomal protein L22, mitochondrial OS=Homo sapiens OX=9606 GN=MRPL22 PE=1 SV=1;sp|Q9NWU5|RM22_HUMAN 39S ribosomal prote	3	3	3	3	0	0	0	0	0	0	0	0	0	0	0	0	1	0	0	0	0	0	1	0	2	0	1	0	0	0	0	0	0	0	0	1	0	0	0	0	0	0
E7ESP9;P07197;E7EMV2	E7ESP9;P07197;E7EMV2	15;15;14	13;13;12	12;12;11	Neurofilament medium polypeptide	NEFM	tr|E7ESP9|E7ESP9_HUMAN Neurofilament medium polypeptide OS=Homo sapiens OX=9606 GN=NEFM PE=1 SV=1;sp|P07197|NFM_HUMAN Neurofilament medium polypeptide OS=Homo sapiens OX=9606 GN=NEFM PE=1 SV=3;tr|E7EMV2|E7EMV2_HUMAN Neurofilament medium polypeptide OS=Homo	3	15	13	12	12	2	4	3	3	2	3	6	6	6	3	2	6	3	10	5	10	5	5	3	3	3	5	3	2	1	3	3	3	2	2	4	5	2	1	3	3	2
E7ESV4;F5H7Y6;P61224;F5H6R7;F5H004;F5GX62;A6NIZ1;F5H823;B7ZB78;F5GZG1	E7ESV4;F5H7Y6;P61224;F5H6R7;F5H004;F5GX62;A6NIZ1	5;5;5;4;4;4;3;2;2;2	5;5;5;4;4;4;3;2;2;2	2;2;2;1;1;1;2;2;2;2	Ras-related protein Rap-1b;Ras-related protein Rap-1b-like protein	RAP1B	tr|E7ESV4|E7ESV4_HUMAN Ras-related protein Rap-1b (Fragment) OS=Homo sapiens OX=9606 GN=RAP1B PE=1 SV=1;tr|F5H7Y6|F5H7Y6_HUMAN Ras-related protein Rap-1b OS=Homo sapiens OX=9606 GN=RAP1B PE=1 SV=1;sp|P61224|RAP1B_HUMAN Ras-related protein Rap-1b OS=Homo sa	10	5	5	2	2	1	2	2	2	2	2	3	3	1	1	2	3	1	1	1	1	2	4	3	2	2	3	2	2	2	2	3	2	0	0	3	3	2	2	3	2	2
E7ESY4;Q13330;H0Y4T7;F8W9Y9	E7ESY4;Q13330;H0Y4T7	9;9;8;4	9;9;8;4	6;6;6;4	Metastasis-associated protein MTA1	MTA1	tr|E7ESY4|E7ESY4_HUMAN Metastasis-associated protein MTA1 OS=Homo sapiens OX=9606 GN=MTA1 PE=1 SV=1;sp|Q13330|MTA1_HUMAN Metastasis-associated protein MTA1 OS=Homo sapiens OX=9606 GN=MTA1 PE=1 SV=2;tr|H0Y4T7|H0Y4T7_HUMAN Metastasis-associated protein MTA1	4	9	9	6	3	0	2	0	2	1	0	2	2	0	1	3	4	2	0	1	2	2	0	2	3	0	8	1	0	1	1	1	1	1	1	4	6	1	1	1	1	2
J3KQ96;E7ETY2;Q13428;H0YA99;H0Y8Y7	J3KQ96;E7ETY2;Q13428;H0YA99;H0Y8Y7	2;2;2;1;1	2;2;2;1;1	2;2;2;1;1	Treacle protein	TCOF1	tr|J3KQ96|J3KQ96_HUMAN Treacle protein (Fragment) OS=Homo sapiens OX=9606 GN=TCOF1 PE=1 SV=1;tr|E7ETY2|E7ETY2_HUMAN Treacle protein OS=Homo sapiens OX=9606 GN=TCOF1 PE=1 SV=1;sp|Q13428|TCOF_HUMAN Treacle protein OS=Homo sapiens OX=9606 GN=TCOF1 PE=1 SV=3;t	5	2	2	2	0	0	0	0	0	0	0	0	0	0	0	0	0	0	0	0	0	0	0	0	0	0	0	0	0	0	0	0	0	0	1	1	0	0	0	0	0	0
E7ETZ4;Q9Y6E2;B5MCE7;B5MCH7;E9PFE3;C9JF98;F8WDX8;E7EMS9;Q75MG1	E7ETZ4;Q9Y6E2;B5MCE7;B5MCH7	4;4;3;3;1;1;1;1;1	3;3;2;2;1;1;1;1;1	3;3;2;2;1;1;1;1;1	Basic leucine zipper and W2 domain-containing protein 2	BZW2	tr|E7ETZ4|E7ETZ4_HUMAN Basic leucine zipper and W2 domain-containing protein 2 (Fragment) OS=Homo sapiens OX=9606 GN=BZW2 PE=1 SV=1;sp|Q9Y6E2|BZW2_HUMAN Basic leucine zipper and W2 domain-containing protein 2 OS=Homo sapiens OX=9606 GN=BZW2 PE=1 SV=1;tr|B5	9	4	3	3	1	1	3	2	1	1	1	2	0	0	0	1	2	1	1	0	2	2	2	3	3	1	1	1	1	1	1	1	0	0	0	2	1	0	1	0	1	1
E7EX73;E9PGM1;E7EUU4;Q04637;H7C044;H7C0V6;C9J6B6;C9J2Z7;C9K073;C9JF13	E7EX73;E9PGM1;E7EUU4;Q04637;H7C044	4;4;4;4;2;1;1;1;1;1	4;4;4;4;2;1;1;1;1;1	4;4;4;4;2;1;1;1;1;1	Eukaryotic translation initiation factor 4 gamma 1	EIF4G1	tr|E7EX73|E7EX73_HUMAN Eukaryotic translation initiation factor 4 gamma 1 OS=Homo sapiens OX=9606 GN=EIF4G1 PE=1 SV=1;tr|E9PGM1|E9PGM1_HUMAN Eukaryotic translation initiation factor 4 gamma 1 OS=Homo sapiens OX=9606 GN=EIF4G1 PE=1 SV=1;tr|E7EUU4|E7EUU4_HUM	10	4	4	4	0	1	0	0	0	0	0	0	0	1	0	0	1	0	0	0	1	1	1	0	1	1	2	0	0	0	0	0	0	0	0	1	2	1	0	0	0	0
E9PH64;E7EWZ0;E9PF49;Q9Y6M9	E9PH64;E7EWZ0;E9PF49;Q9Y6M9	1;1;1;1	1;1;1;1	1;1;1;1	NADH dehydrogenase [ubiquinone] 1 beta subcomplex subunit 9	NDUFB9	tr|E9PH64|E9PH64_HUMAN NADH dehydrogenase [ubiquinone] 1 beta subcomplex subunit 9 OS=Homo sapiens OX=9606 GN=NDUFB9 PE=1 SV=1;tr|E7EWZ0|E7EWZ0_HUMAN NADH dehydrogenase [ubiquinone] 1 beta subcomplex subunit 9 OS=Homo sapiens OX=9606 GN=NDUFB9 PE=1 SV=1;tr	4	1	1	1	0	0	0	0	0	0	0	0	0	0	0	0	0	0	0	0	0	0	0	0	0	0	0	1	0	0	0	0	0	0	0	0	0	0	0	0	1	0
Q6AWB1;E7EX90;Q14203	Q6AWB1;E7EX90;Q14203	1;1;1	1;1;1	1;1;1	Dynactin subunit 1	DKFZp686E0752;DCTN1	tr|Q6AWB1|Q6AWB1_HUMAN Dynactin subunit 1 OS=Homo sapiens OX=9606 GN=DCTN1 PE=1 SV=1;tr|E7EX90|E7EX90_HUMAN Dynactin subunit 1 OS=Homo sapiens OX=9606 GN=DCTN1 PE=1 SV=1;sp|Q14203|DCTN1_HUMAN Dynactin subunit 1 OS=Homo sapiens OX=9606 GN=DCTN1 PE=1 SV=3	3	1	1	1	0	0	0	0	0	0	0	1	1	0	0	0	0	0	0	0	0	0	0	0	0	0	0	0	0	0	0	0	0	0	0	0	1	0	1	0	1	0
E9PAV3;F8W1N5;F8VZJ2;F8VNW4;F8W0W4;H0YHX9;Q13765;F8VZ58;Q9BZK3	E9PAV3;F8W1N5;F8VZJ2;F8VNW4;F8W0W4;H0YHX9;Q13765	4;3;3;3;3;3;3;1;1	4;3;3;3;3;3;3;1;1	4;3;3;3;3;3;3;1;1	Nascent polypeptide-associated complex subunit alpha, muscle-specific form;Nascent polypeptide-associated complex subunit alpha	NACA	sp|E9PAV3|NACAM_HUMAN Nascent polypeptide-associated complex subunit alpha, muscle-specific form OS=Homo sapiens OX=9606 GN=NACA PE=1 SV=1;tr|F8W1N5|F8W1N5_HUMAN Nascent polypeptide-associated complex subunit alpha (Fragment) OS=Homo sapiens OX=9606 GN=NAC	9	4	4	4	3	0	0	2	2	0	0	1	2	0	0	4	0	1	1	1	2	0	2	0	0	0	2	0	2	2	1	0	2	0	0	2	0	0	0	0	2	1
E9PB51;Q9BWF3;D6R9K7;J3QRR5;Q9BQ04;E9PLB0;E9PM61;U3KQD5	E9PB51;Q9BWF3;D6R9K7;J3QRR5;Q9BQ04	3;3;2;2;2;1;1;1	3;3;2;2;2;1;1;1	3;3;2;2;2;1;1;1	RNA-binding protein 4;RNA-binding protein 4B	RBM4;RBM4B	tr|E9PB51|E9PB51_HUMAN RNA-binding protein 4 (Fragment) OS=Homo sapiens OX=9606 GN=RBM4 PE=1 SV=1;sp|Q9BWF3|RBM4_HUMAN RNA-binding protein 4 OS=Homo sapiens OX=9606 GN=RBM4 PE=1 SV=1;tr|D6R9K7|D6R9K7_HUMAN RNA-binding protein 4 OS=Homo sapiens OX=9606 GN=R	8	3	3	3	0	0	0	0	0	0	0	0	0	0	1	0	0	0	0	1	0	0	0	1	0	0	2	0	0	0	0	0	0	1	0	0	0	0	0	0	0	0
E9PB61;Q86V81	E9PB61;Q86V81	7;7	7;7	7;7	THO complex subunit 4	ALYREF	tr|E9PB61|E9PB61_HUMAN THO complex subunit 4 OS=Homo sapiens OX=9606 GN=ALYREF PE=1 SV=1;sp|Q86V81|THOC4_HUMAN THO complex subunit 4 OS=Homo sapiens OX=9606 GN=ALYREF PE=1 SV=3	2	7	7	7	4	0	1	0	2	1	0	0	2	1	0	6	1	3	4	2	3	1	1	1	1	1	1	0	1	1	2	1	2	1	1	2	1	2	0	1	1	1
E9PB90;P52789;P52790	E9PB90;P52789	10;10;3	6;6;1	6;6;1	Hexokinase;Hexokinase-2	HK2	tr|E9PB90|E9PB90_HUMAN Hexokinase-2 OS=Homo sapiens OX=9606 GN=HK2 PE=1 SV=1;sp|P52789|HXK2_HUMAN Hexokinase-2 OS=Homo sapiens OX=9606 GN=HK2 PE=1 SV=2	3	10	6	6	6	3	4	2	1	1	1	1	0	0	1	7	4	0	0	0	0	2	2	3	2	2	6	1	1	0	1	2	0	0	0	5	5	3	1	2	4	3
E9PBS1;P22234;D6RF62	E9PBS1;P22234;D6RF62	2;2;1	2;2;1	2;2;1	Multifunctional protein ADE2;Phosphoribosylaminoimidazole-succinocarboxamide synthase;Phosphoribosylaminoimidazole carboxylase	PAICS	tr|E9PBS1|E9PBS1_HUMAN Multifunctional protein ADE2 (Fragment) OS=Homo sapiens OX=9606 GN=PAICS PE=1 SV=1;sp|P22234|PUR6_HUMAN Multifunctional protein ADE2 OS=Homo sapiens OX=9606 GN=PAICS PE=1 SV=3;tr|D6RF62|D6RF62_HUMAN Multifunctional protein ADE2 OS=Ho	3	2	2	2	0	1	1	1	1	1	1	1	1	0	0	0	1	0	0	0	0	1	1	1	1	1	1	0	1	1	1	0	1	0	0	1	0	0	1	0	0	0
E9PC15;Q53H12;E9PG39;A0A0G2JLG5;A0A0G2JLD0	E9PC15;Q53H12;E9PG39;A0A0G2JLG5	11;11;7;6;2	11;11;7;6;2	11;11;7;6;2	Acylglycerol kinase, mitochondrial	AGK	tr|E9PC15|E9PC15_HUMAN Acylglycerol kinase, mitochondrial OS=Homo sapiens OX=9606 GN=AGK PE=1 SV=1;sp|Q53H12|AGK_HUMAN Acylglycerol kinase, mitochondrial OS=Homo sapiens OX=9606 GN=AGK PE=1 SV=2;tr|E9PG39|E9PG39_HUMAN Acylglycerol kinase, mitochondrial OS=	5	11	11	11	9	3	5	4	3	1	1	4	3	0	2	9	3	5	3	5	9	3	4	3	4	3	5	5	5	2	3	4	2	0	2	4	6	3	1	1	4	2
E9PCX7;Q13423;D6RCR6;D6RHU2;D6RAI5	E9PCX7;Q13423	4;4;1;1;1	4;4;1;1;1	4;4;1;1;1	NAD(P) transhydrogenase, mitochondrial	NNT	tr|E9PCX7|E9PCX7_HUMAN NAD(P) transhydrogenase, mitochondrial OS=Homo sapiens OX=9606 GN=NNT PE=1 SV=1;sp|Q13423|NNTM_HUMAN NAD(P) transhydrogenase, mitochondrial OS=Homo sapiens OX=9606 GN=NNT PE=1 SV=3	5	4	4	4	1	0	1	0	0	0	0	0	0	0	0	2	1	0	0	0	0	0	0	0	2	0	2	0	0	0	0	0	0	0	0	0	1	0	0	0	0	0
E9PD53;Q9NTJ3;C9JVD8;C9J578;C9J9E4;C9JWF0;C9IYK2;C9JJ64;C9JR83	E9PD53;Q9NTJ3	11;11;1;1;1;1;1;1;1	11;11;1;1;1;1;1;1;1	11;11;1;1;1;1;1;1;1	Structural maintenance of chromosomes protein;Structural maintenance of chromosomes protein 4	SMC4	tr|E9PD53|E9PD53_HUMAN Structural maintenance of chromosomes protein OS=Homo sapiens OX=9606 GN=SMC4 PE=1 SV=1;sp|Q9NTJ3|SMC4_HUMAN Structural maintenance of chromosomes protein 4 OS=Homo sapiens OX=9606 GN=SMC4 PE=1 SV=2	9	11	11	11	2	1	4	1	1	1	1	2	2	0	1	2	4	0	0	1	0	4	2	3	5	2	7	1	0	1	1	3	1	0	0	8	6	1	0	2	7	4
H0YBT4;E9PD68;Q14195;Q14194	H0YBT4;E9PD68;Q14195;Q14194	1;1;1;1	1;1;1;1	1;1;1;1	Dihydropyrimidinase-related protein 3;Dihydropyrimidinase-related protein 1	DPYSL3;CRMP1	tr|H0YBT4|H0YBT4_HUMAN Dihydropyrimidinase-related protein 3 (Fragment) OS=Homo sapiens OX=9606 GN=DPYSL3 PE=1 SV=1;tr|E9PD68|E9PD68_HUMAN Dihydropyrimidinase-related protein 1 OS=Homo sapiens OX=9606 GN=CRMP1 PE=1 SV=1;sp|Q14195|DPYL3_HUMAN Dihydropyrimid	4	1	1	1	1	0	0	0	0	0	0	0	0	0	0	0	0	0	0	1	0	0	0	0	0	0	0	0	0	0	0	0	0	0	0	0	0	0	0	0	0	0
E9PDF6;O43795;E7EQD9;H7C2Y7;C9JYW1;A0A0U1RRI3;C9JUP5;Q9UBC5;A0A140TA25;Q8N1T3	E9PDF6;O43795	18;18;6;4;3;3;2;2;1;1	18;18;6;4;3;3;2;2;1;1	18;18;6;4;3;3;2;2;1;1	Unconventional myosin-Ib	MYO1B	tr|E9PDF6|E9PDF6_HUMAN Unconventional myosin-Ib OS=Homo sapiens OX=9606 GN=MYO1B PE=1 SV=1;sp|O43795|MYO1B_HUMAN Unconventional myosin-Ib OS=Homo sapiens OX=9606 GN=MYO1B PE=1 SV=3	10	18	18	18	14	2	7	3	3	2	3	4	2	0	3	7	7	0	0	1	1	4	3	4	7	4	9	2	3	3	5	5	1	2	4	6	8	4	2	4	7	3
E9PDU6;Q15417	E9PDU6;Q15417	2;2	2;2	2;2	Calponin;Calponin-3	CNN3	tr|E9PDU6|E9PDU6_HUMAN Calponin (Fragment) OS=Homo sapiens OX=9606 GN=CNN3 PE=1 SV=1;sp|Q15417|CNN3_HUMAN Calponin-3 OS=Homo sapiens OX=9606 GN=CNN3 PE=1 SV=1	2	2	2	2	0	0	1	0	0	0	1	1	2	0	0	2	0	1	1	1	0	1	1	0	1	0	2	0	0	0	0	1	1	0	1	2	1	1	1	0	1	1
E9PEB5;Q96AE4;C9JSZ1	E9PEB5;Q96AE4	6;6;2	5;5;2	5;5;2	Far upstream element-binding protein 1	FUBP1	tr|E9PEB5|E9PEB5_HUMAN Far upstream element-binding protein 1 OS=Homo sapiens OX=9606 GN=FUBP1 PE=1 SV=1;sp|Q96AE4|FUBP1_HUMAN Far upstream element-binding protein 1 OS=Homo sapiens OX=9606 GN=FUBP1 PE=1 SV=3	3	6	5	5	2	0	0	0	0	0	0	0	1	3	2	1	0	0	0	0	1	0	0	0	0	0	0	0	0	0	0	0	0	2	4	1	0	0	0	0	0	1
E9PF10;O75694	E9PF10;O75694	8;8	8;8	8;8	Nuclear pore complex protein Nup155	NUP155	tr|E9PF10|E9PF10_HUMAN Nuclear pore complex protein Nup155 OS=Homo sapiens OX=9606 GN=NUP155 PE=1 SV=1;sp|O75694|NU155_HUMAN Nuclear pore complex protein Nup155 OS=Homo sapiens OX=9606 GN=NUP155 PE=1 SV=1	2	8	8	8	2	0	1	0	0	1	0	1	0	0	0	3	1	0	0	0	1	0	0	0	0	0	3	1	0	0	0	1	0	0	2	1	1	0	0	0	1	0
E9PF19;Q9Y4P3;Q96E41;F8WDI9	E9PF19;Q9Y4P3;Q96E41	7;7;6;1	7;7;6;1	7;7;6;1	Transducin beta-like protein 2	TBL2	tr|E9PF19|E9PF19_HUMAN Transducin beta-like protein 2 OS=Homo sapiens OX=9606 GN=TBL2 PE=1 SV=1;sp|Q9Y4P3|TBL2_HUMAN Transducin beta-like protein 2 OS=Homo sapiens OX=9606 GN=TBL2 PE=1 SV=1;tr|Q96E41|Q96E41_HUMAN TBL2 protein OS=Homo sapiens OX=9606 GN=TBL	4	7	7	7	0	2	2	0	0	1	1	1	2	3	1	1	2	0	0	0	1	1	1	1	1	1	4	1	0	0	0	0	1	4	4	2	3	0	0	0	0	2
E9PFK5;P78316	E9PFK5;P78316	1;1	1;1	1;1	Nucleolar protein 14	NOP14	tr|E9PFK5|E9PFK5_HUMAN Nucleolar protein 14 OS=Homo sapiens OX=9606 GN=NOP14 PE=1 SV=1;sp|P78316|NOP14_HUMAN Nucleolar protein 14 OS=Homo sapiens OX=9606 GN=NOP14 PE=1 SV=3	2	1	1	1	0	0	1	0	0	0	1	0	0	0	0	0	1	0	0	0	0	0	0	0	1	0	1	1	0	0	0	0	0	0	0	1	1	0	0	1	1	0
E9PFN5;Q9Y2Q3	E9PFN5;Q9Y2Q3	1;1	1;1	1;1	Glutathione S-transferase kappa 1	GSTK1	tr|E9PFN5|E9PFN5_HUMAN Glutathione S-transferase kappa OS=Homo sapiens OX=9606 GN=GSTK1 PE=1 SV=1;sp|Q9Y2Q3|GSTK1_HUMAN Glutathione S-transferase kappa 1 OS=Homo sapiens OX=9606 GN=GSTK1 PE=1 SV=3	2	1	1	1	0	0	0	0	0	0	0	0	1	1	1	0	0	0	0	0	0	0	0	1	1	0	1	0	1	0	0	0	0	1	1	0	0	0	0	1	0	0
E9PHS0;O43813;F8WDS9	E9PHS0;O43813;F8WDS9	6;6;4	6;6;4	6;6;4	LanC-like protein 1	LANCL1	tr|E9PHS0|E9PHS0_HUMAN LanC-like protein 1 (Fragment) OS=Homo sapiens OX=9606 GN=LANCL1 PE=1 SV=1;sp|O43813|LANC1_HUMAN LanC-like protein 1 OS=Homo sapiens OX=9606 GN=LANCL1 PE=1 SV=1;tr|F8WDS9|F8WDS9_HUMAN LanC-like protein 1 OS=Homo sapiens OX=9606 GN=LA	3	6	6	6	0	0	0	1	0	0	0	0	0	4	2	0	0	0	0	0	0	1	0	0	0	0	0	1	0	0	0	0	0	4	3	0	0	0	0	0	0	1
E9PHV5;P28290	E9PHV5;P28290	2;2	2;2	2;2	Sperm-specific antigen 2	SSFA2	tr|E9PHV5|E9PHV5_HUMAN Sperm-specific antigen 2 OS=Homo sapiens OX=9606 GN=SSFA2 PE=1 SV=1;sp|P28290|SSFA2_HUMAN Sperm-specific antigen 2 OS=Homo sapiens OX=9606 GN=SSFA2 PE=1 SV=3	2	2	2	2	0	1	0	0	0	0	0	0	0	0	0	0	0	0	0	0	1	0	0	0	0	0	0	0	0	0	0	0	0	0	0	0	1	0	0	0	0	0
E9PIC5;Q8N4M1	E9PIC5;Q8N4M1	1;1	1;1	1;1	Choline transporter-like protein 3	SLC44A3	tr|E9PIC5|E9PIC5_HUMAN Choline transporter-like protein 3 OS=Homo sapiens OX=9606 GN=SLC44A3 PE=1 SV=1;sp|Q8N4M1|CTL3_HUMAN Choline transporter-like protein 3 OS=Homo sapiens OX=9606 GN=SLC44A3 PE=1 SV=4	2	1	1	1	0	0	1	1	0	0	0	0	0	0	0	0	1	0	0	0	0	0	1	0	0	0	0	0	0	1	0	0	0	0	0	1	1	0	0	0	0	0
E9PIE4	E9PIE4	9	1	1		MTCH2	tr|E9PIE4|E9PIE4_HUMAN Mitochondrial carrier homolog 2 (Fragment) OS=Homo sapiens OX=9606 GN=MTCH2 PE=1 SV=8	1	9	1	1	8	1	5	2	4	1	2	2	2	0	0	7	3	4	3	4	5	3	3	3	3	2	3	2	3	1	3	2	1	0	0	3	3	1	1	2	3	3
E9PMJ3;E9PLZ3;E9PIM9;P13489	E9PMJ3;E9PLZ3;E9PIM9;P13489	1;1;1;1	1;1;1;1	1;1;1;1	Ribonuclease inhibitor	RNH1	tr|E9PMJ3|E9PMJ3_HUMAN Ribonuclease inhibitor (Fragment) OS=Homo sapiens OX=9606 GN=RNH1 PE=1 SV=1;tr|E9PLZ3|E9PLZ3_HUMAN Ribonuclease inhibitor (Fragment) OS=Homo sapiens OX=9606 GN=RNH1 PE=1 SV=1;tr|E9PIM9|E9PIM9_HUMAN Ribonuclease inhibitor (Fragment) O	4	1	1	1	0	0	0	0	0	0	0	0	0	0	0	0	0	0	0	0	0	0	0	0	0	0	0	0	0	0	0	0	0	0	0	1	0	0	0	0	0	0
E9PJF0;E9PQW4;P27361	E9PJF0;E9PQW4;P27361	3;3;3	1;1;1	1;1;1	Mitogen-activated protein kinase;Mitogen-activated protein kinase 3	MAPK3	tr|E9PJF0|E9PJF0_HUMAN Mitogen-activated protein kinase OS=Homo sapiens OX=9606 GN=MAPK3 PE=1 SV=1;tr|E9PQW4|E9PQW4_HUMAN Mitogen-activated protein kinase OS=Homo sapiens OX=9606 GN=MAPK3 PE=1 SV=1;sp|P27361|MK03_HUMAN Mitogen-activated protein kinase 3 OS	3	3	1	1	0	0	1	0	0	0	0	0	0	0	0	0	0	0	0	0	0	0	1	0	1	0	1	0	0	0	0	0	0	0	1	0	1	0	0	0	1	0
E9PMI6;E9PJF4;J3KN38;P54105;E9PQ83	E9PMI6;E9PJF4;J3KN38;P54105;E9PQ83	2;2;2;2;1	2;2;2;2;1	2;2;2;2;1	Methylosome subunit pICln	CLNS1A	tr|E9PMI6|E9PMI6_HUMAN Methylosome subunit pICln OS=Homo sapiens OX=9606 GN=CLNS1A PE=1 SV=1;tr|E9PJF4|E9PJF4_HUMAN Methylosome subunit pICln OS=Homo sapiens OX=9606 GN=CLNS1A PE=1 SV=1;tr|J3KN38|J3KN38_HUMAN Methylosome subunit pICln OS=Homo sapiens OX=96	5	2	2	2	0	0	0	0	0	0	0	0	0	0	0	0	0	0	0	0	0	0	0	0	1	0	1	0	0	1	0	0	0	0	0	1	0	0	0	0	1	0
E9PK01;P29692;E9PN91;E9PMW7;E9PPR1;E9PL12;E9PL71;E9PQ49;E9PI39;E9PQZ1;A0A087X1X7;E9PRY8;E9PKK3;E9PK72;E9PIZ1;E9PK06;H0YCK7;E9PNW6;E9PQC9;E9PJD0;H0YE58;H0YE72	E9PK01;P29692;E9PN91;E9PMW7;E9PPR1;E9PL12;E9PL71;E9PQ49;E9PI39;E9PQZ1;A0A087X1X7;E9PRY8;E9PKK3;E9PK72;E9PIZ1;E9PK06;H0YCK7	4;4;3;3;3;3;3;3;3;3;3;3;2;2;2;2;2;1;1;1;1;1	4;4;3;3;3;3;3;3;3;3;3;3;2;2;2;2;2;1;1;1;1;1	4;4;3;3;3;3;3;3;3;3;3;3;2;2;2;2;2;1;1;1;1;1	Elongation factor 1-delta	EEF1D	tr|E9PK01|E9PK01_HUMAN Elongation factor 1-delta (Fragment) OS=Homo sapiens OX=9606 GN=EEF1D PE=1 SV=1;sp|P29692|EF1D_HUMAN Elongation factor 1-delta OS=Homo sapiens OX=9606 GN=EEF1D PE=1 SV=5;tr|E9PN91|E9PN91_HUMAN Elongation factor 1-delta OS=Homo sapien	22	4	4	4	2	0	2	2	1	0	1	0	0	0	0	0	2	0	0	1	1	1	2	1	2	0	2	2	1	0	1	0	0	0	0	2	3	1	1	1	0	1
E9PK05;O14523	E9PK05;O14523	1;1	1;1	1;1	C2 domain-containing protein 2-like	C2CD2L	tr|E9PK05|E9PK05_HUMAN Phospholipid transfer protein C2CD2L OS=Homo sapiens OX=9606 GN=C2CD2L PE=1 SV=1;sp|O14523|C2C2L_HUMAN Phospholipid transfer protein C2CD2L OS=Homo sapiens OX=9606 GN=C2CD2L PE=1 SV=3	2	1	1	1	0	1	1	1	1	1	1	1	1	0	0	0	1	0	1	1	0	0	1	1	1	1	0	0	1	1	1	1	1	1	1	1	1	1	1	1	1	1
E9PQL5;E9PSC8;E9PKA8;Q6ZUT1	E9PQL5;E9PSC8;E9PKA8;Q6ZUT1	1;1;1;1	1;1;1;1	1;1;1;1	Uncharacterized protein C11orf57	C11orf57	tr|E9PQL5|E9PQL5_HUMAN Uncharacterized protein NKAPD1 (Fragment) OS=Homo sapiens OX=9606 GN=NKAPD1 PE=1 SV=1;tr|E9PSC8|E9PSC8_HUMAN Uncharacterized protein NKAPD1 (Fragment) OS=Homo sapiens OX=9606 GN=NKAPD1 PE=1 SV=1;tr|E9PKA8|E9PKA8_HUMAN Uncharacterized	4	1	1	1	0	0	0	0	0	0	0	0	0	0	0	0	0	0	0	0	1	0	0	0	0	0	0	0	0	0	0	0	0	0	0	0	0	0	0	0	0	0
E9PKG1;Q99873;E9PIX6;E9PNR9;E9PQ98;H0YDE4	E9PKG1;Q99873;E9PIX6;E9PNR9;E9PQ98;H0YDE4	4;4;3;2;2;2	4;4;3;2;2;2	4;4;3;2;2;2	Protein arginine N-methyltransferase 1	PRMT1	tr|E9PKG1|E9PKG1_HUMAN Protein arginine N-methyltransferase 1 OS=Homo sapiens OX=9606 GN=PRMT1 PE=1 SV=1;sp|Q99873|ANM1_HUMAN Protein arginine N-methyltransferase 1 OS=Homo sapiens OX=9606 GN=PRMT1 PE=1 SV=3;tr|E9PIX6|E9PIX6_HUMAN Protein arginine N-methyl	6	4	4	4	1	0	1	0	0	0	0	0	0	0	0	4	0	0	0	0	0	0	0	0	2	0	2	0	0	0	0	0	0	0	0	1	0	0	0	0	0	1
E9PKP7;P17480;E9PMM2	E9PKP7;P17480	3;3;1	3;3;1	3;3;1	Nucleolar transcription factor 1	UBTF	tr|E9PKP7|E9PKP7_HUMAN Nucleolar transcription factor 1 OS=Homo sapiens OX=9606 GN=UBTF PE=1 SV=1;sp|P17480|UBF1_HUMAN Nucleolar transcription factor 1 OS=Homo sapiens OX=9606 GN=UBTF PE=1 SV=1	3	3	3	3	2	0	2	1	1	0	0	2	3	1	1	1	2	0	0	0	1	1	1	1	3	0	2	0	1	3	1	0	3	0	0	1	1	0	0	1	2	2
F8VSA6;E9PS38;S4R3E9;E9PL57;Q15843	F8VSA6;E9PS38;S4R3E9;E9PL57;Q15843	1;1;1;1;1	1;1;1;1;1	1;1;1;1;1	NEDD8	NEDD8;NEDD8-MDP1	tr|F8VSA6|F8VSA6_HUMAN NEDD8 OS=Homo sapiens OX=9606 GN=NEDD8 PE=4 SV=1;tr|E9PS38|E9PS38_HUMAN NEDD8-MDP1 readthrough OS=Homo sapiens OX=9606 GN=NEDD8-MDP1 PE=4 SV=2;tr|S4R3E9|S4R3E9_HUMAN NEDD8-MDP1 readthrough OS=Homo sapiens OX=9606 GN=NEDD8-MDP1 PE=4 S	5	1	1	1	1	0	0	0	0	0	0	0	0	0	0	0	0	0	0	0	1	0	0	0	0	0	0	0	0	0	0	0	0	0	0	0	0	0	0	0	0	0
I3L3B4;F8W9H0;E9PLN8;Q9BQB6	I3L3B4;F8W9H0;E9PLN8;Q9BQB6	1;1;1;1	1;1;1;1	1;1;1;1	Vitamin K epoxide reductase complex subunit 1	VKORC1	tr|I3L3B4|I3L3B4_HUMAN Uncharacterized protein (Fragment) OS=Homo sapiens OX=9606 PE=4 SV=1;tr|F8W9H0|F8W9H0_HUMAN Vitamin K epoxide reductase complex subunit 1 OS=Homo sapiens OX=9606 GN=VKORC1 PE=4 SV=1;tr|E9PLN8|E9PLN8_HUMAN Uncharacterized protein (Fra	4	1	1	1	1	1	1	0	1	0	0	1	0	0	0	1	1	1	0	0	1	1	1	0	1	1	1	1	1	0	1	1	1	0	0	1	1	1	0	1	1	1
E9PRZ9;E9PM92;O00193	E9PRZ9;E9PM92;O00193	1;1;1	1;1;1	1;1;1	Small acidic protein	C11orf58;SMAP	tr|E9PRZ9|E9PRZ9_HUMAN Chromosome 11 open reading frame 58 (Fragment) OS=Homo sapiens OX=9606 GN=C11orf58 PE=1 SV=1;tr|E9PM92|E9PM92_HUMAN Chromosome 11 open reading frame 58 OS=Homo sapiens OX=9606 GN=C11orf58 PE=1 SV=2;sp|O00193|SMAP_HUMAN Small acidic p	3	1	1	1	0	0	0	0	0	0	0	0	0	0	0	1	0	0	0	0	0	0	0	0	0	0	0	0	0	0	0	0	0	0	0	0	0	0	0	0	0	0
E9PMV1	E9PMV1	8	1	1		PLEC	tr|E9PMV1|E9PMV1_HUMAN Plectin (Fragment) OS=Homo sapiens OX=9606 GN=PLEC PE=1 SV=1	1	8	1	1	1	0	0	1	0	1	0	3	2	2	2	0	2	0	1	0	2	2	2	0	1	0	1	1	1	1	0	1	0	0	0	1	2	1	0	2	1	1
E9PN17;O75964	E9PN17;O75964	1;1	1;1	1;1	ATP synthase subunit g, mitochondrial	ATP5L	tr|E9PN17|E9PN17_HUMAN ATP synthase membrane subunit g OS=Homo sapiens OX=9606 GN=ATP5MG PE=1 SV=1;sp|O75964|ATP5L_HUMAN ATP synthase subunit g, mitochondrial OS=Homo sapiens OX=9606 GN=ATP5L PE=1 SV=3	2	1	1	1	0	0	1	0	0	0	0	1	0	0	0	1	0	1	0	0	0	1	1	1	1	0	1	0	0	0	1	0	0	0	0	0	1	0	0	0	0	1
E9PNP3;E9PR47;Q9H7C9;E9PIQ4;E9PJP1;E9PLK9;K4DI89	E9PNP3;E9PR47;Q9H7C9;E9PIQ4	4;4;4;2;1;1;1	4;4;4;2;1;1;1	4;4;4;2;1;1;1	Mth938 domain-containing protein	AAMDC	tr|E9PNP3|E9PNP3_HUMAN Mth938 domain-containing protein OS=Homo sapiens OX=9606 GN=AAMDC PE=1 SV=1;tr|E9PR47|E9PR47_HUMAN Mth938 domain-containing protein OS=Homo sapiens OX=9606 GN=AAMDC PE=1 SV=1;sp|Q9H7C9|AAMDC_HUMAN Mth938 domain-containing protein OS=	7	4	4	4	0	1	0	1	1	1	0	1	1	1	0	0	0	0	0	0	1	1	1	2	0	0	1	0	1	0	0	1	0	0	0	0	1	0	1	0	1	1
E9PNU4;Q13190;H7C3X5;H0YEJ8;E9PP18;E9PRW9	E9PNU4;Q13190;H7C3X5	5;5;3;1;1;1	5;5;3;1;1;1	5;5;3;1;1;1	Syntaxin-5	STX5	tr|E9PNU4|E9PNU4_HUMAN Syntaxin-5 OS=Homo sapiens OX=9606 GN=STX5 PE=1 SV=1;sp|Q13190|STX5_HUMAN Syntaxin-5 OS=Homo sapiens OX=9606 GN=STX5 PE=1 SV=2;tr|H7C3X5|H7C3X5_HUMAN Syntaxin-5 (Fragment) OS=Homo sapiens OX=9606 GN=STX5 PE=1 SV=1	6	5	5	5	2	1	0	0	0	0	0	0	0	0	0	1	0	0	0	0	0	0	0	0	2	1	3	0	0	0	0	0	0	0	0	1	1	0	0	0	1	2
E9PP55;Q96K19	E9PP55;Q96K19	1;1	1;1	1;1	E3 ubiquitin-protein ligase RNF170	RNF170	tr|E9PP55|E9PP55_HUMAN E3 ubiquitin-protein ligase RNF170 (Fragment) OS=Homo sapiens OX=9606 GN=RNF170 PE=1 SV=1;sp|Q96K19|RN170_HUMAN E3 ubiquitin-protein ligase RNF170 OS=Homo sapiens OX=9606 GN=RNF170 PE=1 SV=2	2	1	1	1	0	0	1	0	0	0	0	0	0	0	0	0	0	0	0	0	0	0	0	0	1	0	1	0	0	0	0	0	0	0	1	0	1	0	0	0	0	0
E9PPG9;E9PQ57;P78406;B0QZ37;B0QZ36	E9PPG9;E9PQ57;P78406	4;4;4;1;1	4;4;4;1;1	4;4;4;1;1	mRNA export factor	RAE1	tr|E9PPG9|E9PPG9_HUMAN mRNA export factor OS=Homo sapiens OX=9606 GN=RAE1 PE=1 SV=1;tr|E9PQ57|E9PQ57_HUMAN mRNA export factor OS=Homo sapiens OX=9606 GN=RAE1 PE=1 SV=1;sp|P78406|RAE1L_HUMAN mRNA export factor OS=Homo sapiens OX=9606 GN=RAE1 PE=1 SV=1	5	4	4	4	1	0	0	0	0	0	0	0	0	3	3	1	0	0	0	0	0	0	0	0	0	0	0	0	0	0	0	0	0	2	0	0	0	0	0	0	0	0
E9PPH5;Q9BTT0;Q5TB19;E9PLC4	E9PPH5;Q9BTT0;Q5TB19;E9PLC4	2;2;1;1	2;2;1;1	2;2;1;1	Acidic leucine-rich nuclear phosphoprotein 32 family member E	ANP32E	tr|E9PPH5|E9PPH5_HUMAN Acidic leucine-rich nuclear phosphoprotein 32 family member E (Fragment) OS=Homo sapiens OX=9606 GN=ANP32E PE=1 SV=1;sp|Q9BTT0|AN32E_HUMAN Acidic leucine-rich nuclear phosphoprotein 32 family member E OS=Homo sapiens OX=9606 GN=ANP32	4	2	2	2	2	0	1	0	2	0	0	0	1	0	0	1	1	0	0	0	1	0	1	0	1	1	2	0	1	1	0	0	1	0	0	1	1	0	0	0	2	1
E9PR30;P62861	E9PR30;P62861	2;2	2;2	2;2	40S ribosomal protein S30	FAU	tr|E9PR30|E9PR30_HUMAN 40S ribosomal protein S30 OS=Homo sapiens OX=9606 GN=FAU PE=1 SV=1;sp|P62861|RS30_HUMAN 40S ribosomal protein S30 OS=Homo sapiens OX=9606 GN=FAU PE=1 SV=1	2	2	2	2	1	0	0	1	2	1	1	1	1	1	1	1	1	1	1	1	2	0	1	0	1	1	2	1	2	2	1	0	1	1	1	1	1	0	0	0	2	0
E9PR62;A0A0G2JRF9;A0A0G2JQA4	E9PR62;A0A0G2JRF9;A0A0G2JQA4	8;7;7	1;1;1	1;1;1		AP2A2	tr|E9PR62|E9PR62_HUMAN AP-2 complex subunit alpha-2 OS=Homo sapiens OX=9606 GN=AP2A2 PE=1 SV=1;tr|A0A0G2JRF9|A0A0G2JRF9_HUMAN AP-2 complex subunit alpha-2 (Fragment) OS=Homo sapiens OX=9606 GN=AP2A2 PE=1 SV=1;tr|A0A0G2JQA4|A0A0G2JQA4_HUMAN AP-2 complex sub	3	8	1	1	1	0	0	0	0	0	0	0	0	6	5	1	0	0	0	0	0	1	0	0	0	0	2	0	0	0	0	0	0	6	7	0	0	0	1	0	1	1
E9PRH9;H0YF33;Q5T624;P49321;H0YDS9;E9PI86	E9PRH9;H0YF33;Q5T624;P49321;H0YDS9	3;3;3;3;2;1	3;3;3;3;2;1	3;3;3;3;2;1	Nuclear autoantigenic sperm protein	NASP	tr|E9PRH9|E9PRH9_HUMAN Nuclear autoantigenic sperm protein (Fragment) OS=Homo sapiens OX=9606 GN=NASP PE=1 SV=1;tr|H0YF33|H0YF33_HUMAN Nuclear autoantigenic sperm protein (Fragment) OS=Homo sapiens OX=9606 GN=NASP PE=1 SV=1;tr|Q5T624|Q5T624_HUMAN Nuclear a	6	3	3	3	0	0	2	0	0	0	0	0	0	0	0	1	0	0	0	0	0	1	1	0	2	0	3	0	0	0	0	1	0	0	0	2	1	0	0	0	1	1
J3KND1;E9PRZ1;Q96ER3;H0YDM3	J3KND1;E9PRZ1;Q96ER3;H0YDM3	2;2;2;1	2;2;2;1	2;2;2;1	Protein SAAL1	SAAL1	tr|J3KND1|J3KND1_HUMAN Protein SAAL1 OS=Homo sapiens OX=9606 GN=SAAL1 PE=1 SV=1;tr|E9PRZ1|E9PRZ1_HUMAN Protein SAAL1 OS=Homo sapiens OX=9606 GN=SAAL1 PE=1 SV=1;sp|Q96ER3|SAAL1_HUMAN Protein SAAL1 OS=Homo sapiens OX=9606 GN=SAAL1 PE=1 SV=2;tr|H0YDM3|H0YDM3_	4	2	2	2	1	0	1	0	0	0	0	0	1	0	0	1	0	0	0	0	1	0	1	0	0	0	1	0	0	0	0	0	0	0	0	1	0	0	0	0	0	0
E9PS48;O75489	E9PS48;O75489	1;1	1;1	1;1	NADH dehydrogenase [ubiquinone] iron-sulfur protein 3, mitochondrial	NDUFS3	tr|E9PS48|E9PS48_HUMAN NADH dehydrogenase [ubiquinone] iron-sulfur protein 3, mitochondrial OS=Homo sapiens OX=9606 GN=NDUFS3 PE=1 SV=1;sp|O75489|NDUS3_HUMAN NADH dehydrogenase [ubiquinone] iron-sulfur protein 3, mitochondrial OS=Homo sapiens OX=9606 GN=ND	2	1	1	1	1	0	0	0	0	0	0	0	0	0	0	1	0	0	0	0	0	0	0	0	0	0	0	0	0	0	0	0	0	0	0	0	0	0	0	0	0	0
F2Z2B9;Q9BSJ2;R4GMM4	F2Z2B9;Q9BSJ2	4;4;1	4;4;1	4;4;1	Gamma-tubulin complex component 2	TUBGCP2	tr|F2Z2B9|F2Z2B9_HUMAN Gamma-tubulin complex component OS=Homo sapiens OX=9606 GN=TUBGCP2 PE=1 SV=1;sp|Q9BSJ2|GCP2_HUMAN Gamma-tubulin complex component 2 OS=Homo sapiens OX=9606 GN=TUBGCP2 PE=1 SV=2	3	4	4	4	1	0	0	0	0	0	0	0	1	0	0	2	1	0	0	0	0	1	0	0	2	1	3	0	0	1	0	0	1	1	0	1	2	0	0	0	0	1
F2Z2E2;Q86VI3	F2Z2E2;Q86VI3	3;3	1;1	1;1	Ras GTPase-activating-like protein IQGAP3	IQGAP3	tr|F2Z2E2|F2Z2E2_HUMAN Ras GTPase-activating-like protein IQGAP3 OS=Homo sapiens OX=9606 GN=IQGAP3 PE=1 SV=1;sp|Q86VI3|IQGA3_HUMAN Ras GTPase-activating-like protein IQGAP3 OS=Homo sapiens OX=9606 GN=IQGAP3 PE=1 SV=2	2	3	1	1	1	0	1	1	0	1	1	2	1	0	0	0	0	1	0	1	0	0	0	1	0	0	2	0	0	1	1	1	1	0	0	0	0	0	0	0	0	0
H0Y4W2;F2Z2U4;Q9Y4A5;A0A2R8YFJ4	H0Y4W2;F2Z2U4;Q9Y4A5;A0A2R8YFJ4	5;5;5;3	5;5;5;3	5;5;5;3	Transformation/transcription domain-associated protein	TRRAP	tr|H0Y4W2|H0Y4W2_HUMAN Transformation/transcription domain-associated protein (Fragment) OS=Homo sapiens OX=9606 GN=TRRAP PE=1 SV=1;tr|F2Z2U4|F2Z2U4_HUMAN Transformation/transcription domain-associated protein OS=Homo sapiens OX=9606 GN=TRRAP PE=1 SV=3;sp|	4	5	5	5	1	0	1	0	0	0	0	0	0	0	0	2	0	0	0	0	0	0	0	0	0	0	4	1	0	0	0	0	0	0	0	2	1	0	0	0	0	1
F2Z2X0;A0A087WVT9;Q4TT34;O00746;H0Y6J0	F2Z2X0;A0A087WVT9;Q4TT34;O00746;H0Y6J0	4;3;3;3;2	4;3;3;3;2	4;3;3;3;2	Nucleoside diphosphate kinase;Nucleoside diphosphate kinase, mitochondrial	NME4	tr|F2Z2X0|F2Z2X0_HUMAN Nucleoside diphosphate kinase OS=Homo sapiens OX=9606 GN=NME4 PE=1 SV=1;tr|A0A087WVT9|A0A087WVT9_HUMAN Nucleoside diphosphate kinase OS=Homo sapiens OX=9606 GN=NME4 PE=1 SV=1;tr|Q4TT34|Q4TT34_HUMAN Nucleoside diphosphate kinase OS=Ho	5	4	4	4	0	1	2	0	0	0	0	0	0	0	0	1	0	0	0	0	0	0	1	0	1	0	2	0	0	0	0	0	0	1	3	3	0	0	0	0	0	1
F2Z2X4;Q9C0E2	F2Z2X4;Q9C0E2	3;3	3;3	3;3	Exportin-4	XPO4	tr|F2Z2X4|F2Z2X4_HUMAN Exportin-4 OS=Homo sapiens OX=9606 GN=XPO4 PE=1 SV=1;sp|Q9C0E2|XPO4_HUMAN Exportin-4 OS=Homo sapiens OX=9606 GN=XPO4 PE=1 SV=2	2	3	3	3	0	0	0	0	0	0	0	0	0	0	0	0	0	0	0	0	0	0	0	0	0	0	2	0	0	0	0	0	0	0	0	1	0	0	0	0	0	0
F2Z307;O95670;O75348	F2Z307;O95670;O75348	1;1;1	1;1;1	1;1;1	V-type proton ATPase subunit G 2;V-type proton ATPase subunit G 1	ATP6V1G2-DDX39B;ATP6V1G2;ATP6V1G1	tr|F2Z307|F2Z307_HUMAN V-type proton ATPase subunit G OS=Homo sapiens OX=9606 GN=ATP6V1G2-DDX39B PE=3 SV=1;sp|O95670|VATG2_HUMAN V-type proton ATPase subunit G 2 OS=Homo sapiens OX=9606 GN=ATP6V1G2 PE=1 SV=1;sp|O75348|VATG1_HUMAN V-type proton ATPase subun	3	1	1	1	1	0	0	0	0	0	0	0	0	0	0	0	0	0	0	0	1	0	0	0	0	0	0	0	0	0	0	0	0	0	0	0	1	0	0	0	0	0
F5GX11;P25786	F5GX11;P25786	1;1	1;1	1;1	Proteasome subunit alpha type-1	PSMA1	tr|F5GX11|F5GX11_HUMAN Proteasome endopeptidase complex OS=Homo sapiens OX=9606 GN=PSMA1 PE=1 SV=1;sp|P25786|PSA1_HUMAN Proteasome subunit alpha type-1 OS=Homo sapiens OX=9606 GN=PSMA1 PE=1 SV=1	2	1	1	1	0	0	0	0	0	0	0	0	0	0	0	0	0	0	0	0	0	1	0	0	0	0	0	0	0	0	0	0	0	0	0	0	0	0	0	0	0	0
F5GX77;Q9UI30;F5GYQ2	F5GX77;Q9UI30;F5GYQ2	2;2;1	2;2;1	2;2;1	Multifunctional methyltransferase subunit TRM112-like protein	TRMT112	tr|F5GX77|F5GX77_HUMAN Multifunctional methyltransferase subunit TRM112-like protein OS=Homo sapiens OX=9606 GN=TRMT112 PE=1 SV=1;sp|Q9UI30|TR112_HUMAN Multifunctional methyltransferase subunit TRM112-like protein OS=Homo sapiens OX=9606 GN=TRMT112 PE=1 SV	3	2	2	2	0	0	0	0	0	0	0	0	0	0	0	0	0	1	0	0	1	0	0	0	0	0	0	1	0	0	0	0	0	0	0	0	0	0	0	0	0	0
F5GXX5;P61803;F5H895;A0A0B4J239	F5GXX5;P61803;F5H895;A0A0B4J239	3;3;2;2	3;3;2;2	3;3;2;2	Dolichyl-diphosphooligosaccharide--protein glycosyltransferase subunit DAD1	DAD1	tr|F5GXX5|F5GXX5_HUMAN Dolichyl-diphosphooligosaccharide--protein glycosyltransferase subunit DAD1 OS=Homo sapiens OX=9606 GN=DAD1 PE=1 SV=1;sp|P61803|DAD1_HUMAN Dolichyl-diphosphooligosaccharide--protein glycosyltransferase subunit DAD1 OS=Homo sapiens OX	4	3	3	3	3	1	2	2	2	0	1	1	1	1	1	2	2	1	0	1	1	1	2	2	2	1	2	2	1	1	0	1	1	1	1	3	1	1	1	1	2	1
F5GY55;Q16531;F5GWI0;F5H2L3	F5GY55;Q16531	4;4;1;1	4;4;1;1	4;4;1;1	DNA damage-binding protein 1	DDB1	tr|F5GY55|F5GY55_HUMAN DNA damage-binding protein 1 OS=Homo sapiens OX=9606 GN=DDB1 PE=1 SV=1;sp|Q16531|DDB1_HUMAN DNA damage-binding protein 1 OS=Homo sapiens OX=9606 GN=DDB1 PE=1 SV=1	4	4	4	4	1	0	1	0	1	0	0	0	0	0	1	1	0	0	0	0	0	1	1	1	1	0	1	1	0	0	0	1	0	0	0	2	1	0	0	0	2	0
F5GYQ1;P61421;H3BQB4;H3BSG7;H3BQJ1;J3QL14;R4GN72	F5GYQ1;P61421;H3BQB4;H3BSG7;H3BQJ1;J3QL14;R4GN72	2;2;1;1;1;1;1	2;2;1;1;1;1;1	2;2;1;1;1;1;1	V-type proton ATPase subunit d 1	ATP6V0D1	tr|F5GYQ1|F5GYQ1_HUMAN V-type proton ATPase subunit OS=Homo sapiens OX=9606 GN=ATP6V0D1 PE=1 SV=1;sp|P61421|VA0D1_HUMAN V-type proton ATPase subunit d 1 OS=Homo sapiens OX=9606 GN=ATP6V0D1 PE=1 SV=1;tr|H3BQB4|H3BQB4_HUMAN V-type proton ATPase subunit d 1 O	7	2	2	2	1	1	1	0	1	0	1	1	1	0	0	1	1	0	0	0	0	1	1	1	1	1	1	1	1	1	1	0	1	0	0	1	1	1	0	0	0	1
F5GZS6;J3KPF3;P08195;F5H0E2;H0YFS2;F5H867;F5GZI0	F5GZS6;J3KPF3;P08195;F5H0E2;H0YFS2	6;6;6;3;3;1;1	6;6;6;3;3;1;1	6;6;6;3;3;1;1	4F2 cell-surface antigen heavy chain	SLC3A2	tr|F5GZS6|F5GZS6_HUMAN 4F2 cell-surface antigen heavy chain OS=Homo sapiens OX=9606 GN=SLC3A2 PE=1 SV=1;tr|J3KPF3|J3KPF3_HUMAN 4F2 cell-surface antigen heavy chain OS=Homo sapiens OX=9606 GN=SLC3A2 PE=1 SV=1;sp|P08195|4F2_HUMAN 4F2 cell-surface antigen hea	7	6	6	6	1	0	0	0	0	0	0	0	1	1	0	3	1	0	0	0	0	0	0	1	1	1	2	0	0	1	0	0	0	0	1	0	2	0	0	1	0	0
F5H157;Q15286;F5H7F8	F5H157;Q15286;F5H7F8	2;2;1	2;2;1	2;2;1	Ras-related protein Rab-35	RAB35	tr|F5H157|F5H157_HUMAN Ras-related protein Rab-35 (Fragment) OS=Homo sapiens OX=9606 GN=RAB35 PE=1 SV=1;sp|Q15286|RAB35_HUMAN Ras-related protein Rab-35 OS=Homo sapiens OX=9606 GN=RAB35 PE=1 SV=1;tr|F5H7F8|F5H7F8_HUMAN Ras-related protein Rab-35 OS=Homo sa	3	2	2	2	0	0	0	0	0	0	0	0	0	0	0	1	0	0	0	0	0	0	0	0	0	0	1	1	0	0	0	0	0	0	0	0	0	0	0	0	0	0
F5H1S8;H0YG07;Q14165;F5GX14	F5H1S8;H0YG07;Q14165;F5GX14	2;2;2;1	2;2;2;1	2;2;2;1	Malectin	MLEC	tr|F5H1S8|F5H1S8_HUMAN Malectin (Fragment) OS=Homo sapiens OX=9606 GN=MLEC PE=1 SV=1;tr|H0YG07|H0YG07_HUMAN Malectin (Fragment) OS=Homo sapiens OX=9606 GN=MLEC PE=1 SV=1;sp|Q14165|MLEC_HUMAN Malectin OS=Homo sapiens OX=9606 GN=MLEC PE=1 SV=1;tr|F5GX14|F5GX	4	2	2	2	0	0	1	0	0	0	0	0	0	0	0	1	0	0	0	0	0	1	1	0	1	0	1	0	0	0	0	0	0	0	0	1	0	0	0	0	0	0
F5H5D3;Q9BQE3;A0A1W2PQM2;F8VVB9;F8VQQ4;F8VRZ4;F8VS66;F8VWV9;F8VX09;C9JEV8;C9JQ00;C9JJQ8;A6NHL2;C9JDL2;C9K0S6;F8VRK0;F8VXZ7;F8W0F6;Q9H853	F5H5D3;Q9BQE3;A0A1W2PQM2;F8VVB9	20;20;13;10;8;6;6;5;4;4;4;4;4;3;2;2;1;1;1	1;1;1;0;0;0;0;0;0;0;0;0;0;0;0;0;0;0;0	1;1;1;0;0;0;0;0;0;0;0;0;0;0;0;0;0;0;0	Tubulin alpha-1C chain	TUBA1C;TUBA1B	tr|F5H5D3|F5H5D3_HUMAN Tubulin alpha chain OS=Homo sapiens OX=9606 GN=TUBA1C PE=1 SV=1;sp|Q9BQE3|TBA1C_HUMAN Tubulin alpha-1C chain OS=Homo sapiens OX=9606 GN=TUBA1C PE=1 SV=1;tr|A0A1W2PQM2|A0A1W2PQM2_HUMAN Tubulin alpha-1C chain OS=Homo sapiens OX=9606 GN	19	20	1	1	18	5	10	9	7	7	5	7	8	12	9	16	9	14	12	14	12	10	11	9	11	5	12	10	7	9	8	8	9	6	8	12	9	5	5	7	8	10
F5H6E2;O00159;I3L3F5;I3L501;I3L3Y6;I3L204	F5H6E2;O00159	9;9;1;1;1;1	9;9;1;1;1;1	9;9;1;1;1;1	Unconventional myosin-Ic	MYO1C	tr|F5H6E2|F5H6E2_HUMAN Unconventional myosin-Ic OS=Homo sapiens OX=9606 GN=MYO1C PE=1 SV=1;sp|O00159|MYO1C_HUMAN Unconventional myosin-Ic OS=Homo sapiens OX=9606 GN=MYO1C PE=1 SV=4	6	9	9	9	4	0	1	0	1	0	0	1	0	0	0	0	3	0	0	0	0	1	0	0	3	3	5	0	0	1	1	1	0	1	1	3	4	0	0	1	2	2
F5H6P7;P61326;Q96A72	F5H6P7;P61326;Q96A72	1;1;1	1;1;1	1;1;1	Protein mago nashi homolog;Protein mago nashi homolog 2	MAGOHB;MAGOH	tr|F5H6P7|F5H6P7_HUMAN Protein mago nashi homolog 2 OS=Homo sapiens OX=9606 GN=MAGOHB PE=4 SV=1;sp|P61326|MGN_HUMAN Protein mago nashi homolog OS=Homo sapiens OX=9606 GN=MAGOH PE=1 SV=1;sp|Q96A72|MGN2_HUMAN Protein mago nashi homolog 2 OS=Homo sapiens OX=9	3	1	1	1	1	1	1	1	1	0	0	0	1	0	0	1	1	1	1	1	1	1	1	1	1	1	1	1	1	1	0	1	1	0	0	0	1	1	0	0	1	1
F5H6T1;P61160	F5H6T1;P61160	2;2	2;2	2;2	Actin-related protein 2	ACTR2	tr|F5H6T1|F5H6T1_HUMAN ARP2 actin-related protein 2 homolog (Yeast), isoform CRA_d OS=Homo sapiens OX=9606 GN=ACTR2 PE=1 SV=2;sp|P61160|ARP2_HUMAN Actin-related protein 2 OS=Homo sapiens OX=9606 GN=ACTR2 PE=1 SV=1	2	2	2	2	1	0	0	0	0	0	0	0	0	0	0	0	0	0	0	0	0	0	0	0	0	0	1	0	0	0	0	0	0	0	0	0	0	0	0	0	1	0
F5H702;Q96GC5	F5H702;Q96GC5	1;1	1;1	1;1	39S ribosomal protein L48, mitochondrial	MRPL48	tr|F5H702|F5H702_HUMAN 39S ribosomal protein L48, mitochondrial OS=Homo sapiens OX=9606 GN=MRPL48 PE=1 SV=1;sp|Q96GC5|RM48_HUMAN 39S ribosomal protein L48, mitochondrial OS=Homo sapiens OX=9606 GN=MRPL48 PE=1 SV=2	2	1	1	1	0	0	0	0	0	0	0	0	0	0	0	0	1	0	0	0	0	0	0	0	1	0	1	0	0	0	0	0	0	0	0	0	1	0	0	1	0	0
F6RFD5;P60981	F6RFD5;P60981	4;4	4;4	4;4	Destrin	DSTN	tr|F6RFD5|F6RFD5_HUMAN Destrin OS=Homo sapiens OX=9606 GN=DSTN PE=1 SV=1;sp|P60981|DEST_HUMAN Destrin OS=Homo sapiens OX=9606 GN=DSTN PE=1 SV=3	2	4	4	4	2	2	1	0	0	1	1	1	2	1	0	2	2	0	0	0	0	1	2	2	1	1	2	1	0	1	1	1	0	0	0	2	1	1	1	1	1	1
F6U784;Q9Y3L5;P10114	F6U784;Q9Y3L5;P10114	2;2;2	1;1;1	1;1;1	Ras-related protein Rap-2c;Ras-related protein Rap-2a	RAP2A;RAP2C	tr|F6U784|F6U784_HUMAN Ras-related protein Rap-2a OS=Homo sapiens OX=9606 GN=RAP2A PE=4 SV=1;sp|Q9Y3L5|RAP2C_HUMAN Ras-related protein Rap-2c OS=Homo sapiens OX=9606 GN=RAP2C PE=1 SV=1;sp|P10114|RAP2A_HUMAN Ras-related protein Rap-2a OS=Homo sapiens OX=960	3	2	1	1	0	0	1	0	0	1	0	0	0	0	0	0	1	0	0	0	1	1	0	0	1	1	0	0	0	1	1	0	1	0	0	1	0	0	0	0	0	0
F6VRR5;Q9BY77;Q6R954;F8WEE2;Q8WUT1;F8WCX5	F6VRR5;Q9BY77;Q6R954;F8WEE2;Q8WUT1;F8WCX5	2;2;1;1;1;1	2;2;1;1;1;1	2;2;1;1;1;1	Polymerase delta-interacting protein 3	POLDIP3;PDIP46	tr|F6VRR5|F6VRR5_HUMAN Polymerase delta-interacting protein 3 OS=Homo sapiens OX=9606 GN=POLDIP3 PE=1 SV=1;sp|Q9BY77|PDIP3_HUMAN Polymerase delta-interacting protein 3 OS=Homo sapiens OX=9606 GN=POLDIP3 PE=1 SV=2;tr|Q6R954|Q6R954_HUMAN Polymerase delta int	6	2	2	2	0	0	1	0	0	0	0	1	0	1	0	0	2	0	0	0	0	0	0	0	1	0	2	1	0	0	0	0	0	1	1	2	1	0	0	0	1	1
F6WQW2;P43487;C9JXG8;C9JJ34;C9JDM3;C9JGV6;C9JIC6;Q5T0Z6;Q9C010	F6WQW2;P43487;C9JXG8;C9JJ34;C9JDM3;C9JGV6	4;4;3;2;2;2;1;1;1	4;4;3;2;2;2;1;1;1	4;4;3;2;2;2;1;1;1	Ran-specific GTPase-activating protein	RANBP1	tr|F6WQW2|F6WQW2_HUMAN Ran-specific GTPase-activating protein OS=Homo sapiens OX=9606 GN=RANBP1 PE=1 SV=1;sp|P43487|RANG_HUMAN Ran-specific GTPase-activating protein OS=Homo sapiens OX=9606 GN=RANBP1 PE=1 SV=1;tr|C9JXG8|C9JXG8_HUMAN Ran-specific GTPase-act	9	4	4	4	1	3	2	2	2	1	1	1	1	0	1	3	2	3	2	4	2	2	2	2	1	0	2	1	1	0	2	2	1	0	0	2	1	1	1	1	1	2
F6XHT0;F8WAX7;Q9Y6D0	F6XHT0;F8WAX7;Q9Y6D0	2;1;1	2;1;1	2;1;1	Selenoprotein K	SELK	tr|F6XHT0|F6XHT0_HUMAN Selenoprotein K OS=Homo sapiens OX=9606 GN=SELENOK PE=1 SV=1;tr|F8WAX7|F8WAX7_HUMAN Selenoprotein K OS=Homo sapiens OX=9606 GN=SELENOK PE=1 SV=1;sp|Q9Y6D0|SELK_HUMAN Selenoprotein K OS=Homo sapiens OX=9606 GN=SELENOK PE=1 SV=3	3	2	2	2	1	0	1	1	1	1	0	0	1	0	0	1	1	0	0	0	0	0	0	0	1	0	1	0	0	0	0	0	1	0	1	1	0	0	0	1	0	0
F8VPD4;P27708;H7C3Z5;H7C2E4	F8VPD4;P27708	11;11;1;1	11;11;1;1	11;11;1;1	CAD protein;Glutamine-dependent carbamoyl-phosphate synthase;Aspartate carbamoyltransferase;Dihydroorotase	CAD	tr|F8VPD4|F8VPD4_HUMAN CAD protein OS=Homo sapiens OX=9606 GN=CAD PE=1 SV=1;sp|P27708|PYR1_HUMAN CAD protein OS=Homo sapiens OX=9606 GN=CAD PE=1 SV=3	4	11	11	11	4	0	1	1	1	1	0	2	1	0	1	2	2	0	0	0	0	0	2	0	2	1	5	1	0	1	1	1	0	0	0	3	2	1	0	1	3	2
F8VR77;Q9UQ80	F8VR77;Q9UQ80	1;1	1;1	1;1	Proliferation-associated protein 2G4	PA2G4	tr|F8VR77|F8VR77_HUMAN Proliferation-associated protein 2G4 OS=Homo sapiens OX=9606 GN=PA2G4 PE=1 SV=1;sp|Q9UQ80|PA2G4_HUMAN Proliferation-associated protein 2G4 OS=Homo sapiens OX=9606 GN=PA2G4 PE=1 SV=3	2	1	1	1	0	0	0	0	0	0	0	0	1	0	0	1	1	1	0	0	0	1	1	0	1	0	0	0	0	1	0	0	1	0	0	1	0	0	0	0	1	0
F8VRG3;Q12792	F8VRG3;Q12792	1;1	1;1	1;1	Twinfilin-1	TWF1	tr|F8VRG3|F8VRG3_HUMAN Twinfilin-1 OS=Homo sapiens OX=9606 GN=TWF1 PE=1 SV=1;sp|Q12792|TWF1_HUMAN Twinfilin-1 OS=Homo sapiens OX=9606 GN=TWF1 PE=1 SV=3	2	1	1	1	0	0	0	0	0	0	0	0	0	0	0	0	0	0	0	0	0	0	0	0	0	0	0	0	0	0	0	0	0	0	0	0	0	0	0	0	0	0
F8VVM2;F8VWQ0;F8VZL5;F8VWR4	F8VVM2	6;2;1;1	6;2;1;1	1;1;0;0		SLC25A3	tr|F8VVM2|F8VVM2_HUMAN Phosphate carrier protein, mitochondrial OS=Homo sapiens OX=9606 GN=SLC25A3 PE=1 SV=1	4	6	6	1	3	2	3	3	3	2	2	2	2	3	1	4	4	3	3	3	3	3	3	3	3	2	5	4	3	2	3	2	2	3	3	4	4	3	2	2	5	3
F8VW96;Q16527;F8VQR7	F8VW96;Q16527;F8VQR7	4;4;3	4;4;3	4;4;3	Cysteine and glycine-rich protein 2	CSRP2	tr|F8VW96|F8VW96_HUMAN Cysteine and glycine-rich protein 2 OS=Homo sapiens OX=9606 GN=CSRP2 PE=1 SV=1;sp|Q16527|CSRP2_HUMAN Cysteine and glycine-rich protein 2 OS=Homo sapiens OX=9606 GN=CSRP2 PE=1 SV=3;tr|F8VQR7|F8VQR7_HUMAN Cysteine and glycine-rich prot	3	4	4	4	0	0	1	0	0	0	0	0	0	2	2	1	1	0	0	0	0	0	0	0	1	0	2	0	0	0	0	0	0	3	3	1	1	0	0	0	0	1
F8VYE8;F8W0W8;P36873;E9PMD7;F8VR82;P62136;A0A087WYY5	F8VYE8;F8W0W8;P36873;E9PMD7;F8VR82;P62136	3;3;3;2;2;2;1	3;3;3;2;2;2;1	1;1;1;0;1;0;1	Serine/threonine-protein phosphatase;Serine/threonine-protein phosphatase PP1-gamma catalytic subunit;Serine/threonine-protein phosphatase PP1-alpha catalytic subunit	PPP1CC;PPP1CA	tr|F8VYE8|F8VYE8_HUMAN Serine/threonine-protein phosphatase OS=Homo sapiens OX=9606 GN=PPP1CC PE=1 SV=1;tr|F8W0W8|F8W0W8_HUMAN Serine/threonine-protein phosphatase OS=Homo sapiens OX=9606 GN=PPP1CC PE=1 SV=1;sp|P36873|PP1G_HUMAN Serine/threonine-protein ph	7	3	3	1	1	1	1	0	0	0	0	0	1	1	0	3	2	0	0	0	0	0	1	1	1	1	2	0	0	0	0	0	1	2	1	1	0	1	0	0	2	0
F8VYN9;P40616;B4DZG7;F8VP99;F8VP63	F8VYN9;P40616;B4DZG7	3;3;2;1;1	3;3;2;1;1	3;3;2;1;1	ADP-ribosylation factor-like protein 1	ARL1	tr|F8VYN9|F8VYN9_HUMAN ADP-ribosylation factor-like protein 1 OS=Homo sapiens OX=9606 GN=ARL1 PE=1 SV=1;sp|P40616|ARL1_HUMAN ADP-ribosylation factor-like protein 1 OS=Homo sapiens OX=9606 GN=ARL1 PE=1 SV=1;tr|B4DZG7|B4DZG7_HUMAN cDNA FLJ50309, highly simil	5	3	3	3	3	0	0	0	0	0	0	0	0	0	1	3	0	1	1	2	0	0	0	0	0	0	2	1	1	1	0	0	0	0	0	1	2	0	0	0	2	1
H3BU82;F8VZ44;Q9NRG9;F8VUB6	H3BU82;F8VZ44;Q9NRG9;F8VUB6	2;2;2;1	2;2;2;1	2;2;2;1	Aladin	AAAS	tr|H3BU82|H3BU82_HUMAN Aladin (Fragment) OS=Homo sapiens OX=9606 GN=AAAS PE=1 SV=1;tr|F8VZ44|F8VZ44_HUMAN Aladin OS=Homo sapiens OX=9606 GN=AAAS PE=1 SV=1;sp|Q9NRG9|AAAS_HUMAN Aladin OS=Homo sapiens OX=9606 GN=AAAS PE=1 SV=1;tr|F8VUB6|F8VUB6_HUMAN Aladin (	4	2	2	2	1	0	1	0	0	0	0	0	1	0	0	0	1	0	0	0	0	2	2	1	1	0	2	0	0	1	0	0	0	0	0	1	1	0	1	1	2	1
F8VZQ9;P82979;H0YHG0;F8VS12	F8VZQ9;P82979;H0YHG0	5;5;4;1	5;5;4;1	5;5;4;1	SAP domain-containing ribonucleoprotein	SARNP	tr|F8VZQ9|F8VZQ9_HUMAN SAP domain-containing ribonucleoprotein OS=Homo sapiens OX=9606 GN=SARNP PE=1 SV=1;sp|P82979|SARNP_HUMAN SAP domain-containing ribonucleoprotein OS=Homo sapiens OX=9606 GN=SARNP PE=1 SV=3;tr|H0YHG0|H0YHG0_HUMAN Uncharacterized protei	4	5	5	5	1	0	0	1	1	1	1	2	1	0	0	1	0	0	0	0	1	2	0	2	2	0	4	1	2	2	1	1	1	1	2	0	2	0	0	1	2	1
F8VZY9;P05783	F8VZY9;P05783	3;3	1;1	1;1	Keratin, type I cytoskeletal 18	KRT18	tr|F8VZY9|F8VZY9_HUMAN Keratin, type I cytoskeletal 18 OS=Homo sapiens OX=9606 GN=KRT18 PE=1 SV=1;sp|P05783|K1C18_HUMAN Keratin, type I cytoskeletal 18 OS=Homo sapiens OX=9606 GN=KRT18 PE=1 SV=2	2	3	1	1	2	1	2	0	1	2	0	3	3	1	0	0	1	0	0	0	1	1	0	0	1	0	3	2	2	0	0	1	1	1	0	2	3	1	1	1	3	0
F8W1B3;Q8WUD6	F8W1B3;Q8WUD6	1;1	1;1	1;1	Cholinephosphotransferase 1	CHPT1	tr|F8W1B3|F8W1B3_HUMAN Cholinephosphotransferase 1 OS=Homo sapiens OX=9606 GN=CHPT1 PE=1 SV=1;sp|Q8WUD6|CHPT1_HUMAN Cholinephosphotransferase 1 OS=Homo sapiens OX=9606 GN=CHPT1 PE=1 SV=1	2	1	1	1	1	0	0	0	0	0	0	0	0	0	0	0	0	0	0	0	0	0	0	0	0	0	1	0	0	0	0	0	0	0	0	1	1	0	0	0	1	0
F8W6I7;P09651;F8VZ49;A0A2R8Y4L2;Q32P51;F8VTQ5;H0YH80;F8W646;F8VYN5	F8W6I7;P09651;F8VZ49;A0A2R8Y4L2;Q32P51;F8VTQ5;H0YH80	14;14;10;9;8;7;7;6;5	14;14;10;9;8;7;7;6;5	14;14;10;9;8;7;7;6;5	Heterogeneous nuclear ribonucleoprotein A1;Heterogeneous nuclear ribonucleoprotein A1, N-terminally processed;Heterogeneous nuclear ribonucleoprotein A1-like 2	HNRNPA1;HNRNPA1L2	tr|F8W6I7|F8W6I7_HUMAN Heterogeneous nuclear ribonucleoprotein A1 OS=Homo sapiens OX=9606 GN=HNRNPA1 PE=1 SV=2;sp|P09651|ROA1_HUMAN Heterogeneous nuclear ribonucleoprotein A1 OS=Homo sapiens OX=9606 GN=HNRNPA1 PE=1 SV=5;tr|F8VZ49|F8VZ49_HUMAN Heterogeneous	9	14	14	14	12	5	5	3	3	3	4	4	4	6	3	11	5	9	9	6	8	6	7	7	6	3	7	3	4	4	4	1	5	1	2	6	6	4	2	3	4	6
F8W776;Q8TC24;Q9H9S3;H7C1S8	F8W776;Q8TC24;Q9H9S3	4;4;4;1	1;1;1;1	1;1;1;1	Protein transport protein Sec61 subunit alpha isoform 2	SEC61A2	tr|F8W776|F8W776_HUMAN Protein transport protein Sec61 subunit alpha isoform 2 OS=Homo sapiens OX=9606 GN=SEC61A2 PE=1 SV=1;tr|Q8TC24|Q8TC24_HUMAN Protein transport protein Sec61 subunit alpha isoform 2 OS=Homo sapiens OX=9606 GN=SEC61A2 PE=1 SV=1;sp|Q9H9S	4	4	1	1	3	1	2	1	1	0	1	1	2	1	1	2	2	2	1	1	1	2	1	2	2	1	3	1	1	1	1	1	1	1	1	2	2	1	1	2	2	1
F8W8Z9;Q8N4H5	F8W8Z9;Q8N4H5	2;2	2;2	2;2	Mitochondrial import receptor subunit TOM5 homolog	TOMM5	tr|F8W8Z9|F8W8Z9_HUMAN Mitochondrial import receptor subunit TOM5 homolog OS=Homo sapiens OX=9606 GN=TOMM5 PE=1 SV=1;sp|Q8N4H5|TOM5_HUMAN Mitochondrial import receptor subunit TOM5 homolog OS=Homo sapiens OX=9606 GN=TOMM5 PE=1 SV=1	2	2	2	2	2	1	2	0	0	0	1	0	0	0	0	1	1	1	1	0	2	1	1	1	1	0	2	0	0	0	0	0	0	0	0	2	2	0	0	0	0	0
F8WEW1;F8W9G7;O14929	F8WEW1;F8W9G7;O14929	1;1;1	1;1;1	1;1;1	Histone acetyltransferase type B catalytic subunit	HAT1	tr|F8WEW1|F8WEW1_HUMAN Histone acetyltransferase type B catalytic subunit OS=Homo sapiens OX=9606 GN=HAT1 PE=1 SV=1;tr|F8W9G7|F8W9G7_HUMAN Histone acetyltransferase type B catalytic subunit OS=Homo sapiens OX=9606 GN=HAT1 PE=1 SV=1;sp|O14929|HAT1_HUMAN His	3	1	1	1	0	0	1	0	0	1	0	1	0	0	0	0	1	0	0	0	0	1	1	0	1	0	1	0	1	0	0	1	0	0	0	0	1	0	0	0	0	0
F8W9U4;H0Y2V1;H7C4C5;B5MEG9;E7EVA0;P27816	F8W9U4;H0Y2V1;H7C4C5;B5MEG9;E7EVA0;P27816	2;1;1;1;1;1	2;1;1;1;1;1	2;1;1;1;1;1	Microtubule-associated protein;Microtubule-associated protein 4	MAP4	tr|F8W9U4|F8W9U4_HUMAN Microtubule-associated protein OS=Homo sapiens OX=9606 GN=MAP4 PE=1 SV=1;tr|H0Y2V1|H0Y2V1_HUMAN Microtubule-associated protein (Fragment) OS=Homo sapiens OX=9606 GN=MAP4 PE=1 SV=1;tr|H7C4C5|H7C4C5_HUMAN Microtubule-associated protein	6	2	2	2	0	0	1	1	0	0	0	0	1	0	1	1	0	0	0	0	0	0	0	0	1	0	2	0	1	1	0	1	1	1	1	1	0	1	0	1	1	1
F8WAJ0;Q9H8H2	F8WAJ0;Q9H8H2	4;3	4;3	4;3	Probable ATP-dependent RNA helicase DDX31	DDX31	tr|F8WAJ0|F8WAJ0_HUMAN RNA helicase OS=Homo sapiens OX=9606 GN=DDX31 PE=1 SV=2;sp|Q9H8H2|DDX31_HUMAN Probable ATP-dependent RNA helicase DDX31 OS=Homo sapiens OX=9606 GN=DDX31 PE=1 SV=2	2	4	4	4	0	0	1	0	1	0	0	0	0	0	1	0	1	0	1	0	1	0	1	0	2	0	2	0	0	1	0	0	0	0	1	3	2	0	0	0	1	1
F8WBJ6;Q9NRX1	F8WBJ6;Q9NRX1	2;2	2;2	2;2	RNA-binding protein PNO1	PNO1	tr|F8WBJ6|F8WBJ6_HUMAN RNA-binding protein PNO1 OS=Homo sapiens OX=9606 GN=PNO1 PE=1 SV=1;sp|Q9NRX1|PNO1_HUMAN RNA-binding protein PNO1 OS=Homo sapiens OX=9606 GN=PNO1 PE=1 SV=1	2	2	2	2	2	0	2	0	1	0	0	0	0	0	0	0	0	1	1	0	0	0	0	0	2	0	1	0	0	2	0	2	0	0	1	1	1	0	0	1	1	1
F8WDB4	F8WDB4	2	2	2		LRWD1	tr|F8WDB4|F8WDB4_HUMAN Leucine-rich repeat and WD repeat-containing protein 1 (Fragment) OS=Homo sapiens OX=9606 GN=LRWD1 PE=1 SV=2	1	2	2	2	0	0	0	1	0	1	1	1	0	0	0	0	0	1	1	0	0	0	0	0	0	0	0	1	0	1	1	2	0	0	0	0	0	1	0	0	0	0
F8WDV0;Q9UI26;D6RCN7;D6RJB1;D6RCQ2	F8WDV0;Q9UI26	5;5;2;2;1	5;5;2;2;1	5;5;2;2;1	Importin-11	IPO11	tr|F8WDV0|F8WDV0_HUMAN Importin-11 OS=Homo sapiens OX=9606 GN=IPO11 PE=1 SV=1;sp|Q9UI26|IPO11_HUMAN Importin-11 OS=Homo sapiens OX=9606 GN=IPO11 PE=1 SV=1	5	5	5	5	1	0	1	0	1	0	0	0	1	0	0	2	1	0	0	0	0	0	0	2	1	1	2	0	0	0	0	1	0	0	0	1	1	0	0	0	1	0
F8WF69;P09496	F8WF69;P09496	3;3	3;3	3;3	Clathrin light chain A	CLTA	tr|F8WF69|F8WF69_HUMAN Clathrin light chain OS=Homo sapiens OX=9606 GN=CLTA PE=1 SV=1;sp|P09496|CLCA_HUMAN Clathrin light chain A OS=Homo sapiens OX=9606 GN=CLTA PE=1 SV=1	2	3	3	3	1	1	0	1	0	0	0	0	0	3	2	0	1	0	0	0	1	1	1	1	1	0	1	1	0	1	0	0	0	3	3	1	1	0	0	1	0	0
G3V198;Q12769;E9PR16;E9PSI3	G3V198;Q12769;E9PR16	8;8;7;3	8;8;7;3	8;8;7;3	Nuclear pore complex protein Nup160	NUP160	tr|G3V198|G3V198_HUMAN Nuclear pore complex protein Nup160 (Fragment) OS=Homo sapiens OX=9606 GN=NUP160 PE=1 SV=2;sp|Q12769|NU160_HUMAN Nuclear pore complex protein Nup160 OS=Homo sapiens OX=9606 GN=NUP160 PE=1 SV=3;tr|E9PR16|E9PR16_HUMAN Nuclear pore comp	4	8	8	8	4	1	3	0	2	0	1	0	0	0	0	2	2	0	0	0	0	1	1	1	3	0	4	0	0	1	1	3	1	0	0	1	3	0	0	0	1	0
G3V1C3;Q9BZZ5;H0YER7;E9PQK6	G3V1C3;Q9BZZ5;H0YER7	8;8;4;3	8;8;4;3	8;8;4;3	Apoptosis inhibitor 5	API5	tr|G3V1C3|G3V1C3_HUMAN Apoptosis inhibitor 5 OS=Homo sapiens OX=9606 GN=API5 PE=1 SV=1;sp|Q9BZZ5|API5_HUMAN Apoptosis inhibitor 5 OS=Homo sapiens OX=9606 GN=API5 PE=1 SV=3;tr|H0YER7|H0YER7_HUMAN Apoptosis inhibitor 5 (Fragment) OS=Homo sapiens OX=9606 GN=A	4	8	8	8	3	1	3	2	2	2	2	1	4	0	2	4	3	3	1	2	5	4	2	4	2	2	5	2	2	2	1	1	1	0	0	5	5	1	1	2	2	2
H7C308;G3V1P5;Q96RN5	H7C308;G3V1P5;Q96RN5	1;1;1	1;1;1	1;1;1	Mediator of RNA polymerase II transcription subunit 15	MED15	tr|H7C308|H7C308_HUMAN Mediator of RNA polymerase II transcription subunit 15 (Fragment) OS=Homo sapiens OX=9606 GN=MED15 PE=1 SV=1;tr|G3V1P5|G3V1P5_HUMAN Mediator of RNA polymerase II transcription subunit 15 OS=Homo sapiens OX=9606 GN=MED15 PE=1 SV=1;sp|	3	1	1	1	0	0	0	1	0	1	0	1	0	1	0	0	0	0	0	0	0	0	0	0	0	0	0	0	1	1	0	0	0	0	0	0	0	0	0	1	1	0
G3V203;J3QQ67;Q07020;H0YHA7;F8VUA6;F8VYV2;A0A075B7A0;F8VXR6	G3V203;J3QQ67;Q07020;H0YHA7;F8VUA6;F8VYV2;A0A075B7A0	8;8;8;7;5;5;5;1	8;8;8;7;5;5;5;1	8;8;8;7;5;5;5;1	60S ribosomal protein L18	RPL18	tr|G3V203|G3V203_HUMAN 60S ribosomal protein L18 OS=Homo sapiens OX=9606 GN=RPL18 PE=1 SV=1;tr|J3QQ67|J3QQ67_HUMAN 60S ribosomal protein L18 (Fragment) OS=Homo sapiens OX=9606 GN=RPL18 PE=1 SV=1;sp|Q07020|RL18_HUMAN 60S ribosomal protein L18 OS=Homo sapien	8	8	8	8	6	6	7	5	8	5	5	5	5	4	3	7	6	5	3	4	7	5	5	6	6	6	7	7	7	7	6	6	7	4	4	6	7	4	4	5	7	7
G3V241;G3V3Y8;G3V4T0;G3V4X0;G3V2W0;G3V2E4;G3V540;G3V5L0;G3V4W5;P34897	G3V241;G3V3Y8;G3V4T0;G3V4X0;G3V2W0;G3V2E4;G3V540;G3V5L0;G3V4W5;P34897	1;1;1;1;1;1;1;1;1;1	1;1;1;1;1;1;1;1;1;1	1;1;1;1;1;1;1;1;1;1	Serine hydroxymethyltransferase, mitochondrial	SHMT2	tr|G3V241|G3V241_HUMAN Serine hydroxymethyltransferase, mitochondrial (Fragment) OS=Homo sapiens OX=9606 GN=SHMT2 PE=1 SV=1;tr|G3V3Y8|G3V3Y8_HUMAN Serine hydroxymethyltransferase, mitochondrial (Fragment) OS=Homo sapiens OX=9606 GN=SHMT2 PE=1 SV=1;tr|G3V4T	10	1	1	1	0	0	0	0	0	0	0	0	0	0	0	0	0	0	0	0	0	0	0	0	0	0	1	0	0	0	0	0	0	0	0	0	1	0	0	0	0	0
G3V2K7;P49755	G3V2K7;P49755	3;3	3;3	3;3	Transmembrane emp24 domain-containing protein 10	TMED10	tr|G3V2K7|G3V2K7_HUMAN Transmembrane emp24 domain-containing protein 10 OS=Homo sapiens OX=9606 GN=TMED10 PE=1 SV=1;sp|P49755|TMEDA_HUMAN Transmembrane emp24 domain-containing protein 10 OS=Homo sapiens OX=9606 GN=TMED10 PE=1 SV=2	2	3	3	3	1	1	1	0	0	1	0	1	1	1	1	2	2	0	0	0	1	1	1	1	1	1	1	0	1	1	2	0	0	0	1	2	1	1	1	1	1	1
G3V4F7;P61011	G3V4F7;P61011	3;3	3;3	3;3	Signal recognition particle 54 kDa protein	SRP54	tr|G3V4F7|G3V4F7_HUMAN Signal recognition particle 54 kDa protein OS=Homo sapiens OX=9606 GN=SRP54 PE=1 SV=1;sp|P61011|SRP54_HUMAN Signal recognition particle 54 kDa protein OS=Homo sapiens OX=9606 GN=SRP54 PE=1 SV=1	2	3	3	3	0	1	0	0	1	1	0	0	0	0	0	0	1	0	0	0	0	0	0	1	0	0	1	1	0	0	0	1	0	0	0	0	0	0	0	0	0	0
G3V529;Q9GZR7;A0A087WXU8;F5GYL3;A0A1W2PRR2	G3V529;Q9GZR7;A0A087WXU8;F5GYL3;A0A1W2PRR2	6;6;5;5;4	6;6;5;5;4	6;6;5;5;4	ATP-dependent RNA helicase DDX24	DDX24	tr|G3V529|G3V529_HUMAN ATP-dependent RNA helicase DDX24 OS=Homo sapiens OX=9606 GN=DDX24 PE=1 SV=1;sp|Q9GZR7|DDX24_HUMAN ATP-dependent RNA helicase DDX24 OS=Homo sapiens OX=9606 GN=DDX24 PE=1 SV=1;tr|A0A087WXU8|A0A087WXU8_HUMAN ATP-dependent RNA helicase D	5	6	6	6	1	0	2	0	0	0	0	1	0	0	0	1	1	0	0	0	1	0	0	3	1	0	5	1	0	0	1	0	0	1	0	4	2	0	0	1	3	2
J3KMW2;G3V5I2;Q9UEU0	J3KMW2;G3V5I2;Q9UEU0	1;1;1	1;1;1	1;1;1	Vesicle transport through interaction with t-SNAREs homolog 1B	VTI1B	tr|J3KMW2|J3KMW2_HUMAN Vesicle transport through interaction with t-SNAREs homolog 1B OS=Homo sapiens OX=9606 GN=VTI1B PE=1 SV=1;tr|G3V5I2|G3V5I2_HUMAN Vesicle transport through interaction with t-SNAREs homolog 1B OS=Homo sapiens OX=9606 GN=VTI1B PE=1 SV=	3	1	1	1	0	0	0	0	0	0	0	0	0	1	1	0	0	0	0	0	0	0	0	0	1	0	0	0	0	0	0	0	0	1	1	1	1	0	0	0	0	0
G3XAG1;Q96ME7	G3XAG1;Q96ME7	13;13	13;13	13;13	Zinc finger protein 512	ZNF512	tr|G3XAG1|G3XAG1_HUMAN Zinc finger protein 512, isoform CRA_b OS=Homo sapiens OX=9606 GN=ZNF512 PE=1 SV=1;sp|Q96ME7|ZN512_HUMAN Zinc finger protein 512 OS=Homo sapiens OX=9606 GN=ZNF512 PE=1 SV=2	2	13	13	13	9	0	6	0	1	1	0	3	1	0	1	8	6	3	0	2	1	4	2	5	6	2	9	1	1	1	0	2	2	2	1	7	7	3	0	1	7	6
G3XAM7;P35221;E5RJ41;E5RIB1	G3XAM7;P35221;E5RJ41;E5RIB1	2;2;1;1	2;2;1;1	2;2;1;1	Catenin alpha-1	CTNNA1	tr|G3XAM7|G3XAM7_HUMAN Catenin (Cadherin-associated protein), alpha 1, 102kDa, isoform CRA_a OS=Homo sapiens OX=9606 GN=CTNNA1 PE=1 SV=1;sp|P35221|CTNA1_HUMAN Catenin alpha-1 OS=Homo sapiens OX=9606 GN=CTNNA1 PE=1 SV=1;tr|E5RJ41|E5RJ41_HUMAN Catenin alpha-	4	2	2	2	0	0	0	0	0	0	0	0	0	0	0	0	0	0	0	0	0	0	0	0	0	0	0	0	0	0	0	0	0	0	0	0	0	0	0	0	0	0
G3XAN4;Q15629	G3XAN4;Q15629	1;1	1;1	1;1	Translocating chain-associated membrane protein 1	TRAM1	tr|G3XAN4|G3XAN4_HUMAN Translocating chain-associated membrane protein 1 OS=Homo sapiens OX=9606 GN=TRAM1 PE=1 SV=1;sp|Q15629|TRAM1_HUMAN Translocating chain-associated membrane protein 1 OS=Homo sapiens OX=9606 GN=TRAM1 PE=1 SV=3	2	1	1	1	0	0	0	0	0	0	0	0	0	0	0	0	0	0	0	0	0	0	0	0	0	0	1	0	0	0	0	0	0	1	1	0	1	0	0	0	0	0
G5E9W7;G5E9V5;P82650;H7C5F2;H7C5H3;H7C5L9	G5E9W7;G5E9V5;P82650;H7C5F2;H7C5H3	6;6;6;3;3;2	6;6;6;3;3;2	6;6;6;3;3;2	28S ribosomal protein S22, mitochondrial	MRPS22	tr|G5E9W7|G5E9W7_HUMAN 28S ribosomal protein S22, mitochondrial OS=Homo sapiens OX=9606 GN=MRPS22 PE=1 SV=1;tr|G5E9V5|G5E9V5_HUMAN 28S ribosomal protein S22, mitochondrial OS=Homo sapiens OX=9606 GN=MRPS22 PE=1 SV=1;sp|P82650|RT22_HUMAN 28S ribosomal prote	6	6	6	6	1	0	2	2	2	2	0	2	5	0	0	0	2	0	0	0	1	0	2	1	5	2	5	2	4	1	2	2	3	0	0	3	4	1	0	0	4	3
G5EA06;Q92552;D6RH20	G5EA06;Q92552;D6RH20	2;2;1	2;2;1	2;2;1	28S ribosomal protein S27, mitochondrial	MRPS27	tr|G5EA06|G5EA06_HUMAN 28S ribosomal protein S27, mitochondrial OS=Homo sapiens OX=9606 GN=MRPS27 PE=1 SV=1;sp|Q92552|RT27_HUMAN 28S ribosomal protein S27, mitochondrial OS=Homo sapiens OX=9606 GN=MRPS27 PE=1 SV=3;tr|D6RH20|D6RH20_HUMAN 28S ribosomal prote	3	2	2	2	1	1	0	0	0	0	0	0	0	0	0	1	0	0	0	0	1	1	1	1	0	0	1	0	0	0	0	0	1	1	0	0	1	0	0	0	1	1
G8JLB6;P31943;E9PCY7;D6RIU0;D6RBM0;D6RFM3;D6RIT2;H0YB39;E7EQJ0;D6RAM1;E5RGV0;D6R9T0;D6RDU3;D6RJ04;D6RIH9;E7EN40;H0YBD7;D6RDL0;H0YBG7;D6RF17;E5RGH4;D6R9D3;E5RJ94;H0YAQ2	G8JLB6;P31943;E9PCY7;D6RIU0;D6RBM0;D6RFM3;D6RIT2;H0YB39	16;16;15;9;9;8;8;8;7;7;7;7;7;7;7;6;6;5;5;4;4;3;2;2	16;16;15;9;9;8;8;8;7;7;7;7;7;7;7;6;6;5;5;4;4;3;2;2	11;11;10;7;7;7;7;4;6;6;5;6;6;6;6;5;3;5;2;4;2;3;2;1	Heterogeneous nuclear ribonucleoprotein H;Heterogeneous nuclear ribonucleoprotein H, N-terminally processed	HNRNPH1	tr|G8JLB6|G8JLB6_HUMAN Heterogeneous nuclear ribonucleoprotein H OS=Homo sapiens OX=9606 GN=HNRNPH1 PE=1 SV=1;sp|P31943|HNRH1_HUMAN Heterogeneous nuclear ribonucleoprotein H OS=Homo sapiens OX=9606 GN=HNRNPH1 PE=1 SV=4;tr|E9PCY7|E9PCY7_HUMAN Heterogeneous	24	16	16	11	15	5	8	4	4	4	4	6	5	11	6	15	7	11	6	6	10	8	8	7	7	4	8	5	4	6	5	6	8	6	7	8	8	3	3	3	8	8
G8JLH9;P40763	G8JLH9;P40763	2;2	2;2	2;2	Signal transducer and activator of transcription;Signal transducer and activator of transcription 3	STAT3	tr|G8JLH9|G8JLH9_HUMAN Signal transducer and activator of transcription OS=Homo sapiens OX=9606 GN=STAT3 PE=1 SV=1;sp|P40763|STAT3_HUMAN Signal transducer and activator of transcription 3 OS=Homo sapiens OX=9606 GN=STAT3 PE=1 SV=2	2	2	2	2	0	0	0	0	0	0	0	0	0	0	0	0	0	0	0	0	0	0	0	0	0	0	0	0	0	0	0	0	0	2	2	0	0	0	0	0	0	0
GATAD1_positivecontrol	GATAD1_positivecontrol	4	4	3			sp|GATAD1_positivecontrol|GATAD1_poristivecontrol used as a bait OS=Homo Sapiens	1	4	4	3	0	1	1	1	1	0	0	0	0	3	4	0	1	0	0	0	1	1	1	1	1	1	2	0	1	1	0	1	1	3	4	0	1	0	0	1	1	0
GATAD1_S102P_Mut	GATAD1_S102P_Mut	4	4	3			sp|GATAD1_S102P_Mut|GATAD1_S102P_Mut used as a bait OS=Homo Sapiens	1	4	4	3	2	1	1	2	0	2	1	0	0	0	0	4	1	2	2	3	1	3	2	1	2	1	1	1	0	1	0	1	0	0	0	4	1	1	2	3	1	2
H0Y2W2;Q5SV16	H0Y2W2	17;7	1;0	0;0		ATAD3A	tr|H0Y2W2|H0Y2W2_HUMAN ATPase family AAA domain-containing protein 3A (Fragment) OS=Homo sapiens OX=9606 GN=ATAD3A PE=1 SV=1	2	17	1	0	9	4	7	6	4	6	5	8	7	5	7	10	7	6	2	4	7	8	8	8	7	6	11	4	3	6	5	5	3	7	10	9	9	4	4	7	7	7
H0Y362;Q8NEW0	H0Y362;Q8NEW0	2;2	2;2	2;2	Zinc transporter 7	SLC30A7	tr|H0Y362|H0Y362_HUMAN Zinc transporter 7 (Fragment) OS=Homo sapiens OX=9606 GN=SLC30A7 PE=1 SV=2;sp|Q8NEW0|ZNT7_HUMAN Zinc transporter 7 OS=Homo sapiens OX=9606 GN=SLC30A7 PE=2 SV=1	2	2	2	2	1	0	1	0	0	0	0	0	0	0	0	1	0	0	0	0	0	0	0	1	1	0	1	0	0	0	0	0	0	0	0	1	1	0	0	0	0	0
Q5QPK2;H0Y368;O60762;Q5QPJ9	Q5QPK2;H0Y368;O60762	5;5;5;2	5;5;5;2	5;5;5;2	Dolichol-phosphate mannosyltransferase subunit 1	DPM1	tr|Q5QPK2|Q5QPK2_HUMAN Dolichol-phosphate mannosyltransferase subunit 1 OS=Homo sapiens OX=9606 GN=DPM1 PE=1 SV=1;tr|H0Y368|H0Y368_HUMAN Dolichol-phosphate mannosyltransferase subunit 1 (Fragment) OS=Homo sapiens OX=9606 GN=DPM1 PE=1 SV=1;sp|O60762|DPM1_HU	4	5	5	5	3	1	0	0	0	0	0	0	1	0	3	2	0	2	0	1	1	1	1	1	1	0	4	1	1	0	0	0	0	0	1	1	0	0	0	0	2	1
H0Y449;P67809;A0A0D9SEI8;C9J5V9;Q9Y2T7;P16989	H0Y449;P67809	6;6;2;2;2;2	6;6;2;2;2;2	6;6;2;2;2;2	Nuclease-sensitive element-binding protein 1	YBX1	tr|H0Y449|H0Y449_HUMAN Nuclease-sensitive element-binding protein 1 (Fragment) OS=Homo sapiens OX=9606 GN=YBX1 PE=1 SV=1;sp|P67809|YBOX1_HUMAN Nuclease-sensitive element-binding protein 1 OS=Homo sapiens OX=9606 GN=YBX1 PE=1 SV=3	6	6	6	6	4	2	2	0	0	0	0	2	2	1	0	3	2	4	1	1	2	4	4	2	2	1	3	0	1	1	2	0	2	0	0	2	2	1	1	2	2	2
H0Y4R1;P12268	H0Y4R1;P12268	1;1	1;1	1;1	Inosine-5-monophosphate dehydrogenase 2	IMPDH2	tr|H0Y4R1|H0Y4R1_HUMAN Inosine-5-monophosphate dehydrogenase 2 (Fragment) OS=Homo sapiens OX=9606 GN=IMPDH2 PE=1 SV=1;sp|P12268|IMDH2_HUMAN Inosine-5-monophosphate dehydrogenase 2 OS=Homo sapiens OX=9606 GN=IMPDH2 PE=1 SV=2	2	1	1	1	0	0	0	0	0	0	0	0	0	0	0	0	0	0	0	0	0	0	0	0	0	0	0	0	0	0	0	0	0	0	0	0	0	0	0	0	0	0
H0Y5B4;H7BZ11;J3KQN4;P83881;R4GN19;H7BY91;H0Y3V9	H0Y5B4;H7BZ11;J3KQN4;P83881	5;5;5;5;2;1;1	5;5;5;5;2;1;1	1;1;1;1;0;1;1	60S ribosomal protein L36a	RPL36A;RPL36A-HNRNPH2	tr|H0Y5B4|H0Y5B4_HUMAN 60S ribosomal protein L36a OS=Homo sapiens OX=9606 GN=RPL36A PE=3 SV=2;tr|H7BZ11|H7BZ11_HUMAN RPL36A-HNRNPH2 readthrough OS=Homo sapiens OX=9606 GN=RPL36A-HNRNPH2 PE=3 SV=2;tr|J3KQN4|J3KQN4_HUMAN 60S ribosomal protein L36a OS=Homo sa	7	5	5	1	4	2	2	1	2	1	1	1	2	1	1	2	2	1	0	3	3	2	3	3	2	1	3	1	2	2	1	1	1	1	1	2	2	1	1	1	2	2
H0Y6D8;Q32MN6;P20226	H0Y6D8;Q32MN6;P20226	1;1;1	1;1;1	1;1;1	TATA-box-binding protein	TBP	tr|H0Y6D8|H0Y6D8_HUMAN TATA-box-binding protein (Fragment) OS=Homo sapiens OX=9606 GN=TBP PE=1 SV=1;tr|Q32MN6|Q32MN6_HUMAN TATA-box-binding protein OS=Homo sapiens OX=9606 GN=TBP PE=1 SV=1;sp|P20226|TBP_HUMAN TATA-box-binding protein OS=Homo sapiens OX=960	3	1	1	1	0	0	0	0	0	0	0	0	0	0	0	0	0	0	0	0	0	0	0	0	0	0	0	0	0	0	0	0	0	0	1	0	0	0	0	0	0	0
H0Y715;P54289	H0Y715;P54289	1;1	1;1	1;1	Voltage-dependent calcium channel subunit alpha-2/delta-1;Voltage-dependent calcium channel subunit alpha-2-1;Voltage-dependent calcium channel subunit delta-1	CACNA2D1	tr|H0Y715|H0Y715_HUMAN Voltage-dependent calcium channel subunit alpha-2/delta-1 (Fragment) OS=Homo sapiens OX=9606 GN=CACNA2D1 PE=1 SV=1;sp|P54289|CA2D1_HUMAN Voltage-dependent calcium channel subunit alpha-2/delta-1 OS=Homo sapiens OX=9606 GN=CACNA2D1 PE	2	1	1	1	0	0	0	0	0	0	0	0	0	0	0	0	0	0	0	0	0	0	0	0	0	0	0	0	0	0	0	0	0	0	0	0	1	0	0	0	0	0
H0Y746;Q96T76;H0Y7V3	H0Y746;Q96T76	5;5;1	5;5;1	5;5;1	MMS19 nucleotide excision repair protein homolog	MMS19	tr|H0Y746|H0Y746_HUMAN MMS19 nucleotide excision repair protein homolog (Fragment) OS=Homo sapiens OX=9606 GN=MMS19 PE=1 SV=1;sp|Q96T76|MMS19_HUMAN MMS19 nucleotide excision repair protein homolog OS=Homo sapiens OX=9606 GN=MMS19 PE=1 SV=2	3	5	5	5	1	0	2	0	0	0	1	0	0	0	0	2	1	0	0	0	0	0	0	2	1	0	1	0	0	1	0	1	0	0	1	1	1	0	0	0	1	1
P0DP25;P0DP24;P0DP23;H0Y7A7;F8WBR5;M0QZ52;G3V479;E7ETZ0;E7EMB3;G3V361;Q96HY3	P0DP25;P0DP24;P0DP23;H0Y7A7;F8WBR5;M0QZ52;G3V479;E7ETZ0;E7EMB3	3;3;3;3;2;2;2;2;2;1;1	3;3;3;3;2;2;2;2;2;1;1	2;2;2;2;1;1;1;1;1;1;1		CALM2;CALM3;CALM1	sp|P0DP25|CALM3_HUMAN Calmodulin-3 OS=Homo sapiens OX=9606 GN=CALM3 PE=1 SV=1;sp|P0DP24|CALM2_HUMAN Calmodulin-2 OS=Homo sapiens OX=9606 GN=CALM2 PE=1 SV=1;sp|P0DP23|CALM1_HUMAN Calmodulin-1 OS=Homo sapiens OX=9606 GN=CALM1 PE=1 SV=1;tr|H0Y7A7|H0Y7A7_HUMAN	11	3	3	2	2	0	0	0	0	0	2	3	3	1	1	1	2	0	0	0	1	0	1	2	2	3	2	1	2	2	2	2	3	2	1	2	3	1	1	3	2	3
H0Y8E6;P49736	H0Y8E6;P49736	6;6	6;6	6;6	DNA replication licensing factor MCM2	MCM2	tr|H0Y8E6|H0Y8E6_HUMAN DNA helicase (Fragment) OS=Homo sapiens OX=9606 GN=MCM2 PE=1 SV=1;sp|P49736|MCM2_HUMAN DNA replication licensing factor MCM2 OS=Homo sapiens OX=9606 GN=MCM2 PE=1 SV=4	2	6	6	6	4	1	1	0	1	0	0	1	2	0	0	2	4	0	0	0	1	1	2	2	1	1	3	2	0	0	0	0	2	0	0	3	3	0	0	0	3	0
H0Y8U4;P35251	H0Y8U4;P35251	1;1	1;1	1;1	Replication factor C subunit 1	RFC1	tr|H0Y8U4|H0Y8U4_HUMAN Replication factor C subunit 1 (Fragment) OS=Homo sapiens OX=9606 GN=RFC1 PE=1 SV=1;sp|P35251|RFC1_HUMAN Replication factor C subunit 1 OS=Homo sapiens OX=9606 GN=RFC1 PE=1 SV=4	2	1	1	1	0	0	0	0	0	0	0	0	0	0	0	0	0	0	0	0	0	0	0	0	1	0	1	0	0	0	0	0	0	0	0	1	0	0	0	0	1	0
H0YCN4;Q9BTE7;H0Y9C5;E9PQV9;H0Y907;E9PM04;Q92564	H0YCN4;Q9BTE7;H0Y9C5;E9PQV9;H0Y907;E9PM04;Q92564	2;2;1;1;1;1;1	2;2;1;1;1;1;1	2;2;1;1;1;1;1	DCN1-like protein;DCN1-like protein 5;DCN1-like protein 4	DCUN1D5;DCUN1D4	tr|H0YCN4|H0YCN4_HUMAN DCN1-like protein (Fragment) OS=Homo sapiens OX=9606 GN=DCUN1D5 PE=1 SV=1;sp|Q9BTE7|DCNL5_HUMAN DCN1-like protein 5 OS=Homo sapiens OX=9606 GN=DCUN1D5 PE=1 SV=1;tr|H0Y9C5|H0Y9C5_HUMAN DCN1-like protein 4 (Fragment) OS=Homo sapiens OX	7	2	2	2	0	0	1	0	0	2	0	0	0	1	0	0	1	0	0	0	0	0	1	1	1	1	1	0	0	0	0	1	0	1	1	0	1	0	0	0	1	1
H0YDP6;H0YEL0;O14893	H0YDP6;H0YEL0;O14893	1;1;1	1;1;1	1;1;1	Gem-associated protein 2	GEMIN2	tr|H0YDP6|H0YDP6_HUMAN Gem-associated protein 2 (Fragment) OS=Homo sapiens OX=9606 GN=GEMIN2 PE=1 SV=8;tr|H0YEL0|H0YEL0_HUMAN Gem-associated protein 2 (Fragment) OS=Homo sapiens OX=9606 GN=GEMIN2 PE=1 SV=1;sp|O14893|GEMI2_HUMAN Gem-associated protein 2 OS=	3	1	1	1	0	0	0	0	0	0	0	0	1	0	0	0	1	0	0	1	0	0	0	0	1	0	0	0	0	0	0	0	0	0	1	1	1	0	0	0	1	1
H0YH33;Q9Y3F4	H0YH33;Q9Y3F4	2;2	2;2	2;2	Serine-threonine kinase receptor-associated protein	STRAP	tr|H0YH33|H0YH33_HUMAN Serine-threonine kinase receptor-associated protein (Fragment) OS=Homo sapiens OX=9606 GN=STRAP PE=1 SV=1;sp|Q9Y3F4|STRAP_HUMAN Serine-threonine kinase receptor-associated protein OS=Homo sapiens OX=9606 GN=STRAP PE=1 SV=1	2	2	2	2	1	0	1	1	0	0	0	0	0	0	0	0	0	0	0	0	0	0	0	0	0	0	0	1	0	0	0	0	0	0	0	1	1	0	0	0	0	0
H0YIA8;Q9NUP9;O14910;J3KN23;H0YI92;G3V1D4	H0YIA8;Q9NUP9;O14910;J3KN23;H0YI92;G3V1D4	2;2;2;1;1;1	2;2;2;1;1;1	2;2;2;1;1;1	Protein lin-7 homolog C;Protein lin-7 homolog A	LIN7A;LIN7C	tr|H0YIA8|H0YIA8_HUMAN Protein lin-7 homolog A (Fragment) OS=Homo sapiens OX=9606 GN=LIN7A PE=1 SV=1;sp|Q9NUP9|LIN7C_HUMAN Protein lin-7 homolog C OS=Homo sapiens OX=9606 GN=LIN7C PE=1 SV=1;sp|O14910|LIN7A_HUMAN Protein lin-7 homolog A OS=Homo sapiens OX=9	6	2	2	2	0	0	0	0	0	0	0	0	0	0	0	0	0	0	0	0	0	0	0	0	0	0	1	0	0	0	0	0	0	0	0	0	0	0	0	0	0	0
H0YIB4;Q13242;S4R3G0	H0YIB4;Q13242;S4R3G0	6;6;4	6;6;4	6;6;4	Serine/arginine-rich splicing factor 9	SRSF9	tr|H0YIB4|H0YIB4_HUMAN Serine/arginine-rich-splicing factor 9 (Fragment) OS=Homo sapiens OX=9606 GN=SRSF9 PE=1 SV=8;sp|Q13242|SRSF9_HUMAN Serine/arginine-rich splicing factor 9 OS=Homo sapiens OX=9606 GN=SRSF9 PE=1 SV=1;tr|S4R3G0|S4R3G0_HUMAN Serine/argini	3	6	6	6	4	2	3	2	2	1	1	1	4	1	2	4	3	3	1	3	4	2	3	2	2	2	4	3	2	2	3	1	4	1	2	3	3	2	0	1	4	3
H0YKD8;P46779;H0YMF4;H0YLP6	H0YKD8;P46779;H0YMF4;H0YLP6	7;7;6;5	7;7;6;5	7;7;6;5	60S ribosomal protein L28	RPL28	tr|H0YKD8|H0YKD8_HUMAN 60S ribosomal protein L28 OS=Homo sapiens OX=9606 GN=RPL28 PE=1 SV=1;sp|P46779|RL28_HUMAN 60S ribosomal protein L28 OS=Homo sapiens OX=9606 GN=RPL28 PE=1 SV=3;tr|H0YMF4|H0YMF4_HUMAN 60S ribosomal protein L28 OS=Homo sapiens OX=9606 G	4	7	7	7	6	4	4	2	4	3	2	2	5	2	2	6	4	6	3	6	6	6	6	5	5	4	6	4	5	4	4	5	6	2	1	5	6	3	1	3	7	5
H0YKT8;H0YMI6;H0YMA1;H0YMZ1;H0YN18;H0YL69;P25789;H0YKS0;H0YLS6;H0YLC2	H0YKT8;H0YMI6;H0YMA1;H0YMZ1;H0YN18;H0YL69;P25789;H0YKS0;H0YLS6;H0YLC2	2;2;2;2;2;2;2;1;1;1	2;2;2;2;2;2;2;1;1;1	2;2;2;2;2;2;2;1;1;1	Proteasome subunit beta type;Proteasome subunit alpha type;Proteasome subunit alpha type-4	PSMA4	tr|H0YKT8|H0YKT8_HUMAN Proteasome subunit beta type (Fragment) OS=Homo sapiens OX=9606 GN=PSMA4 PE=1 SV=8;tr|H0YMI6|H0YMI6_HUMAN Proteasome subunit alpha type (Fragment) OS=Homo sapiens OX=9606 GN=PSMA4 PE=1 SV=1;tr|H0YMA1|H0YMA1_HUMAN Proteasome subunit a	10	2	2	2	1	0	0	0	0	0	0	0	0	0	2	1	1	0	0	0	0	0	1	0	0	0	1	0	0	0	0	0	0	0	0	0	0	0	0	0	0	0
H0YKU1;H0YNJ8;Q9NYL9	H0YKU1;H0YNJ8;Q9NYL9	2;2;2	2;2;2	2;2;2	Tropomodulin-3	TMOD3	tr|H0YKU1|H0YKU1_HUMAN Tropomodulin-3 (Fragment) OS=Homo sapiens OX=9606 GN=TMOD3 PE=1 SV=1;tr|H0YNJ8|H0YNJ8_HUMAN Tropomodulin-3 OS=Homo sapiens OX=9606 GN=TMOD3 PE=1 SV=1;sp|Q9NYL9|TMOD3_HUMAN Tropomodulin-3 OS=Homo sapiens OX=9606 GN=TMOD3 PE=1 SV=1	3	2	2	2	1	0	1	1	0	0	0	0	0	0	0	0	0	0	0	0	0	0	0	0	1	0	1	1	0	0	0	0	0	0	0	0	0	0	0	0	0	0
H0YL11;P48735	H0YL11;P48735	1;1	1;1	1;1	Isocitrate dehydrogenase [NADP], mitochondrial	IDH2	tr|H0YL11|H0YL11_HUMAN Isocitrate dehydrogenase [NADP], mitochondrial OS=Homo sapiens OX=9606 GN=IDH2 PE=1 SV=1;sp|P48735|IDHP_HUMAN Isocitrate dehydrogenase [NADP], mitochondrial OS=Homo sapiens OX=9606 GN=IDH2 PE=1 SV=2	2	1	1	1	0	0	0	1	0	0	1	1	1	0	0	0	1	0	0	0	0	0	1	0	1	1	1	0	1	1	0	1	0	1	1	1	0	0	0	1	1	0
H0YLR3;H0YMA0;P09661	H0YLR3;H0YMA0;P09661	2;2;2	2;2;2	2;2;2	U2 small nuclear ribonucleoprotein A	SNRPA1	tr|H0YLR3|H0YLR3_HUMAN U2 small nuclear ribonucleoprotein A (Fragment) OS=Homo sapiens OX=9606 GN=SNRPA1 PE=1 SV=1;tr|H0YMA0|H0YMA0_HUMAN U2 small nuclear ribonucleoprotein A (Fragment) OS=Homo sapiens OX=9606 GN=SNRPA1 PE=1 SV=1;sp|P09661|RU2A_HUMAN U2	3	2	2	2	1	0	1	1	0	0	0	0	0	0	0	1	1	0	0	0	1	0	1	0	1	0	2	1	0	0	0	0	0	0	0	1	1	0	0	0	1	0
H0YMV8;Q71UM5;C9JLI6;C9J1C5	H0YMV8;Q71UM5;C9JLI6	4;4;3;1	1;1;1;0	1;1;1;0	40S ribosomal protein S27;40S ribosomal protein S27-like	RPS27L	tr|H0YMV8|H0YMV8_HUMAN 40S ribosomal protein S27 OS=Homo sapiens OX=9606 GN=RPS27L PE=1 SV=1;sp|Q71UM5|RS27L_HUMAN 40S ribosomal protein S27-like OS=Homo sapiens OX=9606 GN=RPS27L PE=1 SV=3;tr|C9JLI6|C9JLI6_HUMAN 40S ribosomal protein S27 OS=Homo sapiens O	4	4	1	1	4	1	3	1	3	2	1	1	3	1	0	3	2	2	2	2	4	2	3	3	2	3	3	2	3	3	2	2	3	0	0	3	3	1	1	1	3	2
H0YN26;P39687;O43423;O95626	H0YN26;P39687	5;5;2;1	5;5;2;1	4;4;2;1	Acidic leucine-rich nuclear phosphoprotein 32 family member A	ANP32A	tr|H0YN26|H0YN26_HUMAN Acidic leucine-rich nuclear phosphoprotein 32 family member A OS=Homo sapiens OX=9606 GN=ANP32A PE=1 SV=1;sp|P39687|AN32A_HUMAN Acidic leucine-rich nuclear phosphoprotein 32 family member A OS=Homo sapiens OX=9606 GN=ANP32A PE=1 SV=1	4	5	5	4	4	2	3	2	3	0	1	2	3	0	0	4	3	1	0	0	4	3	2	2	3	2	3	3	3	2	3	2	3	0	0	3	2	2	0	0	3	3
H0YNU5;P54132	H0YNU5;P54132	1;1	1;1	1;1	Bloom syndrome protein	BLM	tr|H0YNU5|H0YNU5_HUMAN Bloom syndrome protein OS=Homo sapiens OX=9606 GN=BLM PE=1 SV=1;sp|P54132|BLM_HUMAN Bloom syndrome protein OS=Homo sapiens OX=9606 GN=BLM PE=1 SV=1	2	1	1	1	0	0	0	0	0	0	0	0	0	0	0	0	1	0	0	0	0	0	0	0	0	0	1	0	0	0	0	0	0	0	0	0	0	0	0	0	1	0
H3BNE1;H3BR18;H3BM38;H3BPJ0;O00161;H3BNG6;H3BU94;H3BR99;H3BV99;H3BP15;H3BQY9	H3BNE1;H3BR18;H3BM38;H3BPJ0;O00161	3;3;3;3;3;1;1;1;1;1;1	3;3;3;3;3;1;1;1;1;1;1	3;3;3;3;3;1;1;1;1;1;1	Synaptosomal-associated protein;Synaptosomal-associated protein 23	SNAP23	tr|H3BNE1|H3BNE1_HUMAN Synaptosomal-associated protein 23 OS=Homo sapiens OX=9606 GN=SNAP23 PE=1 SV=1;tr|H3BR18|H3BR18_HUMAN Synaptosomal-associated protein (Fragment) OS=Homo sapiens OX=9606 GN=SNAP23 PE=1 SV=1;tr|H3BM38|H3BM38_HUMAN Synaptosomal-associat	11	3	3	3	1	0	2	1	0	0	1	2	0	0	0	0	0	0	0	0	0	0	0	0	2	0	2	0	0	1	1	2	1	0	1	2	2	1	0	1	1	2
H3BMH2;H3BSC1;P62491;Q15907;B4DQU5	H3BMH2;H3BSC1;P62491;Q15907	5;5;5;5;2	5;5;5;5;2	5;5;5;5;2	Ras-related protein Rab-11A;Ras-related protein Rab-11B	RAB11A;RAB11B	tr|H3BMH2|H3BMH2_HUMAN Ras-related protein Rab-11A (Fragment) OS=Homo sapiens OX=9606 GN=RAB11A PE=4 SV=1;tr|H3BSC1|H3BSC1_HUMAN Ras-related protein Rab-11A OS=Homo sapiens OX=9606 GN=RAB11A PE=1 SV=1;sp|P62491|RB11A_HUMAN Ras-related protein Rab-11A OS=Ho	5	5	5	5	5	2	4	2	2	2	3	2	3	0	0	5	4	3	3	4	3	4	3	4	4	2	3	3	2	3	2	2	1	1	0	4	5	3	2	3	4	3
H3BRK5;H3BMW1;H3BNF0;Q9Y5Y2	H3BRK5;H3BMW1;H3BNF0;Q9Y5Y2	1;1;1;1	1;1;1;1	1;1;1;1	Cytosolic Fe-S cluster assembly factor NUBP2	NUBP2	tr|H3BRK5|H3BRK5_HUMAN Cytosolic Fe-S cluster assembly factor NUBP2 OS=Homo sapiens OX=9606 GN=NUBP2 PE=1 SV=1;tr|H3BMW1|H3BMW1_HUMAN Cytosolic Fe-S cluster assembly factor NUBP2 (Fragment) OS=Homo sapiens OX=9606 GN=NUBP2 PE=1 SV=1;tr|H3BNF0|H3BNF0_HUMAN	4	1	1	1	0	0	0	0	0	0	0	0	0	0	0	0	0	0	0	0	0	0	0	0	0	0	0	0	0	0	0	0	0	0	0	1	0	0	0	0	0	0
H3BNC9;P08708;H0YN88;A0A075B716;H0YN73;A0A0J9YYC4	H3BNC9;P08708;H0YN88;A0A075B716;H0YN73	8;8;7;7;5;2	8;8;7;7;5;2	8;8;7;7;5;2	40S ribosomal protein S17	RPS17	tr|H3BNC9|H3BNC9_HUMAN Uncharacterized protein OS=Homo sapiens OX=9606 PE=3 SV=2;sp|P08708|RS17_HUMAN 40S ribosomal protein S17 OS=Homo sapiens OX=9606 GN=RPS17 PE=1 SV=2;tr|H0YN88|H0YN88_HUMAN 40S ribosomal protein S17 OS=Homo sapiens OX=9606 GN=RPS17 PE=	6	8	8	8	7	0	5	3	6	1	0	3	5	0	1	4	2	1	2	3	5	5	3	3	6	2	5	2	5	3	2	1	3	1	1	3	3	1	0	1	5	5
H3BNU8;Q1ED39	H3BNU8;Q1ED39	1;1	1;1	1;1	Lysine-rich nucleolar protein 1	KNOP1	tr|H3BNU8|H3BNU8_HUMAN Lysine-rich nucleolar protein 1 OS=Homo sapiens OX=9606 GN=KNOP1 PE=1 SV=1;sp|Q1ED39|KNOP1_HUMAN Lysine-rich nucleolar protein 1 OS=Homo sapiens OX=9606 GN=KNOP1 PE=1 SV=1	2	1	1	1	0	0	1	1	1	0	1	1	1	0	1	0	1	0	0	0	0	1	0	0	0	0	1	0	1	0	0	0	0	0	1	0	1	0	0	1	1	0
H3BPE7;P35637	H3BPE7;P35637	5;5	5;5	3;3	RNA-binding protein FUS	FUS	tr|H3BPE7|H3BPE7_HUMAN RNA-binding protein FUS OS=Homo sapiens OX=9606 GN=FUS PE=1 SV=1;sp|P35637|FUS_HUMAN RNA-binding protein FUS OS=Homo sapiens OX=9606 GN=FUS PE=1 SV=1	2	5	5	3	1	2	3	2	3	2	2	4	2	4	4	1	3	0	1	0	1	1	1	2	3	3	4	2	3	2	3	3	2	4	1	3	3	2	2	3	3	3
H3BV16;H3BPJ9;O96000	H3BV16;H3BPJ9;O96000	2;2;2	2;2;2	2;2;2	NADH dehydrogenase [ubiquinone] 1 beta subcomplex subunit 10	NDUFB10	tr|H3BV16|H3BV16_HUMAN NADH dehydrogenase [ubiquinone] 1 beta subcomplex subunit 10 (Fragment) OS=Homo sapiens OX=9606 GN=NDUFB10 PE=1 SV=8;tr|H3BPJ9|H3BPJ9_HUMAN NADH dehydrogenase [ubiquinone] 1 beta subcomplex subunit 10 OS=Homo sapiens OX=9606 GN=NDUFB	3	2	2	2	1	0	1	0	0	0	0	0	0	0	0	1	0	0	0	0	0	0	1	0	0	0	0	0	0	0	0	0	0	0	0	1	1	0	0	0	0	1
H3BPS8;H3BQN4;J3KPS3;P04075;H3BUH7;H3BR04;H3BMQ8;H3BU78	H3BPS8;H3BQN4;J3KPS3;P04075;H3BUH7;H3BR04;H3BMQ8	5;5;5;5;4;4;3;1	5;5;5;5;4;4;3;1	5;5;5;5;4;4;3;1	Fructose-bisphosphate aldolase;Fructose-bisphosphate aldolase A	ALDOA	tr|H3BPS8|H3BPS8_HUMAN Fructose-bisphosphate aldolase A (Fragment) OS=Homo sapiens OX=9606 GN=ALDOA PE=1 SV=1;tr|H3BQN4|H3BQN4_HUMAN Fructose-bisphosphate aldolase OS=Homo sapiens OX=9606 GN=ALDOA PE=1 SV=1;tr|J3KPS3|J3KPS3_HUMAN Fructose-bisphosphate aldo	8	5	5	5	4	3	2	2	2	1	1	2	1	1	0	1	1	1	1	0	1	2	2	3	1	1	1	1	2	1	0	0	1	0	0	1	0	0	0	1	1	1
H3BR35;P15170;Q8IYD1	H3BR35;P15170;Q8IYD1	2;2;2	2;2;2	2;2;2	Eukaryotic peptide chain release factor GTP-binding subunit ERF3A;Eukaryotic peptide chain release factor GTP-binding subunit ERF3B	GSPT1;GSPT2	tr|H3BR35|H3BR35_HUMAN Eukaryotic peptide chain release factor GTP-binding subunit ERF3A (Fragment) OS=Homo sapiens OX=9606 GN=GSPT1 PE=1 SV=1;sp|P15170|ERF3A_HUMAN Eukaryotic peptide chain release factor GTP-binding subunit ERF3A OS=Homo sapiens OX=9606 G	3	2	2	2	0	0	0	0	0	0	0	0	0	0	0	2	0	0	0	0	0	0	0	0	0	0	1	1	0	0	0	0	0	0	0	0	0	0	0	0	1	0
H3BRB3;Q14807	H3BRB3;Q14807	2;2	2;2	2;2	Kinesin-like protein;Kinesin-like protein KIF22	KIF22	tr|H3BRB3|H3BRB3_HUMAN Kinesin-like protein OS=Homo sapiens OX=9606 GN=KIF22 PE=1 SV=1;sp|Q14807|KIF22_HUMAN Kinesin-like protein KIF22 OS=Homo sapiens OX=9606 GN=KIF22 PE=1 SV=5	2	2	2	2	0	0	0	0	0	0	0	0	0	0	0	1	1	0	0	0	0	0	0	1	0	0	2	1	0	0	0	0	0	0	0	2	1	0	0	0	2	0
H3BRG4;P22695;H3BUE4;H3BUI9;H3BP04;H3BSJ9	H3BRG4;P22695;H3BUE4;H3BUI9;H3BP04;H3BSJ9	2;2;1;1;1;1	2;2;1;1;1;1	2;2;1;1;1;1	Cytochrome b-c1 complex subunit 2, mitochondrial	UQCRC2	tr|H3BRG4|H3BRG4_HUMAN Cytochrome b-c1 complex subunit 2, mitochondrial OS=Homo sapiens OX=9606 GN=UQCRC2 PE=1 SV=1;sp|P22695|QCR2_HUMAN Cytochrome b-c1 complex subunit 2, mitochondrial OS=Homo sapiens OX=9606 GN=UQCRC2 PE=1 SV=3;tr|H3BUE4|H3BUE4_HUMAN Cyt	6	2	2	2	2	0	1	1	1	1	1	1	1	1	1	2	1	0	0	0	0	1	0	1	1	1	1	1	1	1	1	1	1	1	1	1	1	1	0	1	0	1
H3BTH6;Q8NEZ5;H3BRE0	H3BTH6;Q8NEZ5;H3BRE0	2;2;1	2;2;1	2;2;1	F-box only protein 22	FBXO22	tr|H3BTH6|H3BTH6_HUMAN F-box only protein 22 (Fragment) OS=Homo sapiens OX=9606 GN=FBXO22 PE=1 SV=1;sp|Q8NEZ5|FBX22_HUMAN F-box only protein 22 OS=Homo sapiens OX=9606 GN=FBXO22 PE=1 SV=1;tr|H3BRE0|H3BRE0_HUMAN F-box only protein 22 OS=Homo sapiens OX=9606	3	2	2	2	2	0	0	0	0	0	0	0	0	0	0	1	0	0	0	0	1	0	0	0	0	0	0	0	0	0	0	0	0	0	0	0	0	0	0	0	0	0
H7BXY3;Q7L2E3	H7BXY3;Q7L2E3	25;25	25;25	25;25	Putative ATP-dependent RNA helicase DHX30	DHX30	tr|H7BXY3|H7BXY3_HUMAN Putative ATP-dependent RNA helicase DHX30 OS=Homo sapiens OX=9606 GN=DHX30 PE=1 SV=1;sp|Q7L2E3|DHX30_HUMAN Putative ATP-dependent RNA helicase DHX30 OS=Homo sapiens OX=9606 GN=DHX30 PE=1 SV=1	2	25	25	25	10	3	9	3	1	3	4	5	5	0	3	9	5	2	0	2	1	7	4	6	7	1	15	6	1	5	3	1	3	1	1	12	7	2	2	1	11	5
H7BZ20;P23919;H7C312	H7BZ20;P23919;H7C312	3;3;2	3;3;2	3;3;2	Thymidylate kinase	DTYMK	tr|H7BZ20|H7BZ20_HUMAN Thymidylate kinase (Fragment) OS=Homo sapiens OX=9606 GN=DTYMK PE=1 SV=1;sp|P23919|KTHY_HUMAN Thymidylate kinase OS=Homo sapiens OX=9606 GN=DTYMK PE=1 SV=4;tr|H7C312|H7C312_HUMAN Thymidylate kinase (Fragment) OS=Homo sapiens OX=9606	3	3	3	3	1	0	1	1	1	1	0	2	1	0	1	1	1	0	0	0	1	1	1	1	1	1	1	0	1	1	1	1	1	1	1	1	1	1	0	1	1	1
H7BZ94;P07237;H0Y3Z3;I3L0S0;I3NI03;I3L3U6	H7BZ94;P07237;H0Y3Z3	3;3;2;1;1;1	3;3;2;1;1;1	3;3;2;1;1;1	Protein disulfide-isomerase	P4HB	tr|H7BZ94|H7BZ94_HUMAN Protein disulfide-isomerase OS=Homo sapiens OX=9606 GN=P4HB PE=1 SV=2;sp|P07237|PDIA1_HUMAN Protein disulfide-isomerase OS=Homo sapiens OX=9606 GN=P4HB PE=1 SV=3;tr|H0Y3Z3|H0Y3Z3_HUMAN Protein disulfide-isomerase (Fragment) OS=Homo s	6	3	3	3	3	0	1	0	0	0	1	0	1	0	0	1	1	0	0	0	2	1	0	0	1	0	1	0	0	0	0	0	1	0	0	0	1	0	0	0	0	0
H7BZW6;X6RAL5;O00422	H7BZW6;X6RAL5;O00422	1;1;1	1;1;1	1;1;1	Histone deacetylase complex subunit SAP18	SAP18	tr|H7BZW6|H7BZW6_HUMAN Histone deacetylase complex subunit SAP18 (Fragment) OS=Homo sapiens OX=9606 GN=SAP18 PE=1 SV=2;tr|X6RAL5|X6RAL5_HUMAN Histone deacetylase complex subunit SAP18 OS=Homo sapiens OX=9606 GN=SAP18 PE=1 SV=1;sp|O00422|SAP18_HUMAN Histone	3	1	1	1	1	1	0	0	0	0	0	0	0	0	0	0	0	0	0	0	0	0	0	0	0	0	0	0	0	0	0	0	0	0	0	0	0	0	0	0	0	0
H7C0K8;Q9BWH2	H7C0K8;Q9BWH2	1;1	1;1	1;1	FUN14 domain-containing protein 2	FUNDC2	tr|H7C0K8|H7C0K8_HUMAN FUN14 domain-containing protein 2 (Fragment) OS=Homo sapiens OX=9606 GN=FUNDC2 PE=1 SV=1;sp|Q9BWH2|FUND2_HUMAN FUN14 domain-containing protein 2 OS=Homo sapiens OX=9606 GN=FUNDC2 PE=1 SV=2	2	1	1	1	0	0	1	0	0	1	1	0	1	0	1	0	1	0	0	0	0	0	1	0	0	0	1	0	0	0	0	1	1	1	1	1	1	0	0	0	0	0
H7C1I7;Q5VZL5	H7C1I7;Q5VZL5	2;2	2;2	2;2	Zinc finger MYM-type protein 4	ZMYM4	tr|H7C1I7|H7C1I7_HUMAN Zinc finger MYM-type protein 4 (Fragment) OS=Homo sapiens OX=9606 GN=ZMYM4 PE=1 SV=1;sp|Q5VZL5|ZMYM4_HUMAN Zinc finger MYM-type protein 4 OS=Homo sapiens OX=9606 GN=ZMYM4 PE=1 SV=1	2	2	2	2	0	0	1	0	0	0	0	0	0	0	0	0	0	0	0	0	0	0	0	0	2	0	2	0	0	0	0	1	0	0	0	2	1	0	0	0	0	0
H7C2Q8;Q99848	H7C2Q8;Q99848	7;7	7;7	7;7	Probable rRNA-processing protein EBP2	EBNA1BP2	tr|H7C2Q8|H7C2Q8_HUMAN EBNA1 binding protein 2, isoform CRA_d OS=Homo sapiens OX=9606 GN=EBNA1BP2 PE=1 SV=1;sp|Q99848|EBP2_HUMAN Probable rRNA-processing protein EBP2 OS=Homo sapiens OX=9606 GN=EBNA1BP2 PE=1 SV=2	2	7	7	7	3	2	1	2	1	1	0	0	3	1	1	2	1	0	1	0	3	1	2	1	3	3	3	3	3	2	1	0	3	0	0	1	2	1	0	0	3	2
H7C3T4;Q13162	H7C3T4;Q13162	5;5	3;3	3;3	Peroxiredoxin-4	PRDX4	tr|H7C3T4|H7C3T4_HUMAN Peroxiredoxin-4 (Fragment) OS=Homo sapiens OX=9606 GN=PRDX4 PE=1 SV=1;sp|Q13162|PRDX4_HUMAN Peroxiredoxin-4 OS=Homo sapiens OX=9606 GN=PRDX4 PE=1 SV=1	2	5	3	3	4	3	1	1	1	1	2	1	0	0	2	3	1	1	1	1	2	3	2	3	2	0	3	1	1	1	0	1	0	1	0	1	2	0	1	0	2	2
H9KV75;P12814;H7C5W8;H0YJ11;H0YJW3	H9KV75;P12814;H7C5W8	6;6;3;2;2	2;2;2;1;1	2;2;2;1;1	Alpha-actinin-1	ACTN1	tr|H9KV75|H9KV75_HUMAN Alpha-actinin-1 OS=Homo sapiens OX=9606 GN=ACTN1 PE=1 SV=1;sp|P12814|ACTN1_HUMAN Alpha-actinin-1 OS=Homo sapiens OX=9606 GN=ACTN1 PE=1 SV=2;tr|H7C5W8|H7C5W8_HUMAN Alpha-actinin-1 (Fragment) OS=Homo sapiens OX=9606 GN=ACTN1 PE=1 SV=1	5	6	2	2	4	0	0	0	0	1	0	0	0	0	0	0	0	0	2	0	0	0	0	0	0	0	0	0	0	1	0	0	0	0	0	0	0	0	0	0	0	0
H9KVD1;H9KVD5;Q96QD9	H9KVD1;H9KVD5;Q96QD9	1;1;1	1;1;1	1;1;1	UAP56-interacting factor	FYTTD1	tr|H9KVD1|H9KVD1_HUMAN UAP56-interacting factor OS=Homo sapiens OX=9606 GN=FYTTD1 PE=1 SV=1;tr|H9KVD5|H9KVD5_HUMAN UAP56-interacting factor (Fragment) OS=Homo sapiens OX=9606 GN=FYTTD1 PE=1 SV=1;sp|Q96QD9|UIF_HUMAN UAP56-interacting factor OS=Homo sapiens	3	1	1	1	0	0	1	0	0	0	0	0	0	0	0	0	0	0	0	0	0	0	0	0	1	0	1	0	0	0	0	0	0	0	1	1	1	0	0	0	0	0
I3L0J9;Q6P2Q9	I3L0J9;Q6P2Q9	2;2	2;2	2;2	Pre-mRNA-processing-splicing factor 8	PRPF8	tr|I3L0J9|I3L0J9_HUMAN Pre-mRNA-processing-splicing factor 8 (Fragment) OS=Homo sapiens OX=9606 GN=PRPF8 PE=1 SV=8;sp|Q6P2Q9|PRP8_HUMAN Pre-mRNA-processing-splicing factor 8 OS=Homo sapiens OX=9606 GN=PRPF8 PE=1 SV=2	2	2	2	2	0	1	1	0	0	0	0	1	0	0	0	0	1	0	0	0	0	1	1	1	1	0	2	0	0	0	0	0	0	0	0	1	0	0	0	0	1	0
I3L0N3;P46459	I3L0N3;P46459	3;3	3;3	3;3	Vesicle-fusing ATPase	NSF	tr|I3L0N3|I3L0N3_HUMAN Vesicle-fusing ATPase OS=Homo sapiens OX=9606 GN=NSF PE=1 SV=1;sp|P46459|NSF_HUMAN Vesicle-fusing ATPase OS=Homo sapiens OX=9606 GN=NSF PE=1 SV=3	2	3	3	3	0	0	0	0	0	0	0	0	0	0	0	0	1	0	0	1	0	0	0	0	2	0	0	0	1	0	0	1	1	0	0	0	1	0	0	0	1	0
I3L0U5;Q6PK04	I3L0U5;Q6PK04	1;1	1;1	1;1	Coiled-coil domain-containing protein 137	CCDC137	tr|I3L0U5|I3L0U5_HUMAN Coiled-coil domain-containing protein 137 (Fragment) OS=Homo sapiens OX=9606 GN=CCDC137 PE=1 SV=1;sp|Q6PK04|CC137_HUMAN Coiled-coil domain-containing protein 137 OS=Homo sapiens OX=9606 GN=CCDC137 PE=1 SV=1	2	1	1	1	1	0	1	0	0	0	0	0	0	0	0	0	0	0	0	0	0	0	0	0	0	0	0	0	0	0	0	0	0	0	0	0	0	0	0	0	0	0
I3L1P8;Q02978	I3L1P8;Q02978	12;12	12;12	12;12	Mitochondrial 2-oxoglutarate/malate carrier protein	SLC25A11	tr|I3L1P8|I3L1P8_HUMAN Mitochondrial 2-oxoglutarate/malate carrier protein (Fragment) OS=Homo sapiens OX=9606 GN=SLC25A11 PE=1 SV=1;sp|Q02978|M2OM_HUMAN Mitochondrial 2-oxoglutarate/malate carrier protein OS=Homo sapiens OX=9606 GN=SLC25A11 PE=1 SV=3	2	12	12	12	6	1	4	2	1	2	2	2	1	1	6	7	6	5	3	4	7	3	3	3	4	1	9	2	4	2	2	1	2	3	3	6	6	2	1	1	4	4
I3L2C7;P57678;I3L399;E7EN12;I3L4M4;I3L4A4;I3L1J7	I3L2C7;P57678;I3L399	6;6;3;2;2;2;1	6;6;3;2;2;2;1	6;6;3;2;2;2;1	Gem-associated protein 4	GEMIN4	tr|I3L2C7|I3L2C7_HUMAN Gem-associated protein 4 OS=Homo sapiens OX=9606 GN=GEMIN4 PE=1 SV=1;sp|P57678|GEMI4_HUMAN Gem-associated protein 4 OS=Homo sapiens OX=9606 GN=GEMIN4 PE=1 SV=2;tr|I3L399|I3L399_HUMAN Gem-associated protein 4 (Fragment) OS=Homo sapien	7	6	6	6	1	0	3	0	0	0	0	0	0	0	0	0	3	0	0	0	0	1	0	2	2	0	4	0	0	0	0	2	1	0	0	4	2	0	0	0	3	1
I3L2J8;Q9UPN4;I3L4M5;I3L2X7;I3L316	I3L2J8;Q9UPN4	9;9;4;4;3	9;9;4;4;3	9;9;4;4;3	Centrosomal protein of 131 kDa	CEP131	tr|I3L2J8|I3L2J8_HUMAN Centrosomal protein of 131 kDa OS=Homo sapiens OX=9606 GN=CEP131 PE=1 SV=1;sp|Q9UPN4|CP131_HUMAN Centrosomal protein of 131 kDa OS=Homo sapiens OX=9606 GN=CEP131 PE=1 SV=3	5	9	9	9	3	0	1	2	0	0	0	2	0	1	2	0	3	0	0	0	1	3	1	2	0	0	1	1	0	0	0	0	0	1	2	2	0	0	0	1	1	1
I3L397;I3L504;P63241;F8WCJ1;C9J7B5;C9J4W5;Q9GZV4;Q6IS14	I3L397;I3L504;P63241;F8WCJ1;C9J7B5;C9J4W5;Q9GZV4;Q6IS14	4;4;4;3;3;3;3;2	4;4;4;3;3;3;3;2	4;4;4;3;3;3;3;2	Eukaryotic translation initiation factor 5A;Eukaryotic translation initiation factor 5A-1;Eukaryotic translation initiation factor 5A-2;Eukaryotic translation initiation factor 5A-1-like	EIF5A;EIF5A2;EIF5AL1	tr|I3L397|I3L397_HUMAN Eukaryotic translation initiation factor 5A (Fragment) OS=Homo sapiens OX=9606 GN=EIF5A PE=1 SV=8;tr|I3L504|I3L504_HUMAN Eukaryotic translation initiation factor 5A-1 OS=Homo sapiens OX=9606 GN=EIF5A PE=1 SV=1;sp|P63241|IF5A1_HUMAN E	8	4	4	4	2	0	2	1	1	1	1	1	1	1	1	2	1	2	1	1	1	2	2	2	1	0	1	0	1	1	1	1	1	0	0	1	1	1	1	0	1	1
J3KN16;Q5VYK3;F6XAQ5;R4GMY1	J3KN16;Q5VYK3	11;11;2;2	11;11;2;2	11;11;2;2	Proteasome-associated protein ECM29 homolog	KIAA0368;ECM29	tr|J3KN16|J3KN16_HUMAN Proteasome adapter and scaffold protein ECM29 OS=Homo sapiens OX=9606 GN=ECPAS PE=1 SV=1;sp|Q5VYK3|ECM29_HUMAN Proteasome adapter and scaffold protein ECM29 OS=Homo sapiens OX=9606 GN=ECPAS PE=1 SV=2	4	11	11	11	2	0	2	2	2	2	0	2	1	0	0	5	3	0	0	1	2	1	1	1	2	1	4	1	0	1	0	2	0	0	0	4	3	0	0	1	2	1
J3KNF8;D6RFH4;H3BUX2;O43169;J3QR91	J3KNF8;D6RFH4;H3BUX2;O43169	3;2;2;2;1	3;2;2;2;1	3;2;2;2;1	Cytochrome b5 type B	CYB5B	tr|J3KNF8|J3KNF8_HUMAN Cytochrome b5 type B (Outer mitochondrial membrane), isoform CRA_a OS=Homo sapiens OX=9606 GN=CYB5B PE=1 SV=1;tr|D6RFH4|D6RFH4_HUMAN Cytochrome b5 type B OS=Homo sapiens OX=9606 GN=CYB5B PE=1 SV=1;tr|H3BUX2|H3BUX2_HUMAN Cytochrome b5	5	3	3	3	0	0	1	0	0	1	1	0	0	0	1	0	2	0	0	0	0	1	0	1	1	1	2	0	0	1	0	0	0	1	0	1	1	1	0	1	0	2
J3KNN5;Q9UJV9;H0Y8L8;D6RGI7;D6RD33	J3KNN5;Q9UJV9	11;11;2;2;1	11;11;2;2;1	10;10;2;1;1	Probable ATP-dependent RNA helicase DDX41	DDX41	tr|J3KNN5|J3KNN5_HUMAN Probable ATP-dependent RNA helicase DDX41 (Fragment) OS=Homo sapiens OX=9606 GN=DDX41 PE=1 SV=1;sp|Q9UJV9|DDX41_HUMAN Probable ATP-dependent RNA helicase DDX41 OS=Homo sapiens OX=9606 GN=DDX41 PE=1 SV=2	5	11	11	10	6	3	4	3	4	4	4	4	3	1	0	4	5	2	0	1	5	6	3	1	4	6	5	4	4	5	2	2	4	1	0	5	4	2	0	6	4	3
J3KNQ3;Q9UNM6;H0YD73;E9PL38;A0A087WUL9	J3KNQ3;Q9UNM6;H0YD73;E9PL38;A0A087WUL9	2;2;1;1;1	2;2;1;1;1	2;2;1;1;1	26S proteasome non-ATPase regulatory subunit 13	PSMD13	tr|J3KNQ3|J3KNQ3_HUMAN 26S proteasome non-ATPase regulatory subunit 13 OS=Homo sapiens OX=9606 GN=PSMD13 PE=1 SV=1;sp|Q9UNM6|PSD13_HUMAN 26S proteasome non-ATPase regulatory subunit 13 OS=Homo sapiens OX=9606 GN=PSMD13 PE=1 SV=2;tr|H0YD73|H0YD73_HUMAN 26S	5	2	2	2	1	0	1	0	1	0	1	1	1	0	0	0	1	0	0	0	0	1	0	1	1	0	1	0	0	1	0	0	1	0	0	1	0	1	1	1	1	1
J3QL05;J3KP15;Q01130;Q9BRL6	J3QL05;J3KP15;Q01130;Q9BRL6	3;3;3;2	3;3;3;2	3;3;3;2	Serine/arginine-rich splicing factor 2;Serine/arginine-rich splicing factor 8	SRSF2;SRSF8	tr|J3QL05|J3QL05_HUMAN Serine/arginine-rich-splicing factor 2 (Fragment) OS=Homo sapiens OX=9606 GN=SRSF2 PE=1 SV=1;tr|J3KP15|J3KP15_HUMAN Serine/arginine-rich-splicing factor 2 (Fragment) OS=Homo sapiens OX=9606 GN=SRSF2 PE=1 SV=8;sp|Q01130|SRSF2_HUMAN Se	4	3	3	3	1	0	2	1	1	0	0	1	1	0	0	1	1	0	1	0	2	2	2	1	1	1	1	1	1	1	0	1	1	0	0	1	2	1	0	1	1	1
J3KPP4;O95232;D6RDI2	J3KPP4;O95232;D6RDI2	4;4;2	4;4;2	4;4;2	Luc7-like protein 3	LUC7L3	tr|J3KPP4|J3KPP4_HUMAN Cisplatin resistance-associated overexpressed protein, isoform CRA_b OS=Homo sapiens OX=9606 GN=LUC7L3 PE=1 SV=1;sp|O95232|LC7L3_HUMAN Luc7-like protein 3 OS=Homo sapiens OX=9606 GN=LUC7L3 PE=1 SV=2;tr|D6RDI2|D6RDI2_HUMAN Luc7-like p	3	4	4	4	3	2	3	1	0	0	0	1	1	1	1	4	1	1	0	1	2	2	3	3	2	1	2	1	1	1	0	0	1	1	1	2	1	0	0	1	2	1
J3KPX7;Q99623;F5GY37;F5GWA7;F5H3X6;F5H0C5;F5H2D2;U3KPZ5	J3KPX7;Q99623;F5GY37;F5GWA7;F5H3X6	18;18;17;13;12;5;4;1	18;18;17;13;12;5;4;1	18;18;17;13;12;5;4;1	Prohibitin-2	PHB2	tr|J3KPX7|J3KPX7_HUMAN Prohibitin-2 OS=Homo sapiens OX=9606 GN=PHB2 PE=1 SV=2;sp|Q99623|PHB2_HUMAN Prohibitin-2 OS=Homo sapiens OX=9606 GN=PHB2 PE=1 SV=2;tr|F5GY37|F5GY37_HUMAN Prohibitin-2 OS=Homo sapiens OX=9606 GN=PHB2 PE=1 SV=1;tr|F5GWA7|F5GWA7_HUMAN P	8	18	18	18	15	7	12	9	8	10	10	11	10	11	9	15	10	16	16	16	15	11	8	11	12	11	13	12	13	11	10	10	7	9	10	11	10	11	11	9	11	11
J3KQ48;Q9Y3E5	J3KQ48;Q9Y3E5	2;2	2;2	2;2	Peptidyl-tRNA hydrolase 2, mitochondrial	PTRH2	tr|J3KQ48|J3KQ48_HUMAN Peptidyl-tRNA hydrolase 2, mitochondrial OS=Homo sapiens OX=9606 GN=PTRH2 PE=1 SV=1;sp|Q9Y3E5|PTH2_HUMAN Peptidyl-tRNA hydrolase 2, mitochondrial OS=Homo sapiens OX=9606 GN=PTRH2 PE=1 SV=1	2	2	2	2	2	0	1	0	0	0	0	0	0	0	0	1	0	0	0	0	1	0	1	1	0	0	1	0	0	0	0	0	0	0	0	0	0	0	0	0	0	0
J3KR97;Q9BTW9;I3L439;A0A0J9YWI5;A0A0J9YVR1;A0A0J9YVU1;I3L0V3;I3L163;A0A0J9YYG2;I3L4D2;I3L1S3;I3L3H4;I3L131;I3L143;I3L500	J3KR97;Q9BTW9	7;7;3;3;3;2;2;2;1;1;1;1;1;1;1	7;7;3;3;3;2;2;2;1;1;1;1;1;1;1	7;7;3;3;3;2;2;2;1;1;1;1;1;1;1	Tubulin-specific chaperone D	TBCD	tr|J3KR97|J3KR97_HUMAN Tubulin-specific chaperone D OS=Homo sapiens OX=9606 GN=TBCD PE=1 SV=1;sp|Q9BTW9|TBCD_HUMAN Tubulin-specific chaperone D OS=Homo sapiens OX=9606 GN=TBCD PE=1 SV=2	15	7	7	7	2	1	4	1	1	0	0	0	1	0	1	3	2	0	0	0	1	2	2	2	3	1	3	1	0	1	1	0	0	0	2	3	3	0	0	1	2	4
J3KS79;K7ENH5;Q13867	J3KS79;K7ENH5;Q13867	1;1;1	1;1;1	1;1;1	Bleomycin hydrolase	BLMH	tr|J3KS79|J3KS79_HUMAN Bleomycin hydrolase OS=Homo sapiens OX=9606 GN=BLMH PE=1 SV=1;tr|K7ENH5|K7ENH5_HUMAN Bleomycin hydrolase OS=Homo sapiens OX=9606 GN=BLMH PE=1 SV=1;sp|Q13867|BLMH_HUMAN Bleomycin hydrolase OS=Homo sapiens OX=9606 GN=BLMH PE=1 SV=1	3	1	1	1	0	0	0	0	0	0	0	0	0	0	0	0	0	0	0	0	0	0	0	0	0	0	0	1	0	0	0	0	0	0	0	0	0	0	0	0	0	0
J3KT10;Q9BW27;J3KSH3;J3KRC0;F5H0W7;J3QLH0;J3QL54	J3KT10;Q9BW27;J3KSH3;J3KRC0	3;3;2;2;1;1;1	3;3;2;2;1;1;1	3;3;2;2;1;1;1	Nuclear pore complex protein Nup85	NUP85	tr|J3KT10|J3KT10_HUMAN Nuclear pore complex protein Nup85 OS=Homo sapiens OX=9606 GN=NUP85 PE=1 SV=1;sp|Q9BW27|NUP85_HUMAN Nuclear pore complex protein Nup85 OS=Homo sapiens OX=9606 GN=NUP85 PE=1 SV=1;tr|J3KSH3|J3KSH3_HUMAN Nuclear pore complex protein Nup	7	3	3	3	2	0	0	0	0	0	0	0	0	0	0	0	0	0	0	0	0	1	0	0	0	0	0	0	0	0	0	0	0	0	1	1	1	0	0	0	0	0
J3KTA4;P17844;J3QRQ7;J3KRZ1;J3QSF1;J3KRX8;J3KTQ4;J3QR02;J3QRN5;X6RLV5;J3QLG9;J3QR62;A0A0U1RQJ0	J3KTA4;P17844	26;26;10;9;8;5;5;4;2;2;1;1;1	25;25;10;8;7;5;5;4;2;2;1;1;1	19;19;8;4;5;5;5;4;2;2;1;1;0	Probable ATP-dependent RNA helicase DDX5	DDX5	tr|J3KTA4|J3KTA4_HUMAN Probable ATP-dependent RNA helicase DDX5 OS=Homo sapiens OX=9606 GN=DDX5 PE=1 SV=1;sp|P17844|DDX5_HUMAN Probable ATP-dependent RNA helicase DDX5 OS=Homo sapiens OX=9606 GN=DDX5 PE=1 SV=1	13	26	25	19	22	13	14	13	10	10	10	13	10	12	16	23	14	19	13	16	17	15	14	13	12	10	19	13	12	10	12	13	10	11	15	16	13	10	6	13	17	15
J3KTD6;Q96GD4;J3QR41;J3QLN8;J3KRJ2;J3KRF8;J3KT86;B4DXA6;A3KFJ1;Q5QPD4;A0A0A0MSY3;Q5Y191;A3KFJ0;Q9UQB9;O14965	J3KTD6;Q96GD4;J3QR41;J3QLN8;J3KRJ2;J3KRF8;J3KT86	7;7;6;6;5;4;4;1;1;1;1;1;1;1;1	7;7;6;6;5;4;4;1;1;1;1;1;1;1;1	7;7;6;6;5;4;4;1;1;1;1;1;1;1;1	Aurora kinase B	AURKB	tr|J3KTD6|J3KTD6_HUMAN Aurora kinase B (Fragment) OS=Homo sapiens OX=9606 GN=AURKB PE=1 SV=1;sp|Q96GD4|AURKB_HUMAN Aurora kinase B OS=Homo sapiens OX=9606 GN=AURKB PE=1 SV=3;tr|J3QR41|J3QR41_HUMAN Aurora kinase B (Fragment) OS=Homo sapiens OX=9606 GN=AURKB	15	7	7	7	1	1	1	1	0	1	0	1	0	0	0	3	1	1	0	1	1	1	0	1	1	0	3	1	0	1	1	0	1	0	0	3	1	0	0	1	1	1
J3QR09;J3KTE4;P84098	J3QR09;J3KTE4;P84098	8;8;8	8;8;8	8;8;8	Ribosomal protein L19;60S ribosomal protein L19	RPL19	tr|J3QR09|J3QR09_HUMAN Ribosomal protein L19 OS=Homo sapiens OX=9606 GN=RPL19 PE=1 SV=1;tr|J3KTE4|J3KTE4_HUMAN Ribosomal protein L19 OS=Homo sapiens OX=9606 GN=RPL19 PE=1 SV=1;sp|P84098|RL19_HUMAN 60S ribosomal protein L19 OS=Homo sapiens OX=9606 GN=RPL19	3	8	8	8	7	2	4	3	6	4	1	6	6	5	4	7	6	5	5	5	7	7	7	4	6	2	7	4	5	6	4	5	5	5	5	6	5	3	2	5	5	5
J3KTL2;Q07955;J3KSR8	J3KTL2;Q07955;J3KSR8	7;7;5	7;7;5	7;7;5	Serine/arginine-rich splicing factor 1	SRSF1	tr|J3KTL2|J3KTL2_HUMAN Serine/arginine-rich-splicing factor 1 OS=Homo sapiens OX=9606 GN=SRSF1 PE=1 SV=1;sp|Q07955|SRSF1_HUMAN Serine/arginine-rich splicing factor 1 OS=Homo sapiens OX=9606 GN=SRSF1 PE=1 SV=2;tr|J3KSR8|J3KSR8_HUMAN Serine/arginine-rich-spl	3	7	7	7	3	0	3	0	3	0	4	2	5	0	1	4	5	3	0	0	4	5	6	3	4	3	2	1	0	3	2	2	5	1	1	3	5	3	0	0	3	2
J3QK89;Q8IWX8	J3QK89;Q8IWX8	2;2	2;2	2;2	Calcium homeostasis endoplasmic reticulum protein	CHERP	tr|J3QK89|J3QK89_HUMAN Calcium homeostasis endoplasmic reticulum protein OS=Homo sapiens OX=9606 GN=CHERP PE=1 SV=1;sp|Q8IWX8|CHERP_HUMAN Calcium homeostasis endoplasmic reticulum protein OS=Homo sapiens OX=9606 GN=CHERP PE=1 SV=3	2	2	2	2	0	1	0	0	0	0	1	0	1	0	0	0	1	0	0	0	0	0	0	1	1	0	2	0	0	0	1	0	1	0	0	1	0	0	0	0	1	0
J3QLE5;P63162;P14678;J3KRY3;S4R3P3	J3QLE5;P63162;P14678	3;3;3;1;1	3;3;3;1;1	3;3;3;1;1	Small nuclear ribonucleoprotein-associated protein N;Small nuclear ribonucleoprotein-associated proteins B and B	SNRPN;SNRPB	tr|J3QLE5|J3QLE5_HUMAN Small nuclear ribonucleoprotein-associated protein N (Fragment) OS=Homo sapiens OX=9606 GN=SNRPN PE=1 SV=1;sp|P63162|RSMN_HUMAN Small nuclear ribonucleoprotein-associated protein N OS=Homo sapiens OX=9606 GN=SNRPN PE=1 SV=1;sp|P14678	5	3	3	3	1	1	0	1	1	1	1	1	1	0	0	2	1	1	1	1	1	1	1	1	1	1	2	1	1	1	1	1	1	0	1	1	1	0	0	1	2	1
J3QQS1;J3QLS3;Q9Y2R9;J3KSI8;J3QKW2	J3QQS1;J3QLS3;Q9Y2R9;J3KSI8;J3QKW2	5;5;5;4;4	5;5;5;4;4	5;5;5;4;4	28S ribosomal protein S7, mitochondrial	MRPS7	tr|J3QQS1|J3QQS1_HUMAN 28S ribosomal protein S7, mitochondrial (Fragment) OS=Homo sapiens OX=9606 GN=MRPS7 PE=1 SV=1;tr|J3QLS3|J3QLS3_HUMAN 28S ribosomal protein S7, mitochondrial OS=Homo sapiens OX=9606 GN=MRPS7 PE=1 SV=1;sp|Q9Y2R9|RT07_HUMAN 28S ribosoma	5	5	5	5	1	1	0	2	0	1	0	1	0	0	0	1	1	2	1	0	1	1	1	1	2	2	3	1	1	2	0	1	1	0	0	2	1	1	1	1	4	1
J3QRI7;J3QQQ9;J3QQV1;J3QRC4;P61254;E5RIT6;J3KSS0;J3KS10;E5RHH1	J3QRI7;J3QQQ9;J3QQV1;J3QRC4;P61254;E5RIT6	10;10;10;10;10;8;4;3;2	10;10;10;10;10;8;4;3;2	2;2;2;2;2;0;2;0;0	60S ribosomal protein L26	RPL26;RPL26L1	tr|J3QRI7|J3QRI7_HUMAN 60S ribosomal protein L26 (Fragment) OS=Homo sapiens OX=9606 GN=RPL26 PE=4 SV=1;tr|J3QQQ9|J3QQQ9_HUMAN Uncharacterized protein OS=Homo sapiens OX=9606 PE=4 SV=1;tr|J3QQV1|J3QQV1_HUMAN 60S ribosomal protein L26 OS=Homo sapiens OX=9606	9	10	10	2	7	4	4	3	8	3	3	2	7	4	2	7	5	7	5	6	6	6	6	7	5	3	7	5	5	6	4	3	5	3	3	5	3	4	2	3	7	5
J3QQW9;Q15022	J3QQW9;Q15022	6;6	6;6	6;6	Polycomb protein SUZ12	SUZ12	tr|J3QQW9|J3QQW9_HUMAN Polycomb protein SUZ12 OS=Homo sapiens OX=9606 GN=SUZ12 PE=1 SV=1;sp|Q15022|SUZ12_HUMAN Polycomb protein SUZ12 OS=Homo sapiens OX=9606 GN=SUZ12 PE=1 SV=3	2	6	6	6	3	0	1	0	0	0	0	0	0	1	1	1	2	1	0	0	0	0	0	0	1	0	3	0	0	0	0	1	0	0	0	2	1	0	0	0	2	0
J3QQY2;J9JIE6;Q9UM00	J3QQY2;J9JIE6;Q9UM00	1;1;1	1;1;1	1;1;1	Transmembrane and coiled-coil domain-containing protein 1	TMCO1	tr|J3QQY2|J3QQY2_HUMAN Calcium load-activated calcium channel OS=Homo sapiens OX=9606 GN=TMCO1 PE=1 SV=1;tr|J9JIE6|J9JIE6_HUMAN Calcium load-activated calcium channel OS=Homo sapiens OX=9606 GN=TMCO1 PE=1 SV=1;sp|Q9UM00|TMCO1_HUMAN Calcium load-activated c	3	1	1	1	1	0	1	0	0	0	0	1	0	0	0	1	1	0	0	1	0	0	0	1	1	1	1	0	0	0	0	0	0	0	0	1	1	0	0	0	0	0
J3QRD1;P51648;J3QS00;I3L1M4;J3KTD9;I3L2W1	J3QRD1;P51648;J3QS00;I3L1M4	4;4;2;2;1;1	3;3;1;1;1;1	3;3;1;1;1;1	Fatty aldehyde dehydrogenase	ALDH3A2	tr|J3QRD1|J3QRD1_HUMAN Fatty aldehyde dehydrogenase OS=Homo sapiens OX=9606 GN=ALDH3A2 PE=1 SV=1;sp|P51648|AL3A2_HUMAN Fatty aldehyde dehydrogenase OS=Homo sapiens OX=9606 GN=ALDH3A2 PE=1 SV=1;tr|J3QS00|J3QS00_HUMAN Fatty aldehyde dehydrogenase (Fragment)	6	4	3	3	2	1	2	0	0	0	0	0	0	0	0	3	2	0	0	0	3	0	2	2	2	0	2	1	0	0	0	2	0	0	0	2	2	0	0	0	2	1
J3QRU1;P07947;E5RFS5;P12931;P06241	J3QRU1;P07947;E5RFS5;P12931;P06241	2;2;1;1;1	2;2;1;1;1	2;2;1;1;1	Non-specific protein-tyrosine kinase;Tyrosine-protein kinase Yes;Proto-oncogene tyrosine-protein kinase Src;Tyrosine-protein kinase Fyn	YES1;FYN;SRC	tr|J3QRU1|J3QRU1_HUMAN Tyrosine-protein kinase OS=Homo sapiens OX=9606 GN=YES1 PE=1 SV=1;sp|P07947|YES_HUMAN Tyrosine-protein kinase Yes OS=Homo sapiens OX=9606 GN=YES1 PE=1 SV=3;tr|E5RFS5|E5RFS5_HUMAN Tyrosine-protein kinase Fyn (Fragment) OS=Homo sapiens	5	2	2	2	0	0	0	0	0	0	0	0	0	0	0	0	0	0	0	0	0	0	0	0	0	0	1	0	0	0	0	0	0	0	0	0	1	0	0	0	1	0
J3QT28;O43684;J3QSX4	J3QT28;O43684	3;3;1	3;3;1	3;3;1	Mitotic checkpoint protein BUB3	BUB3	tr|J3QT28|J3QT28_HUMAN Mitotic checkpoint protein BUB3 (Fragment) OS=Homo sapiens OX=9606 GN=BUB3 PE=1 SV=1;sp|O43684|BUB3_HUMAN Mitotic checkpoint protein BUB3 OS=Homo sapiens OX=9606 GN=BUB3 PE=1 SV=1	3	3	3	3	0	0	1	1	0	0	0	0	0	2	2	0	1	0	0	0	0	0	0	0	0	0	1	1	0	0	0	0	0	3	1	1	0	0	0	0	0	1
J3QTA6;Q9BRQ6;H0Y922;J3QTB2	J3QTA6;Q9BRQ6;H0Y922;J3QTB2	5;5;4;3	5;5;4;3	5;5;4;3	MICOS complex subunit MIC25	CHCHD6	tr|J3QTA6|J3QTA6_HUMAN MICOS complex subunit OS=Homo sapiens OX=9606 GN=CHCHD6 PE=1 SV=1;sp|Q9BRQ6|MIC25_HUMAN MICOS complex subunit MIC25 OS=Homo sapiens OX=9606 GN=CHCHD6 PE=1 SV=1;tr|H0Y922|H0Y922_HUMAN MICOS complex subunit (Fragment) OS=Homo sapiens O	4	5	5	5	2	0	1	0	0	0	0	0	0	0	0	1	2	0	0	0	1	0	0	0	2	1	5	0	0	2	1	1	0	0	1	2	3	0	0	0	1	1
K4DI93;Q13620;A6NE76;A0A0A0MR50	K4DI93;Q13620	3;3;1;1	3;3;1;1	2;2;1;0	Cullin-4B	CUL4B	tr|K4DI93|K4DI93_HUMAN Cullin 4B, isoform CRA_e OS=Homo sapiens OX=9606 GN=CUL4B PE=1 SV=1;sp|Q13620|CUL4B_HUMAN Cullin-4B OS=Homo sapiens OX=9606 GN=CUL4B PE=1 SV=4	4	3	3	2	0	0	1	0	0	1	0	1	0	0	0	0	0	0	0	0	0	0	0	0	1	0	1	0	0	1	0	0	0	0	0	1	0	0	0	1	0	0
K7EIN2;Q9BRJ7;K7ENA3;W4VSQ8	K7EIN2;Q9BRJ7;K7ENA3;W4VSQ8	4;4;3;2	4;4;3;2	4;4;3;2	Protein syndesmos	NUDT16L1	tr|K7EIN2|K7EIN2_HUMAN Tudor-interacting repair regulator protein (Fragment) OS=Homo sapiens OX=9606 GN=NUDT16L1 PE=1 SV=1;sp|Q9BRJ7|TIRR_HUMAN Tudor-interacting repair regulator protein OS=Homo sapiens OX=9606 GN=NUDT16L1 PE=1 SV=1;tr|K7ENA3|K7ENA3_HUMAN	4	4	4	4	0	1	1	0	0	0	1	0	0	3	2	0	0	0	0	0	0	0	1	0	0	0	0	0	0	0	0	0	0	1	2	0	0	0	0	0	0	0
K7EJR3;R4GMR5;P48556;K7EJC1;K7ERW6;K7ENY6	K7EJR3;R4GMR5;P48556;K7EJC1;K7ERW6	4;4;4;3;2;1	4;4;4;3;2;1	4;4;4;3;2;1	26S proteasome non-ATPase regulatory subunit 8	PSMD8	tr|K7EJR3|K7EJR3_HUMAN 26S proteasome non-ATPase regulatory subunit 8 (Fragment) OS=Homo sapiens OX=9606 GN=PSMD8 PE=1 SV=8;tr|R4GMR5|R4GMR5_HUMAN 26S proteasome non-ATPase regulatory subunit 8 OS=Homo sapiens OX=9606 GN=PSMD8 PE=1 SV=1;sp|P48556|PSMD8_HUM	6	4	4	4	0	1	2	2	2	1	0	3	1	0	2	0	1	1	0	0	0	0	0	0	2	1	3	2	1	3	1	1	1	0	1	2	1	1	0	1	3	2
K7EK07;P84243;Q16695;K7EMV3;B4DEB1;K7ES00;Q6NXT2;K7EP01	K7EK07;P84243;Q16695;K7EMV3;B4DEB1;K7ES00;Q6NXT2;K7EP01	9;9;8;7;7;7;6;5	1;1;0;0;0;0;0;0	1;1;0;0;0;0;0;0	Histone H3;Histone H3.3;Histone H3.1t;Histone H3.3C	H3F3B;H3F3A;HIST3H3;H3F3C	tr|K7EK07|K7EK07_HUMAN Histone H3 (Fragment) OS=Homo sapiens OX=9606 GN=H3F3B PE=1 SV=1;sp|P84243|H33_HUMAN Histone H3.3 OS=Homo sapiens OX=9606 GN=H3F3A PE=1 SV=2;sp|Q16695|H31T_HUMAN Histone H3.1t OS=Homo sapiens OX=9606 GN=HIST3H3 PE=1 SV=3;tr|K7EMV3|K7	8	9	1	1	6	5	6	2	3	3	4	4	5	3	4	6	4	5	5	5	5	5	4	6	4	4	4	5	4	4	4	3	4	4	4	4	4	5	3	4	5	5
K7EKI0;Q92817	K7EKI0;Q92817	1;1	1;1	1;1	Envoplakin	EVPL	tr|K7EKI0|K7EKI0_HUMAN Envoplakin OS=Homo sapiens OX=9606 GN=EVPL PE=1 SV=1;sp|Q92817|EVPL_HUMAN Envoplakin OS=Homo sapiens OX=9606 GN=EVPL PE=1 SV=3	2	1	1	1	1	0	0	0	0	0	0	0	0	0	0	0	0	0	0	0	0	0	0	0	0	0	0	0	0	0	0	0	0	0	0	0	0	0	0	0	0	0
K7EQ71;K7EKI8;O60437	K7EQ71;K7EKI8;O60437	4;4;4	4;4;4	4;4;4	Periplakin	PPL	tr|K7EQ71|K7EQ71_HUMAN Periplakin (Fragment) OS=Homo sapiens OX=9606 GN=PPL PE=1 SV=1;tr|K7EKI8|K7EKI8_HUMAN Periplakin OS=Homo sapiens OX=9606 GN=PPL PE=1 SV=1;sp|O60437|PEPL_HUMAN Periplakin OS=Homo sapiens OX=9606 GN=PPL PE=1 SV=4	3	4	4	4	4	0	0	0	0	0	0	0	0	0	0	0	0	0	0	0	0	0	0	0	0	0	0	0	0	0	0	0	0	0	0	0	0	0	0	0	0	0
K7EKL3;P28799;K7EMR1;K7EQI0;K7EQ05	K7EKL3;P28799;K7EMR1	3;3;2;1;1	3;3;2;1;1	3;3;2;1;1	Granulins;Acrogranin;Paragranulin;Granulin-1;Granulin-2;Granulin-3;Granulin-4;Granulin-5;Granulin-6;Granulin-7	GRN	tr|K7EKL3|K7EKL3_HUMAN Granulins (Fragment) OS=Homo sapiens OX=9606 GN=GRN PE=1 SV=1;sp|P28799|GRN_HUMAN Granulins OS=Homo sapiens OX=9606 GN=GRN PE=1 SV=2;tr|K7EMR1|K7EMR1_HUMAN Granulins (Fragment) OS=Homo sapiens OX=9606 GN=GRN PE=1 SV=1	5	3	3	3	0	0	0	0	0	0	0	1	1	0	2	0	0	0	0	0	0	0	0	0	0	0	0	0	1	0	0	1	0	3	2	0	0	0	0	0	0	0
K7ER90;K7EL20;O75821;K7EP16	K7ER90;K7EL20;O75821;K7EP16	2;2;2;1	2;2;2;1	2;2;2;1	Eukaryotic translation initiation factor 3 subunit G	EIF3G	tr|K7ER90|K7ER90_HUMAN Eukaryotic translation initiation factor 3 subunit G (Fragment) OS=Homo sapiens OX=9606 GN=EIF3G PE=1 SV=1;tr|K7EL20|K7EL20_HUMAN Eukaryotic translation initiation factor 3 subunit G (Fragment) OS=Homo sapiens OX=9606 GN=EIF3G PE=1 S	4	2	2	2	0	1	0	0	0	0	0	1	1	0	1	1	2	0	0	0	1	1	1	2	1	0	2	0	0	0	0	1	0	0	1	0	2	0	0	0	1	0
K7EL96;K7ERZ3;O60664;K7ER39	K7EL96;K7ERZ3;O60664;K7ER39	2;2;2;1	2;2;2;1	2;2;2;1	Perilipin-3	PLIN3	tr|K7EL96|K7EL96_HUMAN Perilipin-3 (Fragment) OS=Homo sapiens OX=9606 GN=PLIN3 PE=1 SV=8;tr|K7ERZ3|K7ERZ3_HUMAN Perilipin-3 (Fragment) OS=Homo sapiens OX=9606 GN=PLIN3 PE=1 SV=1;sp|O60664|PLIN3_HUMAN Perilipin-3 OS=Homo sapiens OX=9606 GN=PLIN3 PE=1 SV=3;t	4	2	2	2	0	0	0	0	1	1	0	0	0	0	0	0	1	0	0	0	0	0	0	0	1	0	2	0	0	0	0	0	0	0	0	0	1	0	0	0	0	0
K7ELQ9;Q6UW68;K7ER05;K7EJQ9;K7EM09;K7EPR0	K7ELQ9;Q6UW68;K7ER05;K7EJQ9;K7EM09;K7EPR0	2;2;1;1;1;1	2;2;1;1;1;1	2;2;1;1;1;1	Transmembrane protein 205	TMEM205	tr|K7ELQ9|K7ELQ9_HUMAN Transmembrane protein 205 (Fragment) OS=Homo sapiens OX=9606 GN=TMEM205 PE=1 SV=1;sp|Q6UW68|TM205_HUMAN Transmembrane protein 205 OS=Homo sapiens OX=9606 GN=TMEM205 PE=1 SV=1;tr|K7ER05|K7ER05_HUMAN Transmembrane protein 205 (Fragment	6	2	2	2	1	0	0	0	0	0	0	0	0	0	0	0	1	0	0	0	0	0	0	1	0	0	1	0	0	0	1	0	0	0	1	1	1	0	0	1	1	1
K7EM18;P41567;O60739	K7EM18;P41567;O60739	2;2;1	2;2;1	2;2;1	Eukaryotic translation initiation factor 1;Eukaryotic translation initiation factor 1b	EIF1;EIF1B	tr|K7EM18|K7EM18_HUMAN Eukaryotic translation initiation factor 1 OS=Homo sapiens OX=9606 GN=EIF1 PE=1 SV=1;sp|P41567|EIF1_HUMAN Eukaryotic translation initiation factor 1 OS=Homo sapiens OX=9606 GN=EIF1 PE=1 SV=1;sp|O60739|EIF1B_HUMAN Eukaryotic translati	3	2	2	2	1	0	0	0	0	0	0	0	0	1	0	1	0	0	0	0	2	0	0	0	0	0	0	0	0	0	0	0	0	0	0	0	0	0	0	0	0	0
K7ESA3;K7ENX2;K7EM19;Q99536	K7ESA3;K7ENX2;K7EM19;Q99536	1;1;1;1	1;1;1;1	1;1;1;1	Synaptic vesicle membrane protein VAT-1 homolog	VAT1	tr|K7ESA3|K7ESA3_HUMAN Synaptic vesicle membrane protein VAT-1 homolog (Fragment) OS=Homo sapiens OX=9606 GN=VAT1 PE=1 SV=1;tr|K7ENX2|K7ENX2_HUMAN Synaptic vesicle membrane protein VAT-1 homolog (Fragment) OS=Homo sapiens OX=9606 GN=VAT1 PE=1 SV=1;tr|K7EM1	4	1	1	1	0	0	0	0	0	0	0	0	0	0	0	0	0	0	0	0	0	0	0	0	0	0	0	0	0	0	0	0	0	0	0	0	0	0	0	0	0	0
K7EMT3;K7ENJ2;K7EID7;K7ENB9;K7EPW1;B7Z7F3;Q9H6Z4	K7EMT3;K7ENJ2;K7EID7;K7ENB9;K7EPW1;B7Z7F3;Q9H6Z4	2;1;1;1;1;1;1	2;1;1;1;1;1;1	2;1;1;1;1;1;1	Ran-binding protein 3	RANBP3	tr|K7EMT3|K7EMT3_HUMAN Ran-binding protein 3 (Fragment) OS=Homo sapiens OX=9606 GN=RANBP3 PE=1 SV=8;tr|K7ENJ2|K7ENJ2_HUMAN Ran-binding protein 3 OS=Homo sapiens OX=9606 GN=RANBP3 PE=1 SV=1;tr|K7EID7|K7EID7_HUMAN Ran-binding protein 3 OS=Homo sapiens OX=960	7	2	2	2	0	0	0	0	0	0	0	0	0	0	0	1	0	0	0	0	0	0	0	0	0	0	1	0	0	0	0	0	0	0	0	1	0	0	0	0	0	0
K7EMW4;Q969V3;K7ENM2	K7EMW4;Q969V3;K7ENM2	2;2;1	2;2;1	2;2;1	Nicalin	NCLN	tr|K7EMW4|K7EMW4_HUMAN Nicalin homolog (Zebrafish), isoform CRA_e OS=Homo sapiens OX=9606 GN=NCLN PE=1 SV=1;sp|Q969V3|NCLN_HUMAN Nicalin OS=Homo sapiens OX=9606 GN=NCLN PE=1 SV=2;tr|K7ENM2|K7ENM2_HUMAN Nicalin (Fragment) OS=Homo sapiens OX=9606 GN=NCLN PE=	3	2	2	2	0	0	0	0	0	0	0	0	0	0	1	0	0	0	0	0	0	0	0	0	0	1	1	0	0	0	0	0	0	0	1	0	0	0	0	0	0	0
K7ENI6;K7ERE1;Q8N2U0	K7ENI6;K7ERE1;Q8N2U0	1;1;1	1;1;1	1;1;1	Transmembrane protein 256	TMEM256	tr|K7ENI6|K7ENI6_HUMAN TMEM256-PLSCR3 readthrough (NMD candidate) OS=Homo sapiens OX=9606 GN=TMEM256-PLSCR3 PE=4 SV=1;tr|K7ERE1|K7ERE1_HUMAN TMEM256-PLSCR3 readthrough (NMD candidate) OS=Homo sapiens OX=9606 GN=TMEM256-PLSCR3 PE=4 SV=1;sp|Q8N2U0|TM256_HUMA	3	1	1	1	1	0	0	0	0	0	0	0	0	0	0	1	0	0	1	0	1	0	0	0	0	0	0	0	0	0	0	0	0	0	0	0	0	0	0	0	0	0
K7EPQ7;Q5BJH7	K7EPQ7;Q5BJH7	1;1	1;1	1;1	Protein YIF1B	YIF1B	tr|K7EPQ7|K7EPQ7_HUMAN Protein YIF1B OS=Homo sapiens OX=9606 GN=YIF1B PE=1 SV=1;sp|Q5BJH7|YIF1B_HUMAN Protein YIF1B OS=Homo sapiens OX=9606 GN=YIF1B PE=1 SV=1	2	1	1	1	1	0	1	0	0	0	0	0	0	0	1	1	1	0	0	0	0	0	0	1	1	0	1	0	0	0	0	0	0	0	1	1	1	0	0	0	1	0
K7EPV0;Q9Y2R0	K7EPV0;Q9Y2R0	2;2	2;2	2;2	Cytochrome c oxidase assembly factor 3 homolog, mitochondrial	COA3	tr|K7EPV0|K7EPV0_HUMAN Cytochrome c oxidase assembly factor 3 homolog, mitochondrial OS=Homo sapiens OX=9606 GN=COA3 PE=1 SV=1;sp|Q9Y2R0|COA3_HUMAN Cytochrome c oxidase assembly factor 3 homolog, mitochondrial OS=Homo sapiens OX=9606 GN=COA3 PE=1 SV=1	2	2	2	2	0	0	1	0	0	0	0	0	2	0	1	0	1	0	0	0	0	0	0	0	1	0	1	0	0	0	0	0	0	1	0	0	1	0	0	2	1	1
K7EQG1;Q9NXS2	K7EQG1;Q9NXS2	1;1	1;1	1;1	Glutaminyl-peptide cyclotransferase-like protein	QPCTL	tr|K7EQG1|K7EQG1_HUMAN Glutaminyl-peptide cyclotransferase-like protein OS=Homo sapiens OX=9606 GN=QPCTL PE=1 SV=1;sp|Q9NXS2|QPCTL_HUMAN Glutaminyl-peptide cyclotransferase-like protein OS=Homo sapiens OX=9606 GN=QPCTL PE=1 SV=2	2	1	1	1	0	0	0	0	0	0	0	0	0	1	1	0	0	0	0	0	0	0	0	0	1	0	0	0	0	0	0	0	0	1	1	0	0	0	0	0	0	0
M0R061;M0QXB4;O14579	M0R061;M0QXB4;O14579	1;1;1	1;1;1	1;1;1	Coatomer subunit epsilon	COPE	tr|M0R061|M0R061_HUMAN Coatomer subunit epsilon OS=Homo sapiens OX=9606 GN=COPE PE=1 SV=1;tr|M0QXB4|M0QXB4_HUMAN Coatomer protein complex, subunit epsilon, isoform CRA_g OS=Homo sapiens OX=9606 GN=COPE PE=1 SV=1;sp|O14579|COPE_HUMAN Coatomer subunit epsilo	3	1	1	1	1	0	0	0	0	0	0	0	0	0	0	1	0	0	0	0	1	0	0	0	0	0	0	0	0	0	0	0	0	0	0	0	0	0	0	0	0	0
M0QXS5;P14866;M0QYT0;M0R076;M0R1W6;B4DVF8;M0QYL7	M0QXS5;P14866	7;7;3;2;2;1;1	7;7;3;2;2;1;1	7;7;3;2;2;1;1	Heterogeneous nuclear ribonucleoprotein L	HNRNPL	tr|M0QXS5|M0QXS5_HUMAN Heterogeneous nuclear ribonucleoprotein L (Fragment) OS=Homo sapiens OX=9606 GN=HNRNPL PE=1 SV=1;sp|P14866|HNRPL_HUMAN Heterogeneous nuclear ribonucleoprotein L OS=Homo sapiens OX=9606 GN=HNRNPL PE=1 SV=2	7	7	7	7	2	0	2	1	1	0	0	1	2	0	2	4	3	1	0	0	0	1	2	2	4	1	3	1	3	1	0	1	4	2	1	3	3	2	1	1	3	4
M0R0N4;M0QYZ2;P53680;X6R390;M0QZ21;M0R1S0	M0R0N4;M0QYZ2;P53680;X6R390;M0QZ21	6;6;6;5;4;2	6;6;6;5;4;2	6;6;6;5;4;2	AP-2 complex subunit sigma	AP2S1	tr|M0R0N4|M0R0N4_HUMAN AP complex subunit sigma OS=Homo sapiens OX=9606 GN=AP2S1 PE=1 SV=1;tr|M0QYZ2|M0QYZ2_HUMAN AP complex subunit sigma OS=Homo sapiens OX=9606 GN=AP2S1 PE=1 SV=1;sp|P53680|AP2S1_HUMAN AP-2 complex subunit sigma OS=Homo sapiens OX=9606 G	6	6	6	6	2	1	1	0	2	1	1	1	1	6	3	0	0	0	0	0	0	1	1	1	0	1	0	1	0	1	1	1	0	3	3	0	1	0	0	0	0	1
M0QZM1	M0QZM1	18	1	1		HNRNPM	tr|M0QZM1|M0QZM1_HUMAN Heterogeneous nuclear ribonucleoprotein M (Fragment) OS=Homo sapiens OX=9606 GN=HNRNPM PE=1 SV=1	1	18	1	1	17	9	13	8	6	8	5	11	7	7	8	14	12	11	11	12	13	12	11	12	12	10	13	2	9	6	5	5	6	3	8	8	11	7	6	7	9	8
M0R080;P25685	M0R080;P25685	1;1	1;1	1;1	DnaJ homolog subfamily B member 1	DNAJB1	tr|M0R080|M0R080_HUMAN DnaJ homolog subfamily B member 1 (Fragment) OS=Homo sapiens OX=9606 GN=DNAJB1 PE=1 SV=1;sp|P25685|DNJB1_HUMAN DnaJ homolog subfamily B member 1 OS=Homo sapiens OX=9606 GN=DNAJB1 PE=1 SV=4	2	1	1	1	0	0	0	0	0	0	0	0	0	0	0	1	0	0	0	0	0	0	0	0	0	0	0	0	0	0	0	0	0	0	0	0	0	0	0	0	0	0
M0R0F0;P46782;M0R0R2;M0QZN2	M0R0F0;P46782;M0R0R2;M0QZN2	11;11;10;8	11;11;10;8	11;11;10;8	40S ribosomal protein S5;40S ribosomal protein S5, N-terminally processed	RPS5	tr|M0R0F0|M0R0F0_HUMAN 40S ribosomal protein S5 (Fragment) OS=Homo sapiens OX=9606 GN=RPS5 PE=1 SV=1;sp|P46782|RS5_HUMAN 40S ribosomal protein S5 OS=Homo sapiens OX=9606 GN=RPS5 PE=1 SV=4;tr|M0R0R2|M0R0R2_HUMAN 40S ribosomal protein S5 OS=Homo sapiens OX=9	4	11	11	11	10	5	4	5	5	3	3	3	5	2	3	9	3	6	4	6	9	5	3	5	3	4	5	3	4	5	3	3	6	2	2	3	4	3	3	3	6	4
M0R117;Q02543;M0R3D6;M0R1A7;M0R0P7	M0R117;Q02543;M0R3D6;M0R1A7;M0R0P7	8;8;7;7;6	8;8;7;7;6	8;8;7;7;6	60S ribosomal protein L18a	RPL18A	tr|M0R117|M0R117_HUMAN 60S ribosomal protein L18a OS=Homo sapiens OX=9606 GN=RPL18A PE=1 SV=1;sp|Q02543|RL18A_HUMAN 60S ribosomal protein L18a OS=Homo sapiens OX=9606 GN=RPL18A PE=1 SV=2;tr|M0R3D6|M0R3D6_HUMAN 60S ribosomal protein L18a (Fragment) OS=Homo	5	8	8	8	5	4	7	4	7	4	3	4	6	3	3	5	3	4	4	5	6	5	7	6	6	5	6	5	6	6	5	3	7	2	2	5	5	3	2	4	6	5
M0R3F6;M0R2Z9;Q8IX01;M0R065;M0R216	M0R3F6;M0R2Z9;Q8IX01	5;5;5;1;1	5;5;5;1;1	5;5;5;1;1	SURP and G-patch domain-containing protein 2	SUGP2	tr|M0R3F6|M0R3F6_HUMAN SURP and G-patch domain-containing protein 2 OS=Homo sapiens OX=9606 GN=SUGP2 PE=1 SV=1;tr|M0R2Z9|M0R2Z9_HUMAN SURP and G-patch domain-containing protein 2 OS=Homo sapiens OX=9606 GN=SUGP2 PE=1 SV=1;sp|Q8IX01|SUGP2_HUMAN SURP and G-p	5	5	5	5	2	0	4	1	1	1	1	2	2	0	1	1	2	0	0	0	0	1	1	1	3	2	5	2	2	3	1	3	2	1	2	3	3	3	1	2	2	3
O00116;A0A1B0GWA2;A0A2R8YEL0;B8ZZ81	O00116;A0A1B0GWA2;A0A2R8YEL0	4;3;3;1	4;3;3;1	4;3;3;1	Alkyldihydroxyacetonephosphate synthase, peroxisomal	AGPS	sp|O00116|ADAS_HUMAN Alkyldihydroxyacetonephosphate synthase, peroxisomal OS=Homo sapiens OX=9606 GN=AGPS PE=1 SV=1;tr|A0A1B0GWA2|A0A1B0GWA2_HUMAN Alkylglycerone-phosphate synthase (Fragment) OS=Homo sapiens OX=9606 GN=AGPS PE=1 SV=1;tr|A0A2R8YEL0|A0A2R8YE	4	4	4	4	0	0	0	0	0	0	0	0	0	1	0	1	0	0	0	0	0	0	0	0	0	0	1	0	0	0	0	0	0	0	1	1	1	0	0	0	2	0
O00148;K7EQN7;K7EPJ3;H0Y400;K7EN69;F6QYI9;A0A0G2JJL7;F6R6M7;K7ENP6;A0A0G2JHN7;K7EL56;K7EIL8;F6U6E2;F6S2B7;F6SXL5;H0YCC6	O00148;K7EQN7	11;7;5;4;2;2;2;2;1;1;1;1;1;1;1;1	11;7;5;4;2;2;2;2;1;1;1;1;1;1;1;1	0;0;0;0;0;0;0;0;0;0;0;0;0;0;0;0	ATP-dependent RNA helicase DDX39A	DDX39A	sp|O00148|DX39A_HUMAN ATP-dependent RNA helicase DDX39A OS=Homo sapiens OX=9606 GN=DDX39A PE=1 SV=2;tr|K7EQN7|K7EQN7_HUMAN ATP-dependent RNA helicase DDX39A (Fragment) OS=Homo sapiens OX=9606 GN=DDX39A PE=1 SV=1	16	11	11	0	5	3	6	2	2	4	1	3	6	1	5	6	4	3	2	3	2	6	4	4	4	5	7	3	4	2	2	4	5	4	3	6	6	2	0	3	5	6
O00203	O00203	2	2	2	AP-3 complex subunit beta-1	AP3B1	sp|O00203|AP3B1_HUMAN AP-3 complex subunit beta-1 OS=Homo sapiens OX=9606 GN=AP3B1 PE=1 SV=3	1	2	2	2	0	0	1	1	0	0	0	0	0	0	0	1	1	0	0	0	0	0	0	0	1	0	2	1	1	0	0	0	0	0	0	2	1	0	0	0	2	0
O00231;J3QRY4	O00231;J3QRY4	9;5	9;5	9;5	26S proteasome non-ATPase regulatory subunit 11	PSMD11	sp|O00231|PSD11_HUMAN 26S proteasome non-ATPase regulatory subunit 11 OS=Homo sapiens OX=9606 GN=PSMD11 PE=1 SV=3;tr|J3QRY4|J3QRY4_HUMAN 26S proteasome non-ATPase regulatory subunit 11 (Fragment) OS=Homo sapiens OX=9606 GN=PSMD11 PE=1 SV=8	2	9	9	9	2	2	3	1	0	1	1	2	3	0	1	5	2	3	1	1	3	3	2	2	2	2	4	0	0	1	2	2	1	0	1	2	3	1	1	2	2	3
O00232	O00232	4	4	4	26S proteasome non-ATPase regulatory subunit 12	PSMD12	sp|O00232|PSD12_HUMAN 26S proteasome non-ATPase regulatory subunit 12 OS=Homo sapiens OX=9606 GN=PSMD12 PE=1 SV=3	1	4	4	4	1	0	0	1	0	0	0	0	0	0	0	0	0	0	0	0	0	0	0	0	0	1	1	1	1	0	0	0	0	0	0	0	0	0	0	0	0	0
O00264;U3KQM0	O00264	6;1	6;1	5;0	Membrane-associated progesterone receptor component 1	PGRMC1	sp|O00264|PGRC1_HUMAN Membrane-associated progesterone receptor component 1 OS=Homo sapiens OX=9606 GN=PGRMC1 PE=1 SV=3	2	6	6	5	2	3	3	3	4	3	4	4	4	0	3	4	3	3	1	1	1	3	3	4	4	3	5	6	6	3	5	5	3	1	3	6	3	4	1	3	6	3
O00291;C9JMG5	O00291	7;1	7;1	7;1	Huntingtin-interacting protein 1	HIP1	sp|O00291|HIP1_HUMAN Huntingtin-interacting protein 1 OS=Homo sapiens OX=9606 GN=HIP1 PE=1 SV=5	2	7	7	7	0	0	0	0	0	0	0	0	0	4	5	1	0	0	0	0	0	0	0	0	0	0	0	0	0	0	0	0	0	6	6	0	0	0	0	0	0	0
O00299	O00299	2	2	2	Chloride intracellular channel protein 1	CLIC1	sp|O00299|CLIC1_HUMAN Chloride intracellular channel protein 1 OS=Homo sapiens OX=9606 GN=CLIC1 PE=1 SV=4	1	2	2	2	1	0	0	0	0	0	0	0	0	0	1	0	0	0	0	0	0	0	0	0	1	0	1	0	0	0	0	0	0	1	1	0	1	0	0	0	0	0
O00410;H0Y8C6;E7ETV3;E7EQT5;C9JZD8;E7EV12;C9JMV5;H0Y3V4;C9J875;C9JQT6;E7ESA1;E7ESZ1;E7EWK4;E7EX05;E7ETV8;O60518;C9JXE0;C9JZ53	O00410;H0Y8C6	28;25;6;5;4;3;3;3;2;2;2;2;2;2;2;2;1;1	28;25;6;5;4;3;3;3;2;2;2;2;2;2;2;2;1;1	28;25;6;5;4;3;3;3;2;2;2;2;2;2;2;2;1;1	Importin-5	IPO5	sp|O00410|IPO5_HUMAN Importin-5 OS=Homo sapiens OX=9606 GN=IPO5 PE=1 SV=4;tr|H0Y8C6|H0Y8C6_HUMAN Importin-5 (Fragment) OS=Homo sapiens OX=9606 GN=IPO5 PE=1 SV=1	18	28	28	28	23	8	11	6	7	9	5	9	8	4	6	24	9	15	12	14	19	10	10	8	10	8	11	6	7	7	7	9	7	3	5	11	11	5	5	5	11	9
O00411;K7EMH3	O00411;K7EMH3	5;3	5;3	5;3	DNA-directed RNA polymerase, mitochondrial	POLRMT	sp|O00411|RPOM_HUMAN DNA-directed RNA polymerase, mitochondrial OS=Homo sapiens OX=9606 GN=POLRMT PE=1 SV=2;tr|K7EMH3|K7EMH3_HUMAN DNA-directed RNA polymerase, mitochondrial (Fragment) OS=Homo sapiens OX=9606 GN=POLRMT PE=1 SV=4	2	5	5	5	1	0	1	1	0	0	1	0	1	0	0	1	1	1	0	0	0	2	2	1	1	1	3	2	1	1	2	1	1	0	3	4	0	1	1	1	1	0
O00483	O00483	3	3	3	Cytochrome c oxidase subunit NDUFA4	NDUFA4	sp|O00483|NDUA4_HUMAN Cytochrome c oxidase subunit NDUFA4 OS=Homo sapiens OX=9606 GN=NDUFA4 PE=1 SV=1	1	3	3	3	2	2	2	1	1	1	1	0	1	0	1	3	1	2	0	2	1	2	2	2	1	0	1	1	1	1	1	0	0	1	0	1	0	1	0	0	1	1
O00487	O00487	1	1	1	26S proteasome non-ATPase regulatory subunit 14	PSMD14	sp|O00487|PSDE_HUMAN 26S proteasome non-ATPase regulatory subunit 14 OS=Homo sapiens OX=9606 GN=PSMD14 PE=1 SV=1	1	1	1	1	1	0	1	1	1	0	0	1	1	0	0	0	1	1	1	1	1	1	1	1	1	0	1	1	0	0	0	0	0	0	0	1	1	0	0	0	1	1
O00567;Q5JXT2;H0YDU4;H0Y653	O00567;Q5JXT2	9;5;4;3	9;5;4;3	9;5;4;3	Nucleolar protein 56	NOP56	sp|O00567|NOP56_HUMAN Nucleolar protein 56 OS=Homo sapiens OX=9606 GN=NOP56 PE=1 SV=4;tr|Q5JXT2|Q5JXT2_HUMAN Nucleolar protein 56 (Fragment) OS=Homo sapiens OX=9606 GN=NOP56 PE=1 SV=1	4	9	9	9	3	0	4	2	1	1	1	2	3	1	2	2	3	1	0	1	1	3	1	1	5	3	4	2	2	2	3	2	1	2	0	6	5	2	0	3	5	2
O00767	O00767	2	2	2	Acyl-CoA desaturase	SCD	sp|O00767|ACOD_HUMAN Acyl-CoA desaturase OS=Homo sapiens OX=9606 GN=SCD PE=1 SV=2	1	2	2	2	2	0	0	0	0	0	1	1	0	0	0	2	0	0	0	0	0	0	0	0	0	0	0	0	0	1	1	1	0	0	0	0	1	0	0	0	0	0
O14654	O14654	15	15	15	Insulin receptor substrate 4	IRS4	sp|O14654|IRS4_HUMAN Insulin receptor substrate 4 OS=Homo sapiens OX=9606 GN=IRS4 PE=1 SV=1	1	15	15	15	7	2	5	3	1	2	2	3	3	2	4	6	5	1	0	1	2	5	2	4	7	2	8	3	2	2	3	3	1	2	4	5	9	1	1	3	6	4
O14681;E9PQN7;A0A087WV44;E9PLB8;E9PL33;B7ZB74;E9PM05;E9PS58;E9PK61	O14681;E9PQN7;A0A087WV44;E9PLB8;E9PL33;B7ZB74;E9PM05;E9PS58;E9PK61	2;1;1;1;1;1;1;1;1	2;1;1;1;1;1;1;1;1	2;1;1;1;1;1;1;1;1	Etoposide-induced protein 2.4 homolog	EI24	sp|O14681|EI24_HUMAN Etoposide-induced protein 2.4 homolog OS=Homo sapiens OX=9606 GN=EI24 PE=1 SV=4;tr|E9PQN7|E9PQN7_HUMAN Etoposide-induced protein 2.4 homolog (Fragment) OS=Homo sapiens OX=9606 GN=EI24 PE=1 SV=1;tr|A0A087WV44|A0A087WV44_HUMAN Etoposide-	9	2	2	2	1	0	0	0	0	0	0	0	0	0	0	1	0	0	0	0	0	0	0	0	0	0	1	0	0	0	0	0	0	0	1	0	0	0	0	0	1	0
O14737;K7ESJ4;Q3HM38;X6R2P6;K7EQA1	O14737;K7ESJ4;Q3HM38;X6R2P6;K7EQA1	4;3;2;2;2	4;3;2;2;2	4;3;2;2;2	Programmed cell death protein 5	PDCD5	sp|O14737|PDCD5_HUMAN Programmed cell death protein 5 OS=Homo sapiens OX=9606 GN=PDCD5 PE=1 SV=3;tr|K7ESJ4|K7ESJ4_HUMAN Programmed cell death protein 5 OS=Homo sapiens OX=9606 GN=PDCD5 PE=1 SV=1;tr|Q3HM38|Q3HM38_HUMAN Programmed cell death 5 short isoform	5	4	4	4	2	1	0	0	1	0	0	1	1	0	0	2	2	2	2	2	2	2	1	2	1	1	1	1	0	0	1	0	0	1	0	0	0	0	0	1	0	0
O14828	O14828	2	2	2	Secretory carrier-associated membrane protein 3	SCAMP3	sp|O14828|SCAM3_HUMAN Secretory carrier-associated membrane protein 3 OS=Homo sapiens OX=9606 GN=SCAMP3 PE=1 SV=3	1	2	2	2	1	0	0	0	0	0	0	0	0	0	0	2	0	0	0	0	0	1	0	0	0	0	1	0	0	0	0	0	0	0	0	1	0	0	0	0	0	1
Q5VV89;O14880;Q5VV87	Q5VV89;O14880;Q5VV87	4;4;3	4;4;3	4;4;3	Microsomal glutathione S-transferase 3	MGST3	tr|Q5VV89|Q5VV89_HUMAN Microsomal glutathione S-transferase 3 OS=Homo sapiens OX=9606 GN=MGST3 PE=1 SV=1;sp|O14880|MGST3_HUMAN Microsomal glutathione S-transferase 3 OS=Homo sapiens OX=9606 GN=MGST3 PE=1 SV=1;tr|Q5VV87|Q5VV87_HUMAN Microsomal glutathione S	3	4	4	4	4	0	0	0	0	0	0	0	0	0	0	4	1	1	1	1	2	0	1	0	1	0	1	0	0	0	1	0	0	0	0	1	1	0	0	0	1	1
O14925;Q5SRD1;B4DDK6	O14925;Q5SRD1;B4DDK6	2;2;1	2;2;1	2;2;1	Mitochondrial import inner membrane translocase subunit Tim23;Putative mitochondrial import inner membrane translocase subunit Tim23B	TIMM23;TIMM23B	sp|O14925|TIM23_HUMAN Mitochondrial import inner membrane translocase subunit Tim23 OS=Homo sapiens OX=9606 GN=TIMM23 PE=1 SV=1;sp|Q5SRD1|TI23B_HUMAN Putative mitochondrial import inner membrane translocase subunit Tim23B OS=Homo sapiens OX=9606 GN=TIMM23B	3	2	2	2	1	0	0	0	0	0	0	0	0	0	0	2	0	0	0	0	0	1	0	0	0	0	1	0	0	0	0	0	0	0	1	1	0	0	0	0	1	0
O14949	O14949	1	1	1	Cytochrome b-c1 complex subunit 8	UQCRQ	sp|O14949|QCR8_HUMAN Cytochrome b-c1 complex subunit 8 OS=Homo sapiens OX=9606 GN=UQCRQ PE=1 SV=4	1	1	1	1	1	0	0	0	0	0	0	0	0	0	0	1	0	1	1	0	1	0	0	0	0	0	0	0	0	0	0	0	0	0	0	0	0	0	0	0	0	0
O14980;C9JKM9;C9J673;C9IZS4;C9JQ02;C9JV99;F8WF71;C9JF49;C9IYM2;H7BZC5	O14980	30;11;9;6;6;6;5;4;4;3	30;11;9;6;6;6;5;4;4;3	30;11;9;6;6;6;5;4;4;3	Exportin-1	XPO1	sp|O14980|XPO1_HUMAN Exportin-1 OS=Homo sapiens OX=9606 GN=XPO1 PE=1 SV=1	10	30	30	30	21	7	11	10	10	10	7	10	9	1	4	20	12	15	10	15	16	12	9	10	13	8	16	11	10	9	9	7	7	1	3	15	12	9	1	8	12	12
O15042;E7ET15;E7EW00;H0Y8D9	O15042;E7ET15	3;2;1;1	3;2;1;1	3;2;1;1	U2 snRNP-associated SURP motif-containing protein	U2SURP	sp|O15042|SR140_HUMAN U2 snRNP-associated SURP motif-containing protein OS=Homo sapiens OX=9606 GN=U2SURP PE=1 SV=2;tr|E7ET15|E7ET15_HUMAN U2 snRNP-associated SURP motif-containing protein OS=Homo sapiens OX=9606 GN=U2SURP PE=1 SV=1	4	3	3	3	1	0	1	0	0	0	0	0	0	0	0	1	1	0	0	0	0	1	0	0	1	0	2	0	0	0	0	0	0	0	0	1	0	0	0	0	0	0
O15091	O15091	1	1	1	Mitochondrial ribonuclease P protein 3	KIAA0391	sp|O15091|MRPP3_HUMAN Mitochondrial ribonuclease P catalytic subunit OS=Homo sapiens OX=9606 GN=KIAA0391 PE=1 SV=2	1	1	1	1	0	0	0	0	0	0	0	0	0	0	0	0	0	0	0	0	0	0	0	0	1	0	1	0	1	0	0	0	0	0	1	1	1	0	0	0	0	0
O15173	O15173	4	3	3	Membrane-associated progesterone receptor component 2	PGRMC2	sp|O15173|PGRC2_HUMAN Membrane-associated progesterone receptor component 2 OS=Homo sapiens OX=9606 GN=PGRMC2 PE=1 SV=1	1	4	3	3	2	1	2	1	2	1	2	2	2	0	1	2	2	0	0	0	1	2	2	2	2	2	2	2	2	1	1	2	2	1	1	3	2	2	1	1	1	1
O15226	O15226	1	1	1	NF-kappa-B-repressing factor	NKRF	sp|O15226|NKRF_HUMAN NF-kappa-B-repressing factor OS=Homo sapiens OX=9606 GN=NKRF PE=1 SV=2	1	1	1	1	0	0	0	0	0	0	0	0	1	0	0	0	0	0	0	0	0	0	0	1	1	0	1	0	0	0	0	0	1	0	0	0	1	0	0	0	0	0
Q5T8U5;O15260;B7Z1G8	Q5T8U5;O15260	5;5;2	5;5;2	5;5;2	Surfeit locus protein 4	SURF4	tr|Q5T8U5|Q5T8U5_HUMAN Surfeit 4 OS=Homo sapiens OX=9606 GN=SURF4 PE=1 SV=1;sp|O15260|SURF4_HUMAN Surfeit locus protein 4 OS=Homo sapiens OX=9606 GN=SURF4 PE=1 SV=3	3	5	5	5	5	0	2	1	0	1	0	1	0	0	0	3	2	2	1	3	3	2	2	2	2	0	2	0	1	1	0	0	0	1	1	0	2	0	0	0	2	2
O15269;A0A2R8Y4S0;A0A2R8Y6A2	O15269;A0A2R8Y4S0;A0A2R8Y6A2	2;1;1	2;1;1	2;1;1	Serine palmitoyltransferase 1	SPTLC1	sp|O15269|SPTC1_HUMAN Serine palmitoyltransferase 1 OS=Homo sapiens OX=9606 GN=SPTLC1 PE=1 SV=1;tr|A0A2R8Y4S0|A0A2R8Y4S0_HUMAN Serine palmitoyltransferase 1 OS=Homo sapiens OX=9606 GN=SPTLC1 PE=1 SV=1;tr|A0A2R8Y6A2|A0A2R8Y6A2_HUMAN Serine palmitoyltransfer	3	2	2	2	1	0	0	0	0	0	0	0	0	0	0	1	0	0	0	0	1	0	0	0	0	0	1	0	0	0	0	0	0	0	0	0	0	0	0	0	0	0
O15371;B0QYA6;B0QYA5	O15371;B0QYA6;B0QYA5	2;1;1	2;1;1	2;1;1	Eukaryotic translation initiation factor 3 subunit D	EIF3D	sp|O15371|EIF3D_HUMAN Eukaryotic translation initiation factor 3 subunit D OS=Homo sapiens OX=9606 GN=EIF3D PE=1 SV=1;tr|B0QYA6|B0QYA6_HUMAN Eukaryotic translation initiation factor 3 subunit D (Fragment) OS=Homo sapiens OX=9606 GN=EIF3D PE=1 SV=1;tr|B0QYA	3	2	2	2	2	1	1	0	0	0	0	1	1	0	0	2	1	1	0	0	2	0	1	1	1	0	1	0	0	0	0	0	1	0	1	0	1	0	1	1	1	1
O15381;E7EWK7;C9JP83;E9PGD8;C9J6P7;E9PH71	O15381;E7EWK7	4;2;1;1;1;1	4;2;1;1;1;1	4;2;1;1;1;1	Nuclear valosin-containing protein-like	NVL	sp|O15381|NVL_HUMAN Nuclear valosin-containing protein-like OS=Homo sapiens OX=9606 GN=NVL PE=1 SV=1;tr|E7EWK7|E7EWK7_HUMAN Nuclear valosin-containing protein-like (Fragment) OS=Homo sapiens OX=9606 GN=NVL PE=1 SV=1	6	4	4	4	1	0	1	0	0	0	0	1	1	1	0	1	1	0	0	0	0	1	0	0	1	0	3	0	0	0	0	1	0	1	0	2	2	0	1	0	1	0
O15397;F5H2I3;F5H244	O15397	10;2;1	9;2;1	9;2;1	Importin-8	IPO8	sp|O15397|IPO8_HUMAN Importin-8 OS=Homo sapiens OX=9606 GN=IPO8 PE=1 SV=2	3	10	9	9	5	0	1	2	1	0	2	0	1	0	1	6	2	3	1	1	4	1	0	1	4	2	8	3	0	1	1	1	1	0	0	5	4	0	0	1	6	3
O43149;I3L1Q8;I3L141	O43149	5;1;1	5;1;1	5;1;1	Zinc finger ZZ-type and EF-hand domain-containing protein 1	ZZEF1	sp|O43149|ZZEF1_HUMAN Zinc finger ZZ-type and EF-hand domain-containing protein 1 OS=Homo sapiens OX=9606 GN=ZZEF1 PE=1 SV=6	3	5	5	5	2	0	4	0	0	0	0	0	0	0	1	0	0	0	0	0	0	0	0	0	3	1	5	0	0	0	0	0	0	0	0	2	2	0	0	0	2	1
O43159;E9PPY3;E9PPP6	O43159;E9PPY3	4;3;1	4;3;1	4;3;1	Ribosomal RNA-processing protein 8	RRP8	sp|O43159|RRP8_HUMAN Ribosomal RNA-processing protein 8 OS=Homo sapiens OX=9606 GN=RRP8 PE=1 SV=2;tr|E9PPY3|E9PPY3_HUMAN Ribosomal RNA-processing protein 8 OS=Homo sapiens OX=9606 GN=RRP8 PE=1 SV=1	3	4	4	4	1	0	1	0	1	0	0	0	0	0	0	0	1	0	0	0	0	0	0	1	1	0	3	0	0	0	0	1	0	0	0	1	1	1	0	0	1	0
O43242;H0YGV8	O43242	17;2	17;2	17;2	26S proteasome non-ATPase regulatory subunit 3	PSMD3	sp|O43242|PSMD3_HUMAN 26S proteasome non-ATPase regulatory subunit 3 OS=Homo sapiens OX=9606 GN=PSMD3 PE=1 SV=2	2	17	17	17	8	4	7	1	1	2	2	4	4	0	5	9	10	3	2	2	2	5	3	4	7	6	11	2	3	4	2	3	3	2	2	8	8	0	0	1	4	5
O43264;F5H3C1	O43264	8;2	8;2	8;2	Centromere/kinetochore protein zw10 homolog	ZW10	sp|O43264|ZW10_HUMAN Centromere/kinetochore protein zw10 homolog OS=Homo sapiens OX=9606 GN=ZW10 PE=1 SV=3	2	8	8	8	4	1	2	0	0	1	0	0	1	0	0	3	1	1	0	0	2	0	1	0	2	2	1	1	0	1	1	1	0	0	0	3	2	0	1	1	0	1
O43390;B4DT28;B7Z645;O60506;A0A286YEZ8;F6UXX1	O43390;B4DT28	9;8;2;2;1;1	9;8;2;2;1;1	9;8;2;2;1;1	Heterogeneous nuclear ribonucleoprotein R	HNRNPR	sp|O43390|HNRPR_HUMAN Heterogeneous nuclear ribonucleoprotein R OS=Homo sapiens OX=9606 GN=HNRNPR PE=1 SV=1;tr|B4DT28|B4DT28_HUMAN Heterogeneous nuclear ribonucleoprotein R, isoform CRA_a OS=Homo sapiens OX=9606 GN=HNRNPR PE=1 SV=1	6	9	9	9	4	0	3	3	3	2	1	2	4	0	1	5	3	2	1	1	3	1	2	3	4	3	5	2	4	2	2	1	3	1	2	3	4	2	2	3	5	3
O43592;F8WDU6;F5GYW6	O43592;F8WDU6;F5GYW6	6;4;3	6;4;3	6;4;3	Exportin-T	XPOT	sp|O43592|XPOT_HUMAN Exportin-T OS=Homo sapiens OX=9606 GN=XPOT PE=1 SV=2;tr|F8WDU6|F8WDU6_HUMAN Exportin-T (Fragment) OS=Homo sapiens OX=9606 GN=XPOT PE=1 SV=8;tr|F5GYW6|F5GYW6_HUMAN Exportin-T (Fragment) OS=Homo sapiens OX=9606 GN=XPOT PE=1 SV=1	3	6	6	6	2	0	2	1	1	1	0	1	1	0	1	3	2	1	0	1	0	1	1	1	2	1	2	2	1	2	2	1	1	1	2	2	2	1	0	1	2	2
O43707;F5GXS2;H7C144;K7EJH8;G3V2W4;A0A087WSZ2;P35609;Q08043;G3V2E8;K7EP19;G3V5M4;G3V2X9;G3V2N5;F6THM6;M0QZQ3;C9JY79;Q9H254	O43707;F5GXS2;H7C144	16;9;8;4;2;2;2;2;1;1;1;1;1;1;1;1;1	16;9;8;4;2;2;2;2;1;1;1;1;1;1;1;1;1	12;8;7;2;0;0;0;0;0;1;0;0;0;0;1;1;1	Alpha-actinin-4	ACTN4	sp|O43707|ACTN4_HUMAN Alpha-actinin-4 OS=Homo sapiens OX=9606 GN=ACTN4 PE=1 SV=2;tr|F5GXS2|F5GXS2_HUMAN Alpha-actinin-4 OS=Homo sapiens OX=9606 GN=ACTN4 PE=1 SV=2;tr|H7C144|H7C144_HUMAN Alpha-actinin-4 (Fragment) OS=Homo sapiens OX=9606 GN=ACTN4 PE=1 SV=1	17	16	16	12	14	1	0	1	1	0	1	0	1	0	0	0	0	1	6	0	0	0	0	1	0	0	1	0	1	0	1	0	1	0	0	0	0	0	0	0	1	1
U3KPU7;U3KQS2;O43826	U3KPU7;U3KQS2;O43826	1;1;1	1;1;1	1;1;1	Glucose-6-phosphate translocase	SLC37A4	tr|U3KPU7|U3KPU7_HUMAN Glucose-6-phosphate exchanger SLC37A4 OS=Homo sapiens OX=9606 GN=SLC37A4 PE=1 SV=2;tr|U3KQS2|U3KQS2_HUMAN Glucose-6-phosphate exchanger SLC37A4 OS=Homo sapiens OX=9606 GN=SLC37A4 PE=1 SV=2;sp|O43826|G6PT1_HUMAN Glucose-6-phosphate ex	3	1	1	1	0	0	0	1	0	0	1	1	0	0	1	1	0	0	0	1	0	0	1	0	1	0	1	1	0	1	0	0	0	0	0	1	1	1	0	1	0	0
O43865	O43865	1	1	1	Putative adenosylhomocysteinase 2	AHCYL1	sp|O43865|SAHH2_HUMAN S-adenosylhomocysteine hydrolase-like protein 1 OS=Homo sapiens OX=9606 GN=AHCYL1 PE=1 SV=2	1	1	1	1	0	0	0	0	0	0	0	0	0	0	0	0	0	0	0	0	0	0	0	0	0	0	0	0	1	1	0	0	0	0	0	0	0	0	0	0	0	0
O43913;G3V0H0	O43913;G3V0H0	2;1	2;1	2;1	Origin recognition complex subunit 5	ORC5	sp|O43913|ORC5_HUMAN Origin recognition complex subunit 5 OS=Homo sapiens OX=9606 GN=ORC5 PE=1 SV=1;tr|G3V0H0|G3V0H0_HUMAN Origin recognition complex subunit 5 OS=Homo sapiens OX=9606 GN=ORC5 PE=1 SV=1	2	2	2	2	0	1	1	0	1	0	0	0	0	0	0	0	1	1	0	0	0	1	0	1	1	1	1	2	1	0	0	1	1	0	1	2	1	0	0	0	1	1
O60220	O60220	2	2	2	Mitochondrial import inner membrane translocase subunit Tim8 A	TIMM8A	sp|O60220|TIM8A_HUMAN Mitochondrial import inner membrane translocase subunit Tim8 A OS=Homo sapiens OX=9606 GN=TIMM8A PE=1 SV=1	1	2	2	2	1	0	1	0	0	0	0	0	0	0	0	1	0	1	0	0	1	1	0	0	1	0	1	0	0	0	0	0	0	0	0	1	1	0	0	0	0	1
O60232;H0YEB6;G3V1B8;E9PK41;H0YEK1	O60232;H0YEB6;G3V1B8	5;4;3;2;1	5;4;3;2;1	5;4;3;2;1	Sjoegren syndrome/scleroderma autoantigen 1	SSSCA1	sp|O60232|SSA27_HUMAN Sjoegren syndrome/scleroderma autoantigen 1 OS=Homo sapiens OX=9606 GN=SSSCA1 PE=1 SV=1;tr|H0YEB6|H0YEB6_HUMAN Sjoegren syndrome/scleroderma autoantigen 1 (Fragment) OS=Homo sapiens OX=9606 GN=SSSCA1 PE=1 SV=1;tr|G3V1B8|G3V1B8_HUMAN S	5	5	5	5	3	0	2	0	0	1	1	2	0	0	0	2	3	0	0	1	1	0	1	3	2	2	4	1	0	1	1	2	0	0	0	3	3	0	0	0	2	2
O60264;A0A0A0MRP6;B7ZLQ5;P28370	O60264	17;5;5;5	17;5;5;5	17;5;5;5	SWI/SNF-related matrix-associated actin-dependent regulator of chromatin subfamily A member 5	SMARCA5	sp|O60264|SMCA5_HUMAN SWI/SNF-related matrix-associated actin-dependent regulator of chromatin subfamily A member 5 OS=Homo sapiens OX=9606 GN=SMARCA5 PE=1 SV=1	4	17	17	17	7	4	6	0	4	1	3	3	3	0	1	5	5	3	0	1	1	4	6	6	6	5	13	5	4	3	5	5	2	0	2	7	7	3	2	2	8	7
O60287	O60287	7	7	7	Nucleolar pre-ribosomal-associated protein 1	URB1	sp|O60287|NPA1P_HUMAN Nucleolar pre-ribosomal-associated protein 1 OS=Homo sapiens OX=9606 GN=URB1 PE=1 SV=4	1	7	7	7	3	0	4	0	0	0	1	0	1	0	1	4	5	0	0	0	1	2	1	3	5	0	5	1	0	2	0	2	0	0	0	5	5	1	0	0	5	3
O60725	O60725	1	1	1	Protein-S-isoprenylcysteine O-methyltransferase	ICMT	sp|O60725|ICMT_HUMAN Protein-S-isoprenylcysteine O-methyltransferase OS=Homo sapiens OX=9606 GN=ICMT PE=1 SV=1	1	1	1	1	0	0	0	0	0	0	0	0	0	0	0	0	0	0	0	0	0	0	0	0	0	0	1	0	0	0	0	0	0	0	0	0	0	0	0	0	0	0
O60763	O60763	5	5	5	General vesicular transport factor p115	USO1	sp|O60763|USO1_HUMAN General vesicular transport factor p115 OS=Homo sapiens OX=9606 GN=USO1 PE=1 SV=2	1	5	5	5	2	0	1	1	0	0	1	1	2	1	1	0	1	0	0	0	0	3	0	2	2	2	1	1	1	1	2	2	2	1	3	1	2	0	0	2	2	4
O60783	O60783	2	2	2	28S ribosomal protein S14, mitochondrial	MRPS14	sp|O60783|RT14_HUMAN 28S ribosomal protein S14, mitochondrial OS=Homo sapiens OX=9606 GN=MRPS14 PE=1 SV=1	1	2	2	2	1	0	1	0	0	0	0	0	0	0	0	0	0	0	0	0	0	0	0	0	0	0	1	0	0	0	0	0	1	0	0	1	0	0	0	0	1	0
O60814;P57053	O60814;P57053	11;10	1;1	0;0	Histone H2B type 1-K;Histone H2B type F-S	HIST1H2BK;H2BFS	sp|O60814|H2B1K_HUMAN Histone H2B type 1-K OS=Homo sapiens OX=9606 GN=HIST1H2BK PE=1 SV=3;sp|P57053|H2BFS_HUMAN Histone H2B type F-S OS=Homo sapiens OX=9606 GN=H2BFS PE=1 SV=2	2	11	1	0	5	5	5	6	5	6	6	5	6	6	7	5	6	7	7	6	5	5	6	6	5	5	7	8	7	7	5	5	5	7	7	6	6	5	4	4	8	7
O60831;A6NM71;A6NP52	O60831;A6NM71	3;2;1	3;2;1	3;2;1	PRA1 family protein 2	PRAF2	sp|O60831|PRAF2_HUMAN PRA1 family protein 2 OS=Homo sapiens OX=9606 GN=PRAF2 PE=1 SV=1;tr|A6NM71|A6NM71_HUMAN PRA1 family protein OS=Homo sapiens OX=9606 GN=WDR45 PE=1 SV=3	3	3	3	3	2	1	2	0	1	0	2	1	1	0	0	1	2	0	0	0	1	1	1	1	2	1	2	1	1	1	1	1	1	1	0	2	2	1	0	1	2	2
O60832;C9IYT0;H7BZF2;H7C2Q2;H7C0M1	O60832;C9IYT0	3;2;1;1;1	3;2;1;1;1	3;2;1;1;1	H/ACA ribonucleoprotein complex subunit 4	DKC1	sp|O60832|DKC1_HUMAN H/ACA ribonucleoprotein complex subunit DKC1 OS=Homo sapiens OX=9606 GN=DKC1 PE=1 SV=3;tr|C9IYT0|C9IYT0_HUMAN H/ACA ribonucleoprotein complex subunit DKC1 (Fragment) OS=Homo sapiens OX=9606 GN=DKC1 PE=1 SV=8	5	3	3	3	0	1	2	0	0	0	1	1	1	0	0	0	0	0	0	0	0	0	0	0	3	0	2	0	0	2	0	0	0	0	0	2	1	0	0	0	1	1
O60869	O60869	2	2	2	Endothelial differentiation-related factor 1	EDF1	sp|O60869|EDF1_HUMAN Endothelial differentiation-related factor 1 OS=Homo sapiens OX=9606 GN=EDF1 PE=1 SV=1	1	2	2	2	1	0	0	0	0	0	0	0	1	0	1	0	0	0	0	1	0	0	1	0	0	0	0	0	0	0	0	0	0	0	0	0	0	0	0	0	0	0
O60884	O60884	1	1	1	DnaJ homolog subfamily A member 2	DNAJA2	sp|O60884|DNJA2_HUMAN DnaJ homolog subfamily A member 2 OS=Homo sapiens OX=9606 GN=DNAJA2 PE=1 SV=1	1	1	1	1	1	0	0	0	0	0	0	0	0	0	0	0	0	0	0	0	1	0	0	0	0	0	0	0	0	0	0	0	0	0	0	0	0	0	0	0	0	0
O75152;E9PBY7;E9PQ61	O75152;E9PBY7;E9PQ61	2;1;1	2;1;1	2;1;1	Zinc finger CCCH domain-containing protein 11A	ZC3H11A	sp|O75152|ZC11A_HUMAN Zinc finger CCCH domain-containing protein 11A OS=Homo sapiens OX=9606 GN=ZC3H11A PE=1 SV=3;tr|E9PBY7|E9PBY7_HUMAN Zinc finger CCCH domain-containing protein 11A (Fragment) OS=Homo sapiens OX=9606 GN=ZC3H11A PE=1 SV=1;tr|E9PQ61|E9PQ61	3	2	2	2	0	0	0	0	0	0	0	0	0	0	0	0	0	0	0	0	0	0	0	0	0	0	1	0	0	0	0	0	0	0	0	1	0	0	0	0	1	1
O75155;F8WBB8	O75155;F8WBB8	4;2	2;1	2;1	Cullin-associated NEDD8-dissociated protein 2	CAND2	sp|O75155|CAND2_HUMAN Cullin-associated NEDD8-dissociated protein 2 OS=Homo sapiens OX=9606 GN=CAND2 PE=1 SV=3;tr|F8WBB8|F8WBB8_HUMAN Cullin-associated NEDD8-dissociated protein 2 OS=Homo sapiens OX=9606 GN=CAND2 PE=1 SV=1	2	4	2	2	1	1	2	1	1	1	1	1	1	0	0	2	1	1	0	0	1	2	1	2	2	1	2	1	1	1	1	0	1	0	1	1	1	1	1	1	2	1
O75165;H0Y8Q2	O75165	6;1	6;1	6;1	DnaJ homolog subfamily C member 13	DNAJC13	sp|O75165|DJC13_HUMAN DnaJ homolog subfamily C member 13 OS=Homo sapiens OX=9606 GN=DNAJC13 PE=1 SV=5	2	6	6	6	1	0	3	1	1	0	0	0	0	0	0	1	1	0	0	0	0	0	0	1	4	0	4	1	0	1	0	1	0	0	1	2	4	0	0	0	1	2
O75306	O75306	4	4	4	NADH dehydrogenase [ubiquinone] iron-sulfur protein 2, mitochondrial	NDUFS2	sp|O75306|NDUS2_HUMAN NADH dehydrogenase [ubiquinone] iron-sulfur protein 2, mitochondrial OS=Homo sapiens OX=9606 GN=NDUFS2 PE=1 SV=2	1	4	4	4	2	0	0	1	1	0	0	0	0	0	0	1	0	0	0	0	0	1	1	0	0	0	2	0	1	0	0	0	0	0	0	1	1	0	0	0	0	0
O75323;C9J7B1;C9K068;H7C333	O75323;C9J7B1;C9K068;H7C333	2;1;1;1	2;1;1;1	2;1;1;1	Protein NipSnap homolog 2	GBAS	sp|O75323|NIPS2_HUMAN Protein NipSnap homolog 2 OS=Homo sapiens OX=9606 GN=NIPSNAP2 PE=1 SV=1;tr|C9J7B1|C9J7B1_HUMAN Protein NipSnap homolog 2 (Fragment) OS=Homo sapiens OX=9606 GN=NIPSNAP2 PE=1 SV=1;tr|C9K068|C9K068_HUMAN Protein NipSnap homolog 2 (Fragme	4	2	2	2	0	0	0	0	0	0	1	0	0	0	0	0	1	0	0	0	0	0	0	0	1	0	2	0	1	0	0	0	0	0	0	0	0	0	0	0	0	0
O75367;B4DJC3;D6RCF2	O75367;B4DJC3	10;5;3	10;5;3	9;5;2	Core histone macro-H2A.1;Histone H2A	H2AFY	sp|O75367|H2AY_HUMAN Core histone macro-H2A.1 OS=Homo sapiens OX=9606 GN=H2AFY PE=1 SV=4;tr|B4DJC3|B4DJC3_HUMAN Histone H2A OS=Homo sapiens OX=9606 GN=H2AFY PE=1 SV=1	3	10	10	9	5	1	4	2	3	2	2	3	5	0	0	6	4	0	0	0	6	2	2	4	3	4	4	2	2	2	3	2	2	0	0	4	3	2	0	1	4	1
O75369;E7EN95	O75369;E7EN95	11;9	11;9	9;8	Filamin-B	FLNB	sp|O75369|FLNB_HUMAN Filamin-B OS=Homo sapiens OX=9606 GN=FLNB PE=1 SV=2;tr|E7EN95|E7EN95_HUMAN Filamin-B OS=Homo sapiens OX=9606 GN=FLNB PE=1 SV=1	2	11	11	9	5	2	0	0	0	0	1	0	1	0	0	1	1	0	1	0	1	1	1	1	0	4	3	1	0	1	1	2	1	0	0	1	4	2	1	1	2	0
O75380;D6RBT3	O75380;D6RBT3	2;1	2;1	2;1	NADH dehydrogenase [ubiquinone] iron-sulfur protein 6, mitochondrial	NDUFS6	sp|O75380|NDUS6_HUMAN NADH dehydrogenase [ubiquinone] iron-sulfur protein 6, mitochondrial OS=Homo sapiens OX=9606 GN=NDUFS6 PE=1 SV=1;tr|D6RBT3|D6RBT3_HUMAN NADH dehydrogenase [ubiquinone] iron-sulfur protein 6, mitochondrial OS=Homo sapiens OX=9606 GN=ND	2	2	2	2	1	0	0	1	0	0	0	0	0	0	0	0	1	0	0	0	0	0	0	1	1	0	2	0	1	0	0	0	0	0	0	1	1	0	0	0	0	0
O75396;A0A087X1A9	O75396	6;2	6;2	6;2	Vesicle-trafficking protein SEC22b	SEC22B	sp|O75396|SC22B_HUMAN Vesicle-trafficking protein SEC22b OS=Homo sapiens OX=9606 GN=SEC22B PE=1 SV=4	2	6	6	6	3	1	2	1	1	0	2	1	1	2	1	4	2	3	1	1	2	1	1	1	2	2	3	1	1	1	1	2	1	2	3	4	3	1	0	2	2	2
O75431;C9JAZ1;C9JNK6;F8WE26	O75431;C9JAZ1;C9JNK6	7;6;5;1	7;6;5;1	7;6;5;1	Metaxin-2	MTX2	sp|O75431|MTX2_HUMAN Metaxin-2 OS=Homo sapiens OX=9606 GN=MTX2 PE=1 SV=1;tr|C9JAZ1|C9JAZ1_HUMAN Metaxin-2 (Fragment) OS=Homo sapiens OX=9606 GN=MTX2 PE=1 SV=1;tr|C9JNK6|C9JNK6_HUMAN Metaxin-2 OS=Homo sapiens OX=9606 GN=MTX2 PE=1 SV=1	4	7	7	7	6	1	2	2	0	0	1	1	0	1	1	5	3	0	1	2	2	0	1	3	3	2	4	2	1	1	3	1	0	1	1	3	3	0	1	1	1	2
O75477;B0QZ43	O75477;B0QZ43	9;6	6;3	6;3	Erlin-1	ERLIN1	sp|O75477|ERLN1_HUMAN Erlin-1 OS=Homo sapiens OX=9606 GN=ERLIN1 PE=1 SV=1;tr|B0QZ43|B0QZ43_HUMAN Erlin-1 (Fragment) OS=Homo sapiens OX=9606 GN=ERLIN1 PE=1 SV=1	2	9	6	6	5	2	3	2	3	2	1	4	1	1	2	3	3	4	3	2	5	2	3	4	3	4	6	3	4	4	3	4	3	1	2	3	4	2	2	4	3	4
O75487;Q9Y625	O75487	7;1	7;1	7;1	Glypican-4;Secreted glypican-4	GPC4	sp|O75487|GPC4_HUMAN Glypican-4 OS=Homo sapiens OX=9606 GN=GPC4 PE=1 SV=4	2	7	7	7	0	0	0	0	1	0	0	0	1	0	0	0	0	0	0	0	0	0	0	0	2	2	3	0	3	2	1	1	3	1	0	1	3	1	0	0	2	1
Q5JRI1;O75494;Q6IQ42;Q8WXF0;R4GMP8	Q5JRI1;O75494;Q6IQ42	6;6;3;2;1	6;6;3;2;1	6;6;3;2;1	Serine/arginine-rich splicing factor 10	SRSF10;FUSIP1	tr|Q5JRI1|Q5JRI1_HUMAN Serine/arginine-rich-splicing factor 10 OS=Homo sapiens OX=9606 GN=SRSF10 PE=1 SV=1;sp|O75494|SRS10_HUMAN Serine/arginine-rich splicing factor 10 OS=Homo sapiens OX=9606 GN=SRSF10 PE=1 SV=1;tr|Q6IQ42|Q6IQ42_HUMAN FUSIP1 protein OS=Ho	5	6	6	6	2	1	2	0	3	0	1	1	2	0	0	3	4	0	0	0	3	1	2	2	3	0	5	1	1	1	0	0	3	1	0	3	4	0	0	0	4	2
O75530;E9PJK2	O75530;E9PJK2	6;5	6;5	6;5	Polycomb protein EED	EED	sp|O75530|EED_HUMAN Polycomb protein EED OS=Homo sapiens OX=9606 GN=EED PE=1 SV=2;tr|E9PJK2|E9PJK2_HUMAN Polycomb protein EED OS=Homo sapiens OX=9606 GN=EED PE=1 SV=1	2	6	6	6	1	2	4	1	2	0	1	2	1	0	0	1	4	0	0	0	0	1	1	1	5	1	5	1	1	2	1	0	0	0	1	4	3	0	0	1	3	2
O75531	O75531	1	1	1	Barrier-to-autointegration factor;Barrier-to-autointegration factor, N-terminally processed	BANF1	sp|O75531|BAF_HUMAN Barrier-to-autointegration factor OS=Homo sapiens OX=9606 GN=BANF1 PE=1 SV=1	1	1	1	1	1	0	0	0	0	0	0	0	0	0	0	1	0	0	0	1	1	0	0	0	0	0	0	0	0	0	0	0	0	0	0	0	0	0	0	0	0	0
O75533;H7C341;F8WC19;B4DGZ4	O75533	18;2;1;1	18;2;1;1	18;2;1;1	Splicing factor 3B subunit 1	SF3B1	sp|O75533|SF3B1_HUMAN Splicing factor 3B subunit 1 OS=Homo sapiens OX=9606 GN=SF3B1 PE=1 SV=3	4	18	18	18	12	4	8	4	4	1	3	6	2	2	3	9	7	3	0	2	3	5	6	6	10	4	11	4	2	3	3	3	1	4	5	9	8	4	2	6	8	9
O75592;H7C3U4	O75592;H7C3U4	2;1	2;1	2;1	E3 ubiquitin-protein ligase MYCBP2	MYCBP2	sp|O75592|MYCB2_HUMAN E3 ubiquitin-protein ligase MYCBP2 OS=Homo sapiens OX=9606 GN=MYCBP2 PE=1 SV=4;tr|H7C3U4|H7C3U4_HUMAN E3 ubiquitin-protein ligase MYCBP2 (Fragment) OS=Homo sapiens OX=9606 GN=MYCBP2 PE=1 SV=1	2	2	2	2	0	0	0	0	0	0	0	0	0	0	0	0	0	0	0	0	0	0	1	0	0	0	1	1	0	0	0	0	0	0	0	0	0	0	0	0	0	1
O75607	O75607	2	2	2	Nucleoplasmin-3	NPM3	sp|O75607|NPM3_HUMAN Nucleoplasmin-3 OS=Homo sapiens OX=9606 GN=NPM3 PE=1 SV=3	1	2	2	2	0	0	0	0	0	0	0	0	1	0	0	0	0	0	0	0	0	0	0	0	1	1	1	0	0	0	0	0	1	0	0	0	0	0	0	0	1	1
O75643;B4E0P5	O75643	7;1	7;1	7;1	U5 small nuclear ribonucleoprotein 200 kDa helicase	SNRNP200	sp|O75643|U520_HUMAN U5 small nuclear ribonucleoprotein 200 kDa helicase OS=Homo sapiens OX=9606 GN=SNRNP200 PE=1 SV=2	2	7	7	7	1	0	2	1	2	0	0	1	1	0	0	1	2	0	0	0	0	3	1	2	3	2	6	2	3	4	2	1	1	0	0	4	2	0	1	0	4	3
O75683	O75683	7	7	7	Surfeit locus protein 6	SURF6	sp|O75683|SURF6_HUMAN Surfeit locus protein 6 OS=Homo sapiens OX=9606 GN=SURF6 PE=1 SV=3	1	7	7	7	3	4	5	2	4	0	4	5	5	0	2	3	5	2	1	1	1	3	2	5	5	4	6	1	3	4	5	4	5	1	1	4	7	5	4	2	4	4
O75691	O75691	8	8	8	Small subunit processome component 20 homolog	UTP20	sp|O75691|UTP20_HUMAN Small subunit processome component 20 homolog OS=Homo sapiens OX=9606 GN=UTP20 PE=1 SV=3	1	8	8	8	1	0	5	1	0	0	0	0	0	0	0	2	4	0	0	0	0	1	1	2	4	0	7	1	0	0	0	0	0	0	0	6	4	0	0	0	3	1
O75915;F8WF90;C9JQU6;F8WF33	O75915	4;1;1;1	4;1;1;1	4;1;1;1	PRA1 family protein 3	ARL6IP5	sp|O75915|PRAF3_HUMAN PRA1 family protein 3 OS=Homo sapiens OX=9606 GN=ARL6IP5 PE=1 SV=1	4	4	4	4	3	3	3	1	2	0	3	2	0	0	1	2	3	1	1	1	0	3	3	3	3	1	3	2	0	2	3	2	1	1	3	2	3	0	0	1	3	3
O75947;F5H608	O75947;F5H608	2;1	2;1	2;1	ATP synthase subunit d, mitochondrial	ATP5H	sp|O75947|ATP5H_HUMAN ATP synthase subunit d, mitochondrial OS=Homo sapiens OX=9606 GN=ATP5H PE=1 SV=3;tr|F5H608|F5H608_HUMAN ATP synthase peripheral stalk subunit d OS=Homo sapiens OX=9606 GN=ATP5PD PE=1 SV=2	2	2	2	2	1	1	1	0	0	0	1	0	0	0	0	0	1	0	0	1	0	0	0	1	1	1	0	0	0	0	1	0	0	0	0	0	0	0	0	0	0	1
O75955;A0A140T9R1;A2AB10;A0A140T9X0;A2AB12;A2AB09;A2AB13;A0A0G2JJQ6;A0A140T959;A0A140T9W4;A2AB11;A0A140T9C3;A0A140T9B1;A0A140T957;A0A140T910;A0A140T974;A0A140T907;A0A140T905;A2ABJ5	O75955;A0A140T9R1;A2AB10;A0A140T9X0;A2AB12;A2AB09	22;18;13;12;12;12;10;10;9;9;9;8;6;6;6;4;3;2;2	22;18;13;12;12;12;10;10;9;9;9;8;6;6;6;4;3;2;2	22;18;13;12;12;12;10;10;9;9;9;8;6;6;6;4;3;2;2	Flotillin-1	FLOT1	sp|O75955|FLOT1_HUMAN Flotillin-1 OS=Homo sapiens OX=9606 GN=FLOT1 PE=1 SV=3;tr|A0A140T9R1|A0A140T9R1_HUMAN Flotillin-1 (Fragment) OS=Homo sapiens OX=9606 GN=FLOT1 PE=1 SV=1;tr|A2AB10|A2AB10_HUMAN Flotillin-1 (Fragment) OS=Homo sapiens OX=9606 GN=FLOT1 PE=	19	22	22	22	16	4	10	3	6	2	3	8	8	3	5	13	8	2	7	9	12	4	5	6	8	6	13	8	6	4	8	5	3	3	3	11	11	4	4	6	9	7
O76021;J3QSV6;I3L3C4;I3L3U9;I3L234;I3L1A3	O76021;J3QSV6;I3L3C4;I3L3U9	12;11;7;6;5;1	12;11;7;6;5;1	12;11;7;6;5;1	Ribosomal L1 domain-containing protein 1	RSL1D1	sp|O76021|RL1D1_HUMAN Ribosomal L1 domain-containing protein 1 OS=Homo sapiens OX=9606 GN=RSL1D1 PE=1 SV=3;tr|J3QSV6|J3QSV6_HUMAN Ribosomal L1 domain-containing protein 1 (Fragment) OS=Homo sapiens OX=9606 GN=RSL1D1 PE=1 SV=1;tr|I3L3C4|I3L3C4_HUMAN Ribosom	6	12	12	12	9	5	4	5	3	3	3	4	3	1	4	9	3	7	4	7	7	5	4	6	5	4	9	5	4	4	3	3	3	3	5	7	7	3	3	3	7	6
O76031	O76031	2	2	2	ATP-dependent Clp protease ATP-binding subunit clpX-like, mitochondrial	CLPX	sp|O76031|CLPX_HUMAN ATP-dependent Clp protease ATP-binding subunit clpX-like, mitochondrial OS=Homo sapiens OX=9606 GN=CLPX PE=1 SV=2	1	2	2	2	0	0	0	0	0	0	0	0	0	0	0	0	0	0	0	0	0	0	0	0	0	0	1	0	0	0	0	0	0	0	0	1	1	0	0	0	0	0
O76094;D6RDY6;R4GNC1	O76094;D6RDY6;R4GNC1	14;8;7	14;8;7	14;8;7	Signal recognition particle subunit SRP72	SRP72	sp|O76094|SRP72_HUMAN Signal recognition particle subunit SRP72 OS=Homo sapiens OX=9606 GN=SRP72 PE=1 SV=3;tr|D6RDY6|D6RDY6_HUMAN Signal recognition particle subunit SRP72 (Fragment) OS=Homo sapiens OX=9606 GN=SRP72 PE=1 SV=3;tr|R4GNC1|R4GNC1_HUMAN Signal	3	14	14	14	8	3	10	4	6	5	5	5	7	2	2	8	7	6	2	1	4	5	4	8	10	5	10	3	3	4	4	6	8	3	2	9	9	2	2	6	7	6
O94776;E9PCS8;E7EQY4;D6W5A2;E7EV10;Q9BTC8	O94776	8;3;3;3;3;3	5;0;0;0;0;0	5;0;0;0;0;0	Metastasis-associated protein MTA2	MTA2	sp|O94776|MTA2_HUMAN Metastasis-associated protein MTA2 OS=Homo sapiens OX=9606 GN=MTA2 PE=1 SV=1	6	8	5	5	5	0	3	0	3	1	0	1	2	0	2	4	3	2	0	1	1	4	0	2	3	1	6	2	0	0	1	2	1	0	0	2	5	0	0	1	2	3
O94832;K7EIG7;J3QRN6;J3KRL0	O94832;K7EIG7;J3QRN6;J3KRL0	6;5;5;4	6;5;5;4	6;5;5;4	Unconventional myosin-Id	MYO1D	sp|O94832|MYO1D_HUMAN Unconventional myosin-Id OS=Homo sapiens OX=9606 GN=MYO1D PE=1 SV=2;tr|K7EIG7|K7EIG7_HUMAN Unconventional myosin-Id OS=Homo sapiens OX=9606 GN=MYO1D PE=1 SV=1;tr|J3QRN6|J3QRN6_HUMAN Unconventional myosin-Id OS=Homo sapiens OX=9606 GN=	4	6	6	6	0	0	1	0	0	0	0	0	0	0	1	1	1	0	0	1	0	0	0	0	1	2	3	0	0	1	0	1	0	1	1	2	3	0	0	1	1	1
O94874	O94874	2	2	2	E3 UFM1-protein ligase 1	UFL1	sp|O94874|UFL1_HUMAN E3 UFM1-protein ligase 1 OS=Homo sapiens OX=9606 GN=UFL1 PE=1 SV=2	1	2	2	2	0	0	1	0	0	0	0	0	0	0	0	0	0	0	0	0	0	1	0	1	1	0	1	1	1	1	0	0	0	0	0	1	2	0	0	0	1	0
O94906	O94906	8	8	8	Pre-mRNA-processing factor 6	PRPF6	sp|O94906|PRP6_HUMAN Pre-mRNA-processing factor 6 OS=Homo sapiens OX=9606 GN=PRPF6 PE=1 SV=1	1	8	8	8	4	1	3	1	1	0	1	3	2	1	2	3	2	0	0	0	2	2	0	3	3	1	4	1	1	1	0	3	0	2	3	3	4	1	0	1	3	3
O94973;A0A0G2JS82;A0A0G2JQM1;A0A0G2JRS3;E9PNC4;A0A0G2JS17;A0A0G2JQT9;H0YDE9;H0YEG0;E9PQP4;M0R2D9	O94973;A0A0G2JS82;A0A0G2JQM1	27;26;18;4;3;3;3;3;3;2;1	21;21;13;3;2;2;2;2;2;2;0	16;16;9;0;0;0;0;0;0;0;0	AP-2 complex subunit alpha-2	AP2A2	sp|O94973|AP2A2_HUMAN AP-2 complex subunit alpha-2 OS=Homo sapiens OX=9606 GN=AP2A2 PE=1 SV=2;tr|A0A0G2JS82|A0A0G2JS82_HUMAN AP-2 complex subunit alpha-2 (Fragment) OS=Homo sapiens OX=9606 GN=AP2A2 PE=1 SV=1;tr|A0A0G2JQM1|A0A0G2JQM1_HUMAN AP-2 complex subu	11	27	21	16	1	0	0	0	2	0	0	0	0	25	11	1	0	0	0	0	0	1	0	0	0	0	3	2	0	0	0	0	0	18	14	0	0	0	1	1	1	2
O95182	O95182	1	1	1	NADH dehydrogenase [ubiquinone] 1 alpha subcomplex subunit 7	NDUFA7	sp|O95182|NDUA7_HUMAN NADH dehydrogenase [ubiquinone] 1 alpha subcomplex subunit 7 OS=Homo sapiens OX=9606 GN=NDUFA7 PE=1 SV=3	1	1	1	1	0	0	0	1	0	0	0	0	0	0	0	0	1	0	0	0	0	0	0	0	0	0	1	0	0	0	0	0	0	0	1	0	1	0	0	0	0	0
O95202	O95202	2	2	2	LETM1 and EF-hand domain-containing protein 1, mitochondrial	LETM1	sp|O95202|LETM1_HUMAN Mitochondrial proton/calcium exchanger protein OS=Homo sapiens OX=9606 GN=LETM1 PE=1 SV=1	1	2	2	2	0	0	0	0	0	0	0	1	0	0	0	0	0	0	0	0	0	0	0	0	0	0	0	0	0	0	0	0	0	0	0	0	1	0	0	0	0	0
O95239	O95239	2	2	2	Chromosome-associated kinesin KIF4A	KIF4A	sp|O95239|KIF4A_HUMAN Chromosome-associated kinesin KIF4A OS=Homo sapiens OX=9606 GN=KIF4A PE=1 SV=3	1	2	2	2	1	0	0	1	0	1	1	1	1	1	1	1	1	1	1	1	1	1	1	0	1	0	0	1	0	1	1	1	1	0	0	1	1	0	1	0	1	0
O95347;Q5T821	O95347	5;1	5;1	5;1	Structural maintenance of chromosomes protein 2	SMC2	sp|O95347|SMC2_HUMAN Structural maintenance of chromosomes protein 2 OS=Homo sapiens OX=9606 GN=SMC2 PE=1 SV=2	2	5	5	5	1	0	4	1	0	0	0	2	0	0	0	1	2	0	0	0	0	1	0	1	4	2	4	1	0	0	0	0	0	0	0	3	3	0	0	1	2	2
O95373;E9PLJ0;E9PLB2	O95373	25;2;2	25;2;2	24;2;2	Importin-7	IPO7	sp|O95373|IPO7_HUMAN Importin-7 OS=Homo sapiens OX=9606 GN=IPO7 PE=1 SV=1	3	25	25	24	22	4	4	3	5	3	6	6	5	0	2	22	8	14	9	7	18	7	6	5	7	6	8	8	6	8	6	7	7	1	1	12	8	2	3	5	8	8
O95478;A0A0A0MQZ6	O95478;A0A0A0MQZ6	5;3	5;3	5;3	Ribosome biogenesis protein NSA2 homolog	NSA2	sp|O95478|NSA2_HUMAN Ribosome biogenesis protein NSA2 homolog OS=Homo sapiens OX=9606 GN=NSA2 PE=1 SV=1;tr|A0A0A0MQZ6|A0A0A0MQZ6_HUMAN Ribosome biogenesis protein NSA2 homolog OS=Homo sapiens OX=9606 GN=NSA2 PE=1 SV=1	2	5	5	5	2	0	1	1	2	0	0	1	0	1	0	2	2	1	0	1	1	0	0	1	2	0	2	2	0	1	0	0	0	2	0	2	2	0	0	1	3	1
O95551;X6R5A3	O95551;X6R5A3	2;1	2;1	2;1	Tyrosyl-DNA phosphodiesterase 2	TDP2	sp|O95551|TYDP2_HUMAN Tyrosyl-DNA phosphodiesterase 2 OS=Homo sapiens OX=9606 GN=TDP2 PE=1 SV=1;tr|X6R5A3|X6R5A3_HUMAN TRAF and TNF receptor associated protein, isoform CRA_b OS=Homo sapiens OX=9606 GN=TDP2 PE=1 SV=1	2	2	2	2	0	0	0	0	0	0	0	1	0	1	0	0	0	0	0	0	0	0	1	0	0	1	0	0	1	1	0	0	1	1	0	0	0	0	1	0	0	1
Q5R3B4;O95563	Q5R3B4;O95563	3;3	3;3	3;3	Mitochondrial pyruvate carrier 2	MPC2	tr|Q5R3B4|Q5R3B4_HUMAN Mitochondrial pyruvate carrier (Fragment) OS=Homo sapiens OX=9606 GN=MPC2 PE=1 SV=1;sp|O95563|MPC2_HUMAN Mitochondrial pyruvate carrier 2 OS=Homo sapiens OX=9606 GN=MPC2 PE=1 SV=1	2	3	3	3	1	0	2	1	0	1	0	0	0	0	2	1	2	1	0	1	0	0	1	2	1	0	2	1	1	1	1	0	0	1	1	2	2	0	0	0	1	1
O95573	O95573	1	1	1	Long-chain-fatty-acid--CoA ligase 3	ACSL3	sp|O95573|ACSL3_HUMAN Long-chain-fatty-acid--CoA ligase 3 OS=Homo sapiens OX=9606 GN=ACSL3 PE=1 SV=3	1	1	1	1	0	0	0	0	0	0	0	0	0	1	0	0	0	0	0	0	0	0	0	0	0	0	0	0	0	0	0	0	0	0	0	0	0	0	0	0	0	0
O95755	O95755	1	1	1	Ras-related protein Rab-36	RAB36	sp|O95755|RAB36_HUMAN Ras-related protein Rab-36 OS=Homo sapiens OX=9606 GN=RAB36 PE=2 SV=2	1	1	1	1	0	0	0	0	0	0	0	0	0	1	0	0	0	0	0	0	0	0	0	0	0	0	0	0	0	0	0	0	0	0	0	0	0	0	0	0	0	0
O95782	O95782	33	33	27	AP-2 complex subunit alpha-1	AP2A1	sp|O95782|AP2A1_HUMAN AP-2 complex subunit alpha-1 OS=Homo sapiens OX=9606 GN=AP2A1 PE=1 SV=3	1	33	33	27	2	0	1	0	0	1	0	0	0	30	16	0	1	1	1	2	2	1	0	0	0	0	2	1	0	1	0	0	0	24	18	2	0	0	0	0	2	1
O95819;E7EX83	O95819;E7EX83	39;35	1;1	0;0	Mitogen-activated protein kinase kinase kinase kinase 4	MAP4K4	sp|O95819|M4K4_HUMAN Mitogen-activated protein kinase kinase kinase kinase 4 OS=Homo sapiens OX=9606 GN=MAP4K4 PE=1 SV=2;tr|E7EX83|E7EX83_HUMAN Mitogen-activated protein kinase kinase kinase kinase 4 OS=Homo sapiens OX=9606 GN=MAP4K4 PE=1 SV=1	2	39	1	0	29	11	20	17	14	12	10	16	14	22	15	24	15	19	22	21	27	18	16	22	18	10	22	13	15	11	12	10	7	10	14	17	19	9	9	13	18	18
O95831	O95831	4	4	4	Apoptosis-inducing factor 1, mitochondrial	AIFM1	sp|O95831|AIFM1_HUMAN Apoptosis-inducing factor 1, mitochondrial OS=Homo sapiens OX=9606 GN=AIFM1 PE=1 SV=1	1	4	4	4	2	0	2	0	0	0	0	0	0	0	0	2	0	0	0	0	0	0	1	0	1	0	2	0	0	1	0	0	0	1	2	1	3	0	0	0	0	0
O96008;K7EJ57;K7EKG4	O96008;K7EJ57;K7EKG4	10;6;5	10;6;5	10;6;5	Mitochondrial import receptor subunit TOM40 homolog	TOMM40	sp|O96008|TOM40_HUMAN Mitochondrial import receptor subunit TOM40 homolog OS=Homo sapiens OX=9606 GN=TOMM40 PE=1 SV=1;tr|K7EJ57|K7EJ57_HUMAN Mitochondrial import receptor subunit TOM40 homolog (Fragment) OS=Homo sapiens OX=9606 GN=TOMM40 PE=1 SV=8;tr|K7EKG	3	10	10	10	9	2	3	0	1	2	1	1	1	0	1	7	2	3	1	5	4	1	1	2	2	1	3	1	1	1	1	2	1	1	1	2	2	1	1	1	2	2
O96011	O96011	2	2	2	Peroxisomal membrane protein 11B	PEX11B	sp|O96011|PX11B_HUMAN Peroxisomal membrane protein 11B OS=Homo sapiens OX=9606 GN=PEX11B PE=1 SV=1	1	2	2	2	0	0	2	0	0	0	0	1	0	2	2	1	1	0	0	0	0	1	0	2	2	1	2	0	0	1	0	1	0	2	2	1	2	0	0	0	1	1
O96019;O94805	O96019;O94805	2;1	2;1	2;1	Actin-like protein 6A;Actin-like protein 6B	ACTL6A;ACTL6B	sp|O96019|ACL6A_HUMAN Actin-like protein 6A OS=Homo sapiens OX=9606 GN=ACTL6A PE=1 SV=1;sp|O94805|ACL6B_HUMAN Actin-like protein 6B OS=Homo sapiens OX=9606 GN=ACTL6B PE=1 SV=1	2	2	2	2	0	0	1	0	0	0	0	0	0	0	0	0	0	0	0	0	0	0	0	0	2	1	1	0	0	0	0	0	0	0	0	0	1	0	0	0	0	0
P00338;F5H5J4;F5H6W8;F5GXH2;F5GYU2;F5GXY2;F5H8H6;F5GXC7;F5GWW2;F5GXU1;F5GZQ4;F5H5G7;F5H155;A0A087WUM2;G3XAP5;F5H245;Q6ZMR3;P07864	P00338	7;2;2;2;2;2;1;1;1;1;1;1;1;1;1;1;1;1	7;2;2;2;2;2;1;1;1;1;1;1;1;1;1;1;1;1	6;2;2;2;2;2;1;1;1;1;1;0;0;0;0;0;0;0	L-lactate dehydrogenase A chain	LDHA	sp|P00338|LDHA_HUMAN L-lactate dehydrogenase A chain OS=Homo sapiens OX=9606 GN=LDHA PE=1 SV=2	18	7	7	6	6	1	3	3	3	1	1	2	3	1	3	3	3	0	4	2	3	6	3	4	3	2	2	3	2	2	2	2	2	2	2	2	1	2	2	2	2	2
P49448;P00367	P49448;P00367	1;1	1;1	1;1	Glutamate dehydrogenase 2, mitochondrial;Glutamate dehydrogenase 1, mitochondrial	GLUD2;GLUD1	sp|P49448|DHE4_HUMAN Glutamate dehydrogenase 2, mitochondrial OS=Homo sapiens OX=9606 GN=GLUD2 PE=1 SV=2;sp|P00367|DHE3_HUMAN Glutamate dehydrogenase 1, mitochondrial OS=Homo sapiens OX=9606 GN=GLUD1 PE=1 SV=2	2	1	1	1	1	0	1	0	0	0	0	0	1	0	1	0	1	0	0	0	0	0	0	0	0	0	1	0	0	1	0	0	0	1	1	0	1	0	0	0	0	0
P00387;B1AHF3	P00387;B1AHF3	9;6	9;6	9;6	NADH-cytochrome b5 reductase 3;NADH-cytochrome b5 reductase 3 membrane-bound form;NADH-cytochrome b5 reductase 3 soluble form	CYB5R3	sp|P00387|NB5R3_HUMAN NADH-cytochrome b5 reductase 3 OS=Homo sapiens OX=9606 GN=CYB5R3 PE=1 SV=3;tr|B1AHF3|B1AHF3_HUMAN NADH-cytochrome b5 reductase 3 (Fragment) OS=Homo sapiens OX=9606 GN=CYB5R3 PE=1 SV=1	2	9	9	9	6	2	2	1	2	2	2	2	2	2	4	6	4	3	3	2	3	2	2	2	3	2	3	3	1	2	2	2	2	2	3	4	4	2	2	2	2	3
P00403	P00403	6	6	6	Cytochrome c oxidase subunit 2	MT-CO2	sp|P00403|COX2_HUMAN Cytochrome c oxidase subunit 2 OS=Homo sapiens OX=9606 GN=MT-CO2 PE=1 SV=1	1	6	6	6	6	2	2	3	2	1	0	0	0	1	1	4	2	1	2	4	4	2	1	2	2	1	2	0	2	1	2	2	0	0	1	2	2	0	0	0	2	1
P00414	P00414	1	1	1	Cytochrome c oxidase subunit 3	MT-CO3	sp|P00414|COX3_HUMAN Cytochrome c oxidase subunit 3 OS=Homo sapiens OX=9606 GN=MT-CO3 PE=1 SV=2	1	1	1	1	1	1	0	0	0	0	0	0	0	0	0	0	0	1	1	1	1	1	1	1	0	0	1	0	0	0	0	0	0	0	0	0	1	0	0	0	0	0
P00441;H7BYH4	P00441;H7BYH4	2;1	2;1	2;1	Superoxide dismutase [Cu-Zn]	SOD1	sp|P00441|SODC_HUMAN Superoxide dismutase [Cu-Zn] OS=Homo sapiens OX=9606 GN=SOD1 PE=1 SV=2;tr|H7BYH4|H7BYH4_HUMAN Superoxide dismutase [Cu-Zn] OS=Homo sapiens OX=9606 GN=SOD1 PE=1 SV=1	2	2	2	2	1	0	1	1	1	1	1	1	1	0	0	2	1	2	1	0	0	0	1	1	1	0	1	2	1	2	0	1	1	1	1	0	0	1	1	0	1	0
P00558	P00558	2	2	2	Phosphoglycerate kinase 1	PGK1	sp|P00558|PGK1_HUMAN Phosphoglycerate kinase 1 OS=Homo sapiens OX=9606 GN=PGK1 PE=1 SV=3	1	2	2	2	2	0	0	1	0	1	1	0	0	0	0	1	0	1	1	0	0	0	1	0	0	0	0	1	0	1	1	0	0	0	0	0	0	0	0	0	0	0
P00846	P00846	1	1	1	ATP synthase subunit a	MT-ATP6	sp|P00846|ATP6_HUMAN ATP synthase subunit a OS=Homo sapiens OX=9606 GN=MT-ATP6 PE=1 SV=1	1	1	1	1	0	0	0	1	1	1	0	0	0	0	1	0	1	0	0	0	0	1	1	0	1	0	1	1	1	0	0	0	0	0	0	1	1	0	0	0	1	1
P00918;E5RID5;E5RK37	P00918	5;2;2	5;2;2	5;2;2	Carbonic anhydrase 2	CA2	sp|P00918|CAH2_HUMAN Carbonic anhydrase 2 OS=Homo sapiens OX=9606 GN=CA2 PE=1 SV=2	3	5	5	5	2	2	2	2	3	2	2	2	3	1	1	2	2	1	1	0	1	2	3	3	3	2	2	3	3	2	3	1	1	2	2	3	2	3	1	2	2	2
P01040;C9J0E4	P01040;C9J0E4	5;3	5;3	5;3	Cystatin-A;Cystatin-A, N-terminally processed	CSTA	sp|P01040|CYTA_HUMAN Cystatin-A OS=Homo sapiens OX=9606 GN=CSTA PE=1 SV=1;tr|C9J0E4|C9J0E4_HUMAN Cystatin-A OS=Homo sapiens OX=9606 GN=CSTA PE=1 SV=1	2	5	5	5	4	0	0	0	0	0	1	1	0	0	1	0	1	0	0	0	1	0	0	1	0	0	0	2	0	0	0	1	0	0	0	0	1	0	1	1	0	0
P01111;G3V4K2;G3V5T7;P01116;P01112	P01111;G3V4K2;G3V5T7;P01116;P01112	2;1;1;1;1	2;1;1;1;1	2;1;1;1;1	GTPase NRas;GTPase KRas;GTPase KRas, N-terminally processed;GTPase HRas;GTPase HRas, N-terminally processed	NRAS;KRAS;HRAS	sp|P01111|RASN_HUMAN GTPase NRas OS=Homo sapiens OX=9606 GN=NRAS PE=1 SV=1;tr|G3V4K2|G3V4K2_HUMAN GTPase KRas OS=Homo sapiens OX=9606 GN=KRAS PE=4 SV=1;tr|G3V5T7|G3V5T7_HUMAN GTPase KRas OS=Homo sapiens OX=9606 GN=KRAS PE=4 SV=1;sp|P01116|RASK_HUMAN GTPase	5	2	2	2	1	0	1	1	0	0	1	1	1	0	0	2	1	0	0	0	0	0	0	0	1	0	1	1	0	0	1	1	1	0	0	1	1	0	0	0	1	1
P01834	P01834	1	1	1	Ig kappa chain C region	IGKC	sp|P01834|IGKC_HUMAN Immunoglobulin kappa constant OS=Homo sapiens OX=9606 GN=IGKC PE=1 SV=2	1	1	1	1	1	0	0	0	0	0	0	1	0	0	0	0	0	0	0	0	0	0	0	0	0	0	0	0	0	0	0	0	0	0	0	0	0	0	0	0	0	0
P02545;Q3BDU5;Q5TCI8;H0YAB0;A0A0C4DGC5	P02545;Q3BDU5;Q5TCI8	7;6;5;2;2	6;5;4;2;1	6;5;4;2;1	Prelamin-A/C;Lamin-A/C	LMNA	sp|P02545|LMNA_HUMAN Prelamin-A/C OS=Homo sapiens OX=9606 GN=LMNA PE=1 SV=1;tr|Q3BDU5|Q3BDU5_HUMAN Prelamin-A/C OS=Homo sapiens OX=9606 GN=LMNA PE=1 SV=1;tr|Q5TCI8|Q5TCI8_HUMAN Prelamin-A/C OS=Homo sapiens OX=9606 GN=LMNA PE=1 SV=1	5	7	6	6	5	1	3	1	1	0	1	1	2	1	1	0	2	1	1	1	2	1	2	2	1	1	1	0	0	0	0	0	0	0	0	1	2	0	0	0	2	0
P02786;G3V0E5;F8WBE5	P02786;G3V0E5	3;2;1	3;2;1	3;2;1	Transferrin receptor protein 1;Transferrin receptor protein 1, serum form	TFRC	sp|P02786|TFR1_HUMAN Transferrin receptor protein 1 OS=Homo sapiens OX=9606 GN=TFRC PE=1 SV=2;tr|G3V0E5|G3V0E5_HUMAN Transferrin receptor (P90, CD71), isoform CRA_c OS=Homo sapiens OX=9606 GN=TFRC PE=1 SV=1	3	3	3	3	0	0	0	0	0	0	0	0	0	1	0	1	0	0	0	0	0	0	0	0	1	0	1	1	0	0	0	0	0	0	0	0	0	0	0	0	0	0
P03915	P03915	2	2	2	NADH-ubiquinone oxidoreductase chain 5	MT-ND5	sp|P03915|NU5M_HUMAN NADH-ubiquinone oxidoreductase chain 5 OS=Homo sapiens OX=9606 GN=MT-ND5 PE=1 SV=2	1	2	2	2	0	0	0	0	0	0	0	0	0	0	0	1	0	0	0	0	0	0	0	0	0	0	2	0	0	0	0	0	0	0	0	0	0	0	0	0	1	0
P04080;A0A1W2PQG6;A0A1W2PS52	P04080;A0A1W2PQG6	6;3;2	6;3;2	6;3;2	Cystatin-B	CSTB	sp|P04080|CYTB_HUMAN Cystatin-B OS=Homo sapiens OX=9606 GN=CSTB PE=1 SV=2;tr|A0A1W2PQG6|A0A1W2PQG6_HUMAN Cystatin-B (Fragment) OS=Homo sapiens OX=9606 GN=CSTB PE=1 SV=1	3	6	6	6	6	0	1	2	1	2	0	2	1	4	2	1	1	1	1	2	0	2	0	0	2	1	2	2	1	1	1	1	1	2	2	1	2	1	2	2	2	2
P04083;Q5T3N1;Q5T3N0	P04083	9;3;1	9;3;1	9;3;1	Annexin A1	ANXA1	sp|P04083|ANXA1_HUMAN Annexin A1 OS=Homo sapiens OX=9606 GN=ANXA1 PE=1 SV=2	3	9	9	9	9	2	0	0	0	0	0	0	0	0	0	0	0	0	2	0	0	0	0	0	1	0	0	1	0	0	0	0	0	0	0	0	0	0	0	0	0	0
P04259	P04259	48	2	1	Keratin, type II cytoskeletal 6B	KRT6B	sp|P04259|K2C6B_HUMAN Keratin, type II cytoskeletal 6B OS=Homo sapiens OX=9606 GN=KRT6B PE=1 SV=5	1	48	2	1	42	20	16	7	8	8	6	13	8	8	8	16	14	11	25	14	15	12	12	35	10	10	7	13	25	7	6	5	6	5	3	10	12	8	12	8	10	8
P04264	P04264	50	45	2	Keratin, type II cytoskeletal 1	KRT1	sp|P04264|K2C1_HUMAN Keratin, type II cytoskeletal 1 OS=Homo sapiens OX=9606 GN=KRT1 PE=1 SV=6	1	50	45	2	38	26	31	29	31	27	21	32	29	34	24	29	34	34	39	32	36	32	28	34	28	29	28	23	32	23	26	26	29	28	21	27	29	26	29	31	32	22
P04406;E7EUT5;O14556	P04406;E7EUT5	17;13;1	17;13;1	17;13;1	Glyceraldehyde-3-phosphate dehydrogenase	GAPDH	sp|P04406|G3P_HUMAN Glyceraldehyde-3-phosphate dehydrogenase OS=Homo sapiens OX=9606 GN=GAPDH PE=1 SV=3;tr|E7EUT5|E7EUT5_HUMAN Glyceraldehyde-3-phosphate dehydrogenase OS=Homo sapiens OX=9606 GN=GAPDH PE=1 SV=1	3	17	17	17	13	3	3	4	4	4	1	2	2	3	3	7	4	4	3	4	6	5	3	5	2	1	3	6	3	1	1	0	2	0	2	4	0	2	1	3	3	1
P04792;C9J3N8;F8WE04	P04792	7;2;2	7;2;2	7;2;2	Heat shock protein beta-1	HSPB1	sp|P04792|HSPB1_HUMAN Heat shock protein beta-1 OS=Homo sapiens OX=9606 GN=HSPB1 PE=1 SV=2	3	7	7	7	6	1	0	0	0	0	0	0	0	0	0	2	0	0	2	0	0	0	0	0	0	0	0	2	0	0	1	0	0	0	0	0	0	0	0	0	0	0
P04843;B7Z4L4;F8WF32	P04843;B7Z4L4	15;9;5	15;9;5	15;9;5	Dolichyl-diphosphooligosaccharide--protein glycosyltransferase subunit 1	RPN1	sp|P04843|RPN1_HUMAN Dolichyl-diphosphooligosaccharide--protein glycosyltransferase subunit 1 OS=Homo sapiens OX=9606 GN=RPN1 PE=1 SV=1;tr|B7Z4L4|B7Z4L4_HUMAN Dolichyl-diphosphooligosaccharide--protein glycosyltransferase subunit 1 OS=Homo sapiens OX=9606	3	15	15	15	11	4	3	3	4	2	3	2	1	3	3	12	7	6	5	2	7	7	5	6	5	3	7	5	4	3	2	3	2	3	3	5	7	3	1	2	5	5
P04844;H0Y5M1;Q5JYR4;Q5JYR7;Q5JYR3;F2Z3K5	P04844	7;2;2;2;1;1	7;2;2;2;1;1	7;2;2;2;1;1	Dolichyl-diphosphooligosaccharide--protein glycosyltransferase subunit 2	RPN2	sp|P04844|RPN2_HUMAN Dolichyl-diphosphooligosaccharide--protein glycosyltransferase subunit 2 OS=Homo sapiens OX=9606 GN=RPN2 PE=1 SV=3	6	7	7	7	5	1	1	1	1	0	1	1	2	1	2	3	3	1	0	0	1	1	1	1	2	2	2	3	1	0	2	2	2	1	2	2	2	1	0	1	4	2
P04899;P63096;P11488;P19087;A8MTJ3;P09471;A0A1W2PRE1;A2A2R6;A0A1W2PQK2;A0A087WTB6;Q5JWD1;H0Y7E8;A0A1W2PRJ7;A0A087WZE5;C9JPP4;A0A1W2PS82;Q5JWE9;H3BTM2;A0A1W2PP38;H0Y7F4;P38405;P63092;Q5JWF2	P04899;P63096	6;5;2;2;2;2;1;1;1;1;1;1;1;1;1;1;1;1;1;1;1;1;1	1;0;0;0;0;0;0;0;0;0;0;0;0;0;0;0;0;0;0;0;0;0;0	1;0;0;0;0;0;0;0;0;0;0;0;0;0;0;0;0;0;0;0;0;0;0	Guanine nucleotide-binding protein G(i) subunit alpha-2;Guanine nucleotide-binding protein G(i) subunit alpha-1	GNAI2;GNAI1	sp|P04899|GNAI2_HUMAN Guanine nucleotide-binding protein G(i) subunit alpha-2 OS=Homo sapiens OX=9606 GN=GNAI2 PE=1 SV=3;sp|P63096|GNAI1_HUMAN Guanine nucleotide-binding protein G(i) subunit alpha-1 OS=Homo sapiens OX=9606 GN=GNAI1 PE=1 SV=2	23	6	1	1	4	1	4	2	1	1	1	3	2	2	1	2	3	2	1	2	3	2	1	3	4	3	5	2	4	3	2	2	1	1	1	2	5	2	2	3	5	2
P05023;M0R116;B1AKY9;A0A2R8YEY8;A0A0A0MT26;P13637;P50993;H0Y7C1;Q13733;Q5TC01;M0QXF2;E9PRA5;Q5TC02;Q5TC05;P54707	P05023	21;9;9;9;9;9;9;7;3;2;2;2;1;1;1	21;9;9;9;9;9;9;7;3;2;2;2;1;1;1	19;7;7;7;7;7;7;6;2;2;1;2;1;1;0	Sodium/potassium-transporting ATPase subunit alpha-1	ATP1A1	sp|P05023|AT1A1_HUMAN Sodium/potassium-transporting ATPase subunit alpha-1 OS=Homo sapiens OX=9606 GN=ATP1A1 PE=1 SV=1	15	21	21	19	6	7	6	4	3	4	2	5	4	1	3	8	4	4	3	4	6	10	6	7	7	4	11	5	6	4	7	3	5	2	4	7	6	2	3	5	7	8
P05109	P05109	5	5	5	Protein S100-A8;Protein S100-A8, N-terminally processed	S100A8	sp|P05109|S10A8_HUMAN Protein S100-A8 OS=Homo sapiens OX=9606 GN=S100A8 PE=1 SV=1	1	5	5	5	5	1	2	0	0	0	0	2	1	0	0	0	2	1	0	1	0	2	0	3	0	0	1	3	1	0	1	0	0	0	0	0	1	0	1	0	1	1
P05141;Q9H0C2	P05141	16;3	16;3	6;0	ADP/ATP translocase 2;ADP/ATP translocase 2, N-terminally processed	SLC25A5	sp|P05141|ADT2_HUMAN ADP/ATP translocase 2 OS=Homo sapiens OX=9606 GN=SLC25A5 PE=1 SV=7	2	16	16	6	13	9	10	11	10	7	8	11	10	14	13	12	10	14	14	12	12	11	11	9	9	8	11	9	10	7	9	10	9	11	9	9	11	7	5	7	11	12
P05186	P05186	1	1	1	Alkaline phosphatase, tissue-nonspecific isozyme	ALPL	sp|P05186|PPBT_HUMAN Alkaline phosphatase, tissue-nonspecific isozyme OS=Homo sapiens OX=9606 GN=ALPL PE=1 SV=4	1	1	1	1	0	0	0	0	0	0	0	0	0	0	0	0	0	0	0	0	0	0	0	0	0	0	0	0	0	0	0	0	0	0	0	0	1	0	0	1	0	0
P05198;H0YJS4;G3V4T5	P05198;H0YJS4;G3V4T5	2;1;1	2;1;1	2;1;1	Eukaryotic translation initiation factor 2 subunit 1	EIF2S1	sp|P05198|IF2A_HUMAN Eukaryotic translation initiation factor 2 subunit 1 OS=Homo sapiens OX=9606 GN=EIF2S1 PE=1 SV=3;tr|H0YJS4|H0YJS4_HUMAN Eukaryotic translation initiation factor 2 subunit 1 (Fragment) OS=Homo sapiens OX=9606 GN=EIF2S1 PE=1 SV=1;tr|G3V4	3	2	2	2	0	0	0	0	0	0	1	0	1	0	0	0	1	0	0	0	0	0	0	0	0	0	0	0	0	0	0	1	0	1	0	1	1	0	0	0	0	1
P05386	P05386	3	3	3	60S acidic ribosomal protein P1	RPLP1	sp|P05386|RLA1_HUMAN 60S acidic ribosomal protein P1 OS=Homo sapiens OX=9606 GN=RPLP1 PE=1 SV=1	1	3	3	3	3	0	0	0	0	0	0	0	0	1	0	3	0	3	3	3	3	0	0	0	0	0	0	0	0	0	0	0	0	0	0	0	0	0	0	0	0	0
P05387;H0YDD8	P05387	7;3	7;3	7;3	60S acidic ribosomal protein P2	RPLP2	sp|P05387|RLA2_HUMAN 60S acidic ribosomal protein P2 OS=Homo sapiens OX=9606 GN=RPLP2 PE=1 SV=1	2	7	7	7	5	3	2	3	4	3	4	3	5	3	2	5	3	5	6	5	6	3	4	4	3	1	3	1	4	5	4	3	3	0	0	4	4	1	0	2	4	4
P05388;F8VWS0;F8VU65;F8VW21;F8VPE8;G3V210;F8VZS0;F8VQY6;F8VRK7;Q8NHW5;F8VS58;F8VWV4;F8W1K8	P05388;F8VWS0;F8VU65;F8VW21;F8VPE8;G3V210;F8VZS0;F8VQY6;F8VRK7;Q8NHW5;F8VS58	15;14;12;11;10;10;10;9;9;9;8;7;4	15;14;12;11;10;10;10;9;9;9;8;7;4	15;14;12;11;10;10;10;9;9;9;8;7;4	60S acidic ribosomal protein P0;60S acidic ribosomal protein P0-like	RPLP0;RPLP0P6	sp|P05388|RLA0_HUMAN 60S acidic ribosomal protein P0 OS=Homo sapiens OX=9606 GN=RPLP0 PE=1 SV=1;tr|F8VWS0|F8VWS0_HUMAN 60S acidic ribosomal protein P0 OS=Homo sapiens OX=9606 GN=RPLP0 PE=1 SV=1;tr|F8VU65|F8VU65_HUMAN 60S acidic ribosomal protein P0 (Fragme	13	15	15	15	13	7	7	3	9	5	4	6	8	5	3	14	8	11	8	9	13	7	8	8	8	7	9	5	7	9	6	6	8	0	1	7	6	3	3	5	9	9
P05976;P08590	P05976;P08590	1;1	1;1	1;1	Myosin light chain 1/3, skeletal muscle isoform;Myosin light chain 3	MYL1;MYL3	sp|P05976|MYL1_HUMAN Myosin light chain 1/3, skeletal muscle isoform OS=Homo sapiens OX=9606 GN=MYL1 PE=2 SV=3;sp|P08590|MYL3_HUMAN Myosin light chain 3 OS=Homo sapiens OX=9606 GN=MYL3 PE=1 SV=3	2	1	1	1	1	0	1	0	0	0	0	0	1	0	0	0	1	0	0	0	0	0	1	0	1	1	1	0	0	0	0	0	0	0	0	0	1	0	0	1	0	1
P06576;H0YH81;F8W079;F8W0P7;H0YI37	P06576;H0YH81;F8W079	14;12;7;4;3	14;12;7;4;3	14;12;7;4;3	ATP synthase subunit beta, mitochondrial;ATP synthase subunit beta	ATP5B	sp|P06576|ATPB_HUMAN ATP synthase subunit beta, mitochondrial OS=Homo sapiens OX=9606 GN=ATP5F1B PE=1 SV=3;tr|H0YH81|H0YH81_HUMAN ATP synthase subunit beta (Fragment) OS=Homo sapiens OX=9606 GN=ATP5F1B PE=1 SV=1;tr|F8W079|F8W079_HUMAN ATP synthase subunit	5	14	14	14	9	4	4	5	3	3	3	6	5	1	2	9	4	6	5	6	6	4	5	5	4	3	6	4	3	2	2	2	2	1	4	4	4	3	1	5	4	4
P06702	P06702	10	10	10	Protein S100-A9	S100A9	sp|P06702|S10A9_HUMAN Protein S100-A9 OS=Homo sapiens OX=9606 GN=S100A9 PE=1 SV=1	1	10	10	10	5	1	1	0	1	1	1	2	1	0	0	0	2	0	1	0	0	2	1	2	1	1	1	7	2	1	2	1	1	0	0	1	2	1	0	1	1	2
P06733;A0A2R8Y6G6;K7EM90;A0A2R8Y879;A0A2R8YEM5;K7ERS8;A0A2R8Y798;A0A2R8YEG5;A0A2R8Y6I8;F5H1C3;E5RI09;E5RG95;K7EPM1;K7EKN2;E5RGZ4;F5H0C8;P13929;P09104	P06733;A0A2R8Y6G6;K7EM90	11;10;7;5;5;4;3;3;2;1;1;1;1;1;1;1;1;1	11;10;7;5;5;4;3;3;2;1;1;1;1;1;1;1;1;1	11;10;7;5;5;4;3;3;2;1;1;1;1;1;1;1;1;1	Alpha-enolase;Enolase	ENO1	sp|P06733|ENOA_HUMAN Alpha-enolase OS=Homo sapiens OX=9606 GN=ENO1 PE=1 SV=2;tr|A0A2R8Y6G6|A0A2R8Y6G6_HUMAN Alpha-enolase OS=Homo sapiens OX=9606 GN=ENO1 PE=1 SV=1;tr|K7EM90|K7EM90_HUMAN Alpha-enolase (Fragment) OS=Homo sapiens OX=9606 GN=ENO1 PE=1 SV=1	18	11	11	11	11	0	2	3	3	1	1	1	1	3	2	8	1	2	4	4	7	4	5	4	2	1	2	2	3	1	0	2	0	1	2	1	2	2	0	1	2	1
P06748;E5RI98;E5RGW4	P06748	10;3;2	10;3;2	10;3;2	Nucleophosmin	NPM1	sp|P06748|NPM_HUMAN Nucleophosmin OS=Homo sapiens OX=9606 GN=NPM1 PE=1 SV=2	3	10	10	10	7	4	5	4	5	3	3	4	5	2	3	7	4	5	5	7	9	5	4	4	5	4	4	4	4	3	4	4	5	3	2	4	5	4	3	3	5	4
P07195;A8MW50;F5H793;C9J7H8	P07195;A8MW50	6;3;2;2	5;2;2;2	5;2;2;2	L-lactate dehydrogenase B chain;L-lactate dehydrogenase	LDHB	sp|P07195|LDHB_HUMAN L-lactate dehydrogenase B chain OS=Homo sapiens OX=9606 GN=LDHB PE=1 SV=2;tr|A8MW50|A8MW50_HUMAN L-lactate dehydrogenase (Fragment) OS=Homo sapiens OX=9606 GN=LDHB PE=1 SV=1	4	6	5	5	3	2	3	3	4	3	2	3	2	0	2	4	4	2	2	2	4	5	3	2	4	3	3	4	3	3	3	3	2	1	0	4	3	3	0	4	4	4
P07196;A0A0S2Z436;A0A087X0W2	P07196;A0A0S2Z436;A0A087X0W2	8;6;6	7;6;6	7;6;6	Neurofilament light polypeptide	NEFL	sp|P07196|NFL_HUMAN Neurofilament light polypeptide OS=Homo sapiens OX=9606 GN=NEFL PE=1 SV=3;tr|A0A0S2Z436|A0A0S2Z436_HUMAN Neurofilament light polypeptide isoform 1 (Fragment) OS=Homo sapiens OX=9606 GN=NEFL PE=1 SV=1;tr|A0A087X0W2|A0A087X0W2_HUMAN Neuro	3	8	7	7	5	1	2	1	1	1	1	2	1	1	1	2	1	2	4	3	3	2	1	2	1	1	2	1	1	1	1	0	1	1	1	1	2	2	2	1	0	1
P07199	P07199	3	3	3	Major centromere autoantigen B	CENPB	sp|P07199|CENPB_HUMAN Major centromere autoantigen B OS=Homo sapiens OX=9606 GN=CENPB PE=1 SV=2	1	3	3	3	0	0	2	0	1	0	0	0	1	0	0	0	1	0	0	0	0	0	0	0	2	0	3	0	0	2	0	0	1	0	0	2	2	0	0	0	2	0
P07305	P07305	6	6	6	Histone H1.0;Histone H1.0, N-terminally processed	H1F0	sp|P07305|H10_HUMAN Histone H1.0 OS=Homo sapiens OX=9606 GN=H1F0 PE=1 SV=3	1	6	6	6	3	2	1	1	2	0	0	0	2	0	0	3	0	1	0	3	4	2	3	3	3	2	3	0	2	2	2	0	4	0	0	1	0	0	0	0	3	1
P07355;H0YKS4;H0YMD0;H0YMU9;H0YN42;H0YMM1;A6NMY6;H0YKZ7;H0YLV6;H0YMT9;H0YKX9;H0YKV8;H0YKL9;H0YMW4;H0YNP5;H0YM50;H0YMD9;H0YNB8;H0YN52;H0YKN4;H0YNA0;H0YN28;H0YL33;H0YLE2	P07355;H0YKS4;H0YMD0;H0YMU9;H0YN42;H0YMM1;A6NMY6;H0YKZ7;H0YLV6;H0YMT9;H0YKX9;H0YKV8;H0YKL9;H0YMW4;H0YNP5;H0YM50	8;7;7;7;7;6;6;5;5;5;5;4;4;4;4;4;3;2;2;2;2;2;2;1	8;7;7;7;7;6;6;5;5;5;5;4;4;4;4;4;3;2;2;2;2;2;2;1	8;7;7;7;7;6;6;5;5;5;5;4;4;4;4;4;3;2;2;2;2;2;2;1	Annexin A2;Annexin;Putative annexin A2-like protein	ANXA2;ANXA2P2	sp|P07355|ANXA2_HUMAN Annexin A2 OS=Homo sapiens OX=9606 GN=ANXA2 PE=1 SV=2;tr|H0YKS4|H0YKS4_HUMAN Annexin (Fragment) OS=Homo sapiens OX=9606 GN=ANXA2 PE=1 SV=1;tr|H0YMD0|H0YMD0_HUMAN Annexin (Fragment) OS=Homo sapiens OX=9606 GN=ANXA2 PE=1 SV=1;tr|H0YMU9|	24	8	8	8	6	3	1	1	1	0	1	2	1	1	3	1	1	0	1	0	2	2	2	5	1	1	0	3	2	1	0	0	0	2	2	1	0	0	0	1	1	0
Q5JP53;P07437;Q5ST81;A6NNZ2;CON__ENSEMBL:ENSBTAP00000025008;Q9H4B7;M0R1I1	Q5JP53;P07437;Q5ST81	21;21;18;7;4;4;1	5;5;2;0;0;0;0	4;4;2;0;0;0;0	Tubulin beta chain	TUBB	tr|Q5JP53|Q5JP53_HUMAN Tubulin beta chain OS=Homo sapiens OX=9606 GN=TUBB PE=1 SV=1;sp|P07437|TBB5_HUMAN Tubulin beta chain OS=Homo sapiens OX=9606 GN=TUBB PE=1 SV=2;tr|Q5ST81|Q5ST81_HUMAN Tubulin beta chain OS=Homo sapiens OX=9606 GN=TUBB PE=1 SV=1	7	21	5	4	20	8	10	8	10	7	9	9	8	17	11	19	9	18	17	15	20	10	10	10	9	8	12	11	10	9	8	9	10	7	9	10	10	7	8	10	11	11
P07476	P07476	6	6	6	Involucrin	IVL	sp|P07476|INVO_HUMAN Involucrin OS=Homo sapiens OX=9606 GN=IVL PE=1 SV=2	1	6	6	6	6	0	0	0	0	0	0	0	0	0	0	0	1	0	0	0	0	0	0	0	0	0	0	0	0	0	0	0	0	0	0	0	0	0	0	0	0	0
P07737;K7EJ44;CON__P02584;I3L3D5	P07737;K7EJ44	8;6;3;3	8;6;3;3	8;6;3;3	Profilin-1	PFN1	sp|P07737|PROF1_HUMAN Profilin-1 OS=Homo sapiens OX=9606 GN=PFN1 PE=1 SV=2;tr|K7EJ44|K7EJ44_HUMAN Profilin OS=Homo sapiens OX=9606 GN=PFN1 PE=1 SV=1	4	8	8	8	5	3	4	2	3	3	3	3	2	5	3	7	3	4	6	5	3	4	3	3	3	3	4	3	4	3	3	3	3	1	2	4	3	3	3	3	5	3
P07814;V9GYZ6;V9GZ76	P07814;V9GYZ6	39;27;1	39;27;1	38;26;1	Bifunctional glutamate/proline--tRNA ligase;Glutamate--tRNA ligase;Proline--tRNA ligase	EPRS	sp|P07814|SYEP_HUMAN Bifunctional glutamate/proline--tRNA ligase OS=Homo sapiens OX=9606 GN=EPRS PE=1 SV=5;tr|V9GYZ6|V9GYZ6_HUMAN Bifunctional glutamate/proline--tRNA ligase (Fragment) OS=Homo sapiens OX=9606 GN=EPRS PE=1 SV=1	3	39	39	38	21	8	13	10	11	7	10	11	9	3	12	20	12	9	6	11	12	15	15	16	12	10	16	10	9	12	14	12	11	4	11	13	16	11	8	11	14	12
P07900;G3V2J8;Q14568;Q58FG0;Q58FG1	P07900	23;6;6;3;2	13;3;2;2;1	13;3;2;2;1	Heat shock protein HSP 90-alpha	HSP90AA1	sp|P07900|HS90A_HUMAN Heat shock protein HSP 90-alpha OS=Homo sapiens OX=9606 GN=HSP90AA1 PE=1 SV=5	5	23	13	13	19	10	10	8	9	9	8	9	9	10	9	18	9	16	12	14	17	11	12	10	10	9	10	11	8	7	10	8	9	5	6	10	10	7	7	8	10	9
P07948	P07948	1	1	1	Tyrosine-protein kinase Lyn	LYN	sp|P07948|LYN_HUMAN Tyrosine-protein kinase Lyn OS=Homo sapiens OX=9606 GN=LYN PE=1 SV=3	1	1	1	1	1	0	0	0	0	0	0	0	0	0	0	0	0	0	0	0	0	0	0	0	0	0	0	0	0	0	0	0	0	0	0	0	0	0	0	0	0	0
P08238;Q58FF7	P08238	28;10	28;10	15;4	Heat shock protein HSP 90-beta	HSP90AB1	sp|P08238|HS90B_HUMAN Heat shock protein HSP 90-beta OS=Homo sapiens OX=9606 GN=HSP90AB1 PE=1 SV=4	2	28	28	15	23	11	12	11	12	11	9	11	12	12	13	21	11	20	15	19	23	13	12	12	12	11	17	14	12	7	11	11	11	6	7	13	12	11	8	12	16	12
P08240	P08240	2	2	2	Signal recognition particle receptor subunit alpha	SRPR	sp|P08240|SRPRA_HUMAN Signal recognition particle receptor subunit alpha OS=Homo sapiens OX=9606 GN=SRPRA PE=1 SV=2	1	2	2	2	0	1	0	0	0	0	0	0	0	0	0	0	0	0	0	0	0	1	1	1	0	0	2	0	0	0	0	0	0	0	0	0	0	0	0	0	0	0
P08621;M0QYR1	P08621;M0QYR1	2;1	2;1	2;1	U1 small nuclear ribonucleoprotein 70 kDa	SNRNP70	sp|P08621|RU17_HUMAN U1 small nuclear ribonucleoprotein 70 kDa OS=Homo sapiens OX=9606 GN=SNRNP70 PE=1 SV=2;tr|M0QYR1|M0QYR1_HUMAN U1 small nuclear ribonucleoprotein 70 kDa (Fragment) OS=Homo sapiens OX=9606 GN=SNRNP70 PE=1 SV=1	2	2	2	2	0	1	2	0	1	0	0	1	1	0	0	0	1	0	0	0	0	0	1	1	2	0	2	2	0	1	1	1	1	0	0	2	2	0	0	0	1	1
P08670;B0YJC4;B0YJC5;A0A1B0GTT5;A0A1B0GVG8;H7C5W5;P41219;P17661;F8W835	P08670;B0YJC4	49;46;24;14;8;4;4;4;1	49;46;24;14;8;4;4;4;1	44;41;21;12;8;3;3;1;1	Vimentin	VIM	sp|P08670|VIME_HUMAN Vimentin OS=Homo sapiens OX=9606 GN=VIM PE=1 SV=4;tr|B0YJC4|B0YJC4_HUMAN Vimentin variant 3 OS=Homo sapiens OX=9606 GN=VIM PE=1 SV=1	9	49	49	44	42	22	23	22	15	22	21	26	22	38	22	35	25	29	42	39	39	26	25	28	25	23	27	22	22	19	21	19	15	21	14	23	28	18	16	21	23	21
P08754	P08754	8	8	3	Guanine nucleotide-binding protein G(k) subunit alpha	GNAI3	sp|P08754|GNAI3_HUMAN Guanine nucleotide-binding protein G(k) subunit alpha OS=Homo sapiens OX=9606 GN=GNAI3 PE=1 SV=3	1	8	8	3	6	1	4	2	1	1	2	4	3	3	1	2	4	2	1	2	4	2	1	3	4	3	5	3	4	3	3	3	2	1	2	3	5	2	2	4	5	3
P09211;A8MX94;A0A2R8Y5E5;A0A087X243;A0A087X2E9	P09211;A8MX94	4;3;1;1;1	4;3;1;1;1	4;3;1;1;1	Glutathione S-transferase P	GSTP1	sp|P09211|GSTP1_HUMAN Glutathione S-transferase P OS=Homo sapiens OX=9606 GN=GSTP1 PE=1 SV=2;tr|A8MX94|A8MX94_HUMAN Glutathione S-transferase P OS=Homo sapiens OX=9606 GN=GSTP1 PE=1 SV=1	5	4	4	4	4	1	1	2	1	0	0	1	1	0	2	1	1	0	0	0	0	0	1	1	1	0	2	2	2	1	0	1	0	1	0	1	1	0	0	1	1	0
P09382	P09382	2	2	2	Galectin-1	LGALS1	sp|P09382|LEG1_HUMAN Galectin-1 OS=Homo sapiens OX=9606 GN=LGALS1 PE=1 SV=2	1	2	2	2	0	0	1	0	1	1	0	0	0	0	1	0	0	0	0	0	0	0	0	0	0	0	0	1	1	1	0	0	0	1	1	1	1	1	1	1	1	1
P09497;D6RJD1;H0Y9Q6	P09497	7;3;2	7;3;2	7;3;2	Clathrin light chain B	CLTB	sp|P09497|CLCB_HUMAN Clathrin light chain B OS=Homo sapiens OX=9606 GN=CLTB PE=1 SV=1	3	7	7	7	0	0	0	1	0	0	0	0	0	5	2	1	0	0	0	0	0	0	0	0	0	0	0	0	0	0	0	0	0	6	4	2	0	0	0	0	0	1
P09669	P09669	2	2	2	Cytochrome c oxidase subunit 6C	COX6C	sp|P09669|COX6C_HUMAN Cytochrome c oxidase subunit 6C OS=Homo sapiens OX=9606 GN=COX6C PE=1 SV=2	1	2	2	2	2	2	2	0	1	1	1	1	1	0	0	2	2	2	1	0	2	2	2	2	2	1	2	1	1	1	1	1	1	0	0	1	2	1	1	1	1	2
P09874;Q5VX84;Q5VX85	P09874	36;2;2	36;2;2	36;2;2	Poly [ADP-ribose] polymerase 1	PARP1	sp|P09874|PARP1_HUMAN Poly [ADP-ribose] polymerase 1 OS=Homo sapiens OX=9606 GN=PARP1 PE=1 SV=4	3	36	36	36	28	13	13	10	15	13	8	11	17	7	6	25	18	24	12	13	31	15	18	16	13	11	22	13	13	11	11	10	16	6	3	15	15	9	7	9	21	17
Q71UI9;P0C0S5;C9J0D1;C9J386	Q71UI9;P0C0S5;C9J0D1;C9J386	6;6;5;3	4;4;3;2	4;4;3;2	Histone H2A.V;Histone H2A.Z;Histone H2A	H2AFV;H2AFZ	sp|Q71UI9|H2AV_HUMAN Histone H2A.V OS=Homo sapiens OX=9606 GN=H2AFV PE=1 SV=3;sp|P0C0S5|H2AZ_HUMAN Histone H2A.Z OS=Homo sapiens OX=9606 GN=H2AFZ PE=1 SV=2;tr|C9J0D1|C9J0D1_HUMAN Histone H2A OS=Homo sapiens OX=9606 GN=H2AFV PE=1 SV=1;tr|C9J386|C9J386_HUMAN	4	6	4	4	5	3	2	3	3	2	2	2	2	5	3	5	3	5	5	6	4	3	4	3	2	2	3	3	2	4	2	3	2	2	2	2	2	2	2	3	3	2
P10412;Q02539;P16401;P22492	P10412;Q02539	12;6;4;3	1;0;0;0	1;0;0;0	Histone H1.4;Histone H1.1	HIST1H1E;HIST1H1A	sp|P10412|H14_HUMAN Histone H1.4 OS=Homo sapiens OX=9606 GN=HIST1H1E PE=1 SV=2;sp|Q02539|H11_HUMAN Histone H1.1 OS=Homo sapiens OX=9606 GN=HIST1H1A PE=1 SV=3	4	12	1	1	7	6	9	5	8	5	9	9	9	5	4	6	8	6	5	5	6	8	7	8	10	6	9	7	10	10	8	8	10	6	3	9	8	10	6	8	10	10
P10599	P10599	7	7	7	Thioredoxin	TXN	sp|P10599|THIO_HUMAN Thioredoxin OS=Homo sapiens OX=9606 GN=TXN PE=1 SV=3	1	7	7	7	5	4	4	3	3	3	3	4	3	5	4	6	4	6	7	7	5	4	4	4	3	4	4	3	4	4	4	4	3	4	4	3	4	4	3	3	4	3
P10606	P10606	4	4	4	Cytochrome c oxidase subunit 5B, mitochondrial	COX5B	sp|P10606|COX5B_HUMAN Cytochrome c oxidase subunit 5B, mitochondrial OS=Homo sapiens OX=9606 GN=COX5B PE=1 SV=2	1	4	4	4	3	1	2	1	2	0	2	1	1	0	1	3	3	2	1	2	1	3	2	2	3	1	3	3	2	2	1	1	0	1	2	3	3	3	2	1	3	3
X6R5C5;X6R8A1;P10619;Q5JZH0	X6R5C5;X6R8A1;P10619;Q5JZH0	2;2;2;1	2;2;2;1	2;2;2;1	Carboxypeptidase;Lysosomal protective protein;Lysosomal protective protein 32 kDa chain;Lysosomal protective protein 20 kDa chain	CTSA	tr|X6R5C5|X6R5C5_HUMAN Carboxypeptidase OS=Homo sapiens OX=9606 GN=CTSA PE=1 SV=1;tr|X6R8A1|X6R8A1_HUMAN Carboxypeptidase OS=Homo sapiens OX=9606 GN=CTSA PE=1 SV=1;sp|P10619|PPGB_HUMAN Lysosomal protective protein OS=Homo sapiens OX=9606 GN=CTSA PE=1 SV=2;	4	2	2	2	2	0	0	0	0	0	0	0	0	0	0	0	0	0	0	0	0	0	0	0	0	0	1	0	0	0	0	1	0	0	0	1	0	0	0	0	0	0
P10809;E7ESH4;E7EXB4;C9JL25;C9JL19;C9JCQ4;C9J0S9	P10809	27;9;8;3;2;2;1	27;9;8;3;2;2;1	27;9;8;3;2;2;1	60 kDa heat shock protein, mitochondrial	HSPD1	sp|P10809|CH60_HUMAN 60 kDa heat shock protein, mitochondrial OS=Homo sapiens OX=9606 GN=HSPD1 PE=1 SV=2	7	27	27	27	23	9	10	8	9	9	9	9	9	8	8	18	11	19	16	17	22	12	11	11	9	9	10	6	9	8	10	9	8	7	6	7	9	7	6	10	9	10
P11021	P11021	16	15	15	78 kDa glucose-regulated protein	HSPA5	sp|P11021|BIP_HUMAN Endoplasmic reticulum chaperone BiP OS=Homo sapiens OX=9606 GN=HSPA5 PE=1 SV=2	1	16	15	15	11	1	4	4	3	2	0	4	3	9	7	8	4	5	3	5	7	7	4	3	3	2	9	7	7	3	3	5	3	8	7	6	7	2	1	5	6	5
P11142;E9PKE3;E9PN89;E9PNE6;E9PLF4;E9PQQ4;E9PQK7;E9PK54;A8K7Q2;E9PPY6;E9PN25;P54652;E9PI65;E9PS65;E9PM13	P11142;E9PKE3;E9PN89;E9PNE6;E9PLF4	24;23;16;16;12;11;11;11;11;9;8;8;7;5;3	23;22;16;15;11;10;10;10;11;8;7;7;6;5;3	21;20;14;14;10;10;10;10;10;8;7;5;5;5;3	Heat shock cognate 71 kDa protein	HSPA8	sp|P11142|HSP7C_HUMAN Heat shock cognate 71 kDa protein OS=Homo sapiens OX=9606 GN=HSPA8 PE=1 SV=1;tr|E9PKE3|E9PKE3_HUMAN Heat shock cognate 71 kDa protein OS=Homo sapiens OX=9606 GN=HSPA8 PE=1 SV=1;tr|E9PN89|E9PN89_HUMAN Heat shock cognate 71 kDa protein	15	24	23	21	19	7	11	11	9	8	8	10	10	18	16	16	10	14	15	15	15	12	11	12	10	8	14	8	9	9	9	10	6	12	14	11	11	8	7	10	10	11
P11387;E5RIC7;Q969P6	P11387	6;2;2	6;2;2	6;2;2	DNA topoisomerase 1	TOP1	sp|P11387|TOP1_HUMAN DNA topoisomerase 1 OS=Homo sapiens OX=9606 GN=TOP1 PE=1 SV=2	3	6	6	6	2	1	1	1	1	1	0	1	1	1	0	0	1	0	0	0	1	1	1	1	1	2	2	2	1	1	1	1	1	1	0	2	1	0	0	0	3	1
P11388;E9PCY5;Q02880;J3KTB7	P11388;E9PCY5;Q02880	7;4;4;1	7;4;4;1	7;4;4;1	DNA topoisomerase 2-alpha;DNA topoisomerase 2;DNA topoisomerase 2-beta	TOP2A;TOP2B	sp|P11388|TOP2A_HUMAN DNA topoisomerase 2-alpha OS=Homo sapiens OX=9606 GN=TOP2A PE=1 SV=3;tr|E9PCY5|E9PCY5_HUMAN DNA topoisomerase 2 (Fragment) OS=Homo sapiens OX=9606 GN=TOP2B PE=1 SV=1;sp|Q02880|TOP2B_HUMAN DNA topoisomerase 2-beta OS=Homo sapiens OX=96	4	7	7	7	1	1	4	0	1	1	0	1	1	0	0	1	2	0	1	0	1	1	2	2	0	1	3	1	1	1	0	1	2	0	0	2	1	0	0	0	1	2
P11586;F5H2F4	P11586;F5H2F4	7;6	7;6	7;6	C-1-tetrahydrofolate synthase, cytoplasmic;Methylenetetrahydrofolate dehydrogenase;Methenyltetrahydrofolate cyclohydrolase;Formyltetrahydrofolate synthetase;C-1-tetrahydrofolate synthase, cytoplasmic, N-terminally processed	MTHFD1	sp|P11586|C1TC_HUMAN C-1-tetrahydrofolate synthase, cytoplasmic OS=Homo sapiens OX=9606 GN=MTHFD1 PE=1 SV=3;tr|F5H2F4|F5H2F4_HUMAN C-1-tetrahydrofolate synthase, cytoplasmic OS=Homo sapiens OX=9606 GN=MTHFD1 PE=1 SV=1	2	7	7	7	2	1	1	0	0	1	0	1	0	2	1	2	1	0	0	1	1	2	0	1	1	1	1	2	0	0	0	0	2	3	2	1	2	0	0	1	1	2
P12004	P12004	4	4	4	Proliferating cell nuclear antigen	PCNA	sp|P12004|PCNA_HUMAN Proliferating cell nuclear antigen OS=Homo sapiens OX=9606 GN=PCNA PE=1 SV=1	1	4	4	4	1	2	1	1	1	1	0	0	1	0	0	1	0	0	0	0	1	1	2	1	1	0	1	0	1	1	1	1	0	0	0	2	0	0	0	0	1	2
P12035;CON__P12035	P12035;CON__P12035	39;38	23;22	19;19	Keratin, type II cytoskeletal 3	KRT3	sp|P12035|K2C3_HUMAN Keratin, type II cytoskeletal 3 OS=Homo sapiens OX=9606 GN=KRT3 PE=1 SV=3;	2	39	23	19	38	8	7	3	4	3	2	5	2	3	5	9	7	7	12	10	8	7	6	12	5	6	3	6	6	4	1	1	2	2	0	5	5	3	5	4	6	3
P12235;V9GYG0	P12235;V9GYG0	13;10	4;4	4;4	ADP/ATP translocase 1	SLC25A4	sp|P12235|ADT1_HUMAN ADP/ATP translocase 1 OS=Homo sapiens OX=9606 GN=SLC25A4 PE=1 SV=4;tr|V9GYG0|V9GYG0_HUMAN ADP/ATP translocase 1 OS=Homo sapiens OX=9606 GN=SLC25A4 PE=1 SV=1	2	13	4	4	11	8	9	8	8	6	6	9	9	10	9	10	8	10	9	7	8	8	9	9	7	5	8	7	7	7	7	8	5	8	8	7	9	3	4	7	8	8
P12236	P12236	15	6	4	ADP/ATP translocase 3;ADP/ATP translocase 3, N-terminally processed	SLC25A6	sp|P12236|ADT3_HUMAN ADP/ATP translocase 3 OS=Homo sapiens OX=9606 GN=SLC25A6 PE=1 SV=4	1	15	6	4	11	8	10	10	10	7	8	10	9	13	11	11	10	12	13	10	10	11	11	9	10	8	10	7	8	7	8	9	7	9	9	9	10	6	4	7	9	10
P12270	P12270	3	3	3	Nucleoprotein TPR	TPR	sp|P12270|TPR_HUMAN Nucleoprotein TPR OS=Homo sapiens OX=9606 GN=TPR PE=1 SV=3	1	3	3	3	0	0	0	0	0	0	0	0	0	0	0	0	0	0	0	0	0	0	0	0	0	0	0	0	0	0	0	0	0	0	0	0	0	0	0	0	0	0
P12273	P12273	2	2	2	Prolactin-inducible protein	PIP	sp|P12273|PIP_HUMAN Prolactin-inducible protein OS=Homo sapiens OX=9606 GN=PIP PE=1 SV=1	1	2	2	2	2	0	0	0	0	0	0	0	0	0	0	0	0	1	1	0	0	0	0	0	0	0	0	0	0	0	0	0	0	0	0	0	0	0	0	0	0	0
P12277;H0YJG0;G3V4N7;G3V461	P12277;H0YJG0;G3V4N7	5;3;3;1	5;3;3;1	4;2;2;1	Creatine kinase B-type	CKB	sp|P12277|KCRB_HUMAN Creatine kinase B-type OS=Homo sapiens OX=9606 GN=CKB PE=1 SV=1;tr|H0YJG0|H0YJG0_HUMAN Creatine kinase B-type (Fragment) OS=Homo sapiens OX=9606 GN=CKB PE=1 SV=1;tr|G3V4N7|G3V4N7_HUMAN Creatine kinase B-type (Fragment) OS=Homo sapiens	4	5	5	4	1	1	0	0	0	0	0	0	1	0	1	3	0	1	1	1	1	0	2	0	1	0	1	0	0	0	0	0	1	0	0	1	0	0	0	1	1	1
P13010	P13010	3	3	3	X-ray repair cross-complementing protein 5	XRCC5	sp|P13010|XRCC5_HUMAN X-ray repair cross-complementing protein 5 OS=Homo sapiens OX=9606 GN=XRCC5 PE=1 SV=3	1	3	3	3	0	1	0	0	0	0	0	1	0	0	0	1	1	0	0	0	0	1	1	0	1	1	2	2	1	0	0	1	1	0	0	0	2	0	0	0	2	2
P13073;H3BPG0;H3BN72;H3BNV9;Q86WV2;H3BNI5	P13073;H3BPG0;H3BN72;H3BNV9;Q86WV2	6;4;4;4;3;1	6;4;4;4;3;1	6;4;4;4;3;1	Cytochrome c oxidase subunit 4 isoform 1, mitochondrial	COX4I1	sp|P13073|COX41_HUMAN Cytochrome c oxidase subunit 4 isoform 1, mitochondrial OS=Homo sapiens OX=9606 GN=COX4I1 PE=1 SV=1;tr|H3BPG0|H3BPG0_HUMAN Cytochrome c oxidase subunit 4 isoform 1, mitochondrial (Fragment) OS=Homo sapiens OX=9606 GN=COX4I1 PE=1 SV=1;	6	6	6	6	3	1	3	2	2	2	2	1	1	0	0	3	3	1	2	1	2	3	3	4	3	3	4	2	2	2	1	3	1	2	2	3	3	1	1	2	4	3
P13639	P13639	19	19	19	Elongation factor 2	EEF2	sp|P13639|EF2_HUMAN Elongation factor 2 OS=Homo sapiens OX=9606 GN=EEF2 PE=1 SV=4	1	19	19	19	11	5	9	5	8	7	5	9	8	8	5	10	7	7	5	8	5	8	10	8	4	4	9	9	7	6	6	3	6	4	3	9	6	5	3	6	8	5
P13646;K7ERE3;CON__ENSEMBL:ENSP00000377550;K7EMD9;CON__Q14525;CON__Q9UE12;CON__Q15323;CON__Q497I4;Q14525;Q15323	P13646;K7ERE3;CON__ENSEMBL:ENSP00000377550;K7EMD9	35;32;31;18;2;2;2;2;2;2	1;1;1;1;1;1;1;1;1;1	0;0;0;0;0;0;0;0;0;0	Keratin, type I cytoskeletal 13	KRT13	sp|P13646|K1C13_HUMAN Keratin, type I cytoskeletal 13 OS=Homo sapiens OX=9606 GN=KRT13 PE=1 SV=4;tr|K7ERE3|K7ERE3_HUMAN Keratin, type I cytoskeletal 13 OS=Homo sapiens OX=9606 GN=KRT13 PE=1 SV=1;;tr|K7EMD9|K7EMD9_HUMAN Keratin, type I cytoskeletal 13 (Frag	10	35	1	0	35	19	6	3	4	4	3	7	5	3	4	4	5	6	20	2	5	6	4	4	2	3	7	3	7	2	2	4	7	2	3	2	5	6	5	5	6	4
P13861;H7C330;C9J830	P13861;H7C330	4;3;1	4;3;1	4;3;1	cAMP-dependent protein kinase type II-alpha regulatory subunit	PRKAR2A	sp|P13861|KAP2_HUMAN cAMP-dependent protein kinase type II-alpha regulatory subunit OS=Homo sapiens OX=9606 GN=PRKAR2A PE=1 SV=2;tr|H7C330|H7C330_HUMAN cAMP-dependent protein kinase type II-alpha regulatory subunit (Fragment) OS=Homo sapiens OX=9606 GN=PRK	3	4	4	4	0	0	1	0	0	0	0	0	1	0	0	0	1	0	0	0	0	0	0	0	1	0	3	0	0	0	1	0	0	0	1	2	1	1	0	1	1	0
P14174	P14174	4	4	4	Macrophage migration inhibitory factor	MIF	sp|P14174|MIF_HUMAN Macrophage migration inhibitory factor OS=Homo sapiens OX=9606 GN=MIF PE=1 SV=4	1	4	4	4	3	2	2	2	2	2	2	2	2	4	2	3	2	3	3	3	3	2	2	2	2	2	2	2	2	2	2	2	2	2	2	2	1	2	2	2	2	2
P14373;A0A0G2JIZ4	P14373;A0A0G2JIZ4	4;3	4;3	4;3	Zinc finger protein RFP	TRIM27	sp|P14373|TRI27_HUMAN Zinc finger protein RFP OS=Homo sapiens OX=9606 GN=TRIM27 PE=1 SV=1;tr|A0A0G2JIZ4|A0A0G2JIZ4_HUMAN Zinc finger protein RFP (Fragment) OS=Homo sapiens OX=9606 GN=TRIM27 PE=1 SV=1	2	4	4	4	1	1	1	0	0	0	0	0	0	0	0	1	2	0	0	0	0	0	0	0	2	0	3	0	0	0	1	1	0	0	1	1	2	0	0	0	3	0
P14618;B4DNK4;H3BTN5;H3BQ34;H3BUW1;H3BTJ2;H3BR70;H3BT25;H3BU13;H3BN34;H3BQZ3;P30613	P14618;B4DNK4;H3BTN5;H3BQ34	17;15;12;10;6;6;6;5;2;1;1;1	17;15;12;10;6;6;6;5;2;1;1;1	17;15;12;10;6;6;6;5;2;1;1;1	Pyruvate kinase PKM;Pyruvate kinase	PKM	sp|P14618|KPYM_HUMAN Pyruvate kinase PKM OS=Homo sapiens OX=9606 GN=PKM PE=1 SV=4;tr|B4DNK4|B4DNK4_HUMAN Pyruvate kinase OS=Homo sapiens OX=9606 GN=PKM PE=1 SV=1;tr|H3BTN5|H3BTN5_HUMAN Pyruvate kinase (Fragment) OS=Homo sapiens OX=9606 GN=PKM PE=1 SV=1;tr|	12	17	17	17	10	4	6	7	6	2	2	5	6	12	3	14	6	8	8	5	9	7	6	7	4	4	7	6	3	3	2	2	2	5	1	6	5	6	3	5	4	7
P14625;Q96GW1;A0A1W2PRR1;F8W026;F8VPC7;H0YIV0	P14625;Q96GW1;A0A1W2PRR1	7;4;4;2;1;1	6;3;3;1;1;1	6;3;3;1;1;1	Endoplasmin	HSP90B1	sp|P14625|ENPL_HUMAN Endoplasmin OS=Homo sapiens OX=9606 GN=HSP90B1 PE=1 SV=1;tr|Q96GW1|Q96GW1_HUMAN Endoplasmin OS=Homo sapiens OX=9606 GN=HSP90B1 PE=1 SV=1;tr|A0A1W2PRR1|A0A1W2PRR1_HUMAN Endoplasmin OS=Homo sapiens OX=9606 GN=HSP90B1 PE=1 SV=1	6	7	6	6	3	3	3	4	2	2	1	2	2	0	1	1	3	1	1	1	1	2	2	2	3	2	4	3	2	2	2	2	2	0	1	3	4	2	1	2	2	2
P14868;C9J7S3;C9JLC1;H7BZ35;C9JQM9;H7C278	P14868	20;8;8;8;5;4	20;8;8;8;5;4	20;8;8;8;5;4	Aspartate--tRNA ligase, cytoplasmic	DARS	sp|P14868|SYDC_HUMAN Aspartate--tRNA ligase, cytoplasmic OS=Homo sapiens OX=9606 GN=DARS PE=1 SV=2	6	20	20	20	13	3	6	10	8	8	6	9	6	1	4	10	11	6	2	5	3	10	11	7	7	9	10	9	4	5	6	6	7	3	1	11	10	4	2	8	10	7
P14923;C9JK18;C9JKY1;C9JTX4;C9J826;A0A2R8Y6G0;A0A2R8Y804;A0A2R8Y543;A0A2R8Y5C3;A0A2R8Y750;A0A2R8Y5Z1;B4DGU4;A0A2R8YCH5;A0A2R8Y7Z0;A0A2R8Y5A3;P35222;C9JPI2;K7ERP3	P14923	20;9;9;8;8;3;3;3;3;3;3;3;3;3;3;3;2;2	20;9;9;8;8;3;3;3;3;3;3;3;3;3;3;3;2;2	20;9;9;8;8;3;3;3;3;3;3;3;3;3;3;3;2;2	Junction plakoglobin	JUP	sp|P14923|PLAK_HUMAN Junction plakoglobin OS=Homo sapiens OX=9606 GN=JUP PE=1 SV=3	18	20	20	20	18	1	6	0	2	2	2	7	5	1	2	0	6	0	2	1	4	1	2	8	5	7	9	0	8	3	2	3	3	1	1	4	7	2	4	6	5	1
P15259;P18669;Q8N0Y7	P15259;P18669;Q8N0Y7	2;2;1	2;2;1	2;2;1	Phosphoglycerate mutase 2;Phosphoglycerate mutase 1;Probable phosphoglycerate mutase 4	PGAM2;PGAM1;PGAM4	sp|P15259|PGAM2_HUMAN Phosphoglycerate mutase 2 OS=Homo sapiens OX=9606 GN=PGAM2 PE=1 SV=3;sp|P18669|PGAM1_HUMAN Phosphoglycerate mutase 1 OS=Homo sapiens OX=9606 GN=PGAM1 PE=1 SV=2;sp|Q8N0Y7|PGAM4_HUMAN Probable phosphoglycerate mutase 4 OS=Homo sapiens O	3	2	2	2	2	0	0	0	0	0	0	0	0	0	1	1	0	0	0	0	0	1	1	2	0	0	1	0	1	0	0	0	0	0	0	1	0	0	0	0	0	0
P15531	P15531	7	1	1	Nucleoside diphosphate kinase A	NME1	sp|P15531|NDKA_HUMAN Nucleoside diphosphate kinase A OS=Homo sapiens OX=9606 GN=NME1 PE=1 SV=1	1	7	1	1	7	3	7	3	3	3	4	4	2	1	3	6	7	2	1	2	3	7	5	7	7	4	7	4	5	4	4	5	4	1	2	7	7	3	5	2	5	5
P15880;H0YEN5;E9PMM9;E9PQD7;I3L404;E9PPT0;E9PM36;H3BNG3;H0YE27	P15880;H0YEN5;E9PMM9;E9PQD7;I3L404;E9PPT0;E9PM36	14;12;9;9;8;8;7;2;1	14;12;9;9;8;8;7;2;1	14;12;9;9;8;8;7;2;1	40S ribosomal protein S2	RPS2	sp|P15880|RS2_HUMAN 40S ribosomal protein S2 OS=Homo sapiens OX=9606 GN=RPS2 PE=1 SV=2;tr|H0YEN5|H0YEN5_HUMAN 40S ribosomal protein S2 (Fragment) OS=Homo sapiens OX=9606 GN=RPS2 PE=1 SV=1;tr|E9PMM9|E9PMM9_HUMAN 40S ribosomal protein S2 (Fragment) OS=Homo s	9	14	14	14	12	7	9	5	9	6	5	8	8	2	2	11	7	11	8	8	12	8	6	10	9	7	11	7	8	7	7	9	8	3	3	9	10	7	6	5	11	8
P15924	P15924	100	100	100	Desmoplakin	DSP	sp|P15924|DESP_HUMAN Desmoplakin OS=Homo sapiens OX=9606 GN=DSP PE=1 SV=3	1	100	100	100	76	19	24	21	15	14	8	32	17	29	26	20	19	10	23	16	46	24	22	49	24	9	17	11	24	17	10	7	10	19	23	11	13	18	7	22	14	10
P16402	P16402	13	13	2	Histone H1.3	HIST1H1D	sp|P16402|H13_HUMAN Histone H1.3 OS=Homo sapiens OX=9606 GN=HIST1H1D PE=1 SV=2	1	13	13	2	8	6	9	6	8	6	9	9	9	5	4	7	8	6	6	6	7	8	7	8	10	6	9	6	10	11	8	8	10	6	4	9	8	10	7	8	10	10
P16403	P16403	12	1	1	Histone H1.2	HIST1H1C	sp|P16403|H12_HUMAN Histone H1.2 OS=Homo sapiens OX=9606 GN=HIST1H1C PE=1 SV=2	1	12	1	1	7	6	9	6	8	4	9	9	10	5	4	7	8	6	6	6	7	8	7	8	10	6	9	7	10	10	8	8	10	6	4	9	9	10	7	8	10	10
P16615;H7C5W9;O14983;Q93084;H3BVB2;J3QSY6;H3BTW4	P16615;H7C5W9	21;18;8;5;2;1;1	21;18;8;5;2;1;1	21;18;8;5;2;1;1	Sarcoplasmic/endoplasmic reticulum calcium ATPase 2	ATP2A2	sp|P16615|AT2A2_HUMAN Sarcoplasmic/endoplasmic reticulum calcium ATPase 2 OS=Homo sapiens OX=9606 GN=ATP2A2 PE=1 SV=1;tr|H7C5W9|H7C5W9_HUMAN Sarcoplasmic/endoplasmic reticulum calcium ATPase 2 (Fragment) OS=Homo sapiens OX=9606 GN=ATP2A2 PE=1 SV=1	7	21	21	21	14	3	10	6	3	1	5	6	2	1	2	12	9	6	4	3	7	7	5	10	10	5	14	4	3	2	3	7	6	3	4	14	11	2	1	4	9	9
P17026	P17026	2	2	2	Zinc finger protein 22	ZNF22	sp|P17026|ZNF22_HUMAN Zinc finger protein 22 OS=Homo sapiens OX=9606 GN=ZNF22 PE=1 SV=3	1	2	2	2	0	0	1	0	0	0	0	0	0	0	0	0	0	0	0	0	0	0	0	0	1	0	2	1	0	0	0	0	0	0	0	0	1	0	0	0	1	0
P17066;P48741	P17066;P48741	9;6	1;1	1;1	Heat shock 70 kDa protein 6;Putative heat shock 70 kDa protein 7	HSPA6;HSPA7	sp|P17066|HSP76_HUMAN Heat shock 70 kDa protein 6 OS=Homo sapiens OX=9606 GN=HSPA6 PE=1 SV=2;sp|P48741|HSP77_HUMAN Putative heat shock 70 kDa protein 7 OS=Homo sapiens OX=9606 GN=HSPA7 PE=5 SV=2	2	9	1	1	8	5	5	4	4	4	4	4	4	7	6	8	4	6	5	6	7	6	5	6	4	3	4	4	4	4	4	4	4	7	5	4	4	4	4	4	4	5
P17152	P17152	4	4	4	Transmembrane protein 11, mitochondrial	TMEM11	sp|P17152|TMM11_HUMAN Transmembrane protein 11, mitochondrial OS=Homo sapiens OX=9606 GN=TMEM11 PE=1 SV=1	1	4	4	4	3	1	2	0	0	0	0	1	0	0	1	4	2	0	0	0	0	0	1	1	2	1	2	1	0	0	1	0	0	0	1	3	2	0	0	0	2	2
P17509	P17509	2	2	2	Homeobox protein Hox-B6	HOXB6	sp|P17509|HXB6_HUMAN Homeobox protein Hox-B6 OS=Homo sapiens OX=9606 GN=HOXB6 PE=1 SV=4	1	2	2	2	0	0	0	0	0	0	0	0	0	0	0	2	0	0	0	0	0	0	0	0	0	0	0	0	0	0	0	0	0	0	0	0	0	0	0	0	0	0
P17568	P17568	2	2	2	NADH dehydrogenase [ubiquinone] 1 beta subcomplex subunit 7	NDUFB7	sp|P17568|NDUB7_HUMAN NADH dehydrogenase [ubiquinone] 1 beta subcomplex subunit 7 OS=Homo sapiens OX=9606 GN=NDUFB7 PE=1 SV=4	1	2	2	2	0	0	0	0	0	0	0	0	0	0	0	0	0	0	0	0	0	0	0	0	0	0	1	1	0	0	0	0	0	0	1	1	1	0	0	0	0	0
P17812;Q9NRF8	P17812	9;2	9;2	9;2	CTP synthase 1	CTPS1	sp|P17812|PYRG1_HUMAN CTP synthase 1 OS=Homo sapiens OX=9606 GN=CTPS1 PE=1 SV=2	2	9	9	9	4	1	3	0	0	1	1	0	2	0	0	7	3	1	0	0	2	2	3	3	3	1	6	0	1	1	1	0	1	0	0	5	4	0	0	1	3	0
P17858;Q5VSR5	P17858	5;1	3;0	3;0	ATP-dependent 6-phosphofructokinase, liver type	PFKL	sp|P17858|PFKAL_HUMAN ATP-dependent 6-phosphofructokinase, liver type OS=Homo sapiens OX=9606 GN=PFKL PE=1 SV=6	2	5	3	3	3	0	1	0	1	2	0	0	1	0	1	1	1	0	0	0	1	1	0	0	1	0	3	0	0	1	0	1	0	0	0	2	1	1	0	1	1	1
P17987;E7ERF2;E7EQR6;F5GZI8;F5H282;F5GYL4;F5H726;F5H676;F5H136;F5GZ03	P17987;E7ERF2;E7EQR6	11;8;6;5;5;3;3;3;3;3	11;8;6;5;5;3;3;3;3;3	11;8;6;5;5;3;3;3;3;3	T-complex protein 1 subunit alpha	TCP1	sp|P17987|TCPA_HUMAN T-complex protein 1 subunit alpha OS=Homo sapiens OX=9606 GN=TCP1 PE=1 SV=1;tr|E7ERF2|E7ERF2_HUMAN T-complex protein 1 subunit alpha OS=Homo sapiens OX=9606 GN=TCP1 PE=1 SV=1;tr|E7EQR6|E7EQR6_HUMAN T-complex protein 1 subunit alpha OS=	10	11	11	11	7	2	3	3	2	2	2	4	5	0	4	5	5	2	0	1	3	3	5	5	4	3	5	4	2	4	2	3	3	3	3	4	6	1	1	3	4	4
P18077;C9K025;F8WBS5;F8WB72	P18077;C9K025;F8WBS5;F8WB72	6;4;3;3	6;4;3;3	6;4;3;3	60S ribosomal protein L35a	RPL35A	sp|P18077|RL35A_HUMAN 60S ribosomal protein L35a OS=Homo sapiens OX=9606 GN=RPL35A PE=1 SV=2;tr|C9K025|C9K025_HUMAN 60S ribosomal protein L35a (Fragment) OS=Homo sapiens OX=9606 GN=RPL35A PE=1 SV=1;tr|F8WBS5|F8WBS5_HUMAN 60S ribosomal protein L35a OS=Homo	4	6	6	6	4	4	5	2	4	3	3	3	5	0	0	5	2	4	3	3	5	5	6	6	4	5	6	1	3	4	3	4	5	0	2	3	5	1	1	1	6	3
P18085;C9JPM4;C9JAK5;U3KQF2	P18085;C9JPM4;C9JAK5	6;5;4;2	3;2;3;2	3;2;3;2	ADP-ribosylation factor 4	ARF4	sp|P18085|ARF4_HUMAN ADP-ribosylation factor 4 OS=Homo sapiens OX=9606 GN=ARF4 PE=1 SV=3;tr|C9JPM4|C9JPM4_HUMAN ADP-ribosylation factor 4 (Fragment) OS=Homo sapiens OX=9606 GN=ARF4 PE=1 SV=1;tr|C9JAK5|C9JAK5_HUMAN ADP-ribosylation factor 4 OS=Homo sapiens	4	6	3	3	4	3	3	3	3	3	2	2	3	3	3	3	2	3	3	5	4	3	3	4	3	3	4	3	3	4	2	3	2	2	3	2	3	2	2	2	4	2
P18124;A8MUD9;C9JIJ5;C9JZ88	P18124;A8MUD9	17;14;4;3	17;14;4;3	17;14;4;3	60S ribosomal protein L7	RPL7	sp|P18124|RL7_HUMAN 60S ribosomal protein L7 OS=Homo sapiens OX=9606 GN=RPL7 PE=1 SV=1;tr|A8MUD9|A8MUD9_HUMAN 60S ribosomal protein L7 OS=Homo sapiens OX=9606 GN=RPL7 PE=1 SV=1	4	17	17	17	13	8	11	7	13	8	10	10	12	8	6	12	12	11	7	11	14	10	11	11	12	9	13	9	12	13	10	9	12	4	4	11	12	7	5	9	13	11
P18206	P18206	2	2	2	Vinculin	VCL	sp|P18206|VINC_HUMAN Vinculin OS=Homo sapiens OX=9606 GN=VCL PE=1 SV=4	1	2	2	2	0	0	0	0	0	0	0	1	1	0	0	0	0	0	0	0	0	1	0	0	0	0	1	0	0	0	0	0	0	0	0	1	1	1	0	0	0	0
P18510	P18510	3	3	3	Interleukin-1 receptor antagonist protein	IL1RN	sp|P18510|IL1RA_HUMAN Interleukin-1 receptor antagonist protein OS=Homo sapiens OX=9606 GN=IL1RN PE=1 SV=1	1	3	3	3	3	0	0	0	0	0	0	0	0	0	0	0	0	0	0	0	0	0	0	0	0	0	0	0	0	0	0	0	0	0	0	0	0	0	0	0	0	0
P19338;H7BY16	P19338;H7BY16	15;9	15;9	15;9	Nucleolin	NCL	sp|P19338|NUCL_HUMAN Nucleolin OS=Homo sapiens OX=9606 GN=NCL PE=1 SV=3;tr|H7BY16|H7BY16_HUMAN Nucleolin (Fragment) OS=Homo sapiens OX=9606 GN=NCL PE=1 SV=8	2	15	15	15	13	6	6	5	5	4	4	6	9	2	3	12	9	10	9	4	12	7	5	8	7	9	9	5	8	7	6	7	8	3	2	8	8	8	6	4	7	8
P19367;B1AR63;B1AR62;Q2TB90;A0A2R8Y626	P19367	37;7;4;4;1	37;7;4;4;1	33;6;3;3;1	Hexokinase-1	HK1	sp|P19367|HXK1_HUMAN Hexokinase-1 OS=Homo sapiens OX=9606 GN=HK1 PE=1 SV=3	5	37	37	33	31	5	17	4	3	2	2	3	1	0	1	28	13	5	3	1	4	9	11	15	14	7	23	5	3	4	4	5	1	0	1	18	15	7	4	5	9	13
P20339	P20339	4	1	1	Ras-related protein Rab-5A	RAB5A	sp|P20339|RAB5A_HUMAN Ras-related protein Rab-5A OS=Homo sapiens OX=9606 GN=RAB5A PE=1 SV=2	1	4	1	1	3	2	3	2	2	1	1	2	2	0	0	2	4	2	2	3	2	3	3	2	2	1	4	3	2	2	2	2	1	1	2	4	4	1	1	1	3	3
P20340;F5H3K7;Q9NRW1;C9JU14;F5GX61;J3KR73;C9JB90;C9J0I2	P20340;F5H3K7;Q9NRW1	6;3;3;2;2;2;1;1	6;3;3;2;2;2;1;1	5;3;2;1;2;1;0;1	Ras-related protein Rab-6A;Ras-related protein Rab-6B	RAB6A;RAB6B	sp|P20340|RAB6A_HUMAN Ras-related protein Rab-6A OS=Homo sapiens OX=9606 GN=RAB6A PE=1 SV=3;tr|F5H3K7|F5H3K7_HUMAN Ras-related protein Rab-6A (Fragment) OS=Homo sapiens OX=9606 GN=RAB6A PE=1 SV=1;sp|Q9NRW1|RAB6B_HUMAN Ras-related protein Rab-6B OS=Homo sap	8	6	6	5	5	1	3	2	2	1	2	2	2	1	2	5	2	1	1	1	1	2	3	3	2	2	4	4	2	1	2	2	2	1	1	3	3	3	2	2	4	4
P20674;H3BRM5;H3BV69;H3BNX8	P20674;H3BRM5;H3BV69;H3BNX8	5;4;4;4	5;4;4;4	5;4;4;4	Cytochrome c oxidase subunit 5A, mitochondrial	COX5A	sp|P20674|COX5A_HUMAN Cytochrome c oxidase subunit 5A, mitochondrial OS=Homo sapiens OX=9606 GN=COX5A PE=1 SV=2;tr|H3BRM5|H3BRM5_HUMAN Cytochrome c oxidase subunit 5A, mitochondrial OS=Homo sapiens OX=9606 GN=COX5A PE=1 SV=1;tr|H3BV69|H3BV69_HUMAN Cytochro	4	5	5	5	4	2	3	1	3	0	2	3	2	1	0	5	3	3	2	5	2	3	3	3	3	3	3	0	2	1	2	2	2	1	1	4	3	2	1	2	3	3
P20700;E9PBF6;A0A0D9SFE5;A0A0D9SFY5	P20700;E9PBF6;A0A0D9SFE5;A0A0D9SFY5	20;18;16;10	20;18;16;10	19;17;16;10	Lamin-B1	LMNB1	sp|P20700|LMNB1_HUMAN Lamin-B1 OS=Homo sapiens OX=9606 GN=LMNB1 PE=1 SV=2;tr|E9PBF6|E9PBF6_HUMAN Lamin-B1 OS=Homo sapiens OX=9606 GN=LMNB1 PE=1 SV=1;tr|A0A0D9SFE5|A0A0D9SFE5_HUMAN Lamin B1, isoform CRA_a OS=Homo sapiens OX=9606 GN=LMNB1 PE=1 SV=1;tr|A0A0D9	4	20	20	19	13	8	8	4	4	3	4	4	5	8	4	6	7	5	8	11	7	7	6	10	4	6	7	2	2	3	2	1	1	0	4	5	7	2	1	3	4	2
P21359;H0Y465;J3KSB5;A0A1W2PPA7;A0A1W2PS74	P21359;H0Y465;J3KSB5	7;5;4;2;1	7;5;4;2;1	7;5;4;2;1	Neurofibromin;Neurofibromin truncated	NF1	sp|P21359|NF1_HUMAN Neurofibromin OS=Homo sapiens OX=9606 GN=NF1 PE=1 SV=2;tr|H0Y465|H0Y465_HUMAN Neurofibromin (Fragment) OS=Homo sapiens OX=9606 GN=NF1 PE=1 SV=1;tr|J3KSB5|J3KSB5_HUMAN Neurofibromin (Fragment) OS=Homo sapiens OX=9606 GN=NF1 PE=1 SV=1	5	7	7	7	3	0	2	0	0	0	0	0	0	0	0	2	1	0	0	0	1	0	0	0	1	1	4	0	0	1	0	0	0	0	0	3	1	0	0	0	2	0
P21796;C9JI87	P21796;C9JI87	20;13	20;13	20;13	Voltage-dependent anion-selective channel protein 1	VDAC1	sp|P21796|VDAC1_HUMAN Voltage-dependent anion-selective channel protein 1 OS=Homo sapiens OX=9606 GN=VDAC1 PE=1 SV=2;tr|C9JI87|C9JI87_HUMAN Voltage-dependent anion-selective channel protein 1 (Fragment) OS=Homo sapiens OX=9606 GN=VDAC1 PE=1 SV=6	2	20	20	20	18	4	9	5	7	6	6	8	6	7	9	17	10	13	13	14	17	8	5	9	10	9	12	7	7	7	7	9	6	7	8	10	11	6	7	8	10	10
P21817;M0R014	P21817;M0R014	2;1	2;1	2;1	Ryanodine receptor 1	RYR1	sp|P21817|RYR1_HUMAN Ryanodine receptor 1 OS=Homo sapiens OX=9606 GN=RYR1 PE=1 SV=3;tr|M0R014|M0R014_HUMAN Ryanodine receptor 1 (Fragment) OS=Homo sapiens OX=9606 GN=RYR1 PE=1 SV=1	2	2	2	2	0	0	0	0	0	0	0	0	0	0	0	1	0	0	0	0	0	0	0	0	0	0	0	0	0	0	0	0	0	0	1	0	0	0	0	0	0	0
P22087;M0R0P1;M0QXL5;M0R2Q4;M0R299;M0R2U2;M0R1H0;M0R2B0;A6NHQ2	P22087;M0R0P1;M0QXL5;M0R2Q4;M0R299;M0R2U2;M0R1H0;M0R2B0	9;8;8;8;7;5;5;5;2	9;8;8;8;7;5;5;5;2	9;8;8;8;7;5;5;5;2	rRNA 2-O-methyltransferase fibrillarin	FBL	sp|P22087|FBRL_HUMAN rRNA 2-O-methyltransferase fibrillarin OS=Homo sapiens OX=9606 GN=FBL PE=1 SV=2;tr|M0R0P1|M0R0P1_HUMAN rRNA 2-O-methyltransferase fibrillarin (Fragment) OS=Homo sapiens OX=9606 GN=FBL PE=1 SV=1;tr|M0QXL5|M0QXL5_HUMAN rRNA 2-O-methyl	9	9	9	9	4	2	1	3	3	1	2	2	2	1	2	7	3	1	1	1	5	2	1	2	2	1	4	1	2	1	2	2	3	0	0	2	3	1	2	2	4	3
P22102;C9JBJ1;C9JTV6;F8WD69;C9JZG2;C9JKQ7;H7C366	P22102;C9JBJ1;C9JTV6;F8WD69	5;3;3;3;2;2;1	5;3;3;3;2;2;1	5;3;3;3;2;2;1	Trifunctional purine biosynthetic protein adenosine-3;Phosphoribosylamine--glycine ligase;Phosphoribosylformylglycinamidine cyclo-ligase;Phosphoribosylglycinamide formyltransferase	GART	sp|P22102|PUR2_HUMAN Trifunctional purine biosynthetic protein adenosine-3 OS=Homo sapiens OX=9606 GN=GART PE=1 SV=1;tr|C9JBJ1|C9JBJ1_HUMAN Trifunctional purine biosynthetic protein adenosine-3 (Fragment) OS=Homo sapiens OX=9606 GN=GART PE=1 SV=8;tr|C9JTV6	7	5	5	5	1	1	3	1	1	1	1	1	1	0	0	3	2	0	0	1	1	3	2	3	1	1	2	0	1	0	0	1	1	0	2	3	1	1	1	2	1	2
P22307;H0YF61	P22307;H0YF61	7;4	7;4	7;4	Non-specific lipid-transfer protein	SCP2	sp|P22307|NLTP_HUMAN Non-specific lipid-transfer protein OS=Homo sapiens OX=9606 GN=SCP2 PE=1 SV=2;tr|H0YF61|H0YF61_HUMAN Non-specific lipid-transfer protein (Fragment) OS=Homo sapiens OX=9606 GN=SCP2 PE=1 SV=1	2	7	7	7	3	3	5	5	6	2	1	3	5	3	2	4	4	1	4	4	3	6	5	4	4	4	5	4	5	4	4	1	4	2	3	5	6	6	4	5	4	2
P22528	P22528	2	2	1	Cornifin-B	SPRR1B	sp|P22528|SPR1B_HUMAN Cornifin-B OS=Homo sapiens OX=9606 GN=SPRR1B PE=1 SV=2	1	2	2	1	2	1	0	0	0	0	0	0	0	0	0	0	0	0	1	0	0	0	0	1	0	0	0	0	0	0	0	0	0	0	0	0	0	0	0	0	0	0
P35326;P35325;P22532;P22531;Q9BYE4;Q96RM1	P35326;P35325;P22532;P22531;Q9BYE4;Q96RM1	2;2;2;2;2;1	2;2;2;2;2;1	2;2;2;2;2;1	Small proline-rich protein 2A;Small proline-rich protein 2B;Small proline-rich protein 2D;Small proline-rich protein 2E;Small proline-rich protein 2G;Small proline-rich protein 2F	SPRR2A;SPRR2B;SPRR2D;SPRR2E;SPRR2G;SPRR2F	sp|P35326|SPR2A_HUMAN Small proline-rich protein 2A OS=Homo sapiens OX=9606 GN=SPRR2A PE=1 SV=1;sp|P35325|SPR2B_HUMAN Small proline-rich protein 2B OS=Homo sapiens OX=9606 GN=SPRR2B PE=2 SV=1;sp|P22532|SPR2D_HUMAN Small proline-rich protein 2D OS=Homo sapi	6	2	2	2	0	0	0	0	0	0	0	1	0	0	0	0	1	0	1	0	0	0	0	2	0	0	0	0	0	0	0	0	0	1	0	0	0	0	0	0	0	0
P22626;A0A087WUI2	P22626;A0A087WUI2	18;13	18;13	18;13	Heterogeneous nuclear ribonucleoproteins A2/B1	HNRNPA2B1	sp|P22626|ROA2_HUMAN Heterogeneous nuclear ribonucleoproteins A2/B1 OS=Homo sapiens OX=9606 GN=HNRNPA2B1 PE=1 SV=2;tr|A0A087WUI2|A0A087WUI2_HUMAN Heterogeneous nuclear ribonucleoproteins A2/B1 OS=Homo sapiens OX=9606 GN=HNRNPA2B1 PE=1 SV=1	2	18	18	18	15	9	11	8	6	5	7	5	6	14	9	16	8	14	9	12	12	11	10	10	9	5	10	9	6	7	6	4	5	10	8	9	6	4	3	5	7	8
P22735;H0YMQ8	P22735;H0YMQ8	2;1	2;1	2;1	Protein-glutamine gamma-glutamyltransferase K	TGM1	sp|P22735|TGM1_HUMAN Protein-glutamine gamma-glutamyltransferase K OS=Homo sapiens OX=9606 GN=TGM1 PE=1 SV=4;tr|H0YMQ8|H0YMQ8_HUMAN Protein-glutamine gamma-glutamyltransferase K (Fragment) OS=Homo sapiens OX=9606 GN=TGM1 PE=1 SV=1	2	2	2	2	2	0	0	0	0	0	0	0	0	0	0	0	0	0	0	0	0	0	0	0	0	0	0	0	0	0	0	0	0	0	0	0	0	0	0	0	0	0
P23246;H0Y9K7;H0Y9U2	P23246	21;6;2	20;6;2	20;6;2	Splicing factor, proline- and glutamine-rich	SFPQ	sp|P23246|SFPQ_HUMAN Splicing factor, proline- and glutamine-rich OS=Homo sapiens OX=9606 GN=SFPQ PE=1 SV=2	3	21	20	20	13	6	9	8	8	8	8	8	8	15	12	10	8	6	3	9	8	9	6	11	10	5	11	7	7	7	5	5	4	16	13	11	7	8	4	7	6	7
P23258;Q9NRH3;K7EIS0;K7EKE5	P23258;Q9NRH3	7;5;3;2	7;5;3;2	7;5;3;2	Tubulin gamma-1 chain;Tubulin gamma-2 chain	TUBG1;TUBG2	sp|P23258|TBG1_HUMAN Tubulin gamma-1 chain OS=Homo sapiens OX=9606 GN=TUBG1 PE=1 SV=2;sp|Q9NRH3|TBG2_HUMAN Tubulin gamma-2 chain OS=Homo sapiens OX=9606 GN=TUBG2 PE=2 SV=1	4	7	7	7	4	2	3	1	1	1	1	2	0	0	2	5	3	0	0	0	1	3	3	2	4	2	4	1	1	1	1	2	1	0	1	4	2	1	1	1	3	3
P23284	P23284	7	7	7	Peptidyl-prolyl cis-trans isomerase B	PPIB	sp|P23284|PPIB_HUMAN Peptidyl-prolyl cis-trans isomerase B OS=Homo sapiens OX=9606 GN=PPIB PE=1 SV=2	1	7	7	7	3	4	4	4	3	3	3	4	5	4	4	5	6	5	2	4	3	5	5	5	3	3	5	5	3	3	3	3	2	4	5	4	4	3	3	4	5	5
P23396;E9PL09;E9PPU1;F2Z2S8;H0YCJ7;H0YF32;H0YEU2;E9PQ96;E9PJH4;E9PK82;E9PSF4;E9PQX2;H0YES8;E9PJN9	P23396;E9PL09;E9PPU1;F2Z2S8;H0YCJ7;H0YF32;H0YEU2	20;17;15;13;13;11;11;9;9;9;5;3;1;1	20;17;15;13;13;11;11;9;9;9;5;3;1;1	20;17;15;13;13;11;11;9;9;9;5;3;1;1	40S ribosomal protein S3	RPS3	sp|P23396|RS3_HUMAN 40S ribosomal protein S3 OS=Homo sapiens OX=9606 GN=RPS3 PE=1 SV=2;tr|E9PL09|E9PL09_HUMAN 40S ribosomal protein S3 OS=Homo sapiens OX=9606 GN=RPS3 PE=1 SV=1;tr|E9PPU1|E9PPU1_HUMAN 40S ribosomal protein S3 OS=Homo sapiens OX=9606 GN=RPS3	14	20	20	20	17	9	8	8	10	8	7	8	12	4	4	15	10	11	9	8	16	11	11	12	10	8	10	8	11	11	10	10	12	5	5	9	9	7	7	7	11	10
P23528;G3V1A4;E9PK25;E9PP50;E9PQB7;E9PLJ3;E9PS23;Q9Y281	P23528;G3V1A4;E9PK25;E9PP50;E9PQB7;E9PLJ3;E9PS23	10;9;9;8;6;5;5;2	10;9;9;8;6;5;5;2	10;9;9;8;6;5;5;2	Cofilin-1	CFL1	sp|P23528|COF1_HUMAN Cofilin-1 OS=Homo sapiens OX=9606 GN=CFL1 PE=1 SV=3;tr|G3V1A4|G3V1A4_HUMAN Cofilin 1 (Non-muscle), isoform CRA_a OS=Homo sapiens OX=9606 GN=CFL1 PE=1 SV=1;tr|E9PK25|E9PK25_HUMAN Cofilin-1 OS=Homo sapiens OX=9606 GN=CFL1 PE=1 SV=1;tr|E9	8	10	10	10	6	5	5	4	3	3	3	4	5	7	7	8	5	7	6	7	6	6	4	5	5	4	6	4	5	4	5	4	5	4	4	5	5	4	5	3	4	5
P24390;M0R1Y2	P24390;M0R1Y2	2;1	2;1	2;1	ER lumen protein-retaining receptor 1;ER lumen protein-retaining receptor	KDELR1	sp|P24390|ERD21_HUMAN ER lumen protein-retaining receptor 1 OS=Homo sapiens OX=9606 GN=KDELR1 PE=1 SV=1;tr|M0R1Y2|M0R1Y2_HUMAN ER lumen protein-retaining receptor 1 (Fragment) OS=Homo sapiens OX=9606 GN=KDELR1 PE=1 SV=1	2	2	2	2	2	0	0	0	0	0	0	0	0	0	0	2	0	2	2	2	2	0	0	0	0	0	0	0	0	0	0	0	0	0	0	0	0	0	0	0	0	0
P24534;F8WF65;F2Z2G2;C9JZW3	P24534;F8WF65;F2Z2G2;C9JZW3	2;1;1;1	2;1;1;1	2;1;1;1	Elongation factor 1-beta	EEF1B2	sp|P24534|EF1B_HUMAN Elongation factor 1-beta OS=Homo sapiens OX=9606 GN=EEF1B2 PE=1 SV=3;tr|F8WF65|F8WF65_HUMAN Elongation factor 1-beta OS=Homo sapiens OX=9606 GN=EEF1B2 PE=1 SV=1;tr|F2Z2G2|F2Z2G2_HUMAN Elongation factor 1-beta OS=Homo sapiens OX=9606 GN	4	2	2	2	2	0	0	0	0	0	0	0	0	0	0	1	0	1	1	1	1	1	0	0	0	0	1	0	0	1	0	0	0	0	0	0	0	0	0	0	0	0
P25205	P25205	2	2	2	DNA replication licensing factor MCM3	MCM3	sp|P25205|MCM3_HUMAN DNA replication licensing factor MCM3 OS=Homo sapiens OX=9606 GN=MCM3 PE=1 SV=3	1	2	2	2	0	0	0	0	0	1	0	0	0	0	0	0	1	0	0	0	0	1	0	0	0	0	1	1	0	0	0	0	0	1	0	1	0	0	0	0	1	1
P25398	P25398	9	9	9	40S ribosomal protein S12	RPS12	sp|P25398|RS12_HUMAN 40S ribosomal protein S12 OS=Homo sapiens OX=9606 GN=RPS12 PE=1 SV=3	1	9	9	9	9	4	4	4	4	3	3	3	4	4	3	9	4	6	3	6	5	3	3	4	4	3	6	3	5	4	3	4	2	1	3	4	4	3	2	2	6	4
P25705;K7EK77;K7ERX7;K7EJP1;K7EQH4;K7ENJ4;K7ESA0	P25705;K7EK77;K7ERX7	18;12;10;8;7;6;2	18;12;10;8;7;6;2	18;12;10;8;7;6;2	ATP synthase subunit alpha, mitochondrial	ATP5A1	sp|P25705|ATPA_HUMAN ATP synthase subunit alpha, mitochondrial OS=Homo sapiens OX=9606 GN=ATP5F1A PE=1 SV=1;tr|K7EK77|K7EK77_HUMAN ATP synthase subunit alpha, mitochondrial (Fragment) OS=Homo sapiens OX=9606 GN=ATP5F1A PE=1 SV=1;tr|K7ERX7|K7ERX7_HUMAN ATP	7	18	18	18	15	7	5	6	7	5	5	6	4	5	6	14	5	8	10	12	13	7	6	6	7	4	8	6	7	6	3	6	4	6	8	6	6	5	5	6	8	7
P25788	P25788	1	1	1	Proteasome subunit alpha type-3	PSMA3	sp|P25788|PSA3_HUMAN Proteasome subunit alpha type-3 OS=Homo sapiens OX=9606 GN=PSMA3 PE=1 SV=2	1	1	1	1	0	0	1	0	0	0	0	1	1	0	0	0	1	0	0	0	0	0	0	0	0	0	1	0	0	0	0	0	0	0	0	0	1	1	1	0	0	0
P26373;J3QSB4;H3BTH3;H3BUK8;J3KS98	P26373;J3QSB4	11;9;4;1;1	11;9;4;1;1	11;9;4;1;1	60S ribosomal protein L13	RPL13	sp|P26373|RL13_HUMAN 60S ribosomal protein L13 OS=Homo sapiens OX=9606 GN=RPL13 PE=1 SV=4;tr|J3QSB4|J3QSB4_HUMAN 60S ribosomal protein L13 (Fragment) OS=Homo sapiens OX=9606 GN=RPL13 PE=1 SV=1	5	11	11	11	9	6	8	7	9	4	6	7	9	4	5	8	8	6	5	7	7	8	7	6	8	6	9	6	9	8	6	7	9	5	4	8	8	5	4	7	9	7
P26641	P26641	6	6	6	Elongation factor 1-gamma	EEF1G	sp|P26641|EF1G_HUMAN Elongation factor 1-gamma OS=Homo sapiens OX=9606 GN=EEF1G PE=1 SV=3	1	6	6	6	4	2	3	2	2	2	1	3	1	0	2	4	3	1	1	2	2	3	2	1	2	2	2	3	0	2	2	3	2	2	2	0	3	2	0	3	1	1
P27105;F8VSL7	P27105;F8VSL7	3;2	3;2	3;2	Erythrocyte band 7 integral membrane protein	STOM	sp|P27105|STOM_HUMAN Erythrocyte band 7 integral membrane protein OS=Homo sapiens OX=9606 GN=STOM PE=1 SV=3;tr|F8VSL7|F8VSL7_HUMAN Erythrocyte band 7 integral membrane protein OS=Homo sapiens OX=9606 GN=STOM PE=1 SV=1	2	3	3	3	2	0	1	0	0	0	0	1	0	0	0	1	1	0	0	0	0	0	0	0	1	0	1	0	0	0	0	1	0	0	0	1	1	0	0	0	0	1
P27348;E9PG15	P27348;E9PG15	17;9	13;7	13;7	14-3-3 protein theta	YWHAQ	sp|P27348|1433T_HUMAN 14-3-3 protein theta OS=Homo sapiens OX=9606 GN=YWHAQ PE=1 SV=1;tr|E9PG15|E9PG15_HUMAN 14-3-3 protein theta (Fragment) OS=Homo sapiens OX=9606 GN=YWHAQ PE=1 SV=1	2	17	13	13	6	7	4	12	12	12	12	13	12	13	3	5	4	17	17	17	17	12	13	11	4	10	6	13	13	13	13	13	12	13	6	4	4	11	12	13	12	13
P27482	P27482	3	2	2	Calmodulin-like protein 3	CALML3	sp|P27482|CALL3_HUMAN Calmodulin-like protein 3 OS=Homo sapiens OX=9606 GN=CALML3 PE=1 SV=2	1	3	2	2	3	0	0	0	0	0	1	1	1	0	1	0	1	0	0	0	0	0	0	2	1	1	1	0	1	1	1	1	1	1	1	0	1	1	0	1	1	1
X1WI28;P27635;F8W7C6;A0A087WV22;H7C123;H7C2C5;B8A6G2;A6QRI9;Q96L21;H7C2U2	X1WI28;P27635;F8W7C6;A0A087WV22;H7C123;H7C2C5	10;10;8;8;6;6;4;4;4;1	10;10;8;8;6;6;4;4;4;1	10;10;8;8;6;6;4;4;4;1	60S ribosomal protein L10	RPL10	tr|X1WI28|X1WI28_HUMAN 60S ribosomal protein L10 (Fragment) OS=Homo sapiens OX=9606 GN=RPL10 PE=1 SV=7;sp|P27635|RL10_HUMAN 60S ribosomal protein L10 OS=Homo sapiens OX=9606 GN=RPL10 PE=1 SV=4;tr|F8W7C6|F8W7C6_HUMAN 60S ribosomal protein L10 OS=Homo sapien	10	10	10	10	9	4	6	4	5	5	4	4	7	5	5	9	4	8	7	6	9	5	6	5	6	3	7	4	5	6	3	5	6	2	2	5	3	3	3	2	7	5
P27797;K7EJB9	P27797	3;1	3;1	3;1	Calreticulin	CALR	sp|P27797|CALR_HUMAN Calreticulin OS=Homo sapiens OX=9606 GN=CALR PE=1 SV=1	2	3	3	3	1	0	1	0	0	0	0	0	0	0	0	2	0	0	0	0	0	0	0	0	1	0	1	0	0	0	0	0	0	0	0	0	0	0	0	0	0	0
P27824;H0Y9Q7;D6RFL1;D6RB85;D6RDP7;H0Y9H1;D6RGY2;D6RAQ8;D6RAU8;D6RHJ3;D6RD16	P27824;H0Y9Q7;D6RFL1;D6RB85;D6RDP7;H0Y9H1;D6RGY2	6;5;3;3;3;3;3;2;2;1;1	6;5;3;3;3;3;3;2;2;1;1	6;5;3;3;3;3;3;2;2;1;1	Calnexin	CANX	sp|P27824|CALX_HUMAN Calnexin OS=Homo sapiens OX=9606 GN=CANX PE=1 SV=2;tr|H0Y9Q7|H0Y9Q7_HUMAN Calnexin (Fragment) OS=Homo sapiens OX=9606 GN=CANX PE=1 SV=1;tr|D6RFL1|D6RFL1_HUMAN Calnexin (Fragment) OS=Homo sapiens OX=9606 GN=CANX PE=1 SV=1;tr|D6RB85|D6RB	11	6	6	6	3	2	3	4	4	3	2	2	3	1	0	2	3	1	3	1	2	2	3	2	3	3	4	4	4	3	3	3	2	0	1	3	3	1	1	2	3	3
P28288	P28288	13	13	13	ATP-binding cassette sub-family D member 3	ABCD3	sp|P28288|ABCD3_HUMAN ATP-binding cassette sub-family D member 3 OS=Homo sapiens OX=9606 GN=ABCD3 PE=1 SV=1	1	13	13	13	8	0	4	0	0	0	0	1	0	1	6	9	3	2	0	0	1	1	1	2	3	2	8	3	2	1	2	3	1	2	3	5	5	0	1	1	5	2
P28331;B4DJ81;C9JPQ5;F8WDL5	P28331;B4DJ81	11;9;2;1	11;9;2;1	11;9;2;1	NADH-ubiquinone oxidoreductase 75 kDa subunit, mitochondrial	NDUFS1	sp|P28331|NDUS1_HUMAN NADH-ubiquinone oxidoreductase 75 kDa subunit, mitochondrial OS=Homo sapiens OX=9606 GN=NDUFS1 PE=1 SV=3;tr|B4DJ81|B4DJ81_HUMAN cDNA FLJ60586, highly similar to NADH-ubiquinone oxidoreductase 75 kDa subunit, mitochondrial (EC 1.6.5.3)	4	11	11	11	5	0	1	1	0	0	0	1	0	0	0	5	2	1	0	0	0	1	1	0	4	0	2	0	1	1	0	1	0	0	1	4	5	0	0	0	1	1
P28482;B3KR49;E9PBK7	P28482	6;1;1	6;1;1	4;0;0	Mitogen-activated protein kinase 1	MAPK1	sp|P28482|MK01_HUMAN Mitogen-activated protein kinase 1 OS=Homo sapiens OX=9606 GN=MAPK1 PE=1 SV=3	3	6	6	4	0	1	1	0	0	0	0	0	1	2	1	0	1	0	0	0	0	0	1	0	0	0	4	2	0	0	0	0	0	1	1	0	0	0	0	0	2	0
P29508	P29508	9	9	3	Serpin B3	SERPINB3	sp|P29508|SPB3_HUMAN Serpin B3 OS=Homo sapiens OX=9606 GN=SERPINB3 PE=1 SV=2	1	9	9	3	9	0	0	0	0	0	0	0	0	0	0	0	0	0	0	0	0	0	0	1	0	0	0	2	0	0	0	0	0	1	0	0	0	0	0	0	0	0
P29966	P29966	2	2	2	Myristoylated alanine-rich C-kinase substrate	MARCKS	sp|P29966|MARCS_HUMAN Myristoylated alanine-rich C-kinase substrate OS=Homo sapiens OX=9606 GN=MARCKS PE=1 SV=4	1	2	2	2	0	1	0	1	1	1	0	1	1	1	2	0	2	0	0	0	0	0	0	0	2	1	2	1	1	2	1	0	0	1	2	2	2	1	1	1	1	2
P30041	P30041	5	5	5	Peroxiredoxin-6	PRDX6	sp|P30041|PRDX6_HUMAN Peroxiredoxin-6 OS=Homo sapiens OX=9606 GN=PRDX6 PE=1 SV=3	1	5	5	5	3	1	1	2	1	2	0	1	1	1	3	2	2	1	2	0	2	1	2	2	0	0	1	2	1	2	2	1	1	3	3	2	1	0	0	1	1	1
P30043;A0A2R8Y7Y9;M0QZL1;M0R192;A0A2R8YEP4	P30043;A0A2R8Y7Y9;M0QZL1;M0R192;A0A2R8YEP4	3;2;2;2;2	3;2;2;2;2	3;2;2;2;2	Flavin reductase (NADPH)	BLVRB	sp|P30043|BLVRB_HUMAN Flavin reductase (NADPH) OS=Homo sapiens OX=9606 GN=BLVRB PE=1 SV=3;tr|A0A2R8Y7Y9|A0A2R8Y7Y9_HUMAN Flavin reductase (NADPH) OS=Homo sapiens OX=9606 GN=BLVRB PE=1 SV=1;tr|M0QZL1|M0QZL1_HUMAN Flavin reductase (NADPH) OS=Homo sapiens OX=	5	3	3	3	1	0	1	1	1	0	0	1	1	1	0	0	1	1	1	0	2	1	1	1	1	1	0	1	0	1	1	1	1	1	1	1	0	1	1	0	1	0
P30048	P30048	3	3	3	Thioredoxin-dependent peroxide reductase, mitochondrial	PRDX3	sp|P30048|PRDX3_HUMAN Thioredoxin-dependent peroxide reductase, mitochondrial OS=Homo sapiens OX=9606 GN=PRDX3 PE=1 SV=3	1	3	3	3	2	1	1	0	0	0	0	0	0	0	0	2	0	1	0	0	0	0	0	1	1	0	2	0	1	0	0	0	0	0	1	0	0	0	0	0	1	0
P30049	P30049	2	2	2	ATP synthase subunit delta, mitochondrial	ATP5D	sp|P30049|ATPD_HUMAN ATP synthase subunit delta, mitochondrial OS=Homo sapiens OX=9606 GN=ATP5F1D PE=1 SV=2	1	2	2	2	2	0	2	0	1	0	2	1	0	0	0	2	2	1	0	0	1	2	2	1	1	1	2	1	1	0	1	0	1	1	1	2	2	1	0	1	1	1
P30050	P30050	6	6	6	60S ribosomal protein L12	RPL12	sp|P30050|RL12_HUMAN 60S ribosomal protein L12 OS=Homo sapiens OX=9606 GN=RPL12 PE=1 SV=1	1	6	6	6	6	2	3	2	4	2	2	3	4	3	2	6	4	5	6	6	5	3	3	3	3	4	3	2	5	5	2	3	5	1	1	4	5	1	3	3	4	5
P30086	P30086	1	1	1	Phosphatidylethanolamine-binding protein 1;Hippocampal cholinergic neurostimulating peptide	PEBP1	sp|P30086|PEBP1_HUMAN Phosphatidylethanolamine-binding protein 1 OS=Homo sapiens OX=9606 GN=PEBP1 PE=1 SV=3	1	1	1	1	0	0	0	0	0	0	0	0	0	0	0	1	0	0	0	0	0	0	0	0	0	0	0	0	0	0	0	0	0	0	0	0	0	0	0	0	0	0
P30101;H7BZJ3	P30101;H7BZJ3	2;1	2;1	2;1	Protein disulfide-isomerase A3	PDIA3	sp|P30101|PDIA3_HUMAN Protein disulfide-isomerase A3 OS=Homo sapiens OX=9606 GN=PDIA3 PE=1 SV=4;tr|H7BZJ3|H7BZJ3_HUMAN Protein disulfide-isomerase A3 (Fragment) OS=Homo sapiens OX=9606 GN=PDIA3 PE=1 SV=1	2	2	2	2	0	0	0	0	0	0	1	1	0	0	0	0	1	0	0	0	0	0	0	0	1	1	1	0	1	1	0	1	0	1	1	0	1	1	0	0	1	0
P30153;B3KQV6;E9PH38;C9J9C1;E9PPI5;E9PHZ6;E9PNM7	P30153;B3KQV6	10;6;4;4;2;2;1	10;6;4;4;2;2;1	7;6;4;2;0;0;0	Serine/threonine-protein phosphatase 2A 65 kDa regulatory subunit A alpha isoform	PPP2R1A	sp|P30153|2AAA_HUMAN Serine/threonine-protein phosphatase 2A 65 kDa regulatory subunit A alpha isoform OS=Homo sapiens OX=9606 GN=PPP2R1A PE=1 SV=4;tr|B3KQV6|B3KQV6_HUMAN cDNA FLJ33169 fis, clone ADRGL2000384, highly similar to Serine/threonine-protein pho	7	10	10	7	4	3	3	2	2	2	2	2	2	0	1	3	2	2	2	1	6	4	2	2	3	3	2	0	1	1	3	2	3	1	1	2	2	2	1	1	2	2
P30154;H0YDG7	P30154	4;1	1;1	1;1	Serine/threonine-protein phosphatase 2A 65 kDa regulatory subunit A beta isoform	PPP2R1B	sp|P30154|2AAB_HUMAN Serine/threonine-protein phosphatase 2A 65 kDa regulatory subunit A beta isoform OS=Homo sapiens OX=9606 GN=PPP2R1B PE=1 SV=3	2	4	1	1	0	1	1	1	1	0	1	1	1	0	1	2	1	0	0	0	2	1	0	0	1	1	0	0	1	0	1	1	1	1	0	0	1	1	1	1	1	1
P30793	P30793	1	1	1	GTP cyclohydrolase 1	GCH1	sp|P30793|GCH1_HUMAN GTP cyclohydrolase 1 OS=Homo sapiens OX=9606 GN=GCH1 PE=1 SV=1	1	1	1	1	0	0	0	1	0	0	0	0	0	0	0	0	0	0	0	0	0	0	0	0	1	0	0	1	0	0	0	0	0	0	0	0	0	0	0	0	0	0
P30838;C9JMC5;I3L3I9;A8MYB8;E9PNN6;C9JKT2;I3L3W9;I3L4E5;I3L1H6;E9PJV0;P48448;P43353	P30838;C9JMC5;I3L3I9;A8MYB8;E9PNN6	6;5;5;5;5;2;1;1;1;1;1;1	6;5;5;5;5;2;1;1;1;1;1;1	5;4;4;4;4;1;1;1;1;0;0;0	Aldehyde dehydrogenase, dimeric NADP-preferring	ALDH3A1	sp|P30838|AL3A1_HUMAN Aldehyde dehydrogenase, dimeric NADP-preferring OS=Homo sapiens OX=9606 GN=ALDH3A1 PE=1 SV=3;tr|C9JMC5|C9JMC5_HUMAN Aldehyde dehydrogenase, dimeric NADP-preferring (Fragment) OS=Homo sapiens OX=9606 GN=ALDH3A1 PE=1 SV=1;tr|I3L3I9|I3L3	12	6	6	5	6	0	0	0	0	0	0	0	0	0	0	1	0	0	0	0	1	0	0	0	0	0	1	1	0	0	0	0	0	0	0	0	0	0	0	0	0	0
P31151;Q86SG5	P31151	7;2	7;2	7;2	Protein S100-A7	S100A7	sp|P31151|S10A7_HUMAN Protein S100-A7 OS=Homo sapiens OX=9606 GN=S100A7 PE=1 SV=4	2	7	7	7	4	1	0	0	0	0	0	1	0	0	0	0	1	0	0	0	0	0	0	2	0	0	0	6	0	0	0	0	0	0	0	0	0	0	0	0	0	0
P31689	P31689	6	6	6	DnaJ homolog subfamily A member 1	DNAJA1	sp|P31689|DNJA1_HUMAN DnaJ homolog subfamily A member 1 OS=Homo sapiens OX=9606 GN=DNAJA1 PE=1 SV=2	1	6	6	6	5	1	1	0	1	0	0	1	1	2	2	5	1	2	0	1	2	3	1	3	2	0	2	2	0	1	0	1	0	0	2	3	2	0	0	0	3	1
P31930	P31930	2	2	2	Cytochrome b-c1 complex subunit 1, mitochondrial	UQCRC1	sp|P31930|QCR1_HUMAN Cytochrome b-c1 complex subunit 1, mitochondrial OS=Homo sapiens OX=9606 GN=UQCRC1 PE=1 SV=3	1	2	2	2	0	0	0	0	0	0	0	1	1	0	0	0	0	0	0	0	0	1	0	1	1	1	1	0	0	0	1	0	0	0	2	2	1	1	0	0	0	0
P31942	P31942	8	8	8	Heterogeneous nuclear ribonucleoprotein H3	HNRNPH3	sp|P31942|HNRH3_HUMAN Heterogeneous nuclear ribonucleoprotein H3 OS=Homo sapiens OX=9606 GN=HNRNPH3 PE=1 SV=2	1	8	8	8	7	3	4	3	3	3	3	3	3	3	4	7	3	7	4	2	6	4	4	4	4	3	4	4	3	3	4	3	3	3	3	3	2	3	3	3	4	3
P31946;Q4VY20;Q4VY19;A0A0J9YWE8;A0A0J9YWZ2	P31946	19;8;8;8;3	11;3;3;3;1	11;3;3;3;1	14-3-3 protein beta/alpha;14-3-3 protein beta/alpha, N-terminally processed	YWHAB	sp|P31946|1433B_HUMAN 14-3-3 protein beta/alpha OS=Homo sapiens OX=9606 GN=YWHAB PE=1 SV=3	5	19	11	11	5	8	3	10	11	11	9	10	10	12	3	3	2	15	15	17	16	11	11	9	3	9	4	12	12	10	11	11	9	11	6	4	1	10	10	10	10	9
P31947	P31947	10	7	7	14-3-3 protein sigma	SFN	sp|P31947|1433S_HUMAN 14-3-3 protein sigma OS=Homo sapiens OX=9606 GN=SFN PE=1 SV=1	1	10	7	7	7	3	2	4	5	3	4	5	5	3	2	3	2	4	4	4	5	5	4	5	1	4	2	4	5	5	4	5	4	5	2	2	1	4	4	6	4	4
P31948;F5H783;H0YGI8;F5GXD8	P31948	9;3;2;2	9;3;2;2	9;3;2;2	Stress-induced-phosphoprotein 1	STIP1	sp|P31948|STIP1_HUMAN Stress-induced-phosphoprotein 1 OS=Homo sapiens OX=9606 GN=STIP1 PE=1 SV=1	4	9	9	9	3	3	2	1	0	1	1	3	3	2	1	1	3	0	1	1	1	2	1	5	3	1	0	1	1	0	2	0	2	2	3	1	0	4	0	2	1	0
P31949	P31949	1	1	1	Protein S100-A11;Protein S100-A11, N-terminally processed	S100A11	sp|P31949|S10AB_HUMAN Protein S100-A11 OS=Homo sapiens OX=9606 GN=S100A11 PE=1 SV=2	1	1	1	1	1	0	0	0	0	0	0	0	0	0	0	0	0	0	0	0	0	0	0	0	0	0	0	0	0	0	0	0	0	0	0	0	0	0	0	0	0	0
P32119;A6NIW5	P32119	3;1	2;1	2;1	Peroxiredoxin-2	PRDX2	sp|P32119|PRDX2_HUMAN Peroxiredoxin-2 OS=Homo sapiens OX=9606 GN=PRDX2 PE=1 SV=5	2	3	2	2	2	2	3	2	1	1	1	2	2	1	1	2	2	1	1	1	2	2	3	2	3	2	3	2	2	2	2	2	3	2	2	3	3	3	3	2	2	2
P32189;Q14409;F8WC39;A6NP46;F8WDA9;F8WBI8;H7C2A0;F8WF44;H7BYD2	P32189;Q14409	14;11;5;5;3;3;3;1;1	14;11;5;5;3;3;3;1;1	11;9;4;4;2;2;2;1;1	Glycerol kinase;Putative glycerol kinase 3	GK;GK3P	sp|P32189|GLPK_HUMAN Glycerol kinase OS=Homo sapiens OX=9606 GN=GK PE=1 SV=3;sp|Q14409|GLPK3_HUMAN Glycerol kinase 3 OS=Homo sapiens OX=9606 GN=GK3P PE=2 SV=2	9	14	14	11	13	1	6	1	3	1	2	2	1	0	1	11	6	2	2	4	3	2	3	5	7	1	8	2	1	1	3	4	0	0	1	5	10	0	2	1	4	3
P32969;D6RAN4;A0A2R8Y5Y7;E7ESE0;H0Y9V9;H0Y9R4	P32969;D6RAN4;A0A2R8Y5Y7;E7ESE0;H0Y9V9	9;8;8;7;5;3	9;8;8;7;5;3	9;8;8;7;5;3	60S ribosomal protein L9	RPL9	sp|P32969|RL9_HUMAN 60S ribosomal protein L9 OS=Homo sapiens OX=9606 GN=RPL9 PE=1 SV=1;tr|D6RAN4|D6RAN4_HUMAN 60S ribosomal protein L9 (Fragment) OS=Homo sapiens OX=9606 GN=RPL9 PE=1 SV=8;tr|A0A2R8Y5Y7|A0A2R8Y5Y7_HUMAN 60S ribosomal protein L9 OS=Homo sapi	6	9	9	9	9	3	4	4	4	1	2	4	4	4	2	9	4	6	4	6	8	2	3	4	4	4	4	4	4	4	4	3	4	3	2	4	4	2	2	2	4	4
P33176;A0A0G2JMZ6;J3KNA1;O60282;Q12840	P33176	3;1;1;1;1	3;1;1;1;1	3;1;1;1;1	Kinesin-1 heavy chain	KIF5B	sp|P33176|KINH_HUMAN Kinesin-1 heavy chain OS=Homo sapiens OX=9606 GN=KIF5B PE=1 SV=1	5	3	3	3	1	1	1	0	0	0	1	1	1	0	0	0	1	1	0	0	0	0	0	1	2	0	1	0	1	0	1	1	1	0	0	0	2	1	0	0	0	1
P33552	P33552	1	1	1	Cyclin-dependent kinases regulatory subunit 2	CKS2	sp|P33552|CKS2_HUMAN Cyclin-dependent kinases regulatory subunit 2 OS=Homo sapiens OX=9606 GN=CKS2 PE=1 SV=1	1	1	1	1	0	0	0	0	0	0	0	0	0	1	0	0	0	0	0	0	0	0	1	1	0	0	1	0	0	0	0	0	0	1	0	0	0	0	0	1	0	0
P33991;E5RG31	P33991;E5RG31	3;2	3;2	3;2	DNA replication licensing factor MCM4	MCM4	sp|P33991|MCM4_HUMAN DNA replication licensing factor MCM4 OS=Homo sapiens OX=9606 GN=MCM4 PE=1 SV=5;tr|E5RG31|E5RG31_HUMAN DNA replication licensing factor MCM4 (Fragment) OS=Homo sapiens OX=9606 GN=MCM4 PE=1 SV=8	2	3	3	3	3	0	1	0	0	0	0	0	0	1	1	1	2	0	0	1	1	0	1	1	1	0	1	0	0	1	0	0	0	1	1	1	2	0	0	1	1	2
P33993;C9J8M6	P33993	13;3	13;3	13;3	DNA replication licensing factor MCM7	MCM7	sp|P33993|MCM7_HUMAN DNA replication licensing factor MCM7 OS=Homo sapiens OX=9606 GN=MCM7 PE=1 SV=4	2	13	13	13	6	1	2	0	0	0	0	1	2	3	1	7	2	1	0	0	3	0	0	0	2	0	3	1	1	0	0	0	1	1	2	2	1	0	0	0	0	0
P35232;C9JW96;C9JZ20;E7ESE2;E9PCW0;D6RBK0	P35232;C9JW96;C9JZ20;E7ESE2;E9PCW0	19;16;13;13;13;8	19;16;13;13;13;8	19;16;13;13;13;8	Prohibitin	PHB	sp|P35232|PHB_HUMAN Prohibitin OS=Homo sapiens OX=9606 GN=PHB PE=1 SV=1;tr|C9JW96|C9JW96_HUMAN Prohibitin (Fragment) OS=Homo sapiens OX=9606 GN=PHB PE=1 SV=2;tr|C9JZ20|C9JZ20_HUMAN Prohibitin (Fragment) OS=Homo sapiens OX=9606 GN=PHB PE=1 SV=1;tr|E7ESE2|E7	6	19	19	19	17	8	9	6	9	9	8	8	7	14	9	18	9	17	16	17	18	10	9	9	10	8	10	6	7	8	8	5	8	8	11	12	11	7	8	10	9	12
P35250;H7C5P4;A0A087WVY3;H7C5S7;H7C5P1;H7C5Q7;F8WC37;H7C5A0;H7C5G4	P35250;H7C5P4;A0A087WVY3	6;4;4;1;1;1;1;1;1	6;4;4;1;1;1;1;1;1	6;4;4;1;1;1;1;1;1	Replication factor C subunit 2	RFC2	sp|P35250|RFC2_HUMAN Replication factor C subunit 2 OS=Homo sapiens OX=9606 GN=RFC2 PE=1 SV=3;tr|H7C5P4|H7C5P4_HUMAN Replication factor C subunit 2 (Fragment) OS=Homo sapiens OX=9606 GN=RFC2 PE=1 SV=1;tr|A0A087WVY3|A0A087WVY3_HUMAN Replication factor C sub	9	6	6	6	3	0	3	0	0	2	2	1	2	0	0	2	2	0	0	0	1	1	0	1	3	0	3	1	1	2	1	1	1	1	2	5	1	1	0	1	1	1
P35268;K7ERI7;K7EJT5;K7EP65;K7EKS7;K7ELC4;K7EMH1	P35268;K7ERI7;K7EJT5;K7EP65;K7EKS7;K7ELC4;K7EMH1	4;3;2;2;2;2;2	4;3;2;2;2;2;2	4;3;2;2;2;2;2	60S ribosomal protein L22	RPL22	sp|P35268|RL22_HUMAN 60S ribosomal protein L22 OS=Homo sapiens OX=9606 GN=RPL22 PE=1 SV=2;tr|K7ERI7|K7ERI7_HUMAN 60S ribosomal protein L22 OS=Homo sapiens OX=9606 GN=RPL22 PE=1 SV=1;tr|K7EJT5|K7EJT5_HUMAN 60S ribosomal protein L22 (Fragment) OS=Homo sapien	7	4	4	4	3	2	2	2	3	2	2	2	2	3	2	3	2	3	2	2	3	2	2	2	2	2	2	2	2	2	2	2	2	2	2	2	2	2	2	2	2	2
P35527;CON__P35527;K7EQQ3	P35527;CON__P35527;K7EQQ3	34;32;19	33;31;19	33;31;19	Keratin, type I cytoskeletal 9	KRT9	sp|P35527|K1C9_HUMAN Keratin, type I cytoskeletal 9 OS=Homo sapiens OX=9606 GN=KRT9 PE=1 SV=3;;tr|K7EQQ3|K7EQQ3_HUMAN Keratin, type I cytoskeletal 9 OS=Homo sapiens OX=9606 GN=KRT9 PE=1 SV=1	3	34	33	33	23	12	16	13	16	15	8	19	15	23	13	24	18	23	28	12	26	18	17	20	17	15	12	11	19	15	20	18	16	17	14	14	19	14	16	21	16	14
P35579;A0A2R8Y4C3	P35579	13;2	9;1	8;0	Myosin-9	MYH9	sp|P35579|MYH9_HUMAN Myosin-9 OS=Homo sapiens OX=9606 GN=MYH9 PE=1 SV=4	2	13	9	8	4	3	4	1	1	2	5	0	4	0	0	0	4	0	0	0	0	3	3	4	6	2	6	4	3	1	3	3	3	0	1	2	6	3	2	3	5	4
P35580;E7ERA5;Q5BKV1;A0A0C4DFM8;A1L2Z2;REV__Q8IYT3;A0A087X0T3;P12883;P13535;Q9UKX3;Q9Y623;P13533;P12882;Q9UKX2;A7E2Y1	P35580	24;1;1;1;1;1;1;1;1;1;1;1;1;1;1	24;1;1;1;1;1;1;1;1;1;1;1;1;1;1	16;0;0;0;0;1;0;0;0;0;0;0;0;0;0	Myosin-10	MYH10	sp|P35580|MYH10_HUMAN Myosin-10 OS=Homo sapiens OX=9606 GN=MYH10 PE=1 SV=3	15	24	24	16	6	2	2	4	0	0	1	3	2	4	2	1	1	1	1	0	0	3	2	1	9	11	11	5	3	2	8	9	4	4	4	6	15	4	2	8	12	8
P35606;D6RBZ7;D6RCL6;D6RBG7;D6RBT6;D6R997	P35606	5;2;2;2;2;2	5;2;2;2;2;2	5;2;2;2;2;2	Coatomer subunit beta	COPB2	sp|P35606|COPB2_HUMAN Coatomer subunit beta OS=Homo sapiens OX=9606 GN=COPB2 PE=1 SV=2	6	5	5	5	1	1	1	0	1	0	1	2	2	1	0	3	2	0	0	0	0	1	1	2	2	0	2	1	1	0	3	1	0	0	1	3	4	0	0	1	2	0
P35659;D6R9L5;B4DFG0;D6RDA2	P35659;D6R9L5;B4DFG0	3;2;2;1	3;2;2;1	3;2;2;1	Protein DEK	DEK	sp|P35659|DEK_HUMAN Protein DEK OS=Homo sapiens OX=9606 GN=DEK PE=1 SV=1;tr|D6R9L5|D6R9L5_HUMAN Protein DEK (Fragment) OS=Homo sapiens OX=9606 GN=DEK PE=1 SV=1;tr|B4DFG0|B4DFG0_HUMAN cDNA FLJ53031, highly similar to Protein DEK OS=Homo sapiens OX=9606 GN=D	4	3	3	3	1	0	0	0	0	0	0	0	0	0	1	0	0	0	0	0	0	0	0	0	0	0	2	0	0	0	0	0	0	0	1	0	1	0	0	0	2	0
P35998;A0A1W2PQS1;C9JLS9	P35998;A0A1W2PQS1	7;6;2	7;6;2	7;6;2	26S protease regulatory subunit 7	PSMC2	sp|P35998|PRS7_HUMAN 26S proteasome regulatory subunit 7 OS=Homo sapiens OX=9606 GN=PSMC2 PE=1 SV=3;tr|A0A1W2PQS1|A0A1W2PQS1_HUMAN 26S proteasome regulatory subunit 7 OS=Homo sapiens OX=9606 GN=PSMC2 PE=1 SV=1	3	7	7	7	4	1	2	2	1	0	2	1	0	1	0	1	3	1	0	1	1	1	3	2	2	2	2	2	1	0	1	1	0	0	2	2	2	1	1	1	1	0
P36542	P36542	6	6	6	ATP synthase subunit gamma, mitochondrial	ATP5C1	sp|P36542|ATPG_HUMAN ATP synthase subunit gamma, mitochondrial OS=Homo sapiens OX=9606 GN=ATP5F1C PE=1 SV=1	1	6	6	6	5	2	4	4	2	1	2	1	2	1	3	5	4	3	3	1	4	4	4	3	3	2	5	4	2	2	3	2	2	0	2	4	3	1	0	3	3	3
P36578;H3BM89;H3BTP7;H3BU31	P36578;H3BM89;H3BTP7	22;14;11;9	22;14;11;9	22;14;11;9	60S ribosomal protein L4	RPL4	sp|P36578|RL4_HUMAN 60S ribosomal protein L4 OS=Homo sapiens OX=9606 GN=RPL4 PE=1 SV=5;tr|H3BM89|H3BM89_HUMAN 60S ribosomal protein L4 OS=Homo sapiens OX=9606 GN=RPL4 PE=1 SV=1;tr|H3BTP7|H3BTP7_HUMAN 60S ribosomal protein L4 (Fragment) OS=Homo sapiens OX=9	4	22	22	22	21	7	11	6	12	8	8	10	13	10	9	21	12	16	15	17	18	13	13	12	9	9	12	10	11	12	11	8	11	4	7	11	9	5	6	9	11	10
P36952;C9JLM5	P36952;C9JLM5	6;3	6;3	6;3	Serpin B5	SERPINB5	sp|P36952|SPB5_HUMAN Serpin B5 OS=Homo sapiens OX=9606 GN=SERPINB5 PE=1 SV=2;tr|C9JLM5|C9JLM5_HUMAN Serpin B5 (Fragment) OS=Homo sapiens OX=9606 GN=SERPINB5 PE=1 SV=1	2	6	6	6	6	0	0	0	0	0	0	0	0	0	0	0	0	0	0	0	0	0	0	0	0	0	0	0	0	0	0	0	0	0	0	0	0	0	0	0	0	0
P37108;H0YLA2	P37108;H0YLA2	4;3	4;3	4;3	Signal recognition particle 14 kDa protein	SRP14	sp|P37108|SRP14_HUMAN Signal recognition particle 14 kDa protein OS=Homo sapiens OX=9606 GN=SRP14 PE=1 SV=2;tr|H0YLA2|H0YLA2_HUMAN Signal recognition particle 14 kDa protein OS=Homo sapiens OX=9606 GN=SRP14 PE=1 SV=1	2	4	4	4	2	0	2	1	0	0	1	1	0	2	0	2	1	2	1	1	1	1	1	2	2	2	2	1	2	2	1	0	2	2	1	2	2	1	0	1	2	1
X6RJP6;P37802	X6RJP6;P37802	3;3	3;3	3;3	Transgelin-2	TAGLN2	tr|X6RJP6|X6RJP6_HUMAN Transgelin-2 (Fragment) OS=Homo sapiens OX=9606 GN=TAGLN2 PE=1 SV=1;sp|P37802|TAGL2_HUMAN Transgelin-2 OS=Homo sapiens OX=9606 GN=TAGLN2 PE=1 SV=3	2	3	3	3	2	0	2	1	1	1	1	1	2	0	0	1	1	1	1	0	0	2	1	1	0	0	1	1	1	0	1	0	1	0	0	0	0	1	1	0	0	1
P38117;M0QY67	P38117	3;1	3;1	3;1	Electron transfer flavoprotein subunit beta	ETFB	sp|P38117|ETFB_HUMAN Electron transfer flavoprotein subunit beta OS=Homo sapiens OX=9606 GN=ETFB PE=1 SV=3	2	3	3	3	0	0	2	1	0	0	0	0	0	0	0	0	0	0	0	0	0	0	0	0	1	0	2	0	0	1	0	0	0	0	1	1	2	1	0	0	1	1
P38159;H0Y6E7;H3BT71;Q96E39;H3BR27;H3BUY5;A0A1B0GUK8;H3BNC1;O75526;Q8N7X1	P38159;H0Y6E7;H3BT71;Q96E39	10;9;9;7;4;4;3;2;2;1	10;9;9;7;4;4;3;2;2;1	10;9;9;7;4;4;3;2;2;1	RNA-binding motif protein, X chromosome;RNA-binding motif protein, X chromosome, N-terminally processed;RNA binding motif protein, X-linked-like-1	RBMX;RBMXL1	sp|P38159|RBMX_HUMAN RNA-binding motif protein, X chromosome OS=Homo sapiens OX=9606 GN=RBMX PE=1 SV=3;tr|H0Y6E7|H0Y6E7_HUMAN RNA-binding motif protein, X chromosome (Fragment) OS=Homo sapiens OX=9606 GN=RBMX PE=1 SV=2;tr|H3BT71|H3BT71_HUMAN RNA-binding mo	10	10	10	10	9	4	7	4	5	3	3	4	5	3	3	8	6	5	3	2	5	5	6	2	7	4	9	4	6	5	1	3	5	2	3	9	6	1	1	4	7	5
P38432	P38432	1	1	1	Coilin	COIL	sp|P38432|COIL_HUMAN Coilin OS=Homo sapiens OX=9606 GN=COIL PE=1 SV=1	1	1	1	1	0	0	1	0	0	0	0	0	0	0	0	0	0	0	0	0	0	0	0	0	0	1	1	0	0	0	0	0	0	0	0	0	1	0	0	0	0	0
P38646;D6RJI2;D6RA73;H0Y8S0;H0YBG6	P38646	19;5;3;2;2	19;5;3;2;2	19;5;3;2;2	Stress-70 protein, mitochondrial	HSPA9	sp|P38646|GRP75_HUMAN Stress-70 protein, mitochondrial OS=Homo sapiens OX=9606 GN=HSPA9 PE=1 SV=2	5	19	19	19	11	4	5	3	5	4	1	5	1	17	8	12	4	6	6	4	8	5	7	6	6	4	7	5	4	3	2	4	1	13	9	5	8	3	2	4	4	7
P38919;I3L3H2;C9JUF0;J3QQP0;E9PBH4;F8WE11	P38919	14;4;1;1;1;1	12;3;0;0;0;0	12;3;0;0;0;0	Eukaryotic initiation factor 4A-III;Eukaryotic initiation factor 4A-III, N-terminally processed	EIF4A3	sp|P38919|IF4A3_HUMAN Eukaryotic initiation factor 4A-III OS=Homo sapiens OX=9606 GN=EIF4A3 PE=1 SV=4	6	14	12	12	9	5	6	8	6	4	5	7	7	4	4	6	6	1	1	3	5	5	8	8	6	5	11	7	6	7	7	5	5	5	6	8	7	4	3	8	10	6
P39019;A0A075B6E2;M0R2L9;M0QXK4;M0QYF7;M0R140	P39019;A0A075B6E2;M0R2L9;M0QXK4;M0QYF7;M0R140	8;4;4;4;4;4	8;4;4;4;4;4	8;4;4;4;4;4	40S ribosomal protein S19	RPS19	sp|P39019|RS19_HUMAN 40S ribosomal protein S19 OS=Homo sapiens OX=9606 GN=RPS19 PE=1 SV=2;tr|A0A075B6E2|A0A075B6E2_HUMAN 40S ribosomal protein S19 OS=Homo sapiens OX=9606 GN=RPS19 PE=1 SV=1;tr|M0R2L9|M0R2L9_HUMAN 40S ribosomal protein S19 (Fragment) OS=Hom	6	8	8	8	7	5	5	3	5	4	2	4	6	4	5	6	6	6	5	4	7	4	4	4	6	4	7	3	7	5	4	4	5	5	3	4	6	3	3	2	6	4
P39023;G5E9G0;H7C422;H7C3M2;B5MCW2;F8WCR1;Q92901	P39023;G5E9G0;H7C422;H7C3M2;B5MCW2	17;13;11;9;9;6;1	17;13;11;9;9;6;1	17;13;11;9;9;6;1	60S ribosomal protein L3	RPL3	sp|P39023|RL3_HUMAN 60S ribosomal protein L3 OS=Homo sapiens OX=9606 GN=RPL3 PE=1 SV=2;tr|G5E9G0|G5E9G0_HUMAN 60S ribosomal protein L3 OS=Homo sapiens OX=9606 GN=RPL3 PE=1 SV=1;tr|H7C422|H7C422_HUMAN 60S ribosomal protein L3 (Fragment) OS=Homo sapiens OX=9	7	17	17	17	15	8	10	6	11	8	7	8	10	7	5	15	8	14	11	14	15	11	10	11	9	9	10	8	12	10	8	7	11	7	2	8	9	7	6	8	11	10
P39748;F5H1Y3;I3L3E9	P39748;F5H1Y3	3;2;1	3;2;1	3;2;1	Flap endonuclease 1	FEN1	sp|P39748|FEN1_HUMAN Flap endonuclease 1 OS=Homo sapiens OX=9606 GN=FEN1 PE=1 SV=1;tr|F5H1Y3|F5H1Y3_HUMAN Flap endonuclease 1 (Fragment) OS=Homo sapiens OX=9606 GN=FEN1 PE=1 SV=1	3	3	3	3	2	1	1	1	0	1	0	2	2	2	1	3	1	1	1	1	2	1	1	0	2	2	3	0	1	2	1	2	0	1	1	2	2	1	0	2	2	2
P40227;J3KRI6	P40227	9;1	9;1	7;0	T-complex protein 1 subunit zeta	CCT6A	sp|P40227|TCPZ_HUMAN T-complex protein 1 subunit zeta OS=Homo sapiens OX=9606 GN=CCT6A PE=1 SV=3	2	9	9	7	2	1	2	1	3	1	3	3	2	0	2	4	1	1	0	1	2	2	1	2	1	1	4	2	3	3	2	0	2	0	0	3	2	2	1	4	2	1
P40429;M0QYS1;Q8J015;Q6NVV1;M0QZU1;A0A096LPE0	P40429;M0QYS1;Q8J015;Q6NVV1	8;7;5;4;1;1	8;7;5;4;1;1	8;7;5;4;1;1	60S ribosomal protein L13a;Putative 60S ribosomal protein L13a protein RPL13AP3	RPL13A;RPL13a;RPL13AP3	sp|P40429|RL13A_HUMAN 60S ribosomal protein L13a OS=Homo sapiens OX=9606 GN=RPL13A PE=1 SV=2;tr|M0QYS1|M0QYS1_HUMAN 60S ribosomal protein L13a (Fragment) OS=Homo sapiens OX=9606 GN=RPL13A PE=1 SV=2;tr|Q8J015|Q8J015_HUMAN 60S ribosomal protein L13a OS=Homo	6	8	8	8	8	5	8	5	8	3	5	6	8	4	4	7	8	7	5	6	8	8	8	7	7	7	7	5	7	7	6	7	8	3	4	8	8	4	4	5	7	7
P40926;G3XAL0	P40926;G3XAL0	2;1	2;1	2;1	Malate dehydrogenase, mitochondrial;Malate dehydrogenase	MDH2	sp|P40926|MDHM_HUMAN Malate dehydrogenase, mitochondrial OS=Homo sapiens OX=9606 GN=MDH2 PE=1 SV=3;tr|G3XAL0|G3XAL0_HUMAN Malate dehydrogenase OS=Homo sapiens OX=9606 GN=MDH2 PE=1 SV=1	2	2	2	2	2	0	0	0	0	0	0	0	0	0	0	1	0	0	0	0	1	0	0	0	0	0	0	0	0	0	0	0	0	0	0	0	0	0	0	0	0	0
P40937;E9PEP3;F5H5S0;C9JH72	P40937	3;1;1;1	3;1;1;1	3;1;1;1	Replication factor C subunit 5	RFC5	sp|P40937|RFC5_HUMAN Replication factor C subunit 5 OS=Homo sapiens OX=9606 GN=RFC5 PE=1 SV=1	4	3	3	3	0	0	1	1	1	1	0	1	1	0	1	0	1	0	0	0	0	1	1	1	1	1	1	2	1	1	0	0	0	1	0	2	0	0	0	1	1	1
P40938;A0A087X270	P40938	7;2	7;2	7;2	Replication factor C subunit 3	RFC3	sp|P40938|RFC3_HUMAN Replication factor C subunit 3 OS=Homo sapiens OX=9606 GN=RFC3 PE=1 SV=2	2	7	7	7	4	2	2	3	2	3	3	3	4	2	4	5	5	2	0	1	1	3	2	4	4	2	6	4	1	3	2	4	1	3	1	5	5	1	1	2	4	3
P41091;Q2VIR3	P41091;Q2VIR3	2;1	2;1	2;1	Eukaryotic translation initiation factor 2 subunit 3;Putative eukaryotic translation initiation factor 2 subunit 3-like protein	EIF2S3;EIF2S3L	sp|P41091|IF2G_HUMAN Eukaryotic translation initiation factor 2 subunit 3 OS=Homo sapiens OX=9606 GN=EIF2S3 PE=1 SV=3;sp|Q2VIR3|IF2GL_HUMAN Eukaryotic translation initiation factor 2 subunit 3B OS=Homo sapiens OX=9606 GN=EIF2S3B PE=2 SV=2	2	2	2	2	0	0	0	0	0	0	0	0	0	0	1	1	0	0	0	0	0	0	0	0	0	0	0	0	0	0	0	0	0	0	0	0	0	0	0	0	0	0
P41252;J3KR24;A0A0A0MSX9;Q5TCD1;Q5TCC6;Q5TCC9	P41252;J3KR24;A0A0A0MSX9	26;25;25;5;3;1	26;25;25;5;3;1	26;25;25;5;3;1	Isoleucine--tRNA ligase, cytoplasmic	IARS	sp|P41252|SYIC_HUMAN Isoleucine--tRNA ligase, cytoplasmic OS=Homo sapiens OX=9606 GN=IARS PE=1 SV=2;tr|J3KR24|J3KR24_HUMAN Isoleucine--tRNA ligase, cytoplasmic OS=Homo sapiens OX=9606 GN=IARS PE=1 SV=1;tr|A0A0A0MSX9|A0A0A0MSX9_HUMAN Isoleucine--tRNA ligase	6	26	26	26	15	4	7	8	7	4	3	8	6	1	4	12	7	11	3	10	10	9	6	10	10	9	12	10	7	5	7	8	6	4	4	13	12	7	6	10	9	8
P42166	P42166	8	2	2	Lamina-associated polypeptide 2, isoform alpha;Thymopoietin;Thymopentin	TMPO	sp|P42166|LAP2A_HUMAN Lamina-associated polypeptide 2, isoform alpha OS=Homo sapiens OX=9606 GN=TMPO PE=1 SV=2	1	8	2	2	4	4	5	2	2	4	2	2	4	0	0	4	5	2	0	0	2	2	4	3	5	2	4	3	3	1	2	3	3	0	1	5	6	2	0	3	5	4
P42167;G5E972;H0YJH7	P42167;G5E972	9;8;4	9;8;4	3;2;2	Lamina-associated polypeptide 2, isoforms beta/gamma;Thymopoietin;Thymopentin	TMPO	sp|P42167|LAP2B_HUMAN Lamina-associated polypeptide 2, isoforms beta/gamma OS=Homo sapiens OX=9606 GN=TMPO PE=1 SV=2;tr|G5E972|G5E972_HUMAN Lamina-associated polypeptide 2, isoforms beta/gamma OS=Homo sapiens OX=9606 GN=TMPO PE=1 SV=1	3	9	9	3	6	4	6	3	3	5	1	3	3	0	0	6	5	3	0	1	2	2	5	3	5	2	5	4	4	2	2	3	2	0	1	6	7	2	1	4	6	4
P42345;B1AKP8	P42345;B1AKP8	2;1	2;1	2;1	Serine/threonine-protein kinase mTOR	MTOR	sp|P42345|MTOR_HUMAN Serine/threonine-protein kinase mTOR OS=Homo sapiens OX=9606 GN=MTOR PE=1 SV=1;tr|B1AKP8|B1AKP8_HUMAN Serine/threonine-protein kinase mTOR OS=Homo sapiens OX=9606 GN=MTOR PE=1 SV=1	2	2	2	2	1	0	1	0	0	0	0	0	0	0	0	1	1	0	0	0	0	0	0	0	1	0	2	0	0	0	0	1	0	0	1	1	1	0	0	0	1	0
P42356	P42356	4	4	4	Phosphatidylinositol 4-kinase alpha	PI4KA	sp|P42356|PI4KA_HUMAN Phosphatidylinositol 4-kinase alpha OS=Homo sapiens OX=9606 GN=PI4KA PE=1 SV=4	1	4	4	4	1	0	1	0	0	0	0	0	0	0	0	0	1	0	0	0	0	0	0	0	1	0	2	0	0	0	0	0	0	0	0	2	0	0	0	0	2	0
P42677	P42677	5	5	2	40S ribosomal protein S27	RPS27	sp|P42677|RS27_HUMAN 40S ribosomal protein S27 OS=Homo sapiens OX=9606 GN=RPS27 PE=1 SV=3	1	5	5	2	4	2	3	2	3	3	2	2	4	2	1	3	3	3	3	3	4	3	3	3	4	3	4	3	3	4	3	2	4	1	1	3	3	2	2	2	3	3
P42695;G3V1A9;E9PKK4;E9PQA3	P42695;G3V1A9	7;5;3;1	7;5;3;1	7;5;3;1	Condensin-2 complex subunit D3	NCAPD3	sp|P42695|CNDD3_HUMAN Condensin-2 complex subunit D3 OS=Homo sapiens OX=9606 GN=NCAPD3 PE=1 SV=2;tr|G3V1A9|G3V1A9_HUMAN Condensin-2 complex subunit D3 OS=Homo sapiens OX=9606 GN=NCAPD3 PE=1 SV=1	4	7	7	7	1	0	2	0	0	0	0	0	0	0	0	2	2	0	0	0	0	1	0	2	3	1	5	0	0	0	0	0	0	0	0	3	3	0	0	0	0	0
P42704;B8ZZ38;A0A0C4DG06;C9JCA9;H7C3W8;A0A0C4DG51;Q9NP80	P42704	40;9;9;7;2;1;1	40;9;9;7;2;1;1	40;9;9;7;2;1;1	Leucine-rich PPR motif-containing protein, mitochondrial	LRPPRC	sp|P42704|LPPRC_HUMAN Leucine-rich PPR motif-containing protein, mitochondrial OS=Homo sapiens OX=9606 GN=LRPPRC PE=1 SV=3	7	40	40	40	24	14	16	11	12	11	10	17	17	6	7	21	18	15	9	12	17	20	12	18	16	11	21	17	14	13	16	15	12	6	7	16	22	13	10	17	18	18
P42766;F2Z388	P42766;F2Z388	3;2	3;2	3;2	60S ribosomal protein L35	RPL35	sp|P42766|RL35_HUMAN 60S ribosomal protein L35 OS=Homo sapiens OX=9606 GN=RPL35 PE=1 SV=2;tr|F2Z388|F2Z388_HUMAN 60S ribosomal protein L35 OS=Homo sapiens OX=9606 GN=RPL35 PE=1 SV=1	2	3	3	3	1	2	3	1	3	1	3	3	3	1	2	2	3	1	1	1	2	2	1	2	2	2	2	2	2	2	3	3	3	1	2	2	2	2	2	2	2	3
P43686	P43686	2	2	2	26S protease regulatory subunit 6B	PSMC4	sp|P43686|PRS6B_HUMAN 26S proteasome regulatory subunit 6B OS=Homo sapiens OX=9606 GN=PSMC4 PE=1 SV=2	1	2	2	2	0	0	1	0	0	1	0	0	0	0	0	0	0	0	0	0	0	1	0	0	0	0	1	1	0	0	0	0	0	0	0	0	0	0	0	0	0	0
P45880;A0A0A0MR02;Q5JSD2;Q5JSD1;A2A3S1	P45880;A0A0A0MR02;Q5JSD2;Q5JSD1	16;15;10;10;4	16;15;10;10;4	16;15;10;10;4	Voltage-dependent anion-selective channel protein 2	VDAC2	sp|P45880|VDAC2_HUMAN Voltage-dependent anion-selective channel protein 2 OS=Homo sapiens OX=9606 GN=VDAC2 PE=1 SV=2;tr|A0A0A0MR02|A0A0A0MR02_HUMAN Voltage-dependent anion-selective channel protein 2 (Fragment) OS=Homo sapiens OX=9606 GN=VDAC2 PE=1 SV=1;tr	5	16	16	16	16	9	10	8	8	8	7	7	7	9	6	16	12	14	13	14	15	9	9	10	10	9	12	9	8	10	9	10	7	5	7	12	13	7	7	9	12	12
P45973	P45973	2	1	1	Chromobox protein homolog 5	CBX5	sp|P45973|CBX5_HUMAN Chromobox protein homolog 5 OS=Homo sapiens OX=9606 GN=CBX5 PE=1 SV=1	1	2	1	1	2	0	1	0	1	0	0	1	0	0	0	1	1	0	0	0	1	0	0	1	1	0	1	0	0	0	0	0	0	0	0	1	1	0	0	0	0	0
P46013	P46013	53	53	53	Antigen KI-67	MKI67	sp|P46013|KI67_HUMAN Proliferation marker protein Ki-67 OS=Homo sapiens OX=9606 GN=MKI67 PE=1 SV=2	1	53	53	53	25	7	28	10	3	4	9	7	10	1	4	24	26	8	4	6	7	15	16	23	27	11	37	6	4	5	6	8	6	2	4	26	32	4	3	8	21	16
P46060;H0Y4Q3;B0QYT5;B0QYT4;B0QYT6	P46060	9;4;2;2;1	9;4;2;2;1	9;4;2;2;1	Ran GTPase-activating protein 1	RANGAP1	sp|P46060|RAGP1_HUMAN Ran GTPase-activating protein 1 OS=Homo sapiens OX=9606 GN=RANGAP1 PE=1 SV=1	5	9	9	9	1	1	2	1	1	2	1	2	1	0	0	3	2	1	0	0	0	3	2	1	3	1	5	2	2	1	1	3	1	0	0	4	3	0	1	0	2	2
P46087;F5GYR3;F5H5X6	P46087	12;4;1	12;4;1	12;4;1	Probable 28S rRNA (cytosine(4447)-C(5))-methyltransferase	NOP2	sp|P46087|NOP2_HUMAN Probable 28S rRNA (cytosine(4447)-C(5))-methyltransferase OS=Homo sapiens OX=9606 GN=NOP2 PE=1 SV=2	3	12	12	12	5	1	7	0	4	0	0	3	7	0	1	8	4	1	0	0	3	5	2	4	8	3	9	3	5	4	3	3	6	0	1	5	7	0	0	2	7	7
P46109	P46109	2	2	2	Crk-like protein	CRKL	sp|P46109|CRKL_HUMAN Crk-like protein OS=Homo sapiens OX=9606 GN=CRKL PE=1 SV=1	1	2	2	2	0	0	0	1	0	1	0	0	0	1	0	1	0	0	0	0	1	0	0	0	0	0	1	2	0	1	0	0	0	0	0	0	0	0	0	0	0	0
P46776;E9PJD9;E9PLL6;E9PLX7	P46776;E9PJD9;E9PLL6	6;5;5;2	6;5;5;2	6;5;5;2	60S ribosomal protein L27a	RPL27A	sp|P46776|RL27A_HUMAN 60S ribosomal protein L27a OS=Homo sapiens OX=9606 GN=RPL27A PE=1 SV=2;tr|E9PJD9|E9PJD9_HUMAN 60S ribosomal protein L27a OS=Homo sapiens OX=9606 GN=RPL27A PE=1 SV=1;tr|E9PLL6|E9PLL6_HUMAN 60S ribosomal protein L27a OS=Homo sapiens OX=	4	6	6	6	6	4	6	4	6	4	5	5	6	3	3	5	5	4	4	3	4	5	5	5	5	6	5	4	6	4	5	5	5	3	3	6	5	4	3	4	5	6
P46777;A0A2R8Y6J3;Q5T7N0;A0A2R8Y4A2;R4GNJ2	P46777;A0A2R8Y6J3	15;14;6;5;1	15;14;6;5;1	15;14;6;5;1	60S ribosomal protein L5	RPL5	sp|P46777|RL5_HUMAN 60S ribosomal protein L5 OS=Homo sapiens OX=9606 GN=RPL5 PE=1 SV=3;tr|A0A2R8Y6J3|A0A2R8Y6J3_HUMAN 60S ribosomal protein L5 (Fragment) OS=Homo sapiens OX=9606 GN=RPL5 PE=1 SV=1	5	15	15	15	13	9	8	7	8	4	8	8	9	3	2	12	7	8	5	9	13	9	8	9	7	7	7	7	10	10	9	8	8	4	3	9	7	6	5	4	10	8
P46778;G3V1B3;M0R181	P46778;G3V1B3;M0R181	6;3;3	6;3;3	6;3;3	60S ribosomal protein L21	RPL21	sp|P46778|RL21_HUMAN 60S ribosomal protein L21 OS=Homo sapiens OX=9606 GN=RPL21 PE=1 SV=2;tr|G3V1B3|G3V1B3_HUMAN 60S ribosomal protein L21 OS=Homo sapiens OX=9606 GN=RPL21 PE=1 SV=1;tr|M0R181|M0R181_HUMAN 60S ribosomal protein L21 (Fragment) OS=Homo sapien	3	6	6	6	4	2	3	3	4	3	2	2	4	2	2	5	2	5	4	4	5	4	4	3	2	1	3	1	3	2	1	2	3	0	0	3	2	1	0	0	3	2
P46783;A0A2R8Y6L3;F6U211;A0A2R8Y7H1;A0A2R8YFH6;A0A1W2PQS6;Q9NQ39;S4R435	P46783;A0A2R8Y6L3;F6U211;A0A2R8Y7H1;A0A2R8YFH6;A0A1W2PQS6;Q9NQ39	5;3;3;3;3;3;3;2	5;3;3;3;3;3;3;2	5;3;3;3;3;3;3;2	40S ribosomal protein S10;Putative 40S ribosomal protein S10-like	RPS10;RPS10P5	sp|P46783|RS10_HUMAN 40S ribosomal protein S10 OS=Homo sapiens OX=9606 GN=RPS10 PE=1 SV=1;tr|A0A2R8Y6L3|A0A2R8Y6L3_HUMAN RPS10-NUDT3 readthrough (Fragment) OS=Homo sapiens OX=9606 GN=RPS10-NUDT3 PE=4 SV=1;tr|F6U211|F6U211_HUMAN 40S ribosomal protein S10 OS	8	5	5	5	3	1	1	2	2	0	1	0	2	1	0	5	1	2	1	3	5	2	1	1	2	0	2	2	2	2	0	1	2	0	1	2	1	1	0	1	2	2
P46940;A0A0J9YXZ5;H0YLE8;E9PDT6;E7EWC2;F5H7S7;Q13576	P46940;A0A0J9YXZ5;H0YLE8	11;9;6;1;1;1;1	11;9;6;1;1;1;1	9;7;4;0;0;0;0	Ras GTPase-activating-like protein IQGAP1	IQGAP1	sp|P46940|IQGA1_HUMAN Ras GTPase-activating-like protein IQGAP1 OS=Homo sapiens OX=9606 GN=IQGAP1 PE=1 SV=1;tr|A0A0J9YXZ5|A0A0J9YXZ5_HUMAN Ras GTPase-activating-like protein IQGAP1 OS=Homo sapiens OX=9606 GN=IQGAP1 PE=1 SV=1;tr|H0YLE8|H0YLE8_HUMAN Ras GTPa	7	11	11	9	6	0	4	3	4	0	1	4	2	0	1	0	3	1	1	0	0	4	1	3	4	2	6	1	2	0	0	1	2	0	1	4	4	3	0	2	4	2
P46977;A0A0C4DH80;E9PN73;E9PI32	P46977	4;1;1;1	4;1;1;1	4;1;1;1	Dolichyl-diphosphooligosaccharide--protein glycosyltransferase subunit STT3A	STT3A	sp|P46977|STT3A_HUMAN Dolichyl-diphosphooligosaccharide--protein glycosyltransferase subunit STT3A OS=Homo sapiens OX=9606 GN=STT3A PE=1 SV=2	4	4	4	4	2	1	2	2	0	2	1	2	0	0	2	2	2	1	0	2	1	3	2	2	2	1	3	1	1	1	1	1	1	1	2	2	3	0	1	1	0	2
P47897;A0A1B0GVU9;B4DDN1;C9J165;H7C0R3;A0A0U1RQT0;A0A0U1RR66;A0A0U1RQX5;A0A0U1RQM8;A0A0U1RQU2;A0A0U1RRC8;F2Z2V6;A0A0U1RRI9;A0A0U1RQE9;A0A0U1RQX9;A0A1B0GTT3;A0A0U1RQL2;A0A0U1RQQ5;A0A0U1RQC3;A0A0U1RR79	P47897;A0A1B0GVU9;B4DDN1	17;14;13;7;6;6;5;4;4;4;3;3;3;3;2;2;2;2;1;1	16;13;12;7;6;5;4;4;4;4;3;3;3;3;2;2;2;2;1;1	16;13;12;7;6;5;4;4;4;4;3;3;3;3;2;2;2;2;1;1	Glutamine--tRNA ligase	QARS	sp|P47897|SYQ_HUMAN Glutamine--tRNA ligase OS=Homo sapiens OX=9606 GN=QARS PE=1 SV=1;tr|A0A1B0GVU9|A0A1B0GVU9_HUMAN Glutamine--tRNA ligase (Fragment) OS=Homo sapiens OX=9606 GN=QARS PE=1 SV=1;tr|B4DDN1|B4DDN1_HUMAN Glutamine--tRNA ligase OS=Homo sapiens OX	20	17	16	16	6	1	3	1	2	3	0	3	2	1	4	5	2	2	0	4	2	4	2	5	4	1	12	4	3	1	3	4	0	2	1	2	3	3	0	4	4	2
P47914	P47914	2	2	2	60S ribosomal protein L29	RPL29	sp|P47914|RL29_HUMAN 60S ribosomal protein L29 OS=Homo sapiens OX=9606 GN=RPL29 PE=1 SV=2	1	2	2	2	2	2	2	1	2	1	1	2	2	1	1	2	2	2	1	2	1	2	2	2	2	2	2	1	2	2	2	1	2	2	1	2	2	2	1	1	2	1
P47929	P47929	4	4	4	Galectin-7	LGALS7	sp|P47929|LEG7_HUMAN Galectin-7 OS=Homo sapiens OX=9606 GN=LGALS7 PE=1 SV=2	1	4	4	4	4	1	0	0	0	0	0	1	0	0	0	0	0	0	0	0	0	0	0	1	0	0	0	0	0	0	0	0	0	0	0	0	1	0	0	0	0	0
P48047;H7C0C1;H7C086;H7C068	P48047;H7C0C1	6;4;2;1	6;4;2;1	6;4;2;1	ATP synthase subunit O, mitochondrial	ATP5O	sp|P48047|ATPO_HUMAN ATP synthase subunit O, mitochondrial OS=Homo sapiens OX=9606 GN=ATP5O PE=1 SV=1;tr|H7C0C1|H7C0C1_HUMAN Uncharacterized protein (Fragment) OS=Homo sapiens OX=9606 PE=4 SV=2	4	6	6	6	2	1	3	2	2	3	1	2	1	1	3	2	4	2	1	1	2	4	2	4	4	2	5	4	3	2	1	2	1	2	1	2	2	4	0	2	4	3
P48507	P48507	2	2	2	Glutamate--cysteine ligase regulatory subunit	GCLM	sp|P48507|GSH0_HUMAN Glutamate--cysteine ligase regulatory subunit OS=Homo sapiens OX=9606 GN=GCLM PE=1 SV=1	1	2	2	2	0	1	1	1	1	0	1	1	1	0	0	0	2	0	0	0	0	1	1	1	1	0	2	1	0	0	1	0	0	0	0	2	1	1	0	0	0	1
P48594;C9JZ65;H0Y5H9	P48594;C9JZ65;H0Y5H9	8;6;6	2;2;1	2;2;1	Serpin B4	SERPINB4	sp|P48594|SPB4_HUMAN Serpin B4 OS=Homo sapiens OX=9606 GN=SERPINB4 PE=1 SV=2;tr|C9JZ65|C9JZ65_HUMAN Serpin B4 (Fragment) OS=Homo sapiens OX=9606 GN=SERPINB4 PE=1 SV=1;tr|H0Y5H9|H0Y5H9_HUMAN Serpin B4 (Fragment) OS=Homo sapiens OX=9606 GN=SERPINB4 PE=1 SV=1	3	8	2	2	8	0	0	0	0	0	0	0	0	0	0	0	1	0	0	0	0	0	0	1	0	0	0	3	0	0	0	0	0	1	0	1	0	0	0	0	0	0
P48651	P48651	2	2	2	Phosphatidylserine synthase 1	PTDSS1	sp|P48651|PTSS1_HUMAN Phosphatidylserine synthase 1 OS=Homo sapiens OX=9606 GN=PTDSS1 PE=1 SV=1	1	2	2	2	2	0	1	1	0	0	0	1	0	0	0	2	1	1	1	1	1	0	0	0	1	0	1	1	0	0	0	0	0	0	0	1	1	0	0	0	1	1
P48729;E5RG27;D6RGE5;U3KQ83;U3KPX3;H0Y9X2;U3KQK7;D6REM4;E7ETM0	P48729;E5RG27;D6RGE5	4;3;3;1;1;1;1;1;1	4;3;3;1;1;1;1;1;1	4;3;3;1;1;1;1;1;1	Casein kinase I isoform alpha	CSNK1A1	sp|P48729|KC1A_HUMAN Casein kinase I isoform alpha OS=Homo sapiens OX=9606 GN=CSNK1A1 PE=1 SV=2;tr|E5RG27|E5RG27_HUMAN Casein kinase I isoform alpha OS=Homo sapiens OX=9606 GN=CSNK1A1 PE=1 SV=1;tr|D6RGE5|D6RGE5_HUMAN Casein kinase I isoform alpha OS=Homo s	9	4	4	4	0	1	0	0	0	0	0	0	0	3	0	0	0	0	0	0	0	0	0	0	0	0	1	0	0	0	0	0	0	3	0	0	0	0	0	0	0	0
P48730;H7BYT1;J3KRM8	P48730;H7BYT1	7;6;1	7;6;1	2;1;1	Casein kinase I isoform delta	CSNK1D	sp|P48730|KC1D_HUMAN Casein kinase I isoform delta OS=Homo sapiens OX=9606 GN=CSNK1D PE=1 SV=2;tr|H7BYT1|H7BYT1_HUMAN Casein kinase I isoform delta OS=Homo sapiens OX=9606 GN=CSNK1D PE=1 SV=2	3	7	7	2	0	0	0	0	0	0	0	0	0	3	0	0	0	0	0	0	0	0	0	0	0	0	1	1	1	1	0	1	0	5	1	0	0	0	1	0	0	0
P49006	P49006	2	2	2	MARCKS-related protein	MARCKSL1	sp|P49006|MRP_HUMAN MARCKS-related protein OS=Homo sapiens OX=9606 GN=MARCKSL1 PE=1 SV=2	1	2	2	2	2	1	1	0	1	1	1	0	0	1	0	2	1	2	0	0	0	2	0	2	1	1	1	0	1	1	1	1	0	1	1	1	1	1	1	1	1	1
P49189	P49189	3	3	3	4-trimethylaminobutyraldehyde dehydrogenase	ALDH9A1	sp|P49189|AL9A1_HUMAN 4-trimethylaminobutyraldehyde dehydrogenase OS=Homo sapiens OX=9606 GN=ALDH9A1 PE=1 SV=3	1	3	3	3	1	0	1	0	0	0	1	1	0	0	1	0	0	0	0	0	0	0	0	2	0	0	1	1	0	1	0	0	0	0	1	1	0	0	0	0	0	0
P49207	P49207	6	6	6	60S ribosomal protein L34	RPL34	sp|P49207|RL34_HUMAN 60S ribosomal protein L34 OS=Homo sapiens OX=9606 GN=RPL34 PE=1 SV=3	1	6	6	6	6	4	6	2	3	3	4	3	5	1	0	3	4	3	2	3	4	5	4	5	5	5	5	2	6	6	4	4	6	1	1	3	5	3	2	3	6	6
P49368;B4DUR8;E9PRC8;Q5SZX6;Q5SZX9;E9PQ35;E9PM09	P49368;B4DUR8	10;9;3;3;2;1;1	10;9;3;3;2;1;1	10;9;3;3;2;1;1	T-complex protein 1 subunit gamma	CCT3	sp|P49368|TCPG_HUMAN T-complex protein 1 subunit gamma OS=Homo sapiens OX=9606 GN=CCT3 PE=1 SV=4;tr|B4DUR8|B4DUR8_HUMAN T-complex protein 1 subunit gamma OS=Homo sapiens OX=9606 GN=CCT3 PE=1 SV=1	7	10	10	10	5	0	2	1	1	2	0	3	2	1	0	5	0	3	0	1	4	1	1	3	2	1	4	1	1	3	0	0	0	0	2	3	1	0	0	1	4	1
P49411;H3BNU3	P49411	13;2	13;2	13;2	Elongation factor Tu, mitochondrial	TUFM	sp|P49411|EFTU_HUMAN Elongation factor Tu, mitochondrial OS=Homo sapiens OX=9606 GN=TUFM PE=1 SV=2	2	13	13	13	7	1	5	5	2	0	1	3	3	0	1	8	3	3	1	2	6	3	3	2	5	2	10	4	5	3	2	2	3	3	3	7	4	2	2	4	6	4
P49458;E9PE20	P49458;E9PE20	3;2	3;2	3;2	Signal recognition particle 9 kDa protein	SRP9	sp|P49458|SRP09_HUMAN Signal recognition particle 9 kDa protein OS=Homo sapiens OX=9606 GN=SRP9 PE=1 SV=2;tr|E9PE20|E9PE20_HUMAN Signal recognition particle 9 kDa protein OS=Homo sapiens OX=9606 GN=SRP9 PE=1 SV=1	2	3	3	3	3	2	1	1	2	1	0	2	2	1	2	2	2	2	2	1	2	1	2	1	1	0	2	2	2	1	1	2	1	1	2	2	2	0	2	2	2	2
P49674;H0Y645;B0QY35;B0QY34;J3QQI9;B0QY36;H0Y2N6;H0Y5S9;H0Y682	P49674;H0Y645;B0QY35;B0QY34;J3QQI9;B0QY36	6;5;5;5;3;3;2;1;1	1;0;0;0;0;0;0;1;1	1;0;0;0;0;0;0;1;1	Casein kinase I isoform epsilon	CSNK1E;CSNK1D	sp|P49674|KC1E_HUMAN Casein kinase I isoform epsilon OS=Homo sapiens OX=9606 GN=CSNK1E PE=1 SV=1;tr|H0Y645|H0Y645_HUMAN Casein kinase I isoform epsilon (Fragment) OS=Homo sapiens OX=9606 GN=CSNK1E PE=1 SV=1;tr|B0QY35|B0QY35_HUMAN Casein kinase I isoform ep	9	6	1	1	0	0	0	0	0	0	0	0	0	4	0	0	0	0	0	0	0	0	0	0	0	0	0	1	1	1	0	1	0	4	2	0	0	1	1	0	0	0
P49756;E9PQU5	P49756;E9PQU5	3;2	3;2	3;2	RNA-binding protein 25	RBM25	sp|P49756|RBM25_HUMAN RNA-binding protein 25 OS=Homo sapiens OX=9606 GN=RBM25 PE=1 SV=3;tr|E9PQU5|E9PQU5_HUMAN RNA-binding protein 25 (Fragment) OS=Homo sapiens OX=9606 GN=RBM25 PE=1 SV=1	2	3	3	3	1	0	0	0	0	0	0	2	0	0	0	1	1	0	0	0	1	1	1	1	0	0	1	0	0	0	0	1	0	0	0	0	1	0	0	0	1	0
P49790	P49790	4	4	4	Nuclear pore complex protein Nup153	NUP153	sp|P49790|NU153_HUMAN Nuclear pore complex protein Nup153 OS=Homo sapiens OX=9606 GN=NUP153 PE=1 SV=2	1	4	4	4	0	0	2	0	0	0	0	0	1	0	0	0	1	0	0	0	1	0	0	0	1	0	2	0	0	0	0	0	0	0	0	1	2	0	0	0	0	1
P49792;J3KQ37;F8VYC4;A0A286YES2;A0A1W2PNU4;P0DJD0;P0DJD1;Q99666;O14715;F8W705;F8WBP7	P49792	18;3;3;3;3;3;3;3;3;2;1	18;3;3;3;3;3;3;3;3;2;1	14;0;0;0;0;0;0;0;0;0;1	E3 SUMO-protein ligase RanBP2	RANBP2	sp|P49792|RBP2_HUMAN E3 SUMO-protein ligase RanBP2 OS=Homo sapiens OX=9606 GN=RANBP2 PE=1 SV=2	11	18	18	14	3	1	9	2	1	1	0	5	3	0	1	6	6	1	0	0	1	4	3	4	11	1	14	2	1	1	1	5	3	0	1	11	10	2	1	1	8	6
P50402;Q5HY57	P50402;Q5HY57	9;6	9;6	9;6	Emerin	EMD	sp|P50402|EMD_HUMAN Emerin OS=Homo sapiens OX=9606 GN=EMD PE=1 SV=1;tr|Q5HY57|Q5HY57_HUMAN Emerin (Emery-Dreifuss muscular dystrophy), isoform CRA_b OS=Homo sapiens OX=9606 GN=EMD PE=1 SV=1	2	9	9	9	6	4	5	1	3	2	2	2	2	3	2	6	4	4	1	3	2	4	3	4	5	3	8	2	2	2	2	2	2	0	1	5	5	2	2	2	6	4
P50454;E9PQ34;E9PJH8;E9PIG2;E9PRS3;E9PKH2;E9PNX1;E9PK86;E9PMI5;E9PR70;E9PPV6;H0YEP8	P50454;E9PQ34;E9PJH8;E9PIG2;E9PRS3;E9PKH2;E9PNX1;E9PK86;E9PMI5;E9PR70;E9PPV6	6;3;3;3;3;3;3;3;3;3;3;1	6;3;3;3;3;3;3;3;3;3;3;1	6;3;3;3;3;3;3;3;3;3;3;1	Serpin H1	SERPINH1	sp|P50454|SERPH_HUMAN Serpin H1 OS=Homo sapiens OX=9606 GN=SERPINH1 PE=1 SV=2;tr|E9PQ34|E9PQ34_HUMAN Serpin H1 (Fragment) OS=Homo sapiens OX=9606 GN=SERPINH1 PE=1 SV=1;tr|E9PJH8|E9PJH8_HUMAN Serpin H1 (Fragment) OS=Homo sapiens OX=9606 GN=SERPINH1 PE=1 SV=	12	6	6	6	4	1	1	1	2	1	0	2	1	0	2	5	1	0	0	0	2	1	1	2	2	1	2	2	1	2	1	1	1	0	2	3	2	1	0	2	1	2
Q3KNR6;P50502;H7C3I1;F6VDH7;Q8IZP2;Q8NFI4;F8WAQ7	Q3KNR6;P50502;H7C3I1;F6VDH7;Q8IZP2;Q8NFI4	4;4;3;3;3;3;1	4;4;3;3;3;3;1	4;4;3;3;3;3;1	Hsc70-interacting protein;Putative protein FAM10A4;Putative protein FAM10A5	ST13;ST13P4;ST13P5	tr|Q3KNR6|Q3KNR6_HUMAN Hsc70-interacting protein OS=Homo sapiens OX=9606 GN=ST13 PE=1 SV=1;sp|P50502|F10A1_HUMAN Hsc70-interacting protein OS=Homo sapiens OX=9606 GN=ST13 PE=1 SV=2;tr|H7C3I1|H7C3I1_HUMAN Hsc70-interacting protein (Fragment) OS=Homo sapiens	7	4	4	4	1	4	3	3	2	1	1	4	3	1	2	1	4	1	1	1	1	3	4	4	3	3	3	2	2	4	2	3	3	1	2	2	3	2	2	4	4	2
P50552;K7EM16;K7EIG8;K7ENR7;K7ENL7	P50552;K7EM16	3;2;1;1;1	3;2;1;1;1	3;2;1;1;1	Vasodilator-stimulated phosphoprotein	VASP	sp|P50552|VASP_HUMAN Vasodilator-stimulated phosphoprotein OS=Homo sapiens OX=9606 GN=VASP PE=1 SV=3;tr|K7EM16|K7EM16_HUMAN Vasodilator-stimulated phosphoprotein (Fragment) OS=Homo sapiens OX=9606 GN=VASP PE=1 SV=1	5	3	3	3	0	0	0	0	0	0	0	0	0	0	0	1	0	0	0	0	0	0	1	0	0	0	0	0	0	0	0	0	0	0	0	0	0	0	0	0	0	0
P50990;H7C4C8;H7C2U0	P50990	14;6;2	14;6;2	14;6;2	T-complex protein 1 subunit theta	CCT8	sp|P50990|TCPQ_HUMAN T-complex protein 1 subunit theta OS=Homo sapiens OX=9606 GN=CCT8 PE=1 SV=4	3	14	14	14	6	4	3	4	4	2	2	6	4	1	3	7	5	3	2	4	3	7	6	3	2	5	9	2	2	1	4	3	1	1	1	4	8	4	3	5	4	3
P50991	P50991	10	10	10	T-complex protein 1 subunit delta	CCT4	sp|P50991|TCPD_HUMAN T-complex protein 1 subunit delta OS=Homo sapiens OX=9606 GN=CCT4 PE=1 SV=4	1	10	10	10	7	2	3	3	2	2	2	4	2	1	1	7	4	1	1	0	5	3	2	5	4	2	6	2	3	1	2	4	3	2	3	4	4	1	3	3	1	2
P51148;K7ENY4;K7ERI8;K7ERQ8;F8VVK3;F8VVZ0;F8VUA5;F8VWU4;K7EIP6;F8WCY6;F8WD79;F8VPW9;F8VSF8;F8VWZ7	P51148;K7ENY4;K7ERI8;K7ERQ8	9;5;5;5;4;3;3;2;1;1;1;1;1;1	9;5;5;5;4;3;3;2;1;1;1;1;1;1	6;3;2;2;1;0;0;0;1;0;0;0;0;0	Ras-related protein Rab-5C	RAB5C	sp|P51148|RAB5C_HUMAN Ras-related protein Rab-5C OS=Homo sapiens OX=9606 GN=RAB5C PE=1 SV=2;tr|K7ENY4|K7ENY4_HUMAN Ras-related protein Rab-5C (Fragment) OS=Homo sapiens OX=9606 GN=RAB5C PE=1 SV=1;tr|K7ERI8|K7ERI8_HUMAN Uncharacterized protein OS=Homo sapie	14	9	9	6	7	5	4	3	4	3	2	4	4	2	2	8	5	6	4	4	6	5	5	5	4	3	5	3	3	4	3	4	3	3	4	5	5	1	2	2	4	4
P51149;C9J592;C9J8S3;C9IZZ0;C9J4V0;C9J4S4;C9J7D1	P51149;C9J592;C9J8S3;C9IZZ0;C9J4V0	11;8;8;6;6;5;3	11;8;8;6;6;5;3	11;8;8;6;6;5;3	Ras-related protein Rab-7a	RAB7A	sp|P51149|RAB7A_HUMAN Ras-related protein Rab-7a OS=Homo sapiens OX=9606 GN=RAB7A PE=1 SV=1;tr|C9J592|C9J592_HUMAN Ras-related protein Rab-7a (Fragment) OS=Homo sapiens OX=9606 GN=RAB7A PE=1 SV=1;tr|C9J8S3|C9J8S3_HUMAN Ras-related protein Rab-7a OS=Homo sa	7	11	11	11	10	4	4	5	2	3	4	3	2	3	2	9	4	6	4	6	7	3	1	3	4	4	4	3	2	2	3	3	1	3	2	5	2	3	2	2	4	6
V9GYW1;V9GYA7;P51398;V9GYF7;V9GZ61;V9GYC9;V9GY11;V9GZ03;V9GYJ9;V9GYL9	V9GYW1;V9GYA7;P51398;V9GYF7;V9GZ61;V9GYC9;V9GY11;V9GZ03;V9GYJ9;V9GYL9	2;2;2;1;1;1;1;1;1;1	2;2;2;1;1;1;1;1;1;1	2;2;2;1;1;1;1;1;1;1	28S ribosomal protein S29, mitochondrial	DAP3	tr|V9GYW1|V9GYW1_HUMAN 28S ribosomal protein S29, mitochondrial (Fragment) OS=Homo sapiens OX=9606 GN=DAP3 PE=1 SV=1;tr|V9GYA7|V9GYA7_HUMAN 28S ribosomal protein S29, mitochondrial (Fragment) OS=Homo sapiens OX=9606 GN=DAP3 PE=1 SV=1;sp|P51398|RT29_HUMAN 2	10	2	2	2	1	0	0	0	1	0	0	0	0	0	0	1	0	0	0	0	2	0	0	0	1	1	1	1	0	1	0	0	1	0	0	1	1	0	0	0	1	1
P51571;A6NLM8	P51571;A6NLM8	2;1	2;1	2;1	Translocon-associated protein subunit delta	SSR4	sp|P51571|SSRD_HUMAN Translocon-associated protein subunit delta OS=Homo sapiens OX=9606 GN=SSR4 PE=1 SV=1;tr|A6NLM8|A6NLM8_HUMAN Translocon-associated protein subunit delta OS=Homo sapiens OX=9606 GN=SSR4 PE=1 SV=1	2	2	2	2	0	0	1	0	0	0	0	1	1	0	0	2	1	1	0	0	0	1	1	0	1	0	1	0	0	0	0	1	0	0	1	1	1	1	0	1	1	1
P51572;A0A2R8Y5M6;C9JMD7;C9JSP1;C9JQ75;C9J0M4	P51572;A0A2R8Y5M6;C9JMD7;C9JSP1;C9JQ75;C9J0M4	4;3;2;2;2;2	4;3;2;2;2;2	4;3;2;2;2;2	B-cell receptor-associated protein 31	BCAP31	sp|P51572|BAP31_HUMAN B-cell receptor-associated protein 31 OS=Homo sapiens OX=9606 GN=BCAP31 PE=1 SV=3;tr|A0A2R8Y5M6|A0A2R8Y5M6_HUMAN B-cell receptor-associated protein 31 OS=Homo sapiens OX=9606 GN=BCAP31 PE=1 SV=1;tr|C9JMD7|C9JMD7_HUMAN B-cell receptor-	6	4	4	4	2	1	3	1	1	1	1	3	2	1	3	0	4	0	0	1	1	2	3	3	2	2	3	3	1	1	3	1	1	3	3	0	2	3	2	3	3	3
P51809	P51809	2	2	2	Vesicle-associated membrane protein 7	VAMP7	sp|P51809|VAMP7_HUMAN Vesicle-associated membrane protein 7 OS=Homo sapiens OX=9606 GN=VAMP7 PE=1 SV=3	1	2	2	2	0	0	1	0	0	0	0	0	0	0	0	0	1	0	0	0	0	1	1	0	0	1	1	0	0	0	0	0	0	0	2	1	1	0	0	1	0	1
P51970	P51970	2	2	2	NADH dehydrogenase [ubiquinone] 1 alpha subcomplex subunit 8	NDUFA8	sp|P51970|NDUA8_HUMAN NADH dehydrogenase [ubiquinone] 1 alpha subcomplex subunit 8 OS=Homo sapiens OX=9606 GN=NDUFA8 PE=1 SV=3	1	2	2	2	1	0	1	1	0	0	1	0	0	0	1	1	0	1	1	1	1	0	0	1	1	0	1	0	0	0	1	1	0	1	1	1	1	0	0	0	0	0
P51991;H7C1J8	P51991	11;1	11;1	11;1	Heterogeneous nuclear ribonucleoprotein A3	HNRNPA3	sp|P51991|ROA3_HUMAN Heterogeneous nuclear ribonucleoprotein A3 OS=Homo sapiens OX=9606 GN=HNRNPA3 PE=1 SV=2	2	11	11	11	6	4	1	0	2	0	3	2	2	6	4	9	2	6	1	3	4	2	4	3	1	2	5	1	0	2	0	0	2	6	2	3	2	1	1	1	2	4
P52272;A0A087X0X3;M0R019;M0R2T0;M0R2I7;M0R0N3;M0QYQ7;M0R0Y6;M0QY96;M0QYL3	P52272;A0A087X0X3	32;31;12;12;11;8;7;5;5;4	32;31;12;12;11;8;7;5;5;4	15;14;10;9;3;7;6;5;3;1	Heterogeneous nuclear ribonucleoprotein M	HNRNPM	sp|P52272|HNRPM_HUMAN Heterogeneous nuclear ribonucleoprotein M OS=Homo sapiens OX=9606 GN=HNRNPM PE=1 SV=3;tr|A0A087X0X3|A0A087X0X3_HUMAN Heterogeneous nuclear ribonucleoprotein M OS=Homo sapiens OX=9606 GN=HNRNPM PE=1 SV=1	10	32	32	15	29	15	19	13	12	16	11	19	13	15	12	27	18	24	22	23	25	19	17	19	20	16	23	7	14	10	11	11	14	8	13	16	21	13	10	12	18	17
P52292;J3QLL0;J3KS65;J3QL07	P52292	11;4;4;1	11;4;4;1	11;4;4;1	Importin subunit alpha-1	KPNA2	sp|P52292|IMA1_HUMAN Importin subunit alpha-1 OS=Homo sapiens OX=9606 GN=KPNA2 PE=1 SV=1	4	11	11	11	7	2	3	2	0	2	1	3	1	2	2	9	3	6	1	3	5	2	5	2	2	2	5	1	2	2	1	2	1	0	0	2	3	1	1	1	4	2
P52597;A0A1B0GW42	P52597	13;3	11;3	11;3	Heterogeneous nuclear ribonucleoprotein F;Heterogeneous nuclear ribonucleoprotein F, N-terminally processed	HNRNPF	sp|P52597|HNRPF_HUMAN Heterogeneous nuclear ribonucleoprotein F OS=Homo sapiens OX=9606 GN=HNRNPF PE=1 SV=3	2	13	11	11	11	3	5	5	4	4	4	4	4	5	3	10	5	8	5	6	8	4	5	5	5	3	6	4	4	5	4	5	5	2	4	5	5	3	2	3	6	5
P52701;A0A087WWJ1;U3KQ72;C9JH55;C9J8Y8;C9J7Y7;F8WAX8;A0A087WYT6	P52701;A0A087WWJ1	12;10;1;1;1;1;1;1	12;10;1;1;1;1;1;1	12;10;1;1;1;1;1;1	DNA mismatch repair protein Msh6	MSH6	sp|P52701|MSH6_HUMAN DNA mismatch repair protein Msh6 OS=Homo sapiens OX=9606 GN=MSH6 PE=1 SV=2;tr|A0A087WWJ1|A0A087WWJ1_HUMAN DNA mismatch repair protein Msh6 OS=Homo sapiens OX=9606 GN=MSH6 PE=1 SV=1	8	12	12	12	6	1	4	1	3	0	1	2	0	1	0	7	3	2	1	0	2	2	1	2	4	1	6	1	2	0	0	0	0	1	2	6	5	0	0	0	4	2
P52907;C9JUG7;F8W9N7;A0A0D9SET8;P47755	P52907	6;1;1;1;1	6;1;1;1;1	6;1;1;1;1	F-actin-capping protein subunit alpha-1	CAPZA1	sp|P52907|CAZA1_HUMAN F-actin-capping protein subunit alpha-1 OS=Homo sapiens OX=9606 GN=CAPZA1 PE=1 SV=3	5	6	6	6	6	0	1	1	1	1	1	1	1	1	0	1	1	0	3	2	1	1	1	1	1	1	1	1	1	1	1	1	1	1	1	1	1	1	1	1	1	1
P52948;H7C3P6;H0YEN4	P52948;H7C3P6	3;2;1	3;2;1	3;2;1	Nuclear pore complex protein Nup98-Nup96;Nuclear pore complex protein Nup98;Nuclear pore complex protein Nup96	NUP98	sp|P52948|NUP98_HUMAN Nuclear pore complex protein Nup98-Nup96 OS=Homo sapiens OX=9606 GN=NUP98 PE=1 SV=4;tr|H7C3P6|H7C3P6_HUMAN Nuclear pore complex protein Nup98-Nup96 (Fragment) OS=Homo sapiens OX=9606 GN=NUP98 PE=1 SV=1	3	3	3	3	0	0	2	0	0	0	0	0	0	0	0	0	1	1	1	0	0	1	1	0	2	0	3	1	0	1	0	1	0	0	0	2	1	1	1	0	0	0
P53007;B4DP62	P53007;B4DP62	6;3	6;3	6;3	Tricarboxylate transport protein, mitochondrial	SLC25A1	sp|P53007|TXTP_HUMAN Tricarboxylate transport protein, mitochondrial OS=Homo sapiens OX=9606 GN=SLC25A1 PE=1 SV=2;tr|B4DP62|B4DP62_HUMAN Solute carrier family 25 (Mitochondrial carrier citrate transporter), member 1, isoform CRA_b OS=Homo sapiens OX=9606 G	2	6	6	6	3	2	3	1	0	0	1	1	1	1	2	2	2	2	2	3	3	2	1	2	3	1	5	1	1	1	2	2	0	3	1	0	3	2	1	1	1	1
P53396	P53396	2	2	2	ATP-citrate synthase	ACLY	sp|P53396|ACLY_HUMAN ATP-citrate synthase OS=Homo sapiens OX=9606 GN=ACLY PE=1 SV=3	1	2	2	2	1	0	0	0	0	0	0	0	0	0	0	1	0	0	0	0	0	0	0	0	0	0	0	0	0	0	0	0	0	0	0	0	0	0	0	0	0	0
P53618;E9PP73;E9PP63;E9PKQ1	P53618	14;5;1;1	14;5;1;1	14;5;1;1	Coatomer subunit beta	COPB1	sp|P53618|COPB_HUMAN Coatomer subunit beta OS=Homo sapiens OX=9606 GN=COPB1 PE=1 SV=3	4	14	14	14	7	2	4	3	1	1	2	1	2	0	4	8	4	1	0	1	3	3	5	5	5	2	4	3	0	3	1	2	1	0	3	7	5	0	0	2	5	5
P53621	P53621	16	16	16	Coatomer subunit alpha;Xenin;Proxenin	COPA	sp|P53621|COPA_HUMAN Coatomer subunit alpha OS=Homo sapiens OX=9606 GN=COPA PE=1 SV=2	1	16	16	16	7	4	7	2	2	1	2	5	5	1	1	10	6	1	2	1	3	6	5	7	7	3	13	3	2	2	2	3	3	2	4	8	7	1	1	2	12	6
P53701	P53701	2	2	2	Cytochrome c-type heme lyase	HCCS	sp|P53701|CCHL_HUMAN Cytochrome c-type heme lyase OS=Homo sapiens OX=9606 GN=HCCS PE=1 SV=1	1	2	2	2	0	0	1	0	0	0	0	0	0	0	0	0	1	0	0	0	0	1	1	1	2	2	1	0	0	0	1	2	0	1	0	2	2	1	0	0	1	2
P53985;Q5T8R5;Q5T8R3	P53985;Q5T8R5	6;3;2	6;3;2	6;3;2	Monocarboxylate transporter 1	SLC16A1	sp|P53985|MOT1_HUMAN Monocarboxylate transporter 1 OS=Homo sapiens OX=9606 GN=SLC16A1 PE=1 SV=3;tr|Q5T8R5|Q5T8R5_HUMAN Monocarboxylate transporter 1 (Fragment) OS=Homo sapiens OX=9606 GN=SLC16A1 PE=1 SV=1	3	6	6	6	5	2	3	4	2	1	1	2	2	4	3	5	3	1	2	1	1	3	3	3	2	2	2	3	2	1	1	3	1	4	4	5	4	2	0	1	2	2
P54136;E5RH09;E5RJM9	P54136	20;3;3	20;3;3	20;3;3	Arginine--tRNA ligase, cytoplasmic	RARS	sp|P54136|SYRC_HUMAN Arginine--tRNA ligase, cytoplasmic OS=Homo sapiens OX=9606 GN=RARS PE=1 SV=2	3	20	20	20	12	5	6	8	5	3	3	7	4	2	2	12	8	11	8	9	11	8	7	7	6	1	10	7	6	3	4	4	3	1	1	7	8	2	3	5	6	7
P54577;A0A0C4DGZ5	P54577;A0A0C4DGZ5	18;12	18;12	18;12	Tyrosine--tRNA ligase, cytoplasmic;Tyrosine--tRNA ligase, cytoplasmic, N-terminally processed;Tyrosine--tRNA ligase	YARS	sp|P54577|SYYC_HUMAN Tyrosine--tRNA ligase, cytoplasmic OS=Homo sapiens OX=9606 GN=YARS PE=1 SV=4;tr|A0A0C4DGZ5|A0A0C4DGZ5_HUMAN Tyrosine--tRNA ligase OS=Homo sapiens OX=9606 GN=YARS PE=1 SV=1	2	18	18	18	4	3	5	1	3	3	2	5	5	0	2	9	4	4	2	3	3	3	5	5	5	4	10	3	5	6	3	4	3	2	2	5	8	4	1	6	5	4
P54709;C9JXZ1;C9JA36;H7C547;F8WBY4	P54709;C9JXZ1;C9JA36	3;2;2;1;1	3;2;2;1;1	3;2;2;1;1	Sodium/potassium-transporting ATPase subunit beta-3	ATP1B3	sp|P54709|AT1B3_HUMAN Sodium/potassium-transporting ATPase subunit beta-3 OS=Homo sapiens OX=9606 GN=ATP1B3 PE=1 SV=1;tr|C9JXZ1|C9JXZ1_HUMAN Sodium/potassium-transporting ATPase subunit beta-3 (Fragment) OS=Homo sapiens OX=9606 GN=ATP1B3 PE=1 SV=1;tr|C9JA3	5	3	3	3	1	0	0	1	1	1	0	1	0	1	0	2	0	3	2	2	1	0	1	0	0	0	1	1	1	1	0	1	0	0	0	0	0	1	1	1	1	0
P54886	P54886	24	24	24	Delta-1-pyrroline-5-carboxylate synthase;Glutamate 5-kinase;Gamma-glutamyl phosphate reductase	ALDH18A1	sp|P54886|P5CS_HUMAN Delta-1-pyrroline-5-carboxylate synthase OS=Homo sapiens OX=9606 GN=ALDH18A1 PE=1 SV=2	1	24	24	24	16	5	10	8	5	6	3	6	3	5	9	17	9	6	4	5	9	9	10	11	7	6	15	6	6	7	7	4	5	8	11	10	8	4	7	5	9	7
P55060	P55060	27	27	27	Exportin-2	CSE1L	sp|P55060|XPO2_HUMAN Exportin-2 OS=Homo sapiens OX=9606 GN=CSE1L PE=1 SV=3	1	27	27	27	17	3	7	6	6	8	6	7	9	8	8	19	10	15	11	16	14	8	8	7	9	6	14	8	6	8	5	6	7	4	3	10	9	4	3	7	9	9
P55072;C9JUP7;C9IZA5	P55072	5;1;1	5;1;1	5;1;1	Transitional endoplasmic reticulum ATPase	VCP	sp|P55072|TERA_HUMAN Transitional endoplasmic reticulum ATPase OS=Homo sapiens OX=9606 GN=VCP PE=1 SV=4	3	5	5	5	3	1	1	0	0	0	0	0	0	0	1	1	0	0	0	0	0	1	2	1	1	0	2	0	0	0	0	0	0	1	0	0	1	0	0	0	1	0
P55084;B5MD38;F5GZQ3;C9K0M0;C9JEY0;C9JE81	P55084;B5MD38;F5GZQ3	3;2;2;1;1;1	3;2;2;1;1;1	3;2;2;1;1;1	Trifunctional enzyme subunit beta, mitochondrial;3-ketoacyl-CoA thiolase	HADHB	sp|P55084|ECHB_HUMAN Trifunctional enzyme subunit beta, mitochondrial OS=Homo sapiens OX=9606 GN=HADHB PE=1 SV=3;tr|B5MD38|B5MD38_HUMAN Trifunctional enzyme subunit beta, mitochondrial OS=Homo sapiens OX=9606 GN=HADHB PE=1 SV=1;tr|F5GZQ3|F5GZQ3_HUMAN Trifu	6	3	3	3	0	0	0	2	1	2	0	0	1	1	1	0	1	0	0	0	0	2	0	1	1	0	1	1	0	0	0	0	0	0	1	0	1	1	0	0	0	0
P55265;H0YCK3	P55265;H0YCK3	6;5	6;5	6;5	Double-stranded RNA-specific adenosine deaminase	ADAR	sp|P55265|DSRAD_HUMAN Double-stranded RNA-specific adenosine deaminase OS=Homo sapiens OX=9606 GN=ADAR PE=1 SV=4;tr|H0YCK3|H0YCK3_HUMAN Double-stranded RNA-specific adenosine deaminase (Fragment) OS=Homo sapiens OX=9606 GN=ADAR PE=1 SV=1	2	6	6	6	2	1	3	1	0	0	0	0	1	0	0	2	1	1	1	0	1	1	2	2	1	1	2	0	0	0	0	0	0	0	2	2	2	0	1	0	1	2
P55735;E7ERC8;A8MXL6	P55735;E7ERC8;A8MXL6	2;1;1	2;1;1	2;1;1	Protein SEC13 homolog	SEC13	sp|P55735|SEC13_HUMAN Protein SEC13 homolog OS=Homo sapiens OX=9606 GN=SEC13 PE=1 SV=3;tr|E7ERC8|E7ERC8_HUMAN Protein SEC13 homolog (Fragment) OS=Homo sapiens OX=9606 GN=SEC13 PE=1 SV=1;tr|A8MXL6|A8MXL6_HUMAN Protein SEC13 homolog OS=Homo sapiens OX=9606 G	3	2	2	2	0	0	0	1	1	0	0	2	0	1	1	0	2	0	0	0	0	0	0	0	1	0	1	0	1	0	1	2	1	2	2	1	2	1	0	0	1	1
P55795	P55795	9	5	5	Heterogeneous nuclear ribonucleoprotein H2	HNRNPH2	sp|P55795|HNRH2_HUMAN Heterogeneous nuclear ribonucleoprotein H2 OS=Homo sapiens OX=9606 GN=HNRNPH2 PE=1 SV=1	1	9	5	5	6	2	3	2	2	3	2	3	2	3	4	7	3	5	3	3	4	3	3	2	3	2	4	2	2	3	3	2	3	4	4	4	3	2	2	2	4	4
P55884;C9JZG1;C9JQN7	P55884;C9JZG1	4;2;1	4;2;1	4;2;1	Eukaryotic translation initiation factor 3 subunit B	EIF3B	sp|P55884|EIF3B_HUMAN Eukaryotic translation initiation factor 3 subunit B OS=Homo sapiens OX=9606 GN=EIF3B PE=1 SV=3;tr|C9JZG1|C9JZG1_HUMAN Eukaryotic translation initiation factor 3 subunit B (Fragment) OS=Homo sapiens OX=9606 GN=EIF3B PE=1 SV=1	3	4	4	4	0	2	1	2	0	1	0	1	1	0	0	0	0	0	0	0	0	2	0	2	1	0	3	0	1	2	0	0	0	0	0	1	2	0	0	0	1	2
P56134;C9JJT5;C9JU26;G3V325	P56134;C9JJT5;C9JU26;G3V325	3;2;2;2	3;2;2;2	3;2;2;2	ATP synthase subunit f, mitochondrial	ATP5J2;ATP5J2-PTCD1	sp|P56134|ATPK_HUMAN ATP synthase subunit f, mitochondrial OS=Homo sapiens OX=9606 GN=ATP5J2 PE=1 SV=3;tr|C9JJT5|C9JJT5_HUMAN ATP5MF-PTCD1 readthrough OS=Homo sapiens OX=9606 GN=ATP5MF-PTCD1 PE=4 SV=2;tr|C9JU26|C9JU26_HUMAN ATP synthase membrane subunit f	4	3	3	3	1	1	1	0	0	1	1	1	1	2	1	2	1	1	1	2	1	0	1	1	1	1	1	1	1	0	1	1	1	1	1	1	1	1	1	0	1	1
P56182;D6RE82	P56182	3;1	3;1	3;1	Ribosomal RNA processing protein 1 homolog A	RRP1	sp|P56182|RRP1_HUMAN Ribosomal RNA processing protein 1 homolog A OS=Homo sapiens OX=9606 GN=RRP1 PE=1 SV=1	2	3	3	3	0	0	0	0	0	0	0	0	1	0	0	0	0	0	0	0	0	0	0	0	1	0	1	0	0	0	0	0	1	0	0	1	1	0	0	0	0	1
P56192;H0YIP0;H0YHV5;H0YI94;F5H2V6;F8VPL7;F8VS26;H0YHL6;F8W0M7;F8W0S4;F8VZZ9;H0YI27	P56192	15;5;5;3;2;1;1;1;1;1;1;1	15;5;5;3;2;1;1;1;1;1;1;1	15;5;5;3;2;1;1;1;1;1;1;1	Methionine--tRNA ligase, cytoplasmic	MARS	sp|P56192|SYMC_HUMAN Methionine--tRNA ligase, cytoplasmic OS=Homo sapiens OX=9606 GN=MARS PE=1 SV=2	12	15	15	15	6	4	5	2	3	1	3	3	4	3	4	9	5	2	2	4	5	4	3	5	4	4	6	5	2	3	4	3	4	1	2	7	7	2	1	4	6	4
P56537;B7ZBH1;F8WD20;A0A0B4J1Y7;A0A0U1RQV5;F8WDS6	P56537;B7ZBH1	3;2;1;1;1;1	3;2;1;1;1;1	3;2;1;1;1;1	Eukaryotic translation initiation factor 6	EIF6	sp|P56537|IF6_HUMAN Eukaryotic translation initiation factor 6 OS=Homo sapiens OX=9606 GN=EIF6 PE=1 SV=1;tr|B7ZBH1|B7ZBH1_HUMAN Eukaryotic translation initiation factor 6 (Fragment) OS=Homo sapiens OX=9606 GN=EIF6 PE=1 SV=1	6	3	3	3	1	0	1	1	2	1	1	1	2	0	0	1	2	0	0	0	0	1	0	0	1	2	3	1	1	2	2	1	2	0	1	3	2	1	0	0	3	2
P56589	P56589	1	1	1	Peroxisomal biogenesis factor 3	PEX3	sp|P56589|PEX3_HUMAN Peroxisomal biogenesis factor 3 OS=Homo sapiens OX=9606 GN=PEX3 PE=1 SV=1	1	1	1	1	0	0	0	0	0	0	0	0	0	0	0	0	0	0	0	0	0	0	0	0	1	0	1	0	1	0	0	0	0	0	0	1	1	0	0	0	0	0
P57088;D6RAA6;H0Y8N0	P57088;D6RAA6	8;6;3	8;6;3	8;6;3	Transmembrane protein 33	TMEM33	sp|P57088|TMM33_HUMAN Transmembrane protein 33 OS=Homo sapiens OX=9606 GN=TMEM33 PE=1 SV=2;tr|D6RAA6|D6RAA6_HUMAN Transmembrane protein 33 (Fragment) OS=Homo sapiens OX=9606 GN=TMEM33 PE=1 SV=1	3	8	8	8	6	2	3	3	2	3	2	2	2	3	5	5	3	5	2	2	4	3	3	3	5	2	6	3	2	1	2	2	1	3	5	4	2	2	2	2	5	4
P57740;G3V1T4;H0YG15	P57740	6;2;1	6;2;1	6;2;1	Nuclear pore complex protein Nup107	NUP107	sp|P57740|NU107_HUMAN Nuclear pore complex protein Nup107 OS=Homo sapiens OX=9606 GN=NUP107 PE=1 SV=1	3	6	6	6	0	0	4	0	0	0	0	0	0	1	0	3	5	0	0	0	0	2	2	3	3	1	4	1	0	0	0	0	0	0	0	3	4	0	0	0	2	3
P58876;U3KQK0;Q99879;Q99877;Q93079;Q5QNW6;Q99880;Q96A08;A0A2R8Y619	P58876;U3KQK0;Q99879;Q99877;Q93079;Q5QNW6;Q99880;Q96A08	11;10;10;10;10;10;9;6;3	1;0;0;0;0;0;0;0;0	1;0;0;0;0;0;0;0;0	Histone H2B type 1-D;Histone H2B;Histone H2B type 1-M;Histone H2B type 1-N;Histone H2B type 1-H;Histone H2B type 2-F;Histone H2B type 1-L;Histone H2B type 1-A	HIST1H2BD;HIST1H2BN;HIST1H2BM;HIST1H2BH;HIST2H2BF;HIST1H2BL;HIST1H2BA	sp|P58876|H2B1D_HUMAN Histone H2B type 1-D OS=Homo sapiens OX=9606 GN=HIST1H2BD PE=1 SV=2;tr|U3KQK0|U3KQK0_HUMAN Histone H2B OS=Homo sapiens OX=9606 GN=HIST1H2BN PE=1 SV=1;sp|Q99879|H2B1M_HUMAN Histone H2B type 1-M OS=Homo sapiens OX=9606 GN=HIST1H2BM PE=1	9	11	1	1	5	5	5	7	5	5	5	6	6	6	7	5	5	6	6	6	5	5	5	6	4	4	7	8	8	6	5	5	5	6	7	6	5	5	4	4	8	6
P59666;P59665	P59666;P59665	2;2	2;2	2;2	Neutrophil defensin 3;HP 3-56;Neutrophil defensin 2;Neutrophil defensin 1;HP 1-56;Neutrophil defensin 2	DEFA3;DEFA1	sp|P59666|DEF3_HUMAN Neutrophil defensin 3 OS=Homo sapiens OX=9606 GN=DEFA3 PE=1 SV=1;sp|P59665|DEF1_HUMAN Neutrophil defensin 1 OS=Homo sapiens OX=9606 GN=DEFA1 PE=1 SV=1	2	2	2	2	1	2	1	0	0	0	0	2	1	0	0	0	1	0	0	0	0	2	0	1	1	1	1	1	0	0	0	0	1	0	0	1	1	1	1	0	0	0
P60174;U3KPZ0;U3KQF3;U3KPS5	P60174	9;4;3;1	9;4;3;1	9;4;3;1	Triosephosphate isomerase	TPI1	sp|P60174|TPIS_HUMAN Triosephosphate isomerase OS=Homo sapiens OX=9606 GN=TPI1 PE=1 SV=3	4	9	9	9	7	1	3	3	3	1	0	3	2	3	1	5	3	2	3	2	1	3	2	2	3	0	2	2	2	2	1	0	2	1	0	1	1	2	1	1	1	1
P60228;E5RGA2;E5RHS5;E5RIT4;H0YAW4;H0YBR5	P60228;E5RGA2;E5RHS5	4;3;2;1;1;1	4;3;2;1;1;1	4;3;2;1;1;1	Eukaryotic translation initiation factor 3 subunit E	EIF3E	sp|P60228|EIF3E_HUMAN Eukaryotic translation initiation factor 3 subunit E OS=Homo sapiens OX=9606 GN=EIF3E PE=1 SV=1;tr|E5RGA2|E5RGA2_HUMAN Eukaryotic translation initiation factor 3 subunit E OS=Homo sapiens OX=9606 GN=EIF3E PE=1 SV=1;tr|E5RHS5|E5RHS5_HU	6	4	4	4	1	1	2	1	1	2	0	0	2	1	1	1	2	1	1	0	1	1	1	0	2	0	3	1	2	2	0	2	1	1	1	2	1	1	1	2	2	1
P60468;S4R3B5	P60468	3;1	3;1	3;1	Protein transport protein Sec61 subunit beta	SEC61B	sp|P60468|SC61B_HUMAN Protein transport protein Sec61 subunit beta OS=Homo sapiens OX=9606 GN=SEC61B PE=1 SV=2	2	3	3	3	2	2	3	3	2	2	2	2	2	1	1	2	3	2	0	2	2	2	3	2	3	1	2	2	1	0	1	1	3	2	0	1	3	3	1	0	2	3
P60602	P60602	2	2	2	Reactive oxygen species modulator 1	ROMO1	sp|P60602|ROMO1_HUMAN Reactive oxygen species modulator 1 OS=Homo sapiens OX=9606 GN=ROMO1 PE=1 SV=1	1	2	2	2	1	0	1	0	0	0	1	2	1	0	1	0	2	1	0	0	0	0	0	2	1	0	2	1	0	0	1	0	0	0	1	2	2	0	0	0	2	1
P60709;A0A2R8Y793;E7EVS6;A0A2R8YGF8;G5E9R0;C9JUM1;C9JZR7;Q6S8J3;C9JTX5;A0A2R8YEA7;A5A3E0;P0CG38;A0A2R8YFE2;Q9BYX7;P0CG39;F8WCH0	P60709;A0A2R8Y793	26;20;10;10;9;8;8;8;7;7;7;6;5;4;4;3	1;1;1;1;1;1;1;0;1;0;0;0;0;0;0;0	1;1;1;1;1;1;1;0;1;0;0;0;0;0;0;0	Actin, cytoplasmic 1;Actin, cytoplasmic 1, N-terminally processed	ACTB	sp|P60709|ACTB_HUMAN Actin, cytoplasmic 1 OS=Homo sapiens OX=9606 GN=ACTB PE=1 SV=1;tr|A0A2R8Y793|A0A2R8Y793_HUMAN Actin, cytoplasmic 1 (Fragment) OS=Homo sapiens OX=9606 GN=ACTB PE=1 SV=1	16	26	1	1	24	16	14	15	15	14	13	13	14	20	14	23	13	20	23	22	22	16	14	15	14	13	17	12	13	13	14	15	14	14	14	13	15	14	12	12	14	15
P60842;J3KT12;J3KTB5;J3QS69;J3QL43;J3QR64;J3QLN6;J3QKZ9;J3KS25;J3KSZ0;E7EQG2;Q14240;J3KTN0;J3KS93;J3KSN7;J3QL52;J3KT04;E7EMV8	P60842;J3KT12;J3KTB5;J3QS69;J3QL43;J3QR64;J3QLN6	19;15;13;13;12;11;10;9;9;9;9;9;5;3;3;2;2;2	19;15;13;13;12;11;10;9;9;9;9;9;5;3;3;2;2;2	17;13;12;11;10;10;9;8;8;8;7;7;4;2;2;1;1;1	Eukaryotic initiation factor 4A-I	EIF4A1	sp|P60842|IF4A1_HUMAN Eukaryotic initiation factor 4A-I OS=Homo sapiens OX=9606 GN=EIF4A1 PE=1 SV=1;tr|J3KT12|J3KT12_HUMAN Eukaryotic initiation factor 4A-I OS=Homo sapiens OX=9606 GN=EIF4A1 PE=1 SV=1;tr|J3KTB5|J3KTB5_HUMAN Eukaryotic initiation factor 4A-	18	19	19	17	13	9	6	7	6	6	8	6	10	6	5	13	8	9	9	9	11	10	10	9	8	6	9	6	2	5	6	6	7	4	4	9	8	5	3	4	8	7
P60866;E5RJX2;G3XAN0;E5RIP1	P60866;E5RJX2;G3XAN0	4;2;2;1	4;2;2;1	4;2;2;1	40S ribosomal protein S20	RPS20	sp|P60866|RS20_HUMAN 40S ribosomal protein S20 OS=Homo sapiens OX=9606 GN=RPS20 PE=1 SV=1;tr|E5RJX2|E5RJX2_HUMAN 40S ribosomal protein S20 OS=Homo sapiens OX=9606 GN=RPS20 PE=1 SV=1;tr|G3XAN0|G3XAN0_HUMAN 40S ribosomal protein S20 OS=Homo sapiens OX=9606 G	4	4	4	4	4	2	3	2	3	3	2	2	3	3	2	4	3	2	2	4	3	3	3	3	3	3	4	4	4	3	3	2	3	2	2	3	3	2	2	3	3	3
P60953;Q5JYX0;F8WET9;B1AH79;G3V4H1;G3V476;P84095;P17081;Q9H4E5	P60953;Q5JYX0	5;4;1;1;1;1;1;1;1	5;4;1;1;1;1;1;1;1	4;3;0;0;0;0;0;0;0	Cell division control protein 42 homolog	CDC42	sp|P60953|CDC42_HUMAN Cell division control protein 42 homolog OS=Homo sapiens OX=9606 GN=CDC42 PE=1 SV=2;tr|Q5JYX0|Q5JYX0_HUMAN Cell division control protein 42 homolog (Fragment) OS=Homo sapiens OX=9606 GN=CDC42 PE=1 SV=1	9	5	5	4	3	0	1	1	1	0	1	1	1	0	1	3	1	2	0	1	3	0	0	1	0	0	2	1	0	0	1	0	0	1	1	1	1	0	0	0	2	0
P61006	P61006	2	1	1	Ras-related protein Rab-8A	RAB8A	sp|P61006|RAB8A_HUMAN Ras-related protein Rab-8A OS=Homo sapiens OX=9606 GN=RAB8A PE=1 SV=1	1	2	1	1	2	1	1	1	1	0	1	1	1	1	0	2	1	2	2	2	2	1	1	1	1	1	1	1	1	1	1	1	1	0	0	1	1	1	1	0	1	1
P61009	P61009	4	4	4	Signal peptidase complex subunit 3	SPCS3	sp|P61009|SPCS3_HUMAN Signal peptidase complex subunit 3 OS=Homo sapiens OX=9606 GN=SPCS3 PE=1 SV=1	1	4	4	4	3	0	1	1	0	0	1	1	1	0	0	4	1	0	0	0	0	1	0	1	1	1	2	1	1	0	1	1	1	0	1	1	2	1	0	1	2	2
P61019;E9PKL7;Q8WUD1;H7C125;H0YD31;E9PE37;A0A1D5RMT4;H0YDL5	P61019;E9PKL7;Q8WUD1	8;5;4;3;3;2;1;1	8;5;4;3;3;2;1;1	8;5;4;3;3;2;1;1	Ras-related protein Rab-2A;Ras-related protein Rab-2B	RAB2A;RAB2B	sp|P61019|RAB2A_HUMAN Ras-related protein Rab-2A OS=Homo sapiens OX=9606 GN=RAB2A PE=1 SV=1;tr|E9PKL7|E9PKL7_HUMAN Ras-related protein Rab-2A OS=Homo sapiens OX=9606 GN=RAB2A PE=1 SV=1;sp|Q8WUD1|RAB2B_HUMAN Ras-related protein Rab-2B OS=Homo sapiens OX=960	8	8	8	8	6	3	4	2	3	2	2	4	3	0	2	7	5	6	2	5	4	4	4	4	5	3	7	2	0	2	3	5	3	3	2	6	5	2	3	2	6	5
P61020	P61020	5	2	2	Ras-related protein Rab-5B	RAB5B	sp|P61020|RAB5B_HUMAN Ras-related protein Rab-5B OS=Homo sapiens OX=9606 GN=RAB5B PE=1 SV=1	1	5	2	2	3	2	2	1	2	1	1	2	2	0	0	3	3	2	2	2	3	2	2	2	2	1	4	3	2	2	2	2	1	1	2	3	3	1	1	1	3	2
P61026	P61026	5	4	4	Ras-related protein Rab-10	RAB10	sp|P61026|RAB10_HUMAN Ras-related protein Rab-10 OS=Homo sapiens OX=9606 GN=RAB10 PE=1 SV=1	1	5	4	4	3	1	1	1	1	0	1	1	1	1	0	4	1	3	2	2	3	1	1	1	1	1	2	1	1	1	1	1	1	0	0	1	1	1	1	0	1	1
P61088;F8VZ29;F8VSD4;F8VV71;Q5JXB2;F8VQQ8	P61088;F8VZ29;F8VSD4;F8VV71;Q5JXB2	3;2;2;2;2;1	3;2;2;2;2;1	3;2;2;2;2;1	Ubiquitin-conjugating enzyme E2 N;Putative ubiquitin-conjugating enzyme E2 N-like	UBE2N;UBE2NL	sp|P61088|UBE2N_HUMAN Ubiquitin-conjugating enzyme E2 N OS=Homo sapiens OX=9606 GN=UBE2N PE=1 SV=1;tr|F8VZ29|F8VZ29_HUMAN Ubiquitin-conjugating enzyme E2 N OS=Homo sapiens OX=9606 GN=UBE2N PE=1 SV=1;tr|F8VSD4|F8VSD4_HUMAN Ubiquitin-conjugating enzyme E2 N	6	3	3	3	3	1	2	1	1	1	1	1	1	1	1	3	2	2	3	1	1	2	2	2	1	1	2	2	1	1	1	2	1	1	2	2	2	1	2	1	2	1
X6RFL8;P61106	X6RFL8;P61106	7;7	7;7	7;7	Ras-related protein Rab-14	RAB14	tr|X6RFL8|X6RFL8_HUMAN Ras-related protein Rab-14 (Fragment) OS=Homo sapiens OX=9606 GN=RAB14 PE=1 SV=1;sp|P61106|RAB14_HUMAN Ras-related protein Rab-14 OS=Homo sapiens OX=9606 GN=RAB14 PE=1 SV=4	2	7	7	7	5	0	1	0	0	1	1	0	0	0	0	4	1	3	1	2	2	2	1	2	0	0	3	2	1	0	0	1	0	0	0	2	0	0	0	0	1	1
P84077;P61204;F5H423;F5H0C7;H0YGG7;F5H1V1;F5H6T5;F8WDB3	P84077;P61204;F5H423;F5H0C7	8;8;6;4;2;1;1;1	8;8;6;4;2;1;1;1	4;4;2;1;2;0;0;0	ADP-ribosylation factor 1;ADP-ribosylation factor 3	ARF1;ARF3	sp|P84077|ARF1_HUMAN ADP-ribosylation factor 1 OS=Homo sapiens OX=9606 GN=ARF1 PE=1 SV=2;sp|P61204|ARF3_HUMAN ADP-ribosylation factor 3 OS=Homo sapiens OX=9606 GN=ARF3 PE=1 SV=2;tr|F5H423|F5H423_HUMAN Uncharacterized protein OS=Homo sapiens OX=9606 PE=3 SV	8	8	8	4	5	3	4	5	4	4	3	4	4	6	4	5	4	6	7	7	6	3	4	4	3	2	3	2	4	3	3	3	3	3	2	3	5	3	3	4	3	4
P61225	P61225	3	3	2	Ras-related protein Rap-2b	RAP2B	sp|P61225|RAP2B_HUMAN Ras-related protein Rap-2b OS=Homo sapiens OX=9606 GN=RAP2B PE=1 SV=1	1	3	3	2	1	1	2	1	1	2	1	1	1	0	1	0	2	0	0	0	0	2	1	1	2	2	1	0	0	1	1	0	1	1	0	2	1	0	0	1	1	1
P61247;D6RG13;D6RAT0;H0Y8L7;D6RB09;E9PFI5;H0Y9Y4;D6R9B6;D6RAS7;D6RED7;D6RI02;D6RGE0	P61247;D6RG13;D6RAT0;H0Y8L7;D6RB09;E9PFI5;H0Y9Y4;D6R9B6;D6RAS7	14;12;12;10;10;10;10;8;7;5;4;3	14;12;12;10;10;10;10;8;7;5;4;3	14;12;12;10;10;10;10;8;7;5;4;3	40S ribosomal protein S3a	RPS3A	sp|P61247|RS3A_HUMAN 40S ribosomal protein S3a OS=Homo sapiens OX=9606 GN=RPS3A PE=1 SV=2;tr|D6RG13|D6RG13_HUMAN 40S ribosomal protein S3a (Fragment) OS=Homo sapiens OX=9606 GN=RPS3A PE=1 SV=1;tr|D6RAT0|D6RAT0_HUMAN 40S ribosomal protein S3a OS=Homo sapien	12	14	14	14	14	9	10	7	10	7	6	7	10	2	2	13	8	11	7	9	14	10	10	10	8	6	10	10	10	11	8	8	7	2	3	9	10	6	5	5	12	10
P61313;A0A2R8YEM3;E7EQV9;E7ENU7;E7EX53;A0A2R8Y738;E7ERA2	P61313;A0A2R8YEM3;E7EQV9;E7ENU7	11;10;10;9;5;5;1	11;10;10;9;5;5;1	11;10;10;9;5;5;1	60S ribosomal protein L15;Ribosomal protein L15	RPL15	sp|P61313|RL15_HUMAN 60S ribosomal protein L15 OS=Homo sapiens OX=9606 GN=RPL15 PE=1 SV=2;tr|A0A2R8YEM3|A0A2R8YEM3_HUMAN Ribosomal protein L15 (Fragment) OS=Homo sapiens OX=9606 GN=RPL15 PE=1 SV=1;tr|E7EQV9|E7EQV9_HUMAN Ribosomal protein L15 (Fragment) OS=	7	11	11	11	9	6	7	4	8	4	3	5	7	5	5	8	6	6	4	6	9	6	5	5	6	4	7	4	6	8	4	3	8	2	3	7	5	4	2	2	7	5
P61353;K7ELC7;K7EQQ9;K7ERY7	P61353;K7ELC7	6;5;1;1	6;5;1;1	6;5;1;1	60S ribosomal protein L27	RPL27	sp|P61353|RL27_HUMAN 60S ribosomal protein L27 OS=Homo sapiens OX=9606 GN=RPL27 PE=1 SV=2;tr|K7ELC7|K7ELC7_HUMAN 60S ribosomal protein L27 (Fragment) OS=Homo sapiens OX=9606 GN=RPL27 PE=1 SV=1	4	6	6	6	6	4	3	3	4	4	2	4	4	3	3	6	4	6	2	4	6	4	3	3	3	4	4	3	4	4	3	4	4	4	3	4	4	2	3	3	4	4
P61586;Q5JR08;P08134;Q5JR07;C9JNR4;E9PQH6;C9JX21;Q5JR05;E9PLA2;C9JRM1;Q5JR06;E9PN11;U3KQA9;U3KQV3;P62745	P61586;Q5JR08;P08134;Q5JR07;C9JNR4;E9PQH6;C9JX21;Q5JR05	6;5;5;4;4;4;4;4;2;2;2;2;2;2;1	6;5;5;4;4;4;4;4;2;2;2;2;2;2;1	6;5;5;4;4;4;4;4;2;2;2;2;2;2;1	Transforming protein RhoA;Rho-related GTP-binding protein RhoC	RHOA;RHOC	sp|P61586|RHOA_HUMAN Transforming protein RhoA OS=Homo sapiens OX=9606 GN=RHOA PE=1 SV=1;tr|Q5JR08|Q5JR08_HUMAN Rho-related GTP-binding protein RhoC (Fragment) OS=Homo sapiens OX=9606 GN=RHOC PE=1 SV=8;sp|P08134|RHOC_HUMAN Rho-related GTP-binding protein R	15	6	6	6	5	1	3	2	2	1	0	1	1	1	0	5	2	1	4	4	5	2	3	3	2	1	4	3	1	2	0	1	0	1	1	2	2	1	1	2	2	2
P61956;A8MUA9;A8MU27;Q6EEV6;P55854	P61956;A8MUA9;A8MU27;Q6EEV6;P55854	2;1;1;1;1	2;1;1;1;1	2;1;1;1;1	Small ubiquitin-related modifier 2;Small ubiquitin-related modifier 4;Small ubiquitin-related modifier 3	SUMO2;SUMO3;SUMO4	sp|P61956|SUMO2_HUMAN Small ubiquitin-related modifier 2 OS=Homo sapiens OX=9606 GN=SUMO2 PE=1 SV=3;tr|A8MUA9|A8MUA9_HUMAN SMT3 suppressor of mif two 3 homolog 3 (Yeast), isoform CRA_d OS=Homo sapiens OX=9606 GN=SUMO3 PE=1 SV=1;tr|A8MU27|A8MU27_HUMAN Small	5	2	2	2	2	2	2	1	1	1	1	1	1	1	1	2	1	1	2	2	2	2	2	2	1	0	0	1	0	0	0	1	0	0	1	1	0	1	1	1	0	0
P61962;A0A087WWI6	P61962;A0A087WWI6	8;4	8;4	8;4	DDB1- and CUL4-associated factor 7	DCAF7	sp|P61962|DCAF7_HUMAN DDB1- and CUL4-associated factor 7 OS=Homo sapiens OX=9606 GN=DCAF7 PE=1 SV=1;tr|A0A087WWI6|A0A087WWI6_HUMAN DDB1- and CUL4-associated factor 7 (Fragment) OS=Homo sapiens OX=9606 GN=DCAF7 PE=1 SV=6	2	8	8	8	0	3	2	2	1	2	2	3	1	8	5	5	3	3	1	1	4	3	2	3	3	3	5	3	0	2	2	3	0	6	3	3	3	2	3	1	3	4
P61964;V9GZ59;V9GYQ5	P61964	8;2;1	8;2;1	8;2;1	WD repeat-containing protein 5	WDR5	sp|P61964|WDR5_HUMAN WD repeat-containing protein 5 OS=Homo sapiens OX=9606 GN=WDR5 PE=1 SV=1	3	8	8	8	0	0	1	0	1	0	0	4	4	8	1	1	0	1	1	1	1	1	2	0	0	1	2	1	2	1	0	4	4	8	0	1	0	0	0	1	3	3
P61978;Q5T6W2;S4R457;S4R359	P61978;Q5T6W2	12;10;2;1	12;10;2;1	12;10;2;1	Heterogeneous nuclear ribonucleoprotein K	HNRNPK	sp|P61978|HNRPK_HUMAN Heterogeneous nuclear ribonucleoprotein K OS=Homo sapiens OX=9606 GN=HNRNPK PE=1 SV=1;tr|Q5T6W2|Q5T6W2_HUMAN Heterogeneous nuclear ribonucleoprotein K (Fragment) OS=Homo sapiens OX=9606 GN=HNRNPK PE=1 SV=1	4	12	12	12	6	1	3	2	1	2	0	3	1	4	2	9	1	4	1	1	5	2	2	2	2	0	2	1	1	1	1	0	1	3	3	1	2	0	1	2	2	2
P61981	P61981	22	18	16	14-3-3 protein gamma;14-3-3 protein gamma, N-terminally processed	YWHAG	sp|P61981|1433G_HUMAN 14-3-3 protein gamma OS=Homo sapiens OX=9606 GN=YWHAG PE=1 SV=2	1	22	18	16	3	9	4	14	14	13	16	16	15	16	2	2	3	17	17	20	17	14	12	13	3	10	3	13	18	14	14	15	14	16	5	5	4	15	15	14	13	15
P62070;E9PQK5;E9PQC5;E9PK85;P10301	P62070;E9PQK5;E9PQC5;E9PK85;P10301	2;1;1;1;1	2;1;1;1;1	2;1;1;1;1	Ras-related protein R-Ras2;Ras-related protein R-Ras	RRAS2;RRAS	sp|P62070|RRAS2_HUMAN Ras-related protein R-Ras2 OS=Homo sapiens OX=9606 GN=RRAS2 PE=1 SV=1;tr|E9PQK5|E9PQK5_HUMAN Ras-related protein R-Ras2 OS=Homo sapiens OX=9606 GN=RRAS2 PE=1 SV=1;tr|E9PQC5|E9PQC5_HUMAN Ras-related protein R-Ras2 OS=Homo sapiens OX=96	5	2	2	2	1	2	2	1	2	1	2	2	1	1	0	1	2	1	1	0	1	0	0	2	2	2	2	1	2	2	1	1	2	1	1	2	2	2	2	1	2	2
P62081;A0A2R8Y623;B5MCP9	P62081;A0A2R8Y623;B5MCP9	9;7;6	9;7;6	9;7;6	40S ribosomal protein S7	RPS7	sp|P62081|RS7_HUMAN 40S ribosomal protein S7 OS=Homo sapiens OX=9606 GN=RPS7 PE=1 SV=1;tr|A0A2R8Y623|A0A2R8Y623_HUMAN 40S ribosomal protein S7 (Fragment) OS=Homo sapiens OX=9606 GN=RPS7 PE=1 SV=1;tr|B5MCP9|B5MCP9_HUMAN 40S ribosomal protein S7 OS=Homo sapi	3	9	9	9	8	5	5	4	5	1	5	3	5	1	2	8	5	7	4	5	7	4	5	5	5	4	5	4	4	4	3	4	5	2	2	4	4	2	2	1	5	4
P62140;C9J9S3;C9JP48	P62140	3;1;1	1;1;1	1;1;1	Serine/threonine-protein phosphatase PP1-beta catalytic subunit	PPP1CB	sp|P62140|PP1B_HUMAN Serine/threonine-protein phosphatase PP1-beta catalytic subunit OS=Homo sapiens OX=9606 GN=PPP1CB PE=1 SV=3	3	3	1	1	0	0	0	1	0	1	0	1	0	1	0	2	2	0	0	0	0	1	0	0	0	0	2	0	0	1	1	1	1	2	1	2	0	0	0	0	1	1
P62191	P62191	4	4	4	26S protease regulatory subunit 4	PSMC1	sp|P62191|PRS4_HUMAN 26S proteasome regulatory subunit 4 OS=Homo sapiens OX=9606 GN=PSMC1 PE=1 SV=1	1	4	4	4	0	0	3	1	3	1	0	1	2	0	0	0	1	0	0	0	1	2	2	1	2	0	2	1	2	1	1	0	0	0	0	1	2	1	0	0	1	2
P62195;J3QQM1;J3QLH6;J3KRP2;J3QSA9;J3QRW1;J3QSE0;J3QRR3;Q8NB90	P62195;J3QQM1;J3QLH6;J3KRP2;J3QSA9	7;5;4;4;4;3;3;2;1	7;5;4;4;4;3;3;2;1	7;5;4;4;4;3;3;2;1	26S protease regulatory subunit 8	PSMC5	sp|P62195|PRS8_HUMAN 26S proteasome regulatory subunit 8 OS=Homo sapiens OX=9606 GN=PSMC5 PE=1 SV=1;tr|J3QQM1|J3QQM1_HUMAN 26S proteasome regulatory subunit 8 (Fragment) OS=Homo sapiens OX=9606 GN=PSMC5 PE=1 SV=1;tr|J3QLH6|J3QLH6_HUMAN 26S proteasome regul	9	7	7	7	2	1	2	0	1	0	0	2	1	0	0	3	1	2	1	1	2	2	1	2	2	1	2	1	1	1	1	0	1	0	0	1	1	1	1	1	2	0
P62241;Q5JR95	P62241;Q5JR95	14;13	14;13	14;13	40S ribosomal protein S8	RPS8	sp|P62241|RS8_HUMAN 40S ribosomal protein S8 OS=Homo sapiens OX=9606 GN=RPS8 PE=1 SV=2;tr|Q5JR95|Q5JR95_HUMAN 40S ribosomal protein S8 OS=Homo sapiens OX=9606 GN=RPS8 PE=1 SV=1	2	14	14	14	13	7	10	7	11	8	8	7	11	6	7	12	12	13	11	10	13	10	11	9	10	8	12	8	11	10	8	7	11	5	5	11	10	7	7	6	13	11
P62244;I3L3P7;I3L246;H3BN98;H3BV27;H3BT37;I3L303;H3BVC7	P62244;I3L3P7;I3L246;H3BN98	6;5;4;4;2;2;2;1	6;5;4;4;2;2;2;1	6;5;4;4;2;2;2;1	40S ribosomal protein S15a	RPS15A	sp|P62244|RS15A_HUMAN 40S ribosomal protein S15a OS=Homo sapiens OX=9606 GN=RPS15A PE=1 SV=2;tr|I3L3P7|I3L3P7_HUMAN 40S ribosomal protein S15a OS=Homo sapiens OX=9606 GN=RPS15A PE=1 SV=1;tr|I3L246|I3L246_HUMAN 40S ribosomal protein S15a OS=Homo sapiens OX=	8	6	6	6	5	4	4	3	5	3	4	4	4	3	3	5	4	5	4	4	6	4	4	4	4	4	4	3	5	4	3	4	4	1	0	4	4	4	3	4	4	4
P62249;M0R3H0;M0R1M5;M0R210;Q6IPX4;M0QX76	P62249;M0R3H0;M0R1M5;M0R210;Q6IPX4;M0QX76	9;8;7;7;6;5	9;8;7;7;6;5	9;8;7;7;6;5	40S ribosomal protein S16	RPS16	sp|P62249|RS16_HUMAN 40S ribosomal protein S16 OS=Homo sapiens OX=9606 GN=RPS16 PE=1 SV=2;tr|M0R3H0|M0R3H0_HUMAN 40S ribosomal protein S16 OS=Homo sapiens OX=9606 GN=RPS16 PE=1 SV=1;tr|M0R1M5|M0R1M5_HUMAN 40S ribosomal protein S16 (Fragment) OS=Homo sapien	6	9	9	9	7	5	8	5	7	4	4	6	7	2	3	6	6	6	4	5	6	6	6	6	8	6	7	6	6	6	6	5	6	3	2	8	7	4	2	5	7	6
P62258;B4DJF2;I3L3T1;K7EIT4;K7EM20;I3L0W5	P62258;B4DJF2;I3L3T1	30;15;15;10;9;4	30;15;15;10;9;4	27;13;13;9;8;3	14-3-3 protein epsilon	YWHAE	sp|P62258|1433E_HUMAN 14-3-3 protein epsilon OS=Homo sapiens OX=9606 GN=YWHAE PE=1 SV=1;tr|B4DJF2|B4DJF2_HUMAN cDNA FLJ51975, moderately similar to 14-3-3 protein epsilon (14-3-3E) OS=Homo sapiens OX=9606 GN=YWHAE PE=1 SV=1;tr|I3L3T1|I3L3T1_HUMAN 14-3-3 pr	6	30	30	27	8	14	6	20	21	23	22	21	22	23	5	8	4	26	28	27	26	18	19	17	5	17	7	22	23	22	22	22	21	22	3	8	4	21	22	24	21	23
P62266;D6RD47;D6RDJ2;D6RIX0;D6R9I7	P62266;D6RD47	6;5;2;2;2	6;5;2;2;2	6;5;2;2;2	40S ribosomal protein S23	RPS23	sp|P62266|RS23_HUMAN 40S ribosomal protein S23 OS=Homo sapiens OX=9606 GN=RPS23 PE=1 SV=3;tr|D6RD47|D6RD47_HUMAN 40S ribosomal protein S23 OS=Homo sapiens OX=9606 GN=RPS23 PE=1 SV=1	5	6	6	6	4	4	5	1	5	4	1	4	3	2	3	5	3	3	2	2	4	4	4	5	4	3	5	3	5	5	2	3	3	1	1	5	4	1	1	1	5	5
P62269;A0A0G2JQH2;Q5GGW2;J3JS69	P62269	12;4;4;2	12;4;4;2	12;4;4;2	40S ribosomal protein S18	RPS18	sp|P62269|RS18_HUMAN 40S ribosomal protein S18 OS=Homo sapiens OX=9606 GN=RPS18 PE=1 SV=3	4	12	12	12	9	8	9	6	10	5	6	4	9	4	2	9	8	6	8	8	10	7	6	8	7	4	8	5	8	11	5	4	8	4	3	7	7	4	4	4	7	8
P62277;J3KMX5;E9PS50	P62277;J3KMX5	7;5;3	7;5;3	7;5;3	40S ribosomal protein S13	RPS13	sp|P62277|RS13_HUMAN 40S ribosomal protein S13 OS=Homo sapiens OX=9606 GN=RPS13 PE=1 SV=2;tr|J3KMX5|J3KMX5_HUMAN 40S ribosomal protein S13 OS=Homo sapiens OX=9606 GN=RPS13 PE=1 SV=1	3	7	7	7	7	4	6	3	3	4	3	4	5	3	3	5	4	6	5	4	6	4	4	5	5	3	6	5	3	5	4	3	5	2	3	5	4	2	1	4	5	4
P62280;M0QZC5;M0R1H5;M0R1H6	P62280;M0QZC5	15;14;5;4	15;14;5;4	15;14;5;4	40S ribosomal protein S11	RPS11	sp|P62280|RS11_HUMAN 40S ribosomal protein S11 OS=Homo sapiens OX=9606 GN=RPS11 PE=1 SV=3;tr|M0QZC5|M0QZC5_HUMAN 40S ribosomal protein S11 OS=Homo sapiens OX=9606 GN=RPS11 PE=1 SV=1	4	15	15	15	12	7	11	8	11	7	7	8	11	3	5	11	10	10	9	10	11	11	12	13	9	7	12	6	10	11	9	9	11	2	3	10	10	6	6	4	12	9
P62304	P62304	1	1	1	Small nuclear ribonucleoprotein E	SNRPE	sp|P62304|RUXE_HUMAN Small nuclear ribonucleoprotein E OS=Homo sapiens OX=9606 GN=SNRPE PE=1 SV=1	1	1	1	1	1	0	0	0	0	0	0	0	0	0	1	1	0	1	1	1	1	0	0	0	0	0	1	1	0	0	0	0	0	0	0	0	0	0	0	0	1	0
P62306;A0A0B4J254;F8W0W6	P62306;A0A0B4J254;F8W0W6	4;2;2	4;2;2	4;2;2	Small nuclear ribonucleoprotein F	SNRPF	sp|P62306|RUXF_HUMAN Small nuclear ribonucleoprotein F OS=Homo sapiens OX=9606 GN=SNRPF PE=1 SV=1;tr|A0A0B4J254|A0A0B4J254_HUMAN Small nuclear ribonucleoprotein F OS=Homo sapiens OX=9606 GN=SNRPF PE=1 SV=1;tr|F8W0W6|F8W0W6_HUMAN Small nuclear ribonucleopro	3	4	4	4	2	0	2	0	1	1	0	1	0	1	0	0	2	0	0	0	1	0	1	1	1	1	3	0	0	1	1	0	1	0	0	2	2	1	1	0	2	1
P62314;J3QLI9;J3QLR7	P62314;J3QLI9	4;2;1	4;2;1	4;2;1	Small nuclear ribonucleoprotein Sm D1	SNRPD1	sp|P62314|SMD1_HUMAN Small nuclear ribonucleoprotein Sm D1 OS=Homo sapiens OX=9606 GN=SNRPD1 PE=1 SV=1;tr|J3QLI9|J3QLI9_HUMAN Small nuclear ribonucleoprotein Sm D1 OS=Homo sapiens OX=9606 GN=SNRPD1 PE=1 SV=1	3	4	4	4	4	0	0	0	0	0	0	0	0	0	1	1	0	1	0	1	3	1	0	0	0	0	0	0	0	0	0	0	0	0	0	0	1	0	0	0	1	0
P62316;K7ERG4;K7EJB5	P62316;K7ERG4	5;3;1	5;3;1	5;3;1	Small nuclear ribonucleoprotein Sm D2	SNRPD2	sp|P62316|SMD2_HUMAN Small nuclear ribonucleoprotein Sm D2 OS=Homo sapiens OX=9606 GN=SNRPD2 PE=1 SV=1;tr|K7ERG4|K7ERG4_HUMAN Small nuclear ribonucleoprotein Sm D2 OS=Homo sapiens OX=9606 GN=SNRPD2 PE=1 SV=1	3	5	5	5	3	2	2	0	2	1	1	2	2	0	1	1	2	0	0	1	1	1	2	1	3	1	4	2	2	2	2	1	2	0	1	2	3	0	0	2	4	1
P62318	P62318	2	2	2	Small nuclear ribonucleoprotein Sm D3	SNRPD3	sp|P62318|SMD3_HUMAN Small nuclear ribonucleoprotein Sm D3 OS=Homo sapiens OX=9606 GN=SNRPD3 PE=1 SV=1	1	2	2	2	2	1	1	2	2	1	0	1	1	1	1	2	1	1	2	1	1	2	1	1	1	1	2	1	2	1	1	1	1	1	1	2	2	0	0	1	2	1
P62330	P62330	3	3	3	ADP-ribosylation factor 6	ARF6	sp|P62330|ARF6_HUMAN ADP-ribosylation factor 6 OS=Homo sapiens OX=9606 GN=ARF6 PE=1 SV=2	1	3	3	3	2	0	1	1	0	1	0	2	0	1	0	3	2	2	0	2	1	1	1	1	0	0	2	2	0	1	0	1	0	0	1	2	1	0	0	2	2	2
P62424;Q5T8U2;Q5T8U3	P62424;Q5T8U2;Q5T8U3	15;9;8	15;9;8	15;9;8	60S ribosomal protein L7a	RPL7A	sp|P62424|RL7A_HUMAN 60S ribosomal protein L7a OS=Homo sapiens OX=9606 GN=RPL7A PE=1 SV=2;tr|Q5T8U2|Q5T8U2_HUMAN 60S ribosomal protein L7a OS=Homo sapiens OX=9606 GN=RPL7A PE=1 SV=1;tr|Q5T8U3|Q5T8U3_HUMAN 60S ribosomal protein L7a (Fragment) OS=Homo sapien	3	15	15	15	13	7	11	10	13	7	9	10	12	7	6	13	10	11	11	10	12	11	11	11	12	10	14	9	14	12	9	10	11	6	3	13	11	6	5	6	13	10
P62495;B7Z7P8;I3L492;D6RCB3;D6RJE8	P62495;B7Z7P8;I3L492	8;7;4;2;2	8;7;4;2;2	8;7;4;2;2	Eukaryotic peptide chain release factor subunit 1	ETF1	sp|P62495|ERF1_HUMAN Eukaryotic peptide chain release factor subunit 1 OS=Homo sapiens OX=9606 GN=ETF1 PE=1 SV=3;tr|B7Z7P8|B7Z7P8_HUMAN Eukaryotic peptide chain release factor subunit 1 OS=Homo sapiens OX=9606 GN=ETF1 PE=1 SV=1;tr|I3L492|I3L492_HUMAN Eukar	5	8	8	8	6	1	1	1	0	0	1	1	1	0	1	7	1	3	2	1	5	1	1	1	1	1	3	2	2	1	1	1	1	0	1	1	1	1	0	1	2	1
P62701;Q8TD47;C9JEH7;P22090	P62701;Q8TD47	19;10;9;9	19;10;9;9	19;10;9;9	40S ribosomal protein S4, X isoform;40S ribosomal protein S4, Y isoform 2	RPS4X;RPS4Y2	sp|P62701|RS4X_HUMAN 40S ribosomal protein S4, X isoform OS=Homo sapiens OX=9606 GN=RPS4X PE=1 SV=2;sp|Q8TD47|RS4Y2_HUMAN 40S ribosomal protein S4, Y isoform 2 OS=Homo sapiens OX=9606 GN=RPS4Y2 PE=2 SV=3	4	19	19	19	17	11	15	9	14	9	8	12	11	10	7	18	12	12	10	15	17	15	14	13	12	10	13	12	13	11	12	11	12	8	9	11	13	9	5	10	13	13
P62753;A2A3R7;A2A3R5	P62753;A2A3R7	7;5;3	7;5;3	7;5;3	40S ribosomal protein S6	RPS6	sp|P62753|RS6_HUMAN 40S ribosomal protein S6 OS=Homo sapiens OX=9606 GN=RPS6 PE=1 SV=1;tr|A2A3R7|A2A3R7_HUMAN 40S ribosomal protein S6 OS=Homo sapiens OX=9606 GN=RPS6 PE=1 SV=1	3	7	7	7	5	4	3	2	3	1	3	3	3	2	2	4	3	4	2	3	7	3	3	3	3	3	3	3	3	2	3	2	3	2	2	3	3	2	2	2	3	3
P62805	P62805	15	15	15	Histone H4	HIST1H4A	sp|P62805|H4_HUMAN Histone H4 OS=Homo sapiens OX=9606 GN=HIST1H4A PE=1 SV=2	1	15	15	15	14	10	11	11	11	9	11	11	12	9	10	12	10	14	12	9	14	10	12	10	10	9	9	11	11	9	9	10	11	8	8	11	11	10	10	10	10	11
[truncated: 506 more rows]
[truncated: 561 more columns]

## Sheet: LFQIntensities
	LFQ intensity 1_1	LFQ intensity 1_10	LFQ intensity 1_11	LFQ intensity 1_12	LFQ intensity 1_13	LFQ intensity 1_14	LFQ intensity 1_15	LFQ intensity 1_16	LFQ intensity 1_2	LFQ intensity 1_20	LFQ intensity 1_3	LFQ intensity 1_6	LFQ intensity 1_7	LFQ intensity 1_8	LFQ intensity 1_9	LFQ intensity 2_1	LFQ intensity 2_10	LFQ intensity 2_11	LFQ intensity 2_12	LFQ intensity 2_13	LFQ intensity 2_14	LFQ intensity 2_15	LFQ intensity 2_16	LFQ intensity 2_2	LFQ intensity 2_20	LFQ intensity 2_3	LFQ intensity 2_6	LFQ intensity 2_7	LFQ intensity 2_8	LFQ intensity 2_9	LFQ intensity 3_1	LFQ intensity 3_10	LFQ intensity 3_11	LFQ intensity 3_12	LFQ intensity 3_13	LFQ intensity 3_14	LFQ intensity 3_15	LFQ intensity 3_16	LFQ intensity 3_2	LFQ intensity 3_20	LFQ intensity 3_3	LFQ intensity 3_6	LFQ intensity 3_7	LFQ intensity 3_8	LFQ intensity 3_9	Protein IDs	Majority protein IDs	Protein names	Gene names
[truncated: 1,369 more rows]

[truncated: 4 more sheets: Log2LFQIntensities, Log2LFQ_Imputed, Log2LFQ_ANOVA, ANOVA significant]
