# Supplementary material for: Pathogenic mutations of human phosphorylation sites affect protein–protein interactions
Source: Nat Commun. 2024 Apr 11;15:3146. doi: 10.1038/s41467-024-46794-8 (PMC11009412; doi:10.1038/s41467-024-46794-8)
Supplement: Supplementary file 9 — Supplementary Data 6 [file 41467_2024_46794_MOESM9_ESM.xlsx]

## Sheet: readme
Sheet 2:	Protein Groups table as directly generated form MaxQuant
Sheet 3:	SILAC ratios extracted from the Protein Groups table. Data was filtered for contaminants, identified only by site, and identified by the reverse database
	Column names:	Ratio.H.L.normalized.WT_S102A_forward			WT (L), S102A (H)
		Ratio.H.L.normalized.WT_S102A_reverse			WT (H), S102A (L)
		Ratio.H.L.normalized.WT_S102D_forward			WT (L), S102D (H)
		Ratio.H.L.normalized.WT_S102D_reverse			WT (H), S102D (L)
		Ratio.H.L.normalized.WT_NoBiotinControl_forward			WT (L), NoBiotinControl (H)
		Ratio.H.L.normalized.WT_NoBiotinControl_reverse			WT (H), NoBiotinControl (L)
		Ratio.H.L.normalized.WT_NoTetracyclineControl_forward			WT (L), NoTetracyclineControl (H)
		Ratio.H.L.normalized.WT_NoTetetracyclineControl_reverse			WT (H), NoTetracyclineControl (L)
		Ratio.H.L.normalized.WT_S102P_forward			WT (L), S102P (H)
		Ratio.H.L.normalized.WT_S102P_reverse			WT (H), S102P (L)
	Logarithmized SILAC ratios
		Log2_Ratio.H.L.normalized.WT_S102A_forward				Label swaped	WT vs S102A
		Log2_Ratio.H.L.normalized.WT_S102A_reverse					WT vs S102A
		Log2_Ratio.H.L.normalized.WT_S102D_forward				Label swaped	WT vs S102D
		Log2_Ratio.H.L.normalized.WT_S102D_reverse					WT vs S102D
		Log2_Ratio.H.L.normalized.WT_NoBiotinControl_forward				Label swaped	WT vs no Biotin
		Log2_Ratio.H.L.normalized.WT_NoBiotinControl_reverse					WT vs no Biotin
		Log_Ratio.H.L.normalized.WT_NoTetracyclineControl_forward				Label swaped	WT vs no Tet
		Log2_Ratio.H.L.normalized.WT_NoTetracyclineControl_reverse					WT vs no Tet
		Log2_Ratio.H.L.normalized.WT_S102P_forward				Label swaped	WT vs S102P
		Log2_Ratio.H.L.normalized.WT_S102P_reverse					WT vs S102P
	Proteins with Log2 SILAC ratio >1 or < -1 were defined as signifcant
Sheet 4:	Signficant proteins in WT vs No Biotin Control
	Ratios extracted from sheet 3: Log2 transformed ratios were take into account
	Column names:	Majority.ProteinIDs			Protein IDs
		Gene.names			Gene name
		Log2_Ratio.H.L.normalized.WT_NoBiotinControl_forward			Log2 SILAC Ratios from the forward experiment
		Log2_Ratio.H.L.normalized.WT_NoBiotinControl_reverse			Raw SILAC Ratios from the reverse experiment
		Ratio.H.L.normalized.WT_NoBiotinControl_forward			Log2 SILAC Ratios from the forward experiment
		Ratio.H.L.normalized.WT_NoBiotinControl_reverse			Raw SILAC Ratios from the reverse experiment
Sheet 5:	Significant proteins in WT vs No Tetracycline Control
	Ratios extracted from sheet 3: Log2 transformed ratios were take into account
	Column names:	Majority.ProteinIDs			Protein IDs
		Gene.names			Gene name
		Log_Ratio.H.L.normalized.WT_NoTetracyclineControl_forward			Log2 SILAC Ratios from the forward experiment
		Log2_Ratio.H.L.normalized.WT_NoTetracyclineControl_reverse			Raw SILAC Ratios from the reverse experiment
		Ratio.H.L.normalized.WT_NoTetracyclineControl_forward			Log2 SILAC Ratios from the forward experiment
		Ratio.H.L.normalized.WT_NoTetetracyclineControl_reverse			Raw SILAC Ratios from the reverse experiment
Sheet 6:	Significant proteins in WT vs S102D variant
	Ratios extracted from sheet 3: Log2 transformed ratios were take into account
	Column names:	Majority.ProteinIDs			Protein IDs
		Gene.names			Gene name
		Log2_Ratio.H.L.normalized.WT_S102D_forward			Log2 SILAC Ratios from the forward experiment
		Log2_Ratio.H.L.normalized.WT_S102D_reverse			Raw SILAC Ratios from the reverse experiment
		Ratio.H.L.normalized.WT_S102D_forward			Log2 SILAC Ratios from the forward experiment
		Ratio.H.L.normalized.WT_S102D_reverse			Raw SILAC Ratios from the reverse experiment
Sheet 7:	Significant proteins in WT vs S102P variant
	Ratios extracted from sheet 3: Log2 transformed ratios were take into account
	Column names:	Majority.ProteinIDs			Protein IDs
		Gene.names			Gene name
		Log2_Ratio.H.L.normalized.WT_S102P_forward			Log2 SILAC Ratios from the forward experiment
		Log2_Ratio.H.L.normalized.WT_S102P_reverse			Raw SILAC Ratios from the reverse experiment
		Ratio.H.L.normalized.WT_S102P_forward			Log2 SILAC Ratios from the forward experiment
		Ratio.H.L.normalized.WT_S102P_reverse			Raw SILAC Ratios from the reverse experiment
Sheet 8:	Significant proteins in WT vs S102P variant
	Ratios extracted from sheet 3: Log2 transformed ratios were take into account
	Column names:	Majority.ProteinIDs			Protein IDs
		Gene.names			Gene name
		Log2_Ratio.H.L.normalized.WT_S102A_forward			Log2 SILAC Ratios from the forward experiment
		Log2_Ratio.H.L.normalized.WT_S102A_reverse			Raw SILAC Ratios from the reverse experiment
		Ratio.H.L.normalized.WT_S102A_forward			Log2 SILAC Ratios from the forward experiment
		Ratio.H.L.normalized.WT_S102A_reverse			Raw SILAC Ratios from the reverse experiment

## Sheet: ProteinGroups
Protein IDs	Majority protein IDs	Peptide counts (all)	Peptide counts (razor+unique)	Peptide counts (unique)	Protein names	Gene names	Fasta headers	Number of proteins	Peptides	Razor + unique peptides	Unique peptides	Peptides AspMut_ProMut_6f	Peptides AspMut_ProMut_6r	Peptides Wt_AlaMut_5f	Peptides Wt_AlaMut_5r	Peptides Wt_AspMut_3f	Peptides Wt_AspMut_3r	Peptides Wt_NoBiotin_1f	Peptides Wt_NoBiotin_1r	Peptides Wt_NoTet_2f	Peptides Wt_NoTet_2r	Peptides Wt_ProMut_4f	Peptides Wt_ProMut_4r	Razor + unique peptides AspMut_ProMut_6f	Razor + unique peptides AspMut_ProMut_6r	Razor + unique peptides Wt_AlaMut_5f	Razor + unique peptides Wt_AlaMut_5r	Razor + unique peptides Wt_AspMut_3f	Razor + unique peptides Wt_AspMut_3r	Razor + unique peptides Wt_NoBiotin_1f	Razor + unique peptides Wt_NoBiotin_1r	Razor + unique peptides Wt_NoTet_2f	Razor + unique peptides Wt_NoTet_2r	Razor + unique peptides Wt_ProMut_4f	Razor + unique peptides Wt_ProMut_4r	Unique peptides AspMut_ProMut_6f	Unique peptides AspMut_ProMut_6r	Unique peptides Wt_AlaMut_5f	Unique peptides Wt_AlaMut_5r	Unique peptides Wt_AspMut_3f	Unique peptides Wt_AspMut_3r	Unique peptides Wt_NoBiotin_1f	Unique peptides Wt_NoBiotin_1r	Unique peptides Wt_NoTet_2f	Unique peptides Wt_NoTet_2r	Unique peptides Wt_ProMut_4f	Unique peptides Wt_ProMut_4r	Sequence coverage [%]	Unique + razor sequence coverage [%]
A0A024QZ33;Q9H0G5;K7ERM9;K7EMD8	A0A024QZ33;Q9H0G5;K7ERM9	5;5;3;1	5;5;3;1	5;5;3;1	Nuclear speckle splicing regulatory protein 1	CCDC55;NSRP1	tr|A0A024QZ33|A0A024QZ33_HUMAN Coiled-coil domain containing 55, isoform CRA_a OS=Homo sapiens OX=9606 GN=NSRP1 PE=1 SV=1;sp|Q9H0G5|NSRP1_HUMAN Nuclear speckle splicing regulatory protein 1 OS=Homo sapiens OX=9606 GN=NSRP1 PE=1 SV=1;tr|K7ERM9|K7ERM9_HUMAN	4	5	5	5	1	1	2	2	3	1	3	1	2	2	3	1	1	1	2	2	3	1	3	1	2	2	3	1	1	1	2	2	3	1	3	1	2	2	3	1	12.3	12.3
A0A2R8YD12;A0A024QZX5;A0A087X1N8;P35237;A0A2R8Y6A7;C9JTJ8;C9JVA8;H7BXK7;A0A1B0GU38;P50452-2;P50452	A0A2R8YD12;A0A024QZX5;A0A087X1N8;P35237;A0A2R8Y6A7	11;11;11;11;8;1;1;1;1;1;1	11;11;11;11;8;1;1;1;1;1;1	11;11;11;11;8;1;1;1;1;1;1	Serpin B6	SERPINB6	tr|A0A2R8YD12|A0A2R8YD12_HUMAN Serpin B6 OS=Homo sapiens OX=9606 GN=SERPINB6 PE=1 SV=1;tr|A0A024QZX5|A0A024QZX5_HUMAN Serpin B6 OS=Homo sapiens OX=9606 GN=SERPINB6 PE=1 SV=1;tr|A0A087X1N8|A0A087X1N8_HUMAN Serpin B6 OS=Homo sapiens OX=9606 GN=SERPINB6 PE=1	11	11	11	11	5	7	8	8	5	5	5	8	6	6	7	6	5	7	8	8	5	5	5	8	6	6	7	6	5	7	8	8	5	5	5	8	6	6	7	6	42.2	42.2
A0A024R4E5;Q00341;Q00341-2;H0Y394;H7C0A4;C9JIZ1;C9J5E5;H7BZC3;C9JZI8;C9JHZ8;H7C2D1;C9JHS7;C9JES8;C9JK79;C9JT62;C9JHN6;C9JEJ8;C9JBS3;C9JQ82;C9JMQ6;C9J739;H7C3D0;C9JHS9	A0A024R4E5;Q00341;Q00341-2;H0Y394	39;38;34;27;13;11;10;8;8;7;7;7;7;4;4;3;3;3;2;2;1;1;1	39;38;34;27;13;11;10;8;8;7;7;7;7;4;4;3;3;3;2;2;1;1;1	39;38;34;27;13;11;10;8;8;7;7;7;7;4;4;3;3;3;2;2;1;1;1	Vigilin	HDLBP	tr|A0A024R4E5|A0A024R4E5_HUMAN High density lipoprotein binding protein (Vigilin), isoform CRA_a OS=Homo sapiens OX=9606 GN=HDLBP PE=1 SV=1;sp|Q00341|VIGLN_HUMAN Vigilin OS=Homo sapiens OX=9606 GN=HDLBP PE=1 SV=2;sp|Q00341-2|VIGLN_HUMAN Isoform 2 of Vigili	23	39	39	39	27	23	25	30	25	28	28	25	24	24	29	22	27	23	25	30	25	28	28	25	24	24	29	22	27	23	25	30	25	28	28	25	24	24	29	22	40.4	40.4
A0A024R4M0;P46781;B5MCT8;C9JM19;F2Z3C0;A8MXK4	A0A024R4M0;P46781;B5MCT8;C9JM19	13;13;9;9;3;3	13;13;9;9;3;3	13;13;9;9;3;3	40S ribosomal protein S9	RPS9	tr|A0A024R4M0|A0A024R4M0_HUMAN 40S ribosomal protein S9 OS=Homo sapiens OX=9606 GN=RPS9 PE=1 SV=1;sp|P46781|RS9_HUMAN 40S ribosomal protein S9 OS=Homo sapiens OX=9606 GN=RPS9 PE=1 SV=3;tr|B5MCT8|B5MCT8_HUMAN 40S ribosomal protein S9 OS=Homo sapiens OX=9606	6	13	13	13	12	11	12	12	11	12	11	11	11	12	11	12	12	11	12	12	11	12	11	11	11	12	11	12	12	11	12	12	11	12	11	11	11	12	11	12	48.5	48.5
C9JCK5;A0A024RA52;P25787	C9JCK5;A0A024RA52;P25787	1;1;1	1;1;1	1;1;1	Proteasome subunit alpha type;Proteasome subunit alpha type-2	PSMA2	tr|C9JCK5|C9JCK5_HUMAN Proteasome endopeptidase complex OS=Homo sapiens OX=9606 GN=PSMA2 PE=1 SV=1;tr|A0A024RA52|A0A024RA52_HUMAN Proteasome subunit alpha type OS=Homo sapiens OX=9606 GN=PSMA2 PE=1 SV=1;sp|P25787|PSA2_HUMAN Proteasome subunit alpha type-2	3	1	1	1	1	0	0	1	0	1	0	0	0	0	0	0	1	0	0	1	0	1	0	0	0	0	0	0	1	0	0	1	0	1	0	0	0	0	0	0	11.6	11.6
A0A024RAC6;Q14241	A0A024RAC6;Q14241	10;9	10;9	10;9	Transcription elongation factor B polypeptide 3	TCEB3	tr|A0A024RAC6|A0A024RAC6_HUMAN Elongin-A OS=Homo sapiens OX=9606 GN=ELOA PE=1 SV=1;sp|Q14241|ELOA1_HUMAN Elongin-A OS=Homo sapiens OX=9606 GN=ELOA PE=1 SV=2	2	10	10	10	5	5	7	10	6	2	5	5	7	5	7	6	5	5	7	10	6	2	5	5	7	5	7	6	5	5	7	10	6	2	5	5	7	5	7	6	17.5	17.5
A0A024RBG1;Q9NZJ9-2;Q9NZJ9;Q9NZJ9-3;Q96G61;Q8NFP7;F8VRL4;F8VRR0;A0A0C4DGJ4	A0A024RBG1;Q9NZJ9-2;Q9NZJ9;Q9NZJ9-3;Q96G61;Q8NFP7	4;4;3;2;2;2;1;1;1	4;4;3;2;2;2;1;1;1	3;3;2;2;1;1;1;1;1	Diphosphoinositol polyphosphate phosphohydrolase 2;Diphosphoinositol polyphosphate phosphohydrolase 3-beta;Diphosphoinositol polyphosphate phosphohydrolase 3-alpha	NUDT4;NUDT11;NUDT10	sp|A0A024RBG1|NUD4B_HUMAN Diphosphoinositol polyphosphate phosphohydrolase NUDT4B OS=Homo sapiens OX=9606 GN=NUDT4B PE=3 SV=1;sp|Q9NZJ9-2|NUDT4_HUMAN Isoform 2 of Diphosphoinositol polyphosphate phosphohydrolase 2 OS=Homo sapiens OX=9606 GN=NUDT4;sp|Q9NZJ9	9	4	4	3	3	3	3	3	3	3	4	2	4	3	4	3	3	3	3	3	3	3	4	2	4	3	4	3	2	2	2	2	2	2	3	1	3	2	3	2	26.5	26.5
A0A0G2JL47;A0A024RCR6;A0A0G2JK23;P46379-4;P46379-5;P46379-2;P46379;P46379-3;F6S6P2;X6REW1;A0A0G2JJM1;H0Y4L1;H0Y710	A0A0G2JL47;A0A024RCR6;A0A0G2JK23;P46379-4;P46379-5;P46379-2;P46379;P46379-3;F6S6P2;X6REW1;A0A0G2JJM1	3;3;3;3;3;3;3;3;2;2;2;1;1	3;3;3;3;3;3;3;3;2;2;2;1;1	3;3;3;3;3;3;3;3;2;2;2;1;1	Large proline-rich protein BAG6	BAT3;BAG6	tr|A0A0G2JL47|A0A0G2JL47_HUMAN Large proline-rich protein BAG6 OS=Homo sapiens OX=9606 GN=BAG6 PE=1 SV=1;tr|A0A024RCR6|A0A024RCR6_HUMAN HLA-B associated transcript 3, isoform CRA_a OS=Homo sapiens OX=9606 GN=BAG6 PE=1 SV=1;tr|A0A0G2JK23|A0A0G2JK23_HUMAN La	13	3	3	3	3	1	2	2	3	2	3	2	2	3	2	3	3	1	2	2	3	2	3	2	2	3	2	3	3	1	2	2	3	2	3	2	2	3	2	3	3.2	3.2
A0A075B6F9;Q9Y314;M0R3B2;M0R1K2;A0A075B797;M0QX85;M0R1T7	A0A075B6F9;Q9Y314;M0R3B2	7;7;5;3;3;2;1	7;7;5;3;3;2;1	7;7;5;3;3;2;1	Nitric oxide synthase-interacting protein	NOSIP	tr|A0A075B6F9|A0A075B6F9_HUMAN Nitric oxide synthase-interacting protein OS=Homo sapiens OX=9606 GN=NOSIP PE=1 SV=1;sp|Q9Y314|NOSIP_HUMAN Nitric oxide synthase-interacting protein OS=Homo sapiens OX=9606 GN=NOSIP PE=1 SV=1;tr|M0R3B2|M0R3B2_HUMAN Nitric oxi	7	7	7	7	4	2	2	2	1	4	2	1	1	1	2	1	4	2	2	2	1	4	2	1	1	1	2	1	4	2	2	2	1	4	2	1	1	1	2	1	28.9	28.9
A0A075B730;P58107	A0A075B730;P58107	27;27	27;27	23;23	Epiplakin	EPPK1	tr|A0A075B730|A0A075B730_HUMAN Epiplakin OS=Homo sapiens OX=9606 GN=EPPK1 PE=1 SV=2;sp|P58107|EPIPL_HUMAN Epiplakin OS=Homo sapiens OX=9606 GN=EPPK1 PE=1 SV=3	2	27	27	23	21	19	12	19	19	19	20	22	19	19	20	23	21	19	12	19	19	19	20	22	19	19	20	23	17	16	11	16	17	16	16	18	17	15	16	19	33.6	33.6
A0A075B7C8;A0A075B743;A0A286YEY3;A0A075B7B5;G5EA48;B7ZM87;P0DMP2;P0DJJ0;Q7Z6B7-2;O75044;Q7Z6B7	A0A075B7C8;A0A075B743;A0A286YEY3;A0A075B7B5;G5EA48;B7ZM87;P0DMP2;P0DJJ0;Q7Z6B7-2;O75044;Q7Z6B7	1;1;1;1;1;1;1;1;1;1;1	1;1;1;1;1;1;1;1;1;1;1	1;1;1;1;1;1;1;1;1;1;1	SLIT-ROBO Rho GTPase-activating protein 2B;SLIT-ROBO Rho GTPase-activating protein 2C;SLIT-ROBO Rho GTPase-activating protein 1;SLIT-ROBO Rho GTPase-activating protein 2	SRGAP2;SRGAP1;SRGAP2B;SRGAP2C	tr|A0A075B7C8|A0A075B7C8_HUMAN SLIT-ROBO Rho GTPase-activating protein 2 (Fragment) OS=Homo sapiens OX=9606 GN=SRGAP2 PE=4 SV=1;tr|A0A075B743|A0A075B743_HUMAN SLIT-ROBO Rho GTPase-activating protein 2 (Fragment) OS=Homo sapiens OX=9606 GN=SRGAP2 PE=4 SV=1;	11	1	1	1	0	0	0	1	0	0	0	0	0	1	0	0	0	0	0	1	0	0	0	0	0	1	0	0	0	0	0	1	0	0	0	0	0	1	0	0	14	14
P0DN26;A0A0H2UH34;A0A075B759;F5H284	P0DN26;A0A0H2UH34;A0A075B759;F5H284	3;3;3;3	1;1;1;1	1;1;1;1	Peptidyl-prolyl cis-trans isomerase;Peptidyl-prolyl cis-trans isomerase A-like 4D	PPIAL4E;PPIAL4D	sp|P0DN26|PAL4F_HUMAN Peptidyl-prolyl cis-trans isomerase A-like 4F OS=Homo sapiens OX=9606 GN=PPIAL4F PE=3 SV=1;tr|A0A0H2UH34|A0A0H2UH34_HUMAN Peptidyl-prolyl cis-trans isomerase OS=Homo sapiens OX=9606 GN=PPIAL4F PE=3 SV=1;sp|A0A075B759|PAL4E_HUMAN Pepti	4	3	1	1	2	2	2	2	2	2	2	2	2	3	2	2	0	0	0	0	0	0	0	0	0	1	0	0	0	0	0	0	0	0	0	0	0	1	0	0	20.1	7.3
A0A075B785;A0A2R8Y566;Q9P260;Q9P260-2	A0A075B785;A0A2R8Y566;Q9P260;Q9P260-2	2;2;2;2	2;2;2;2	2;2;2;2	LisH domain and HEAT repeat-containing protein KIAA1468	KIAA1468	tr|A0A075B785|A0A075B785_HUMAN RAB11-binding and LisH domain, coiled-coil and HEAT repeat-containing OS=Homo sapiens OX=9606 GN=RELCH PE=1 SV=7;tr|A0A2R8Y566|A0A2R8Y566_HUMAN RAB11-binding and LisH domain, coiled-coil and HEAT repeat-containing OS=Homo sap	4	2	2	2	1	1	1	2	1	2	0	2	2	2	2	2	1	1	1	2	1	2	0	2	2	2	2	2	1	1	1	2	1	2	0	2	2	2	2	2	2.4	2.4
C9JIE4;A0A075B7B1;O15061-3;O15061-2;O15061	C9JIE4;A0A075B7B1;O15061-3;O15061-2;O15061	2;2;2;2;2	2;2;2;2;2	2;2;2;2;2	Synemin	SYNM	tr|C9JIE4|C9JIE4_HUMAN Synemin OS=Homo sapiens OX=9606 GN=SYNM PE=1 SV=2;tr|A0A075B7B1|A0A075B7B1_HUMAN Desmuslin, isoform CRA_a OS=Homo sapiens OX=9606 GN=SYNM PE=1 SV=1;sp|O15061-3|SYNEM_HUMAN Isoform 3 of Synemin OS=Homo sapiens OX=9606 GN=SYNM;sp|O1506	5	2	2	2	0	1	0	0	0	0	0	0	0	0	1	1	0	1	0	0	0	0	0	0	0	0	1	1	0	1	0	0	0	0	0	0	0	0	1	1	6.2	6.2
A0A087WT20;Q9NV06;B3KME9;E5RHM4;A0A087X1F8;Q9NV06-2	A0A087WT20;Q9NV06;B3KME9	6;6;5;2;1;1	6;6;5;2;1;1	6;6;5;2;1;1	DDB1- and CUL4-associated factor 13	DCAF13	tr|A0A087WT20|A0A087WT20_HUMAN DDB1- and CUL4-associated factor 13 OS=Homo sapiens OX=9606 GN=DCAF13 PE=1 SV=1;sp|Q9NV06|DCA13_HUMAN DDB1- and CUL4-associated factor 13 OS=Homo sapiens OX=9606 GN=DCAF13 PE=1 SV=2;tr|B3KME9|B3KME9_HUMAN DDB1- and CUL4-assoc	6	6	6	6	3	2	2	2	4	4	3	3	3	3	2	3	3	2	2	2	4	4	3	3	3	3	2	3	3	2	2	2	4	4	3	3	3	3	2	3	10.9	10.9
Q8N5I9;A0A087WT30;J3KN91	Q8N5I9;A0A087WT30;J3KN91	2;2;1	2;2;1	2;2;1	Uncharacterized protein C12orf45	C12orf45	sp|Q8N5I9|CL045_HUMAN Uncharacterized protein C12orf45 OS=Homo sapiens OX=9606 GN=C12orf45 PE=1 SV=2;tr|A0A087WT30|A0A087WT30_HUMAN Uncharacterized protein C12orf45 OS=Homo sapiens OX=9606 GN=C12orf45 PE=1 SV=2;tr|J3KN91|J3KN91_HUMAN Uncharacterized protei	3	2	2	2	0	0	0	1	0	0	0	0	1	0	0	1	0	0	0	1	0	0	0	0	1	0	0	1	0	0	0	1	0	0	0	0	1	0	0	1	13	13
A0A087X0U3;A0A087WT87;P43003-2;P43003	A0A087X0U3;A0A087WT87;P43003-2;P43003	1;1;1;1	1;1;1;1	1;1;1;1	Amino acid transporter;Excitatory amino acid transporter 1	SLC1A3	tr|A0A087X0U3|A0A087X0U3_HUMAN Amino acid transporter OS=Homo sapiens OX=9606 GN=SLC1A3 PE=1 SV=1;tr|A0A087WT87|A0A087WT87_HUMAN Amino acid transporter OS=Homo sapiens OX=9606 GN=SLC1A3 PE=1 SV=1;sp|P43003-2|EAA1_HUMAN Isoform 2 of Excitatory amino acid tr	4	1	1	1	1	1	0	1	0	1	1	1	1	1	0	1	1	1	0	1	0	1	1	1	1	1	0	1	1	1	0	1	0	1	1	1	1	1	0	1	2.8	2.8
A0A087X0W7;A0A087WT95;Q86TX2;P49753;G3V4F2;P49753-2	A0A087X0W7;A0A087WT95;Q86TX2;P49753;G3V4F2;P49753-2	3;3;3;3;2;2	3;3;3;3;2;2	3;3;3;3;2;2	Acyl-coenzyme A thioesterase 1;Acyl-coenzyme A thioesterase 2, mitochondrial	ACOT2;ACOT1	tr|A0A087X0W7|A0A087X0W7_HUMAN Acyl-coenzyme A thioesterase 2, mitochondrial OS=Homo sapiens OX=9606 GN=ACOT2 PE=1 SV=1;tr|A0A087WT95|A0A087WT95_HUMAN Acyl-coenzyme A thioesterase 2, mitochondrial OS=Homo sapiens OX=9606 GN=ACOT2 PE=1 SV=1;sp|Q86TX2|ACOT1_	6	3	3	3	0	0	1	1	1	1	2	1	1	1	1	2	0	0	1	1	1	1	2	1	1	1	1	2	0	0	1	1	1	1	2	1	1	1	1	2	11.9	11.9
A0A087WTA5;E7ERK9;Q9UI10-3;Q9UI10;Q9UI10-2;H7C2L8;A0A087WW69	A0A087WTA5;E7ERK9;Q9UI10-3;Q9UI10;Q9UI10-2	5;5;5;5;5;1;1	5;5;5;5;5;1;1	5;5;5;5;5;1;1	Translation initiation factor eIF-2B subunit delta	EIF2B4	tr|A0A087WTA5|A0A087WTA5_HUMAN Translation initiation factor eIF-2B subunit delta OS=Homo sapiens OX=9606 GN=EIF2B4 PE=1 SV=1;tr|E7ERK9|E7ERK9_HUMAN Translation initiation factor eIF-2B subunit delta OS=Homo sapiens OX=9606 GN=EIF2B4 PE=1 SV=1;sp|Q9UI10-3|	7	5	5	5	3	1	3	5	4	3	5	3	5	3	1	5	3	1	3	5	4	3	5	3	5	3	1	5	3	1	3	5	4	3	5	3	5	3	1	5	14	14
A0A087WTP3;Q92945;M0R0I5;M0QYH3;M0QXW7;M0R3J3;M0QYG1;M0R0C6;M0R251;M0R263	A0A087WTP3;Q92945;M0R0I5	19;19;10;7;4;3;2;2;1;1	19;19;10;7;4;3;2;2;1;1	18;18;10;7;4;2;1;1;0;0	Far upstream element-binding protein 2	KHSRP	tr|A0A087WTP3|A0A087WTP3_HUMAN Far upstream element-binding protein 2 OS=Homo sapiens OX=9606 GN=KHSRP PE=1 SV=1;sp|Q92945|FUBP2_HUMAN Far upstream element-binding protein 2 OS=Homo sapiens OX=9606 GN=KHSRP PE=1 SV=4;tr|M0R0I5|M0R0I5_HUMAN Far upstream ele	10	19	19	18	11	10	15	14	12	14	11	14	13	14	14	15	11	10	15	14	12	14	11	14	13	14	14	15	10	9	14	13	11	13	11	13	12	13	13	14	36.4	36.4
A0A087WTU3;Q9Y6I9	A0A087WTU3;Q9Y6I9	2;2	2;2	2;2	Testis-expressed sequence 264 protein	TEX264	tr|A0A087WTU3|A0A087WTU3_HUMAN Testis-expressed protein 264 OS=Homo sapiens OX=9606 GN=TEX264 PE=1 SV=1;sp|Q9Y6I9|TX264_HUMAN Testis-expressed protein 264 OS=Homo sapiens OX=9606 GN=TEX264 PE=1 SV=1	2	2	2	2	1	0	1	1	1	1	1	1	1	1	1	2	1	0	1	1	1	1	1	1	1	1	1	2	1	0	1	1	1	1	1	1	1	1	1	2	10	10
A0A087WTV6;Q96C36;J3KR12;A0A087WZR9;A0A087WX69;A0A087WZF0	A0A087WTV6;Q96C36;J3KR12;A0A087WZR9	7;7;5;4;1;1	7;7;5;4;1;1	6;6;4;3;1;1	Pyrroline-5-carboxylate reductase 2;Pyrroline-5-carboxylate reductase	PYCR2	tr|A0A087WTV6|A0A087WTV6_HUMAN Pyrroline-5-carboxylate reductase 2 OS=Homo sapiens OX=9606 GN=PYCR2 PE=1 SV=1;sp|Q96C36|P5CR2_HUMAN Pyrroline-5-carboxylate reductase 2 OS=Homo sapiens OX=9606 GN=PYCR2 PE=1 SV=1;tr|J3KR12|J3KR12_HUMAN Uncharacterized protei	6	7	7	6	5	6	5	5	6	5	7	6	6	6	6	5	5	6	5	5	6	5	7	6	6	6	6	5	4	5	4	4	5	4	6	5	5	5	5	5	35.8	35.8
A0A087WVR3;A0A087WTW0;Q96T88;Q96T88-2;A0A087WWG9;Q96PU4	A0A087WVR3;A0A087WTW0;Q96T88;Q96T88-2;A0A087WWG9	15;15;15;15;8;1	15;15;15;15;8;1	15;15;15;15;8;1	E3 ubiquitin-protein ligase UHRF1	UHRF1	tr|A0A087WVR3|A0A087WVR3_HUMAN E3 ubiquitin-protein ligase UHRF1 OS=Homo sapiens OX=9606 GN=UHRF1 PE=1 SV=1;tr|A0A087WTW0|A0A087WTW0_HUMAN E3 ubiquitin-protein ligase UHRF1 OS=Homo sapiens OX=9606 GN=UHRF1 PE=1 SV=1;sp|Q96T88|UHRF1_HUMAN E3 ubiquitin-prote	6	15	15	15	7	8	8	11	12	9	10	11	9	5	9	11	7	8	8	11	12	9	10	11	9	5	9	11	7	8	8	11	12	9	10	11	9	5	9	11	23.1	23.1
A0A087WTZ5;E9PJ81;E9PRQ7;Q04323;Q04323-2	A0A087WTZ5;E9PJ81;E9PRQ7;Q04323;Q04323-2	3;3;3;3;3	3;3;3;3;3	3;3;3;3;3	UBX domain-containing protein 1	UBXN1	tr|A0A087WTZ5|A0A087WTZ5_HUMAN UBX domain-containing protein 1 OS=Homo sapiens OX=9606 GN=UBXN1 PE=1 SV=1;tr|E9PJ81|E9PJ81_HUMAN UBX domain-containing protein 1 (Fragment) OS=Homo sapiens OX=9606 GN=UBXN1 PE=1 SV=1;tr|E9PRQ7|E9PRQ7_HUMAN UBX domain-contain	5	3	3	3	3	1	1	3	0	2	2	2	2	1	1	1	3	1	1	3	0	2	2	2	2	1	1	1	3	1	1	3	0	2	2	2	2	1	1	1	19.7	19.7
A0A087WU02;Q96RQ1;H0YI58;H0YI50;H0YHJ8;F8W0R1;F8VR88;F8VUZ2;F8VPA6	A0A087WU02;Q96RQ1;H0YI58;H0YI50	3;3;2;2;1;1;1;1;1	3;3;2;2;1;1;1;1;1	3;3;2;2;1;1;1;1;1	Endoplasmic reticulum-Golgi intermediate compartment protein 2	ERGIC2	tr|A0A087WU02|A0A087WU02_HUMAN Endoplasmic reticulum-Golgi intermediate compartment protein 2 OS=Homo sapiens OX=9606 GN=ERGIC2 PE=1 SV=1;sp|Q96RQ1|ERGI2_HUMAN Endoplasmic reticulum-Golgi intermediate compartment protein 2 OS=Homo sapiens OX=9606 GN=ERGIC2	9	3	3	3	0	0	0	1	1	0	1	0	1	0	0	2	0	0	0	1	1	0	1	0	1	0	0	2	0	0	0	1	1	0	1	0	1	0	0	2	12.4	12.4
A0A087WU53;Q9H0U3;Q9H0U3-2	A0A087WU53;Q9H0U3;Q9H0U3-2	3;3;2	3;3;2	3;3;2	Magnesium transporter protein 1	MAGT1	tr|A0A087WU53|A0A087WU53_HUMAN Magnesium transporter protein 1 OS=Homo sapiens OX=9606 GN=MAGT1 PE=1 SV=1;sp|Q9H0U3|MAGT1_HUMAN Magnesium transporter protein 1 OS=Homo sapiens OX=9606 GN=MAGT1 PE=1 SV=1;sp|Q9H0U3-2|MAGT1_HUMAN Isoform 2 of Magnesium transp	3	3	3	3	1	1	0	1	1	1	1	1	0	0	1	2	1	1	0	1	1	1	1	1	0	0	1	2	1	1	0	1	1	1	1	1	0	0	1	2	9	9
A0A087WU64;A6NMQ1;P09884	A0A087WU64;A6NMQ1;P09884	12;12;12	12;12;12	12;12;12	DNA polymerase;DNA polymerase alpha catalytic subunit	POLA1	tr|A0A087WU64|A0A087WU64_HUMAN DNA polymerase OS=Homo sapiens OX=9606 GN=POLA1 PE=1 SV=1;tr|A6NMQ1|A6NMQ1_HUMAN DNA polymerase OS=Homo sapiens OX=9606 GN=POLA1 PE=1 SV=1;sp|P09884|DPOLA_HUMAN DNA polymerase alpha catalytic subunit OS=Homo sapiens OX=9606 G	3	12	12	12	8	6	3	6	6	6	9	7	5	5	6	5	8	6	3	6	6	6	9	7	5	5	6	5	8	6	3	6	6	6	9	7	5	5	6	5	9.2	9.2
A0A087WUB9;Q8WYA6-4;Q8WYA6;Q8WYA6-3;Q8WYA6-2;A2A2P1	A0A087WUB9;Q8WYA6-4;Q8WYA6;Q8WYA6-3;Q8WYA6-2	9;9;9;8;8;1	9;9;9;8;8;1	9;9;9;8;8;1	Beta-catenin-like protein 1	CTNNBL1	tr|A0A087WUB9|A0A087WUB9_HUMAN Beta-catenin-like protein 1 OS=Homo sapiens OX=9606 GN=CTNNBL1 PE=1 SV=1;sp|Q8WYA6-4|CTBL1_HUMAN Isoform 4 of Beta-catenin-like protein 1 OS=Homo sapiens OX=9606 GN=CTNNBL1;sp|Q8WYA6|CTBL1_HUMAN Beta-catenin-like protein 1 OS	6	9	9	9	6	4	2	6	4	5	5	4	4	3	4	5	6	4	2	6	4	5	5	4	4	3	4	5	6	4	2	6	4	5	5	4	4	3	4	5	18.7	18.7
A0A087WUC6;E9PI68;Q15005;E9PL01;E9PRB9;H0YE04	A0A087WUC6;E9PI68;Q15005;E9PL01;E9PRB9	5;5;5;4;3;2	5;5;5;4;3;2	5;5;5;4;3;2	Signal peptidase complex subunit 2	SPCS2	tr|A0A087WUC6|A0A087WUC6_HUMAN Signal peptidase complex subunit 2 OS=Homo sapiens OX=9606 GN=SPCS2 PE=1 SV=1;tr|E9PI68|E9PI68_HUMAN Signal peptidase complex subunit 2 OS=Homo sapiens OX=9606 GN=SPCS2 PE=1 SV=1;sp|Q15005|SPCS2_HUMAN Signal peptidase complex	6	5	5	5	2	3	3	3	1	2	2	2	1	1	1	2	2	3	3	3	1	2	2	2	1	1	1	2	2	3	3	3	1	2	2	2	1	1	1	2	23.8	23.8
A0A087WUD3;Q9NRP0;Q9NRP0-2	A0A087WUD3;Q9NRP0;Q9NRP0-2	1;1;1	1;1;1	1;1;1	Oligosaccharyltransferase complex subunit OSTC	OSTC	tr|A0A087WUD3|A0A087WUD3_HUMAN Oligosaccharyltransferase complex subunit OSTC OS=Homo sapiens OX=9606 GN=OSTC PE=1 SV=1;sp|Q9NRP0|OSTC_HUMAN Oligosaccharyltransferase complex subunit OSTC OS=Homo sapiens OX=9606 GN=OSTC PE=1 SV=1;sp|Q9NRP0-2|OSTC_HUMAN Iso	3	1	1	1	1	1	1	1	1	1	1	1	1	1	1	1	1	1	1	1	1	1	1	1	1	1	1	1	1	1	1	1	1	1	1	1	1	1	1	1	14.5	14.5
A0A0G2JNN3;C9JMY0;A0A087WUE4;Q96PV6-1;Q96PV6	A0A0G2JNN3;C9JMY0;A0A087WUE4;Q96PV6-1;Q96PV6	3;3;3;3;3	3;3;3;3;3	3;3;3;3;3	Leukocyte receptor cluster member 8	LENG8	tr|A0A0G2JNN3|A0A0G2JNN3_HUMAN Leukocyte receptor cluster member 8 (Fragment) OS=Homo sapiens OX=9606 GN=LENG8 PE=1 SV=1;tr|C9JMY0|C9JMY0_HUMAN Leukocyte receptor cluster member 8 OS=Homo sapiens OX=9606 GN=LENG8 PE=1 SV=2;tr|A0A087WUE4|A0A087WUE4_HUMAN Le	5	3	3	3	1	1	2	1	1	1	2	1	2	2	1	0	1	1	2	1	1	1	2	1	2	2	1	0	1	1	2	1	1	1	2	1	2	2	1	0	5.5	5.5
A0A087WUK2;O14979-3;O14979-2;O14979	A0A087WUK2;O14979-3;O14979-2;O14979	6;6;6;6	5;5;5;5	5;5;5;5	Heterogeneous nuclear ribonucleoprotein D-like	HNRNPDL	tr|A0A087WUK2|A0A087WUK2_HUMAN Heterogeneous nuclear ribonucleoprotein D-like, isoform CRA_b OS=Homo sapiens OX=9606 GN=HNRNPDL PE=1 SV=1;sp|O14979-3|HNRDL_HUMAN Isoform 3 of Heterogeneous nuclear ribonucleoprotein D-like OS=Homo sapiens OX=9606 GN=HNRNPDL	4	6	5	5	5	4	5	5	6	5	5	5	5	4	5	6	4	3	4	4	5	4	4	4	4	3	4	5	4	3	4	4	5	4	4	4	4	3	4	5	21.5	19.3
A0A087WUL4;A0A087WX23;A0A087WZG9;B4DSP0;A0A087WXK2;Q86TG7;Q86TG7-2;A0A087WYS2	A0A087WUL4;A0A087WX23;A0A087WZG9;B4DSP0;A0A087WXK2;Q86TG7;Q86TG7-2	6;6;5;5;5;5;4;1	6;6;5;5;5;5;4;1	6;6;5;5;5;5;4;1	Retrotransposon-derived protein PEG10	PEG10	tr|A0A087WUL4|A0A087WUL4_HUMAN Retrotransposon-derived protein PEG10 OS=Homo sapiens OX=9606 GN=PEG10 PE=1 SV=1;tr|A0A087WX23|A0A087WX23_HUMAN Retrotransposon-derived protein PEG10 OS=Homo sapiens OX=9606 GN=PEG10 PE=1 SV=1;tr|A0A087WZG9|A0A087WZG9_HUMAN R	8	6	6	6	2	2	3	2	4	1	3	3	4	3	2	2	2	2	3	2	4	1	3	3	4	3	2	2	2	2	3	2	4	1	3	3	4	3	2	2	11.2	11.2
H0YJW7;A0A087WUN7;H0YJ40;G3V4X6;G3V2S9;Q9GZT3-2;Q9GZT3;H0YJ07;H0YJU7	H0YJW7;A0A087WUN7;H0YJ40;G3V4X6;G3V2S9;Q9GZT3-2;Q9GZT3;H0YJ07;H0YJU7	2;2;2;2;2;2;2;1;1	2;2;2;2;2;2;2;1;1	2;2;2;2;2;2;2;1;1	SRA stem-loop-interacting RNA-binding protein, mitochondrial	SLIRP	tr|H0YJW7|H0YJW7_HUMAN SRA stem-loop-interacting RNA-binding protein, mitochondrial (Fragment) OS=Homo sapiens OX=9606 GN=SLIRP PE=1 SV=1;tr|A0A087WUN7|A0A087WUN7_HUMAN SRA stem-loop-interacting RNA-binding protein, mitochondrial OS=Homo sapiens OX=9606 GN	9	2	2	2	1	0	1	1	1	0	2	1	1	0	1	1	1	0	1	1	1	0	2	1	1	0	1	1	1	0	1	1	1	0	2	1	1	0	1	1	31.6	31.6
A0A087WUP3;Q8N3Z3-3;Q8N3Z3-2;Q8N3Z3	A0A087WUP3;Q8N3Z3-3;Q8N3Z3-2;Q8N3Z3	1;1;1;1	1;1;1;1	1;1;1;1	GTP-binding protein 8	GTPBP8	tr|A0A087WUP3|A0A087WUP3_HUMAN GTP-binding protein 8 OS=Homo sapiens OX=9606 GN=GTPBP8 PE=1 SV=1;sp|Q8N3Z3-3|GTPB8_HUMAN Isoform 3 of GTP-binding protein 8 OS=Homo sapiens OX=9606 GN=GTPBP8;sp|Q8N3Z3-2|GTPB8_HUMAN Isoform 2 of GTP-binding protein 8 OS=Homo	4	1	1	1	0	0	0	1	0	0	1	1	0	0	1	0	0	0	0	1	0	0	1	1	0	0	1	0	0	0	0	1	0	0	1	1	0	0	1	0	3.9	3.9
E7ETK0;A0A2R8Y849;A0A087WUS0;A0A2R8YD14;P62847-2;P62847-3;P62847;P62847-4;A0A2R8Y8A0	E7ETK0;A0A2R8Y849;A0A087WUS0;A0A2R8YD14;P62847-2;P62847-3;P62847;P62847-4	5;5;5;5;5;5;5;5;2	5;5;5;5;5;5;5;5;2	5;5;5;5;5;5;5;5;2	40S ribosomal protein S24	RPS24	tr|E7ETK0|E7ETK0_HUMAN 40S ribosomal protein S24 OS=Homo sapiens OX=9606 GN=RPS24 PE=1 SV=1;tr|A0A2R8Y849|A0A2R8Y849_HUMAN 40S ribosomal protein S24 OS=Homo sapiens OX=9606 GN=RPS24 PE=1 SV=1;tr|A0A087WUS0|A0A087WUS0_HUMAN 40S ribosomal protein S24 OS=Homo	9	5	5	5	4	3	4	5	5	5	5	5	4	4	4	4	4	3	4	5	5	5	5	5	4	4	4	4	4	3	4	5	5	5	5	5	4	4	4	4	35.9	35.9
A0A087WUT6;O60841	A0A087WUT6;O60841	21;21	21;21	21;21	Eukaryotic translation initiation factor 5B	EIF5B	tr|A0A087WUT6|A0A087WUT6_HUMAN Eukaryotic translation initiation factor 5B OS=Homo sapiens OX=9606 GN=EIF5B PE=1 SV=1;sp|O60841|IF2P_HUMAN Eukaryotic translation initiation factor 5B OS=Homo sapiens OX=9606 GN=EIF5B PE=1 SV=4	2	21	21	21	11	7	14	14	8	12	11	12	11	8	13	11	11	7	14	14	8	12	11	12	11	8	13	11	11	7	14	14	8	12	11	12	11	8	13	11	25.3	25.3
A0A087WUX8;A0A087WYF7;Q6UXV4	A0A087WUX8;A0A087WYF7;Q6UXV4	1;1;1	1;1;1	1;1;1	MICOS complex subunit MIC27	APOOL	tr|A0A087WUX8|A0A087WUX8_HUMAN MICOS complex subunit OS=Homo sapiens OX=9606 GN=APOOL PE=1 SV=1;tr|A0A087WYF7|A0A087WYF7_HUMAN MICOS complex subunit OS=Homo sapiens OX=9606 GN=APOOL PE=1 SV=1;sp|Q6UXV4|MIC27_HUMAN MICOS complex subunit MIC27 OS=Homo sapien	3	1	1	1	1	0	0	0	0	0	0	0	0	0	0	0	1	0	0	0	0	0	0	0	0	0	0	0	1	0	0	0	0	0	0	0	0	0	0	0	6.1	6.1
B4DGW0;A0A087WUY7;O75928-3;O75928-2;O75928;O75925;O75925-2	B4DGW0;A0A087WUY7;O75928-3;O75928-2;O75928;O75925;O75925-2	1;1;1;1;1;1;1	1;1;1;1;1;1;1	1;1;1;1;1;1;1	E3 SUMO-protein ligase PIAS2;E3 SUMO-protein ligase PIAS1	PIAS2;PIAS1	tr|B4DGW0|B4DGW0_HUMAN E3 SUMO-protein ligase PIAS2 OS=Homo sapiens OX=9606 GN=PIAS2 PE=1 SV=1;tr|A0A087WUY7|A0A087WUY7_HUMAN E3 SUMO-protein ligase PIAS2 (Fragment) OS=Homo sapiens OX=9606 GN=PIAS2 PE=1 SV=1;sp|O75928-3|PIAS2_HUMAN Isoform 3 of E3 SUMO-pr	7	1	1	1	1	0	1	1	1	0	1	0	1	1	1	0	1	0	1	1	1	0	1	0	1	1	1	0	1	0	1	1	1	0	1	0	1	1	1	0	5.3	5.3
A0A087WUZ3;Q01082;Q01082-3;Q01082-2;F8W6C1;A4QPE4;P11277-3;P11277;P11277-2	A0A087WUZ3;Q01082;Q01082-3;Q01082-2	11;11;9;9;4;1;1;1;1	11;11;9;9;4;1;1;1;1	10;10;8;8;3;0;0;0;0	Spectrin beta chain, non-erythrocytic 1	SPTBN1	tr|A0A087WUZ3|A0A087WUZ3_HUMAN Spectrin beta chain OS=Homo sapiens OX=9606 GN=SPTBN1 PE=1 SV=1;sp|Q01082|SPTB2_HUMAN Spectrin beta chain, non-erythrocytic 1 OS=Homo sapiens OX=9606 GN=SPTBN1 PE=1 SV=2;sp|Q01082-3|SPTB2_HUMAN Isoform 2 of Spectrin beta chai	9	11	11	10	3	3	4	5	3	4	6	6	6	3	8	4	3	3	4	5	3	4	6	6	6	3	8	4	2	3	4	4	3	3	5	5	5	3	7	3	5.7	5.7
A0A087WV88;H0YAC5;B4DE60;Q9BRK0;Q9BRK0-2	A0A087WV88;H0YAC5;B4DE60;Q9BRK0;Q9BRK0-2	1;1;1;1;1	1;1;1;1;1	1;1;1;1;1	Receptor expression-enhancing protein;Receptor expression-enhancing protein 2	REEP2	tr|A0A087WV88|A0A087WV88_HUMAN Receptor expression-enhancing protein OS=Homo sapiens OX=9606 GN=REEP2 PE=1 SV=1;tr|H0YAC5|H0YAC5_HUMAN Receptor expression-enhancing protein (Fragment) OS=Homo sapiens OX=9606 GN=REEP2 PE=1 SV=1;tr|B4DE60|B4DE60_HUMAN Recept	5	1	1	1	0	0	0	1	0	0	0	0	0	0	0	0	0	0	0	1	0	0	0	0	0	0	0	0	0	0	0	1	0	0	0	0	0	0	0	0	4.6	4.6
X6RCC3;A0A087WV97;Q8WU79-3;Q8WU79-2;Q8WU79	X6RCC3;A0A087WV97;Q8WU79-3;Q8WU79-2;Q8WU79	3;3;3;3;3	3;3;3;3;3	3;3;3;3;3	Stromal membrane-associated protein 2	SMAP2	tr|X6RCC3|X6RCC3_HUMAN Stromal membrane-associated protein 2 (Fragment) OS=Homo sapiens OX=9606 GN=SMAP2 PE=1 SV=1;tr|A0A087WV97|A0A087WV97_HUMAN Stromal membrane-associated protein 2 OS=Homo sapiens OX=9606 GN=SMAP2 PE=1 SV=1;sp|Q8WU79-3|SMAP2_HUMAN Isofo	5	3	3	3	1	2	1	2	0	2	2	2	2	1	1	3	1	2	1	2	0	2	2	2	2	1	1	3	1	2	1	2	0	2	2	2	2	1	1	3	19	19
P22694-2;P22694-7;A0A0A0MS54;A0A087WVC4;P22694-9;P22694-6;P22694-5;P22694-4;P22694;P22694-3;P22694-10;P22694-8;B1APG3;B1APF9;B1APF8;B1APG2;B1APG0;B1APG1;B1APF7	P22694-2;P22694-7;A0A0A0MS54;A0A087WVC4;P22694-9;P22694-6;P22694-5;P22694-4;P22694;P22694-3;P22694-10;P22694-8;B1APG3;B1APF9;B1APF8;B1APG2	5;5;5;5;5;5;5;5;5;5;4;3;3;3;3;3;2;2;2	1;1;1;1;1;1;1;1;1;1;0;1;1;1;1;1;1;1;1	1;1;1;1;1;1;1;1;1;1;0;1;1;1;1;1;1;1;1	cAMP-dependent protein kinase catalytic subunit beta	PRKACB	sp|P22694-2|KAPCB_HUMAN Isoform 2 of cAMP-dependent protein kinase catalytic subunit beta OS=Homo sapiens OX=9606 GN=PRKACB;sp|P22694-7|KAPCB_HUMAN Isoform 7 of cAMP-dependent protein kinase catalytic subunit beta OS=Homo sapiens OX=9606 GN=PRKACB;tr|A0A0A	19	5	1	1	3	3	3	2	3	5	4	4	4	4	3	4	0	0	0	0	0	1	0	1	0	0	0	0	0	0	0	0	0	1	0	1	0	0	0	0	14.8	3
K7EQH1;A0A087WVF1;Q96B23-2;Q96B23	K7EQH1;A0A087WVF1;Q96B23-2;Q96B23	2;2;2;2	2;2;2;2	2;2;2;2	Uncharacterized protein C18orf25	C18orf25	tr|K7EQH1|K7EQH1_HUMAN Uncharacterized protein C18orf25 (Fragment) OS=Homo sapiens OX=9606 GN=C18orf25 PE=1 SV=1;tr|A0A087WVF1|A0A087WVF1_HUMAN Uncharacterized protein C18orf25 OS=Homo sapiens OX=9606 GN=C18orf25 PE=1 SV=1;sp|Q96B23-2|CR025_HUMAN Isoform 2	4	2	2	2	0	0	0	0	2	0	0	0	0	0	0	0	0	0	0	0	2	0	0	0	0	0	0	0	0	0	0	0	2	0	0	0	0	0	0	0	28.1	28.1
A0A087WVM4;B7ZM99;Q6UB35;H0Y327;Q4VXM0;Q6UB35-2;Q5JYA8;Q5JYA3;Q4VXM1;Q4VXV2	A0A087WVM4;B7ZM99;Q6UB35	16;16;16;4;3;3;2;2;1;1	16;16;16;4;3;3;2;2;1;1	16;16;16;4;3;3;2;2;1;1	Monofunctional C1-tetrahydrofolate synthase, mitochondrial	MTHFD1L	tr|A0A087WVM4|A0A087WVM4_HUMAN Monofunctional C1-tetrahydrofolate synthase, mitochondrial OS=Homo sapiens OX=9606 GN=MTHFD1L PE=1 SV=1;tr|B7ZM99|B7ZM99_HUMAN MTHFD1L protein OS=Homo sapiens OX=9606 GN=MTHFD1L PE=1 SV=1;sp|Q6UB35|C1TM_HUMAN Monofunctional C	10	16	16	16	11	8	7	12	11	10	9	11	12	11	10	11	11	8	7	12	11	10	9	11	12	11	10	11	11	8	7	12	11	10	9	11	12	11	10	11	21.4	21.4
A0A087WVQ6;Q00610-2;Q00610;J3KS13;K7EJJ5;J3KSQ2;J3QL20;J3KRF5;F5H5N6;A0A087WV74;A0A087WXH4	A0A087WVQ6;Q00610-2;Q00610	76;76;76;22;8;6;4;4;1;1;1	76;76;76;22;8;6;4;4;1;1;1	60;60;60;20;8;5;4;4;0;0;0	Clathrin heavy chain;Clathrin heavy chain 1	CLTC	tr|A0A087WVQ6|A0A087WVQ6_HUMAN Clathrin heavy chain OS=Homo sapiens OX=9606 GN=CLTC PE=1 SV=1;sp|Q00610-2|CLH1_HUMAN Isoform 2 of Clathrin heavy chain 1 OS=Homo sapiens OX=9606 GN=CLTC;sp|Q00610|CLH1_HUMAN Clathrin heavy chain 1 OS=Homo sapiens OX=9606 GN=	11	76	76	60	70	67	66	67	67	69	68	67	66	71	68	67	70	67	66	67	67	69	68	67	66	71	68	67	54	52	51	52	52	54	53	54	52	57	54	52	58.4	58.4
Q5TI65;A0A087WVZ0;Q9Y5U8	Q5TI65;A0A087WVZ0;Q9Y5U8	1;1;1	1;1;1	1;1;1	Mitochondrial pyruvate carrier 1	BRP44L;MPC1	tr|Q5TI65|Q5TI65_HUMAN Mitochondrial pyruvate carrier OS=Homo sapiens OX=9606 GN=MPC1 PE=1 SV=1;tr|A0A087WVZ0|A0A087WVZ0_HUMAN Mitochondrial pyruvate carrier OS=Homo sapiens OX=9606 GN=MPC1 PE=1 SV=1;sp|Q9Y5U8|MPC1_HUMAN Mitochondrial pyruvate carrier 1 OS	3	1	1	1	0	0	0	0	0	0	1	0	0	0	0	1	0	0	0	0	0	0	1	0	0	0	0	1	0	0	0	0	0	0	1	0	0	0	0	1	31.8	31.8
A0A087WVZ9;A0A0A0MQR7;P19388;A0A087WWX0;A0A087WVN5	A0A087WVZ9;A0A0A0MQR7;P19388;A0A087WWX0	4;4;4;2;1	4;4;4;2;1	4;4;4;2;1	DNA-directed RNA polymerases I, II, and III subunit RPABC1	POLR2E	tr|A0A087WVZ9|A0A087WVZ9_HUMAN DNA-directed RNA polymerases I, II, and III subunit RPABC1 OS=Homo sapiens OX=9606 GN=POLR2E PE=1 SV=1;tr|A0A0A0MQR7|A0A0A0MQR7_HUMAN DNA-directed RNA polymerases I, II, and III subunit RPABC1 OS=Homo sapiens OX=9606 GN=POLR2	5	4	4	4	2	3	3	3	3	2	3	3	3	3	3	3	2	3	3	3	3	2	3	3	3	3	3	3	2	3	3	3	3	2	3	3	3	3	3	3	26.6	26.6
Q6P2C6;A0A087WW39;P55198	Q6P2C6;A0A087WW39;P55198	1;1;1	1;1;1	1;1;1	Protein AF-17	MLLT6	tr|Q6P2C6|Q6P2C6_HUMAN MLLT6 protein OS=Homo sapiens OX=9606 GN=MLLT6 PE=1 SV=1;tr|A0A087WW39|A0A087WW39_HUMAN Protein AF-17 OS=Homo sapiens OX=9606 GN=MLLT6 PE=1 SV=1;sp|P55198|AF17_HUMAN Protein AF-17 OS=Homo sapiens OX=9606 GN=MLLT6 PE=1 SV=3	3	1	1	1	0	0	0	0	0	0	0	1	0	0	0	0	0	0	0	0	0	0	0	1	0	0	0	0	0	0	0	0	0	0	0	1	0	0	0	0	8.6	8.6
A0A0G2JP90;A0A087WW46;J3KN36;A0A0G2JN29;A0A087X117;Q5JPE7-3;Q5JPE7-2;Q15155;P69849;Q5JPE7;H3BUC9;A0A087WTD5	A0A0G2JP90;A0A087WW46;J3KN36;A0A0G2JN29;A0A087X117;Q5JPE7-3;Q5JPE7-2;Q15155;P69849;Q5JPE7	4;4;4;4;4;4;4;4;4;4;1;1	4;4;4;4;4;4;4;4;4;4;1;1	4;4;4;4;4;4;4;4;4;4;1;1	Nodal modulator 2;Nodal modulator 1;Nodal modulator 3	NOMO1;NOMO3;NOMO2	tr|A0A0G2JP90|A0A0G2JP90_HUMAN Nodal modulator 1 OS=Homo sapiens OX=9606 GN=NOMO1 PE=1 SV=1;tr|A0A087WW46|A0A087WW46_HUMAN Nodal modulator 1 OS=Homo sapiens OX=9606 GN=NOMO1 PE=1 SV=1;tr|J3KN36|J3KN36_HUMAN Nodal modulator 3 OS=Homo sapiens OX=9606 GN=NOMO	12	4	4	4	1	0	0	0	2	2	1	1	2	1	2	1	1	0	0	0	2	2	1	1	2	1	2	1	1	0	0	0	2	2	1	1	2	1	2	1	4.2	4.2
A0A2R8Y473;B4DGL8;A0A087WW65;O75027-3;O75027;O75027-2	A0A2R8Y473;B4DGL8;A0A087WW65;O75027-3;O75027;O75027-2	2;2;2;2;2;2	2;2;2;2;2;2	2;2;2;2;2;2	ATP-binding cassette sub-family B member 7, mitochondrial	ABCB7	tr|A0A2R8Y473|A0A2R8Y473_HUMAN ATP-binding cassette sub-family B member 7, mitochondrial OS=Homo sapiens OX=9606 GN=ABCB7 PE=1 SV=1;tr|B4DGL8|B4DGL8_HUMAN cDNA FLJ53391, highly similar to ATP-binding cassette sub-family B member 7, mitochondrial (Fragment)	6	2	2	2	1	0	1	0	1	2	1	0	1	0	0	1	1	0	1	0	1	2	1	0	1	0	0	1	1	0	1	0	1	2	1	0	1	0	0	1	3.8	3.8
A0A087WW77;Q15334	A0A087WW77;Q15334	6;6	6;6	6;6	Lethal(2) giant larvae protein homolog 1	LLGL1	tr|A0A087WW77|A0A087WW77_HUMAN Lethal(2) giant larvae protein homolog 1 OS=Homo sapiens OX=9606 GN=LLGL1 PE=1 SV=1;sp|Q15334|L2GL1_HUMAN Lethal(2) giant larvae protein homolog 1 OS=Homo sapiens OX=9606 GN=LLGL1 PE=1 SV=3	2	6	6	6	3	3	2	3	2	2	2	5	2	1	2	3	3	3	2	3	2	2	2	5	2	1	2	3	3	3	2	3	2	2	2	5	2	1	2	3	7.1	7.1
F8W8R3;A0A087WWF6;P49005;C9IZD2;C9J8Z7;C9JLE1;H7C1B3;C9JHC7	F8W8R3;A0A087WWF6;P49005;C9IZD2;C9J8Z7;C9JLE1	3;3;3;2;2;2;1;1	3;3;3;2;2;2;1;1	3;3;3;2;2;2;1;1	DNA polymerase delta subunit 2	POLD2	tr|F8W8R3|F8W8R3_HUMAN DNA polymerase delta subunit 2 OS=Homo sapiens OX=9606 GN=POLD2 PE=1 SV=1;tr|A0A087WWF6|A0A087WWF6_HUMAN DNA polymerase delta subunit 2 OS=Homo sapiens OX=9606 GN=POLD2 PE=1 SV=1;sp|P49005|DPOD2_HUMAN DNA polymerase delta subunit 2 O	8	3	3	3	1	0	1	1	1	0	3	1	1	2	1	0	1	0	1	1	1	0	3	1	1	2	1	0	1	0	1	1	1	0	3	1	1	2	1	0	9.7	9.7
A0A087WWH3;Q9NZM4-2;Q9NZM4	A0A087WWH3;Q9NZM4-2;Q9NZM4	1;1;1	1;1;1	1;1;1	Glioma tumor suppressor candidate region gene 1 protein	GLTSCR1	tr|A0A087WWH3|A0A087WWH3_HUMAN BRD4-interacting chromatin-remodeling complex-associated protein OS=Homo sapiens OX=9606 GN=BICRA PE=1 SV=1;sp|Q9NZM4-2|BICRA_HUMAN Isoform 2 of BRD4-interacting chromatin-remodeling complex-associated protein OS=Homo sapiens	3	1	1	1	0	0	0	1	0	0	0	1	0	0	0	0	0	0	0	1	0	0	0	1	0	0	0	0	0	0	0	1	0	0	0	1	0	0	0	0	1.1	1.1
A0A087WWP4;Q96T37-4;Q96T37-2;Q96T37-3;Q96T37	A0A087WWP4;Q96T37-4;Q96T37-2;Q96T37-3;Q96T37	9;9;9;9;9	9;9;9;9;9	9;9;9;9;9	Putative RNA-binding protein 15	RBM15	tr|A0A087WWP4|A0A087WWP4_HUMAN RNA-binding protein 15 OS=Homo sapiens OX=9606 GN=RBM15 PE=1 SV=1;sp|Q96T37-4|RBM15_HUMAN Isoform 4 of RNA-binding protein 15 OS=Homo sapiens OX=9606 GN=RBM15;sp|Q96T37-2|RBM15_HUMAN Isoform 2 of RNA-binding protein 15 OS=Hom	5	9	9	9	3	4	4	4	5	5	4	3	6	5	4	2	3	4	4	4	5	5	4	3	6	5	4	2	3	4	4	4	5	5	4	3	6	5	4	2	13.8	13.8
A0A087WWP8;Q5VWQ0;A0A0C4DGT8;A0A0C4DH79;Q5VWQ0-4;H7C2D3;C9JM20	A0A087WWP8;Q5VWQ0;A0A0C4DGT8;A0A0C4DH79;Q5VWQ0-4	6;6;5;3;3;1;1	6;6;5;3;3;1;1	5;5;4;3;3;0;0	Round spermatid basic protein 1	RSBN1	tr|A0A087WWP8|A0A087WWP8_HUMAN Lysine-specific demethylase 9 OS=Homo sapiens OX=9606 GN=RSBN1 PE=1 SV=1;sp|Q5VWQ0|RSBN1_HUMAN Lysine-specific demethylase 9 OS=Homo sapiens OX=9606 GN=RSBN1 PE=1 SV=2;tr|A0A0C4DGT8|A0A0C4DGT8_HUMAN Lysine-specific demethylas	7	6	6	5	2	1	3	4	3	3	2	4	4	2	3	2	2	1	3	4	3	3	2	4	4	2	3	2	2	1	2	3	3	2	2	3	3	2	2	1	10.6	10.6
I3L2Z5;A0A087WWR2;P56270-3;P56270;P56270-2;H3BQI4	I3L2Z5;A0A087WWR2;P56270-3;P56270;P56270-2;H3BQI4	2;2;2;2;2;1	2;2;2;2;2;1	2;2;2;2;2;1	Myc-associated zinc finger protein	MAZ	tr|I3L2Z5|I3L2Z5_HUMAN Myc-associated zinc finger protein (Fragment) OS=Homo sapiens OX=9606 GN=MAZ PE=1 SV=1;tr|A0A087WWR2|A0A087WWR2_HUMAN Myc-associated zinc finger protein OS=Homo sapiens OX=9606 GN=MAZ PE=1 SV=1;sp|P56270-3|MAZ_HUMAN Isoform 3 of Myc-	6	2	2	2	2	2	2	2	2	2	2	2	2	2	2	2	2	2	2	2	2	2	2	2	2	2	2	2	2	2	2	2	2	2	2	2	2	2	2	2	14.9	14.9
A0A087WWS1;Q96FV9;R4GMN4;Q96FV9-2;J3KRD7;J3QQZ3;J3KT14;A0A087WY84	A0A087WWS1;Q96FV9	5;5;2;2;1;1;1;1	5;5;2;2;1;1;1;1	5;5;2;2;1;1;1;1	THO complex subunit 1	THOC1	tr|A0A087WWS1|A0A087WWS1_HUMAN THO complex subunit 1 OS=Homo sapiens OX=9606 GN=THOC1 PE=1 SV=1;sp|Q96FV9|THOC1_HUMAN THO complex subunit 1 OS=Homo sapiens OX=9606 GN=THOC1 PE=1 SV=1	8	5	5	5	1	0	1	4	0	1	1	2	2	1	1	3	1	0	1	4	0	1	1	2	2	1	1	3	1	0	1	4	0	1	1	2	2	1	1	3	12.2	12.2
A0A087WXC5;E7ESZ7;O95299;O95299-2;Q8N1B9;C9J6X0;H7C2W5;H7C1Y7;H7C2X4	A0A087WXC5;E7ESZ7;O95299;O95299-2	5;5;5;4;2;2;1;1;1	5;5;5;4;2;2;1;1;1	5;5;5;4;2;2;1;1;1	NADH dehydrogenase [ubiquinone] 1 alpha subcomplex subunit 10, mitochondrial	NDUFA10	tr|A0A087WXC5|A0A087WXC5_HUMAN NADH dehydrogenase [ubiquinone] 1 alpha subcomplex subunit 10, mitochondrial OS=Homo sapiens OX=9606 GN=NDUFA10 PE=1 SV=1;tr|E7ESZ7|E7ESZ7_HUMAN NADH dehydrogenase [ubiquinone] 1 alpha subcomplex subunit 10, mitochondrial OS=	9	5	5	5	4	3	2	3	3	4	4	4	5	4	4	3	4	3	2	3	3	4	4	4	5	4	4	3	4	3	2	3	3	4	4	4	5	4	4	3	19.4	19.4
A0A087WXM6;J3QQT2;J3KRX5;A0A0A6YYL6;P18621;P18621-3;J3QLC8;A0A0A0MRF8;P18621-2;J3KRB3;A0A087WWH0;J3QS96;A0A087WY81;J3KSJ0	A0A087WXM6;J3QQT2;J3KRX5;A0A0A6YYL6;P18621;P18621-3;J3QLC8;A0A0A0MRF8;P18621-2;J3KRB3;A0A087WWH0;J3QS96;A0A087WY81	8;8;8;8;8;8;7;7;7;6;6;6;4;1	8;8;8;8;8;8;7;7;7;6;6;6;4;1	8;8;8;8;8;8;7;7;7;6;6;6;4;1	60S ribosomal protein L17	RPL17;RPL17-C18orf32	tr|A0A087WXM6|A0A087WXM6_HUMAN 60S ribosomal protein L17 (Fragment) OS=Homo sapiens OX=9606 GN=RPL17 PE=3 SV=1;tr|J3QQT2|J3QQT2_HUMAN 60S ribosomal protein L17 (Fragment) OS=Homo sapiens OX=9606 GN=RPL17 PE=3 SV=1;tr|J3KRX5|J3KRX5_HUMAN 60S ribosomal prote	14	8	8	8	7	5	6	7	7	8	7	7	6	6	6	7	7	5	6	7	7	8	7	7	6	6	6	7	7	5	6	7	7	8	7	7	6	6	6	7	50.9	50.9
Q5TBB1;A0A2R8YEU9;A0A2R8YEH2;A0A2R8Y6Y1;A0A2R8YGP2;A0A2R8Y6Q6;A0A2R8YCJ4;A0A087WZJ6;A0A2R8Y761;A0A087WXR7;A0A2R8YCX2;A0A2R8Y7Q3;A0A2R8Y883;A0A2R8Y6M7;A0A2R8YCP1;A0A2R8YE60;A0A2R8Y687;A0A2R8Y4S2;A0A2R8YEC1;A0A2R8Y459;A0A2R8Y7R8;Q5TBB1-2;A0A2R8YEB4;A0A2R8Y4Y9	Q5TBB1;A0A2R8YEU9;A0A2R8YEH2;A0A2R8Y6Y1;A0A2R8YGP2;A0A2R8Y6Q6;A0A2R8YCJ4;A0A087WZJ6;A0A2R8Y761;A0A087WXR7;A0A2R8YCX2;A0A2R8Y7Q3;A0A2R8Y883;A0A2R8Y6M7;A0A2R8YCP1;A0A2R8YE60;A0A2R8Y687;A0A2R8Y4S2;A0A2R8YEC1;A0A2R8Y459;A0A2R8Y7R8;Q5TBB1-2;A0A2R8YEB4;A0A2R8Y4Y9	2;2;2;2;2;2;2;2;2;2;2;2;2;2;2;2;2;2;2;2;2;2;1;1	2;2;2;2;2;2;2;2;2;2;2;2;2;2;2;2;2;2;2;2;2;2;1;1	2;2;2;2;2;2;2;2;2;2;2;2;2;2;2;2;2;2;2;2;2;2;1;1	Ribonuclease H2 subunit B	RNASEH2B	sp|Q5TBB1|RNH2B_HUMAN Ribonuclease H2 subunit B OS=Homo sapiens OX=9606 GN=RNASEH2B PE=1 SV=1;tr|A0A2R8YEU9|A0A2R8YEU9_HUMAN Ribonuclease H2 subunit B (Fragment) OS=Homo sapiens OX=9606 GN=RNASEH2B PE=1 SV=1;tr|A0A2R8YEH2|A0A2R8YEH2_HUMAN Ribonuclease H2 s	24	2	2	2	0	0	1	1	1	0	1	1	1	0	0	2	0	0	1	1	1	0	1	1	1	0	0	2	0	0	1	1	1	0	1	1	1	0	0	2	11.5	11.5
A0A087WXS7;O43681	A0A087WXS7;O43681	3;3	3;3	3;3	ATPase ASNA1	ASNA1	tr|A0A087WXS7|A0A087WXS7_HUMAN ATPase ASNA1 OS=Homo sapiens OX=9606 GN=ASNA1 PE=1 SV=1;sp|O43681|ASNA_HUMAN ATPase ASNA1 OS=Homo sapiens OX=9606 GN=ASNA1 PE=1 SV=2	2	3	3	3	0	1	1	3	1	1	1	1	2	1	1	3	0	1	1	3	1	1	1	1	2	1	1	3	0	1	1	3	1	1	1	1	2	1	1	3	7.6	7.6
H7BXI1;A0A087WXU3;A0FGR8-2;A0FGR8;A0FGR8-6;A0FGR8-4;A0FGR8-5	H7BXI1;A0A087WXU3;A0FGR8-2;A0FGR8;A0FGR8-6;A0FGR8-4	5;5;5;5;5;3;2	5;5;5;5;5;3;2	5;5;5;5;5;3;2	Extended synaptotagmin-2	ESYT2	tr|H7BXI1|H7BXI1_HUMAN Extended synaptotagmin-2 (Fragment) OS=Homo sapiens OX=9606 GN=ESYT2 PE=1 SV=1;tr|A0A087WXU3|A0A087WXU3_HUMAN Extended synaptotagmin-2 OS=Homo sapiens OX=9606 GN=ESYT2 PE=1 SV=1;sp|A0FGR8-2|ESYT2_HUMAN Isoform 2 of Extended synaptota	7	5	5	5	2	2	0	5	1	1	1	3	1	2	2	3	2	2	0	5	1	1	1	3	1	2	2	3	2	2	0	5	1	1	1	3	1	2	2	3	7.2	7.2
A0A087WXX9;P54646	A0A087WXX9;P54646	3;3	2;2	2;2	5-AMP-activated protein kinase catalytic subunit alpha-2	PRKAA2	tr|A0A087WXX9|A0A087WXX9_HUMAN Non-specific serine/threonine protein kinase OS=Homo sapiens OX=9606 GN=PRKAA2 PE=1 SV=1;sp|P54646|AAPK2_HUMAN 5-AMP-activated protein kinase catalytic subunit alpha-2 OS=Homo sapiens OX=9606 GN=PRKAA2 PE=1 SV=2	2	3	2	2	0	2	1	0	1	1	1	2	1	1	0	2	0	1	0	0	0	0	1	1	0	0	0	1	0	1	0	0	0	0	1	1	0	0	0	1	7.8	4.9
G3V3A6;S4R399;A0A2R8Y3X7;G3V3R7;A0A087X1A8;A0A0A0MS38;D3VVH9;A0A087WXY4;G3V4U9;D3VVP3;E9PJN5;G3V526;G3V5H3;G3V4F4;G3V4F5;G3V3S5;G3V4B1;G3V390;D6R9I5;F5H211;P54252-4;P54252;P54252-1	G3V3A6;S4R399;A0A2R8Y3X7;G3V3R7;A0A087X1A8;A0A0A0MS38;D3VVH9;A0A087WXY4;G3V4U9;D3VVP3;E9PJN5;G3V526;G3V5H3;G3V4F4;G3V4F5;G3V3S5;G3V4B1;G3V390;D6R9I5;F5H211;P54252-4;P54252;P54252-1	1;1;1;1;1;1;1;1;1;1;1;1;1;1;1;1;1;1;1;1;1;1;1	1;1;1;1;1;1;1;1;1;1;1;1;1;1;1;1;1;1;1;1;1;1;1	1;1;1;1;1;1;1;1;1;1;1;1;1;1;1;1;1;1;1;1;1;1;1	Ataxin-3	ATXN3	tr|G3V3A6|G3V3A6_HUMAN Ataxin-3 OS=Homo sapiens OX=9606 GN=ATXN3 PE=1 SV=1;tr|S4R399|S4R399_HUMAN Ataxin-3 (Fragment) OS=Homo sapiens OX=9606 GN=ATXN3 PE=1 SV=2;tr|A0A2R8Y3X7|A0A2R8Y3X7_HUMAN Ataxin-3 OS=Homo sapiens OX=9606 GN=ATXN3 PE=1 SV=1;tr|G3V3R7|G3	23	1	1	1	0	0	0	1	0	0	0	0	0	0	0	1	0	0	0	1	0	0	0	0	0	0	0	1	0	0	0	1	0	0	0	0	0	0	0	1	15.4	15.4
A0A087WY31;A0A024R7W5;A0A087X0Q1;Q7Z739;A0A087WU40;A0A087X0U5	A0A087WY31;A0A024R7W5;A0A087X0Q1;Q7Z739	7;6;6;6;1;1	4;3;3;3;1;1	3;2;2;2;1;1	YTH domain-containing family protein 3	YTHDF3	tr|A0A087WY31|A0A087WY31_HUMAN YTH domain-containing family protein 3 OS=Homo sapiens OX=9606 GN=YTHDF3 PE=1 SV=1;tr|A0A024R7W5|A0A024R7W5_HUMAN YTH domain family, member 3, isoform CRA_a OS=Homo sapiens OX=9606 GN=YTHDF3 PE=1 SV=1;tr|A0A087X0Q1|A0A087X0Q1	6	7	4	3	2	3	3	4	3	4	4	5	5	5	3	4	1	2	2	2	2	2	1	2	3	2	2	2	0	1	1	1	1	1	0	1	2	1	1	1	12.9	8.7
A0A087WY55;Q9NP79;Q5TGM0;Q9NP79-2	A0A087WY55;Q9NP79;Q5TGM0;Q9NP79-2	6;6;3;3	6;6;3;3	6;6;3;3	Vacuolar protein sorting-associated protein VTA1 homolog	VTA1	tr|A0A087WY55|A0A087WY55_HUMAN Chromosome 6 open reading frame 55, isoform CRA_b OS=Homo sapiens OX=9606 GN=VTA1 PE=1 SV=1;sp|Q9NP79|VTA1_HUMAN Vacuolar protein sorting-associated protein VTA1 homolog OS=Homo sapiens OX=9606 GN=VTA1 PE=1 SV=1;tr|Q5TGM0|Q5T	4	6	6	6	3	5	3	4	4	4	3	5	5	5	4	5	3	5	3	4	4	4	3	5	5	5	4	5	3	5	3	4	4	4	3	5	5	5	4	5	30.7	30.7
A0A087WY71;E9PFW3;Q96CW1-2;Q96CW1;C9JJ47;H7C4C3;C9JTK4;C9JGT8;C9JJD3;C9JPV8	A0A087WY71;E9PFW3;Q96CW1-2;Q96CW1	9;9;9;9;4;3;2;2;1;1	9;9;9;9;4;3;2;2;1;1	9;9;9;9;4;3;2;2;1;1	AP-2 complex subunit mu	AP2M1	tr|A0A087WY71|A0A087WY71_HUMAN AP-2 complex subunit mu OS=Homo sapiens OX=9606 GN=AP2M1 PE=1 SV=1;tr|E9PFW3|E9PFW3_HUMAN AP-2 complex subunit mu OS=Homo sapiens OX=9606 GN=AP2M1 PE=1 SV=1;sp|Q96CW1-2|AP2M1_HUMAN Isoform 2 of AP-2 complex subunit mu OS=Homo	10	9	9	9	3	3	6	2	5	3	6	6	6	5	1	4	3	3	6	2	5	3	6	6	6	5	1	4	3	3	6	2	5	3	6	6	6	5	1	4	27	27
P61077-3;P61077;P61077-2;A0A087WY85;P62837;P62837-2;H9KV45;D6RAH7;A0A0A0MQU3;D6RFM0;D6RA11;D6RAW0;D6R980;D6RGD0;D6R9F6;D6RIZ3;D6R933	P61077-3;P61077;P61077-2;A0A087WY85;P62837;P62837-2;H9KV45;D6RAH7;A0A0A0MQU3;D6RFM0;D6RA11;D6RAW0	4;4;4;4;3;3;3;3;3;3;2;2;1;1;1;1;1	4;4;4;4;3;3;3;3;3;3;2;2;1;1;1;1;1	3;3;3;3;2;2;2;2;2;2;1;1;1;1;1;1;1	Ubiquitin-conjugating enzyme E2 D3;Ubiquitin-conjugating enzyme E2 D2	UBE2D3;UBE2D2	sp|P61077-3|UB2D3_HUMAN Isoform 3 of Ubiquitin-conjugating enzyme E2 D3 OS=Homo sapiens OX=9606 GN=UBE2D3;sp|P61077|UB2D3_HUMAN Ubiquitin-conjugating enzyme E2 D3 OS=Homo sapiens OX=9606 GN=UBE2D3 PE=1 SV=1;sp|P61077-2|UB2D3_HUMAN Isoform 2 of Ubiquitin-co	17	4	4	3	1	1	3	3	0	2	2	3	2	1	1	2	1	1	3	3	0	2	2	3	2	1	1	2	1	1	2	2	0	1	1	2	1	1	0	2	40.3	40.3
A0A087WYN9;Q7Z478	A0A087WYN9;Q7Z478	5;5	5;5	5;5	ATP-dependent RNA helicase DHX29	DHX29	tr|A0A087WYN9|A0A087WYN9_HUMAN ATP-dependent RNA helicase DHX29 OS=Homo sapiens OX=9606 GN=DHX29 PE=1 SV=1;sp|Q7Z478|DHX29_HUMAN ATP-dependent RNA helicase DHX29 OS=Homo sapiens OX=9606 GN=DHX29 PE=1 SV=2	2	5	5	5	4	1	2	2	2	2	2	4	2	1	2	3	4	1	2	2	2	2	2	4	2	1	2	3	4	1	2	2	2	2	2	4	2	1	2	3	4.3	4.3
A0A087WYT3;Q15185-4;Q15185;Q15185-3;B4DDC6;Q15185-2	A0A087WYT3;Q15185-4;Q15185;Q15185-3;B4DDC6;Q15185-2	7;7;7;5;4;4	7;7;7;5;4;4	7;7;7;5;4;4	Prostaglandin E synthase 3	PTGES3	tr|A0A087WYT3|A0A087WYT3_HUMAN Prostaglandin E synthase 3 OS=Homo sapiens OX=9606 GN=PTGES3 PE=1 SV=1;sp|Q15185-4|TEBP_HUMAN Isoform 4 of Prostaglandin E synthase 3 OS=Homo sapiens OX=9606 GN=PTGES3;sp|Q15185|TEBP_HUMAN Prostaglandin E synthase 3 OS=Homo s	6	7	7	7	5	5	5	6	5	5	5	6	5	5	5	6	5	5	5	6	5	5	5	6	5	5	5	6	5	5	5	6	5	5	5	6	5	5	5	6	51.8	51.8
A0A087WZ13;E9PAU2;Q8IY67-2;Q8IY67;K7EKR9;Q8IY67-3	A0A087WZ13;E9PAU2;Q8IY67-2;Q8IY67	11;11;10;8;3;2	11;11;10;8;3;2	11;11;10;8;3;2	Ribonucleoprotein PTB-binding 1	RAVER1	tr|A0A087WZ13|A0A087WZ13_HUMAN Ribonucleoprotein PTB-binding 1 OS=Homo sapiens OX=9606 GN=RAVER1 PE=1 SV=1;tr|E9PAU2|E9PAU2_HUMAN Ribonucleoprotein PTB-binding 1 OS=Homo sapiens OX=9606 GN=RAVER1 PE=1 SV=1;sp|Q8IY67-2|RAVR1_HUMAN Isoform 2 of Ribonucleopro	6	11	11	11	7	2	6	7	5	3	7	5	4	6	3	4	7	2	6	7	5	3	7	5	4	6	3	4	7	2	6	7	5	3	7	5	4	6	3	4	26.7	26.7
A0A087WZD8;Q8WUA4-2;Q8WUA4	A0A087WZD8;Q8WUA4-2;Q8WUA4	2;2;2	2;2;2	2;2;2	General transcription factor 3C polypeptide 2	GTF3C2	tr|A0A087WZD8|A0A087WZD8_HUMAN General transcription factor 3C polypeptide 2 OS=Homo sapiens OX=9606 GN=GTF3C2 PE=1 SV=1;sp|Q8WUA4-2|TF3C2_HUMAN Isoform 2 of General transcription factor 3C polypeptide 2 OS=Homo sapiens OX=9606 GN=GTF3C2;sp|Q8WUA4|TF3C2_HU	3	2	2	2	1	1	0	1	1	1	1	1	1	1	1	2	1	1	0	1	1	1	1	1	1	1	1	2	1	1	0	1	1	1	1	1	1	1	1	2	7	7
A0A087WZN1;O43837;A0A087X2E5;O43837-2;O43837-3;A0A0D9SG66	A0A087WZN1;O43837;A0A087X2E5;O43837-2	13;13;12;12;5;2	13;13;12;12;5;2	13;13;12;12;5;2	Isocitrate dehydrogenase [NAD] subunit, mitochondrial;Isocitrate dehydrogenase [NAD] subunit beta, mitochondrial	IDH3B	tr|A0A087WZN1|A0A087WZN1_HUMAN Isocitrate dehydrogenase [NAD] subunit, mitochondrial OS=Homo sapiens OX=9606 GN=IDH3B PE=1 SV=1;sp|O43837|IDH3B_HUMAN Isocitrate dehydrogenase [NAD] subunit beta, mitochondrial OS=Homo sapiens OX=9606 GN=IDH3B PE=1 SV=2;tr|A	6	13	13	13	8	5	6	8	8	9	8	8	8	10	9	9	8	5	6	8	8	9	8	8	8	10	9	9	8	5	6	8	8	9	8	8	8	10	9	9	39	39
A0A087WZP2;Q9UI36-2;Q9UI36;A0A087WY66;A0A087WZA7;Q9UI36-4;Q9UI36-3;D6REJ4;D6RFG7;Q96NX9-2;Q96NX9	A0A087WZP2;Q9UI36-2;Q9UI36;A0A087WY66;A0A087WZA7;Q9UI36-4;Q9UI36-3	7;7;7;6;6;6;6;2;2;2;2	7;7;7;6;6;6;6;2;2;2;2	7;7;7;6;6;6;6;2;2;2;2	Dachshund homolog 1	DACH1	tr|A0A087WZP2|A0A087WZP2_HUMAN Dachshund homolog 1 OS=Homo sapiens OX=9606 GN=DACH1 PE=1 SV=1;sp|Q9UI36-2|DACH1_HUMAN Isoform 2 of Dachshund homolog 1 OS=Homo sapiens OX=9606 GN=DACH1;sp|Q9UI36|DACH1_HUMAN Dachshund homolog 1 OS=Homo sapiens OX=9606 GN=DAC	11	7	7	7	0	0	2	1	2	2	1	3	3	1	3	2	0	0	2	1	2	2	1	3	3	1	3	2	0	0	2	1	2	2	1	3	3	1	3	2	10.3	10.3
A0A087WZR3;H9KVA9;A0A0D9SF50;P46736-4;P46736-2;P46736-3;P46736	A0A087WZR3;H9KVA9;A0A0D9SF50;P46736-4;P46736-2;P46736-3;P46736	1;1;1;1;1;1;1	1;1;1;1;1;1;1	1;1;1;1;1;1;1	Lys-63-specific deubiquitinase BRCC36	BRCC3	tr|A0A087WZR3|A0A087WZR3_HUMAN Lys-63-specific deubiquitinase BRCC36 OS=Homo sapiens OX=9606 GN=BRCC3 PE=1 SV=1;tr|H9KVA9|H9KVA9_HUMAN Lys-63-specific deubiquitinase BRCC36 OS=Homo sapiens OX=9606 GN=BRCC3 PE=1 SV=2;tr|A0A0D9SF50|A0A0D9SF50_HUMAN Lys-63-sp	7	1	1	1	0	0	0	1	1	0	0	0	0	0	1	1	0	0	0	1	1	0	0	0	0	0	1	1	0	0	0	1	1	0	0	0	0	0	1	1	4.1	4.1
J3KPF9;A0A087X011;E9PES4;Q9Y496;C9J9X2;H7C2F6	J3KPF9;A0A087X011;E9PES4;Q9Y496	6;6;6;6;1;1	5;5;5;5;1;1	5;5;5;5;1;1	Kinesin-like protein;Kinesin-like protein KIF3A	KIF3A	tr|J3KPF9|J3KPF9_HUMAN Kinesin-like protein OS=Homo sapiens OX=9606 GN=KIF3A PE=1 SV=1;tr|A0A087X011|A0A087X011_HUMAN Kinesin-like protein OS=Homo sapiens OX=9606 GN=KIF3A PE=1 SV=1;tr|E9PES4|E9PES4_HUMAN Kinesin-like protein OS=Homo sapiens OX=9606 GN=KIF	6	6	5	5	2	2	3	4	4	2	3	3	2	1	1	3	1	1	2	3	3	1	2	2	1	0	1	3	1	1	2	3	3	1	2	2	1	0	1	3	8.7	7.1
Q9Y3A5;A0A087X020;F8WE72	Q9Y3A5;A0A087X020	13;13;3	13;13;3	13;13;3	Ribosome maturation protein SBDS	SBDS	sp|Q9Y3A5|SBDS_HUMAN Ribosome maturation protein SBDS OS=Homo sapiens OX=9606 GN=SBDS PE=1 SV=4;tr|A0A087X020|A0A087X020_HUMAN Ribosome maturation protein SBDS OS=Homo sapiens OX=9606 GN=SBDS PE=1 SV=1	3	13	13	13	5	6	10	6	8	8	10	9	10	11	6	10	5	6	10	6	8	8	10	9	10	11	6	10	5	6	10	6	8	8	10	9	10	11	6	10	58.8	58.8
U3KPT7;A0A087X0B7;H7C3C7;Q5SQN1-2;Q5SQN1	U3KPT7;A0A087X0B7;H7C3C7;Q5SQN1-2;Q5SQN1	1;1;1;1;1	1;1;1;1;1	1;1;1;1;1	Synaptosomal-associated protein 47	SNAP47	tr|U3KPT7|U3KPT7_HUMAN Synaptosomal-associated protein 47 (Fragment) OS=Homo sapiens OX=9606 GN=SNAP47 PE=1 SV=1;tr|A0A087X0B7|A0A087X0B7_HUMAN Synaptosomal-associated protein 47 OS=Homo sapiens OX=9606 GN=SNAP47 PE=1 SV=1;tr|H7C3C7|H7C3C7_HUMAN Synaptosom	5	1	1	1	1	0	0	1	1	0	0	1	0	0	0	0	1	0	0	1	1	0	0	1	0	0	0	0	1	0	0	1	1	0	0	1	0	0	0	0	6.3	6.3
B4DIB3;A0A087X0I6;Q9P0L2;Q9P0L2-2;Q9P0L2-3	B4DIB3;A0A087X0I6;Q9P0L2;Q9P0L2-2;Q9P0L2-3	3;3;3;2;2	1;1;1;1;1	1;1;1;1;1	Serine/threonine-protein kinase MARK1	MARK1	tr|B4DIB3|B4DIB3_HUMAN Non-specific serine/threonine protein kinase OS=Homo sapiens OX=9606 GN=MARK1 PE=1 SV=1;tr|A0A087X0I6|A0A087X0I6_HUMAN Non-specific serine/threonine protein kinase OS=Homo sapiens OX=9606 GN=MARK1 PE=1 SV=1;sp|Q9P0L2|MARK1_HUMAN Seri	5	3	1	1	1	0	0	1	2	1	1	0	0	0	1	0	0	0	0	1	0	0	0	0	0	0	0	0	0	0	0	1	0	0	0	0	0	0	0	0	4.2	1.5
A0A087X0K1;Q9Y376	A0A087X0K1;Q9Y376	5;5	5;5	5;5	Calcium-binding protein 39	CAB39	tr|A0A087X0K1|A0A087X0K1_HUMAN Calcium-binding protein 39 OS=Homo sapiens OX=9606 GN=CAB39 PE=1 SV=1;sp|Q9Y376|CAB39_HUMAN Calcium-binding protein 39 OS=Homo sapiens OX=9606 GN=CAB39 PE=1 SV=1	2	5	5	5	1	2	4	3	3	3	2	5	3	4	5	2	1	2	4	3	3	3	2	5	3	4	5	2	1	2	4	3	3	3	2	5	3	4	5	2	13.3	13.3
A0A087X0K9;G5E9E7;G3V1L9;Q07157-2;Q07157;H0YKB1;H0Y3R8;H0YLT6	A0A087X0K9;G5E9E7;G3V1L9;Q07157-2;Q07157	10;10;10;10;10;2;1;1	10;10;10;10;10;2;1;1	10;10;10;10;10;2;1;1	Tight junction protein ZO-1	TJP1	tr|A0A087X0K9|A0A087X0K9_HUMAN Tight junction protein ZO-1 OS=Homo sapiens OX=9606 GN=TJP1 PE=1 SV=1;tr|G5E9E7|G5E9E7_HUMAN Tight junction protein 1 (Zona occludens 1), isoform CRA_e OS=Homo sapiens OX=9606 GN=TJP1 PE=1 SV=1;tr|G3V1L9|G3V1L9_HUMAN Tight ju	8	10	10	10	2	2	2	4	4	3	2	3	6	4	3	3	2	2	2	4	4	3	2	3	6	4	3	3	2	2	2	4	4	3	2	3	6	4	3	3	7.6	7.6
A0A087X0M4;Q9BWU0;A0A087WWF4;H7C256	A0A087X0M4;Q9BWU0;A0A087WWF4	6;5;3;1	6;5;3;1	6;5;3;1	Kanadaptin	SLC4A1AP	tr|A0A087X0M4|A0A087X0M4_HUMAN Kanadaptin OS=Homo sapiens OX=9606 GN=SLC4A1AP PE=1 SV=1;sp|Q9BWU0|NADAP_HUMAN Kanadaptin OS=Homo sapiens OX=9606 GN=SLC4A1AP PE=1 SV=1;tr|A0A087WWF4|A0A087WWF4_HUMAN Kanadaptin (Fragment) OS=Homo sapiens OX=9606 GN=SLC4A1AP	4	6	6	6	1	1	3	5	3	3	3	1	3	1	3	2	1	1	3	5	3	3	3	1	3	1	3	2	1	1	3	5	3	3	3	1	3	1	3	2	13.7	13.7
A0A087X0N2;O15243	A0A087X0N2;O15243	1;1	1;1	1;1	Leptin receptor gene-related protein	LEPROT	tr|A0A087X0N2|A0A087X0N2_HUMAN Leptin receptor gene-related protein OS=Homo sapiens OX=9606 GN=LEPROT PE=1 SV=1;sp|O15243|OBRG_HUMAN Leptin receptor gene-related protein OS=Homo sapiens OX=9606 GN=LEPROT PE=1 SV=1	2	1	1	1	0	0	0	1	0	0	0	0	0	0	0	1	0	0	0	1	0	0	0	0	0	0	0	1	0	0	0	1	0	0	0	0	0	0	0	1	9.3	9.3
A0A087X0R6;Q9UMY4-2;Q9UMY4;Q9UMY4-3	A0A087X0R6;Q9UMY4-2;Q9UMY4;Q9UMY4-3	5;5;5;3	3;3;3;2	3;3;3;2	Sorting nexin-12	SNX12	tr|A0A087X0R6|A0A087X0R6_HUMAN Sorting nexin-12 OS=Homo sapiens OX=9606 GN=SNX12 PE=1 SV=1;sp|Q9UMY4-2|SNX12_HUMAN Isoform 2 of Sorting nexin-12 OS=Homo sapiens OX=9606 GN=SNX12;sp|Q9UMY4|SNX12_HUMAN Sorting nexin-12 OS=Homo sapiens OX=9606 GN=SNX12 PE=1 S	4	5	3	3	1	2	3	2	2	3	2	3	4	3	3	4	0	1	2	2	1	2	1	2	2	2	2	3	0	1	2	2	1	2	1	2	2	2	2	3	26.7	17.4
H3BPN7;A0A087X0T5;H3BNJ5;Q96AB6	H3BPN7;A0A087X0T5;H3BNJ5;Q96AB6	1;1;1;1	1;1;1;1	1;1;1;1	Protein N-terminal asparagine amidohydrolase	NTAN1	tr|H3BPN7|H3BPN7_HUMAN Protein N-terminal asparagine amidohydrolase (Fragment) OS=Homo sapiens OX=9606 GN=NTAN1 PE=1 SV=1;tr|A0A087X0T5|A0A087X0T5_HUMAN Protein N-terminal asparagine amidohydrolase OS=Homo sapiens OX=9606 GN=NTAN1 PE=1 SV=1;tr|H3BNJ5|H3BNJ	4	1	1	1	1	1	1	1	1	1	1	1	1	1	1	1	1	1	1	1	1	1	1	1	1	1	1	1	1	1	1	1	1	1	1	1	1	1	1	1	13	13
C9JZJ7;A0A087X0X0;C9J453;A0A087X255;O15344-2;O15344	C9JZJ7;A0A087X0X0;C9J453;A0A087X255;O15344-2;O15344	1;1;1;1;1;1	1;1;1;1;1;1	1;1;1;1;1;1	E3 ubiquitin-protein ligase Midline-1	MID1	tr|C9JZJ7|C9JZJ7_HUMAN E3 ubiquitin-protein ligase Midline-1 (Fragment) OS=Homo sapiens OX=9606 GN=MID1 PE=1 SV=1;tr|A0A087X0X0|A0A087X0X0_HUMAN E3 ubiquitin-protein ligase Midline-1 OS=Homo sapiens OX=9606 GN=MID1 PE=1 SV=1;tr|C9J453|C9J453_HUMAN E3 ubiqu	6	1	1	1	0	0	0	0	0	1	0	0	0	0	0	0	0	0	0	0	0	1	0	0	0	0	0	0	0	0	0	0	0	1	0	0	0	0	0	0	6.1	6.1
H0Y961;B1AMS2;F8W8I8;A6NFQ9;D6RER5;A6NMH6;A0A087X142;D6RGI3;D6RDU5;Q14141-4;Q9NVA2;Q92599-2;Q92599-3;Q14141-2;Q14141;Q9NVA2-2;Q92599-4;Q92599	H0Y961;B1AMS2;F8W8I8;A6NFQ9;D6RER5;A6NMH6;A0A087X142;D6RGI3;D6RDU5;Q14141-4;Q9NVA2;Q92599-2;Q92599-3;Q14141-2;Q14141;Q9NVA2-2;Q92599-4;Q92599	1;1;1;1;1;1;1;1;1;1;1;1;1;1;1;1;1;1	1;1;1;1;1;1;1;1;1;1;1;1;1;1;1;1;1;1	1;1;1;1;1;1;1;1;1;1;1;1;1;1;1;1;1;1	Septin-6;Septin-11;Septin-8	SEPT11;SEPT6;SEPT8	tr|H0Y961|H0Y961_HUMAN Septin-11 (Fragment) OS=Homo sapiens OX=9606 GN=SEPT11 PE=1 SV=1;tr|B1AMS2|B1AMS2_HUMAN Septin 6, isoform CRA_b OS=Homo sapiens OX=9606 GN=SEPT6 PE=1 SV=1;tr|F8W8I8|F8W8I8_HUMAN Septin-8 OS=Homo sapiens OX=9606 GN=SEPT8 PE=1 SV=1;tr|	18	1	1	1	1	0	1	1	1	0	1	0	1	0	1	1	1	0	1	1	1	0	1	0	1	0	1	1	1	0	1	1	1	0	1	0	1	0	1	1	4.4	4.4
A0A087X1B2;B9A018;Q53GS9;Q53GS9-2;Q53GS9-3;A0A087WW31;C9JIU2;F8WC91	A0A087X1B2;B9A018;Q53GS9;Q53GS9-2;Q53GS9-3	10;10;10;9;7;1;1;1	10;10;10;9;7;1;1;1	10;10;10;9;7;1;1;1	U4/U6.U5 tri-snRNP-associated protein 2	USP39	tr|A0A087X1B2|A0A087X1B2_HUMAN U4/U6.U5 tri-snRNP-associated protein 2 OS=Homo sapiens OX=9606 GN=USP39 PE=1 SV=1;tr|B9A018|B9A018_HUMAN U4/U6.U5 tri-snRNP-associated protein 2 OS=Homo sapiens OX=9606 GN=USP39 PE=1 SV=1;sp|Q53GS9|SNUT2_HUMAN U4/U6.U5 tri-s	8	10	10	10	6	3	8	9	5	4	8	7	4	4	3	8	6	3	8	9	5	4	8	7	4	4	3	8	6	3	8	9	5	4	8	7	4	4	3	8	29.8	29.8
F8WAS3;C9IZN5;A0A087X1G1;H7BYD0;Q16718-2;Q16718	F8WAS3;C9IZN5;A0A087X1G1;H7BYD0;Q16718-2;Q16718	1;1;1;1;1;1	1;1;1;1;1;1	1;1;1;1;1;1	NADH dehydrogenase [ubiquinone] 1 alpha subcomplex subunit 5	NDUFA5	tr|F8WAS3|F8WAS3_HUMAN NADH dehydrogenase [ubiquinone] 1 alpha subcomplex subunit 5 OS=Homo sapiens OX=9606 GN=NDUFA5 PE=1 SV=1;tr|C9IZN5|C9IZN5_HUMAN NADH dehydrogenase [ubiquinone] 1 alpha subcomplex subunit 5 (Fragment) OS=Homo sapiens OX=9606 GN=NDUFA5	6	1	1	1	1	1	1	1	1	1	1	1	0	1	1	1	1	1	1	1	1	1	1	1	0	1	1	1	1	1	1	1	1	1	1	1	0	1	1	1	14.3	14.3
A0A0J9YX89;A0A087X1G7;O60613;A0A087WXL0;A0A0B4J1T0;A8MZD0;O60613-2	A0A0J9YX89;A0A087X1G7;O60613;A0A087WXL0;A0A0B4J1T0;A8MZD0;O60613-2	2;2;2;1;1;1;1	2;2;2;1;1;1;1	2;2;2;1;1;1;1	15 kDa selenoprotein	2015-09-01	tr|A0A0J9YX89|A0A0J9YX89_HUMAN Selenoprotein F (Fragment) OS=Homo sapiens OX=9606 GN=SELENOF PE=1 SV=1;tr|A0A087X1G7|A0A087X1G7_HUMAN Selenoprotein F OS=Homo sapiens OX=9606 GN=SELENOF PE=1 SV=1;sp|O60613|SEP15_HUMAN Selenoprotein F OS=Homo sapiens OX=9606	7	2	2	2	0	0	0	1	0	0	0	0	0	0	0	1	0	0	0	1	0	0	0	0	0	0	0	1	0	0	0	1	0	0	0	0	0	0	0	1	31.8	31.8
A0A087X1S3	A0A087X1S3	5	1	1		HUWE1	tr|A0A087X1S3|A0A087X1S3_HUMAN E3 ubiquitin-protein ligase HUWE1 (Fragment) OS=Homo sapiens OX=9606 GN=HUWE1 PE=1 SV=1	1	5	1	1	2	1	2	4	3	2	2	1	3	1	2	2	1	1	1	1	0	1	0	0	0	0	1	1	1	1	1	1	0	1	0	0	0	0	1	1	24.3	3.9
D6RF16;D6RAQ7;D6RE78;D6RAW3;A0A087X1U9;O14976-2;O14976	D6RF16;D6RAQ7;D6RE78;D6RAW3;A0A087X1U9;O14976-2;O14976	1;1;1;1;1;1;1	1;1;1;1;1;1;1	1;1;1;1;1;1;1	Cyclin-G-associated kinase	GAK	tr|D6RF16|D6RF16_HUMAN Cyclin-G-associated kinase OS=Homo sapiens OX=9606 GN=GAK PE=1 SV=1;tr|D6RAQ7|D6RAQ7_HUMAN Cyclin-G-associated kinase OS=Homo sapiens OX=9606 GN=GAK PE=1 SV=1;tr|D6RE78|D6RE78_HUMAN Cyclin G associated kinase, isoform CRA_c OS=Homo s	7	1	1	1	1	1	1	1	1	0	1	1	1	1	0	1	1	1	1	1	1	0	1	1	1	1	0	1	1	1	1	1	1	0	1	1	1	1	0	1	44.9	44.9
F8W1W1;A0A087X256;Q2M389	F8W1W1;A0A087X256;Q2M389	2;2;2	2;2;2	2;2;2	WASH complex subunit 7	KIAA1033	tr|F8W1W1|F8W1W1_HUMAN WASH complex subunit 4 (Fragment) OS=Homo sapiens OX=9606 GN=WASHC4 PE=1 SV=1;tr|A0A087X256|A0A087X256_HUMAN WASH complex subunit 4 OS=Homo sapiens OX=9606 GN=WASHC4 PE=1 SV=1;sp|Q2M389|WASC4_HUMAN WASH complex subunit 4 OS=Homo sapi	3	2	2	2	1	1	1	0	1	1	1	0	2	1	1	0	1	1	1	0	1	1	1	0	2	1	1	0	1	1	1	0	1	1	1	0	2	1	1	0	19	19
A0A087X2C3;Q9Y3L5	A0A087X2C3;Q9Y3L5	1;1	1;1	1;1	Ras-related protein Rap-2c	RAP2C	tr|A0A087X2C3|A0A087X2C3_HUMAN RAP2C, member of RAS oncogene family, isoform CRA_b OS=Homo sapiens OX=9606 GN=RAP2C PE=1 SV=1;sp|Q9Y3L5|RAP2C_HUMAN Ras-related protein Rap-2c OS=Homo sapiens OX=9606 GN=RAP2C PE=1 SV=1	2	1	1	1	1	1	1	1	1	1	1	1	1	1	1	1	1	1	1	1	1	1	1	1	1	1	1	1	1	1	1	1	1	1	1	1	1	1	1	1	7.7	7.7
A0A087X2D0;P84103-2;P84103	A0A087X2D0;P84103-2;P84103	3;3;3	2;2;2	2;2;2	Serine/arginine-rich splicing factor 3	SRSF3	tr|A0A087X2D0|A0A087X2D0_HUMAN Serine/arginine-rich-splicing factor 3 OS=Homo sapiens OX=9606 GN=SRSF3 PE=1 SV=1;sp|P84103-2|SRSF3_HUMAN Isoform 2 of Serine/arginine-rich splicing factor 3 OS=Homo sapiens OX=9606 GN=SRSF3;sp|P84103|SRSF3_HUMAN Serine/argin	3	3	2	2	3	3	2	3	2	2	2	2	2	2	2	3	2	2	1	2	1	1	1	1	1	1	1	2	2	2	1	2	1	1	1	1	1	1	1	2	36.8	22.1
A0A087X2D5;Q9BRJ2;A0A0G2JMS5;A0A087WU62	A0A087X2D5;Q9BRJ2;A0A0G2JMS5;A0A087WU62	7;7;6;6	7;7;6;6	7;7;6;6	39S ribosomal protein L45, mitochondrial	MRPL45	tr|A0A087X2D5|A0A087X2D5_HUMAN 39S ribosomal protein L45, mitochondrial OS=Homo sapiens OX=9606 GN=MRPL45 PE=1 SV=1;sp|Q9BRJ2|RM45_HUMAN 39S ribosomal protein L45, mitochondrial OS=Homo sapiens OX=9606 GN=MRPL45 PE=1 SV=2;tr|A0A0G2JMS5|A0A0G2JMS5_HUMAN 39S	4	7	7	7	4	3	3	2	1	3	4	4	3	3	5	4	4	3	3	2	1	3	4	4	3	3	5	4	4	3	3	2	1	3	4	4	3	3	5	4	27.1	27.1
A0A087X2D8;O60271-4;O60271-2;O60271;O60271-5;O60271-3;O60271-9;D6RHI8;H0YBE9;E9PFH7;A0A087WYG2;Q9UPT6-2;Q9UPT6	A0A087X2D8;O60271-4;O60271-2;O60271;O60271-5;O60271-3;O60271-9	5;5;5;5;4;4;4;1;1;1;1;1;1	5;5;5;5;4;4;4;1;1;1;1;1;1	5;5;5;5;4;4;4;1;1;1;1;1;1	C-Jun-amino-terminal kinase-interacting protein 4	SPAG9	tr|A0A087X2D8|A0A087X2D8_HUMAN C-Jun-amino-terminal kinase-interacting protein 4 OS=Homo sapiens OX=9606 GN=SPAG9 PE=1 SV=1;sp|O60271-4|JIP4_HUMAN Isoform 4 of C-Jun-amino-terminal kinase-interacting protein 4 OS=Homo sapiens OX=9606 GN=SPAG9;sp|O60271-2|J	13	5	5	5	1	0	1	3	2	0	2	2	2	0	3	1	1	0	1	3	2	0	2	2	2	0	3	1	1	0	1	3	2	0	2	2	2	0	3	1	4.4	4.4
D6RIC3;A0A0C4DGU5;A0A087X2G6;Q9Y3C1;Q9Y3C1-3;Q9Y3C1-2	D6RIC3;A0A0C4DGU5;A0A087X2G6;Q9Y3C1;Q9Y3C1-3;Q9Y3C1-2	1;1;1;1;1;1	1;1;1;1;1;1	1;1;1;1;1;1	Nucleolar protein 16	NOP16	tr|D6RIC3|D6RIC3_HUMAN Nucleolar protein 16 OS=Homo sapiens OX=9606 GN=NOP16 PE=1 SV=1;tr|A0A0C4DGU5|A0A0C4DGU5_HUMAN Nucleolar protein 16 OS=Homo sapiens OX=9606 GN=NOP16 PE=1 SV=1;tr|A0A087X2G6|A0A087X2G6_HUMAN Nucleolar protein 16 OS=Homo sapiens OX=960	6	1	1	1	1	0	0	0	1	0	1	1	0	0	1	1	1	0	0	0	1	0	1	1	0	0	1	1	1	0	0	0	1	0	1	1	0	0	1	1	7.3	7.3
A0A087X2H1;Q9ULT8;G3V4V5;A0A087WVU6;H0YJP0;H0YJD4	A0A087X2H1;Q9ULT8;G3V4V5;A0A087WVU6	6;6;5;3;2;1	6;6;5;3;2;1	6;6;5;3;2;1	E3 ubiquitin-protein ligase HECTD1	HECTD1	tr|A0A087X2H1|A0A087X2H1_HUMAN E3 ubiquitin-protein ligase HECTD1 OS=Homo sapiens OX=9606 GN=HECTD1 PE=1 SV=1;sp|Q9ULT8|HECD1_HUMAN E3 ubiquitin-protein ligase HECTD1 OS=Homo sapiens OX=9606 GN=HECTD1 PE=1 SV=3;tr|G3V4V5|G3V4V5_HUMAN E3 ubiquitin-protein l	6	6	6	6	1	0	0	4	0	1	1	1	1	1	1	1	1	0	0	4	0	1	1	1	1	1	1	1	1	0	0	4	0	1	1	1	1	1	1	1	3	3
A0A087X2I1;P62333;H0YJC0;H0YJS8;H0YJX2;H0YJE9;H0YJT1	A0A087X2I1;P62333;H0YJC0	15;15;8;6;2;1;1	15;15;8;6;2;1;1	15;15;8;6;2;1;1	26S protease regulatory subunit 10B	PSMC6	tr|A0A087X2I1|A0A087X2I1_HUMAN 26S proteasome regulatory subunit 10B OS=Homo sapiens OX=9606 GN=PSMC6 PE=1 SV=1;sp|P62333|PRS10_HUMAN 26S proteasome regulatory subunit 10B OS=Homo sapiens OX=9606 GN=PSMC6 PE=1 SV=1;tr|H0YJC0|H0YJC0_HUMAN 26S proteasome reg	7	15	15	15	10	6	8	11	11	10	10	9	9	8	10	11	10	6	8	11	11	10	10	9	9	8	10	11	10	6	8	11	11	10	10	9	9	8	10	11	47.4	47.4
A0A096LNL9;P46100-6;A0A096LPG6;A0A096LP59	A0A096LNL9;P46100-6	20;19;2;2	2;1;0;0	1;1;0;0	Transcriptional regulator ATRX	ATRX	tr|A0A096LNL9|A0A096LNL9_HUMAN Transcriptional regulator ATRX (Fragment) OS=Homo sapiens OX=9606 GN=ATRX PE=1 SV=1;sp|P46100-6|ATRX_HUMAN Isoform 6 of Transcriptional regulator ATRX OS=Homo sapiens OX=9606 GN=ATRX	4	20	2	1	15	14	14	17	16	15	10	17	14	16	15	15	1	1	1	2	1	1	1	2	1	1	1	1	0	0	0	1	0	0	0	1	0	0	0	0	19.5	2.3
B4DEP1;A0A1W2PRX2;A0A096LP72;A0A096LNY4;A0A096LNY5;A0A1B0GTG9;A0A1B0GWF8;A0A1B0GWJ0;A0A1B0GTJ7;A0A0A6YY92;P30566-2;P30566	B4DEP1;A0A1W2PRX2;A0A096LP72;A0A096LNY4;A0A096LNY5;A0A1B0GTG9;A0A1B0GWF8;A0A1B0GWJ0;A0A1B0GTJ7;A0A0A6YY92;P30566-2;P30566	1;1;1;1;1;1;1;1;1;1;1;1	1;1;1;1;1;1;1;1;1;1;1;1	1;1;1;1;1;1;1;1;1;1;1;1	Adenylosuccinate lyase	ADSL	tr|B4DEP1|B4DEP1_HUMAN cDNA FLJ59852, highly similar to Adenylosuccinate lyase (EC 4.3.2.2) OS=Homo sapiens OX=9606 GN=ADSL PE=1 SV=1;tr|A0A1W2PRX2|A0A1W2PRX2_HUMAN Uncharacterized protein OS=Homo sapiens OX=9606 PE=4 SV=1;tr|A0A096LP72|A0A096LP72_HUMAN Ad	12	1	1	1	1	1	1	1	1	1	1	1	1	1	1	1	1	1	1	1	1	1	1	1	1	1	1	1	1	1	1	1	1	1	1	1	1	1	1	1	10.2	10.2
A0A096LPB0;Q7L775	A0A096LPB0;Q7L775	1;1	1;1	1;1	EPM2A-interacting protein 1	EPM2AIP1	tr|A0A096LPB0|A0A096LPB0_HUMAN EPM2A-interacting protein 1 (Fragment) OS=Homo sapiens OX=9606 GN=EPM2AIP1 PE=1 SV=1;sp|Q7L775|EPMIP_HUMAN EPM2A-interacting protein 1 OS=Homo sapiens OX=9606 GN=EPM2AIP1 PE=1 SV=1	2	1	1	1	1	1	0	0	0	1	0	1	1	1	0	0	1	1	0	0	0	1	0	1	1	1	0	0	1	1	0	0	0	1	0	1	1	1	0	0	26.2	26.2
A0A096LPH9;Q9Y2F5	A0A096LPH9;Q9Y2F5	1;1	1;1	1;1	Little elongation complex subunit 1	ICE1	tr|A0A096LPH9|A0A096LPH9_HUMAN Little elongation complex subunit 1 (Fragment) OS=Homo sapiens OX=9606 GN=ICE1 PE=1 SV=6;sp|Q9Y2F5|ICE1_HUMAN Little elongation complex subunit 1 OS=Homo sapiens OX=9606 GN=ICE1 PE=1 SV=5	2	1	1	1	1	0	0	0	0	1	0	0	0	1	0	1	1	0	0	0	0	1	0	0	0	1	0	1	1	0	0	0	0	1	0	0	0	1	0	1	7.6	7.6
A0A0A0MQS1;Q53H96-2;Q53H96;B5MD87	A0A0A0MQS1;Q53H96-2;Q53H96;B5MD87	4;4;4;3	4;4;4;3	4;4;4;3	Pyrroline-5-carboxylate reductase;Pyrroline-5-carboxylate reductase 3	PYCRL	tr|A0A0A0MQS1|A0A0A0MQS1_HUMAN Pyrroline-5-carboxylate reductase OS=Homo sapiens OX=9606 GN=PYCR3 PE=1 SV=1;sp|Q53H96-2|P5CR3_HUMAN Isoform 2 of Pyrroline-5-carboxylate reductase 3 OS=Homo sapiens OX=9606 GN=PYCR3;sp|Q53H96|P5CR3_HUMAN Pyrroline-5-carboxyl	4	4	4	4	3	2	2	2	3	3	2	4	3	4	2	3	3	2	2	2	3	3	2	4	3	4	2	3	3	2	2	2	3	3	2	4	3	4	2	3	20.3	20.3
U3KQC1;A0A0A0MQU0;Q9BV38;K7EIR0;K7EML4;A0A087X237;K7EKX5;U3KQK3	U3KQC1;A0A0A0MQU0;Q9BV38;K7EIR0	10;10;10;7;4;3;3;1	10;10;10;7;4;3;3;1	10;10;10;7;4;3;3;1	WD repeat-containing protein 18	WDR18	tr|U3KQC1|U3KQC1_HUMAN WD repeat-containing protein 18 (Fragment) OS=Homo sapiens OX=9606 GN=WDR18 PE=1 SV=1;tr|A0A0A0MQU0|A0A0A0MQU0_HUMAN WD repeat-containing protein 18 (Fragment) OS=Homo sapiens OX=9606 GN=WDR18 PE=1 SV=1;sp|Q9BV38|WDR18_HUMAN WD repea	8	10	10	10	6	6	7	8	6	6	7	7	6	6	7	8	6	6	7	8	6	6	7	7	6	6	7	8	6	6	7	8	6	6	7	7	6	6	7	8	31.2	31.2
A0A0A0MQW0;A0A0A0MR39;A0A087WUT0;Q9P2K5-2;Q9P2K5;H0YN19;A0A0C4DGV1;H0YKS1;A0A087WWC8;Q9P2K5-4;Q9P2K5-3	A0A0A0MQW0;A0A0A0MR39;A0A087WUT0;Q9P2K5-2;Q9P2K5;H0YN19	7;7;6;6;6;4;3;2;2;2;2	7;7;6;6;6;4;3;2;2;2;2	7;7;6;6;6;4;3;2;2;2;2	Myelin expression factor 2	MYEF2	tr|A0A0A0MQW0|A0A0A0MQW0_HUMAN Myelin expression factor 2, isoform CRA_b OS=Homo sapiens OX=9606 GN=MYEF2 PE=1 SV=1;tr|A0A0A0MR39|A0A0A0MR39_HUMAN Myelin expression factor 2, isoform CRA_a OS=Homo sapiens OX=9606 GN=MYEF2 PE=1 SV=1;tr|A0A087WUT0|A0A087WUT0	11	7	7	7	7	5	5	6	5	5	4	5	5	6	6	4	7	5	5	6	5	5	4	5	5	6	6	4	7	5	5	6	5	5	4	5	5	6	6	4	15.3	15.3
Q9NR56;C9JP00;A0A0A0MQX8;Q9NR56-6;Q86VM6;O95205;Q9NR56-4;H7C4T5;Q9NR56-7;Q9NR56-3;Q5VZF2-3;Q5VZF2-2;Q9NR56-2;Q5VZF2;Q9NR56-5;H7C4Y1;C9JCX1	Q9NR56;C9JP00;A0A0A0MQX8;Q9NR56-6;Q86VM6;O95205;Q9NR56-4;H7C4T5;Q9NR56-7;Q9NR56-3;Q5VZF2-3;Q5VZF2-2;Q9NR56-2;Q5VZF2;Q9NR56-5	3;3;3;2;2;2;2;2;2;2;2;2;2;2;2;1;1	3;3;3;2;2;2;2;2;2;2;2;2;2;2;2;1;1	3;3;3;2;2;2;2;2;2;2;2;2;2;2;2;1;1	Muscleblind-like protein 1;Muscleblind-like protein 2	MBNL1;MBLL;MBNL2	sp|Q9NR56|MBNL1_HUMAN Muscleblind-like protein 1 OS=Homo sapiens OX=9606 GN=MBNL1 PE=1 SV=2;tr|C9JP00|C9JP00_HUMAN Muscleblind-like protein 1 OS=Homo sapiens OX=9606 GN=MBNL1 PE=1 SV=1;tr|A0A0A0MQX8|A0A0A0MQX8_HUMAN Muscleblind-like protein 1 OS=Homo sapie	17	3	3	3	1	0	1	2	1	2	2	3	2	1	1	3	1	0	1	2	1	2	2	3	2	1	1	3	1	0	1	2	1	2	2	3	2	1	1	3	10.6	10.6
Q5T092;A0A0A0MR06;Q5T091;O15258;Q5T093	Q5T092;A0A0A0MR06;Q5T091;O15258;Q5T093	4;4;4;4;3	4;4;4;4;3	4;4;4;4;3	Protein RER1	RER1	tr|Q5T092|Q5T092_HUMAN Protein RER1 (Fragment) OS=Homo sapiens OX=9606 GN=RER1 PE=1 SV=1;tr|A0A0A0MR06|A0A0A0MR06_HUMAN Protein RER1 (Fragment) OS=Homo sapiens OX=9606 GN=RER1 PE=1 SV=1;tr|Q5T091|Q5T091_HUMAN Protein RER1 OS=Homo sapiens OX=9606 GN=RER1 PE	5	4	4	4	4	3	3	4	4	4	4	4	4	4	4	4	4	3	3	4	4	4	4	4	4	4	4	4	4	3	3	4	4	4	4	4	4	4	4	4	30.4	30.4
P43378;A0A0A0MR09;H3BQT6	P43378;A0A0A0MR09	3;3;1	3;3;1	3;3;1	Tyrosine-protein phosphatase non-receptor type 9;Protein-tyrosine-phosphatase	PTPN9	sp|P43378|PTN9_HUMAN Tyrosine-protein phosphatase non-receptor type 9 OS=Homo sapiens OX=9606 GN=PTPN9 PE=1 SV=1;tr|A0A0A0MR09|A0A0A0MR09_HUMAN Tyrosine-protein phosphatase OS=Homo sapiens OX=9606 GN=PTPN9 PE=1 SV=1	3	3	3	3	2	2	2	3	2	3	2	2	3	2	2	3	2	2	2	3	2	3	2	2	3	2	2	3	2	2	2	3	2	3	2	2	3	2	2	3	5.2	5.2
A0A0A0MSK4;A0A0A0MRC4;Q86YR5-2;Q86YR5-4;Q86YR5	A0A0A0MSK4;A0A0A0MRC4;Q86YR5-2;Q86YR5-4;Q86YR5	1;1;1;1;1	1;1;1;1;1	1;1;1;1;1	G-protein-signaling modulator 1	GPSM1	tr|A0A0A0MSK4|A0A0A0MSK4_HUMAN G-protein-signaling modulator 1 OS=Homo sapiens OX=9606 GN=GPSM1 PE=1 SV=1;tr|A0A0A0MRC4|A0A0A0MRC4_HUMAN G-protein-signaling modulator 1 OS=Homo sapiens OX=9606 GN=GPSM1 PE=1 SV=2;sp|Q86YR5-2|GPSM1_HUMAN Isoform 2 of G-prote	5	1	1	1	1	1	0	1	1	0	0	0	1	0	0	1	1	1	0	1	1	0	0	0	1	0	0	1	1	1	0	1	1	0	0	0	1	0	0	1	3.7	3.7
A0A0A0MRI1;Q8IXQ4;Q8IXQ4-3;Q8IXQ4-2;A0A087WW86;Q8IXQ4-4	A0A0A0MRI1;Q8IXQ4;Q8IXQ4-3;Q8IXQ4-2	3;3;2;2;1;1	3;3;2;2;1;1	3;3;2;2;1;1	GPALPP motifs-containing protein 1	GPALPP1	tr|A0A0A0MRI1|A0A0A0MRI1_HUMAN GPALPP motifs-containing protein 1 OS=Homo sapiens OX=9606 GN=GPALPP1 PE=1 SV=1;sp|Q8IXQ4|GPAM1_HUMAN GPALPP motifs-containing protein 1 OS=Homo sapiens OX=9606 GN=GPALPP1 PE=1 SV=1;sp|Q8IXQ4-3|GPAM1_HUMAN Isoform 3 of GPALPP	6	3	3	3	1	1	1	2	1	1	1	1	2	0	0	1	1	1	1	2	1	1	1	1	2	0	0	1	1	1	1	2	1	1	1	1	2	0	0	1	10.1	10.1
A0A0A0MRI2;Q9UNH7;Q9UNH7-2;G3V5X9;G3V5U2;H0YJF8;G3V4Z5;Q86XE0-2;Q86XE0	A0A0A0MRI2;Q9UNH7;Q9UNH7-2	14;14;12;6;2;2;2;1;1	14;14;12;6;2;2;2;1;1	14;14;12;6;2;2;2;1;1	Sorting nexin-6;Sorting nexin-6, N-terminally processed	SNX6	tr|A0A0A0MRI2|A0A0A0MRI2_HUMAN Sorting nexin OS=Homo sapiens OX=9606 GN=SNX6 PE=1 SV=1;sp|Q9UNH7|SNX6_HUMAN Sorting nexin-6 OS=Homo sapiens OX=9606 GN=SNX6 PE=1 SV=1;sp|Q9UNH7-2|SNX6_HUMAN Isoform 2 of Sorting nexin-6 OS=Homo sapiens OX=9606 GN=SNX6	9	14	14	14	7	9	7	10	5	8	9	7	8	7	5	9	7	9	7	10	5	8	9	7	8	7	5	9	7	9	7	10	5	8	9	7	8	7	5	9	36.8	36.8
A0A0A0MRJ6;H7BY58;P22061;P22061-2;F6S8N6;C9J0F2;F8WDT3;F8WAV5;F8WAX2;H7C4X2	A0A0A0MRJ6;H7BY58;P22061;P22061-2;F6S8N6	8;8;8;8;7;2;2;2;2;1	8;8;8;8;7;2;2;2;2;1	8;8;8;8;7;2;2;2;2;1	Protein-L-isoaspartate O-methyltransferase;Protein-L-isoaspartate(D-aspartate) O-methyltransferase	PCMT1	tr|A0A0A0MRJ6|A0A0A0MRJ6_HUMAN Protein-L-isoaspartate O-methyltransferase OS=Homo sapiens OX=9606 GN=PCMT1 PE=1 SV=1;tr|H7BY58|H7BY58_HUMAN Protein-L-isoaspartate O-methyltransferase OS=Homo sapiens OX=9606 GN=PCMT1 PE=1 SV=1;sp|P22061|PIMT_HUMAN Protein-L	10	8	8	8	5	5	5	4	5	5	7	4	6	5	6	4	5	5	5	4	5	5	7	4	6	5	6	4	5	5	5	4	5	5	7	4	6	5	6	4	42.8	42.8
A0A0A0MRM8;Q9UM54-6;A0A0D9SGC1;E7EW20;Q9UM54-5;Q9UM54-2;Q9UM54-4;Q9UM54-1;Q9UM54;Q5JVM0	A0A0A0MRM8;Q9UM54-6;A0A0D9SGC1;E7EW20;Q9UM54-5;Q9UM54-2;Q9UM54-4;Q9UM54-1;Q9UM54	27;27;26;26;26;26;26;26;26;3	27;27;26;26;26;26;26;26;26;3	27;27;26;26;26;26;26;26;26;3	Unconventional myosin-VI	MYO6	tr|A0A0A0MRM8|A0A0A0MRM8_HUMAN Unconventional myosin-VI OS=Homo sapiens OX=9606 GN=MYO6 PE=1 SV=1;sp|Q9UM54-6|MYO6_HUMAN Isoform 6 of Unconventional myosin-VI OS=Homo sapiens OX=9606 GN=MYO6;tr|A0A0D9SGC1|A0A0D9SGC1_HUMAN Unconventional myosin-VI OS=Homo s	10	27	27	27	16	11	13	14	13	18	17	15	14	14	12	19	16	11	13	14	13	18	17	15	14	14	12	19	16	11	13	14	13	18	17	15	14	14	12	19	26.3	26.3
A0A0A0MRM9;Q14978;Q14978-2;Q14978-3;S4R349;S4R402;S4R341	A0A0A0MRM9;Q14978;Q14978-2;Q14978-3	8;8;8;7;3;2;2	8;8;8;7;3;2;2	8;8;8;7;3;2;2	Nucleolar and coiled-body phosphoprotein 1	NOLC1	tr|A0A0A0MRM9|A0A0A0MRM9_HUMAN Nucleolar and coiled-body phosphoprotein 1 (Fragment) OS=Homo sapiens OX=9606 GN=NOLC1 PE=1 SV=1;sp|Q14978|NOLC1_HUMAN Nucleolar and coiled-body phosphoprotein 1 OS=Homo sapiens OX=9606 GN=NOLC1 PE=1 SV=2;sp|Q14978-2|NOLC1_HU	7	8	8	8	5	5	7	5	7	6	4	5	6	5	5	7	5	5	7	5	7	6	4	5	6	5	5	7	5	5	7	5	7	6	4	5	6	5	5	7	15	15
A0A0A0MRP0;Q8IWC1-2;Q8IWC1-3;Q8IWC1-4;Q8IWC1	A0A0A0MRP0;Q8IWC1-2;Q8IWC1-3;Q8IWC1-4;Q8IWC1	4;4;4;4;4	4;4;4;4;4	4;4;4;4;4	MAP7 domain-containing protein 3	MAP7D3	tr|A0A0A0MRP0|A0A0A0MRP0_HUMAN MAP7 domain-containing protein 3 (Fragment) OS=Homo sapiens OX=9606 GN=MAP7D3 PE=1 SV=1;sp|Q8IWC1-2|MA7D3_HUMAN Isoform 2 of MAP7 domain-containing protein 3 OS=Homo sapiens OX=9606 GN=MAP7D3;sp|Q8IWC1-3|MA7D3_HUMAN Isoform 3	5	4	4	4	1	0	2	3	0	1	1	0	0	0	1	0	1	0	2	3	0	1	1	0	0	0	1	0	1	0	2	3	0	1	1	0	0	0	1	0	5.7	5.7
A0A0A0MRP6;B7ZLQ5;P28370-2;P28370	A0A0A0MRP6;B7ZLQ5;P28370-2;P28370	18;18;18;18	5;5;5;5	5;5;5;5	Probable global transcription activator SNF2L1	SMARCA1	tr|A0A0A0MRP6|A0A0A0MRP6_HUMAN Probable global transcription activator SNF2L1 OS=Homo sapiens OX=9606 GN=SMARCA1 PE=1 SV=1;tr|B7ZLQ5|B7ZLQ5_HUMAN Probable global transcription activator SNF2L1 OS=Homo sapiens OX=9606 GN=SMARCA1 PE=1 SV=1;sp|P28370-2|SMCA1_	4	18	5	5	7	9	9	10	10	9	9	11	8	9	12	8	0	1	0	1	1	0	2	2	1	0	1	0	0	1	0	1	1	0	2	2	1	0	1	0	17.1	4.9
A0A0A0MRR7;P09234	A0A0A0MRR7;P09234	2;2	2;2	2;2	U1 small nuclear ribonucleoprotein C	SNRPC	tr|A0A0A0MRR7|A0A0A0MRR7_HUMAN U1 small nuclear ribonucleoprotein C OS=Homo sapiens OX=9606 GN=SNRPC PE=1 SV=1;sp|P09234|RU1C_HUMAN U1 small nuclear ribonucleoprotein C OS=Homo sapiens OX=9606 GN=SNRPC PE=1 SV=1	2	2	2	2	1	2	2	2	1	0	2	2	2	1	1	2	1	2	2	2	1	0	2	2	2	1	1	2	1	2	2	2	1	0	2	2	2	1	1	2	16.7	16.7
B6VEX4;A0A0A0MRT6;Q8IZP0-10;Q8IZP0-8;Q8IZP0-7;Q8IZP0-2;Q8IZP0-4;Q8IZP0-3;Q8IZP0-5;Q8IZP0-6;Q8IZP0-9;Q8IZP0-12;Q8IZP0	B6VEX4;A0A0A0MRT6;Q8IZP0-10;Q8IZP0-8;Q8IZP0-7;Q8IZP0-2;Q8IZP0-4;Q8IZP0-3;Q8IZP0-5;Q8IZP0-6;Q8IZP0-9;Q8IZP0-12;Q8IZP0	1;1;1;1;1;1;1;1;1;1;1;1;1	1;1;1;1;1;1;1;1;1;1;1;1;1	1;1;1;1;1;1;1;1;1;1;1;1;1	Abl interactor 1	ABI1	tr|B6VEX4|B6VEX4_HUMAN Abl interactor 1 OS=Homo sapiens OX=9606 GN=ABI1 PE=1 SV=1;tr|A0A0A0MRT6|A0A0A0MRT6_HUMAN Abl interactor 1 OS=Homo sapiens OX=9606 GN=ABI1 PE=1 SV=1;sp|Q8IZP0-10|ABI1_HUMAN Isoform 10 of Abl interactor 1 OS=Homo sapiens OX=9606 GN=AB	13	1	1	1	0	0	0	1	0	0	0	0	0	0	1	1	0	0	0	1	0	0	0	0	0	0	1	1	0	0	0	1	0	0	0	0	0	0	1	1	2.3	2.3
U3KQE8;A0A2R8Y7V8;Q5VW30;O00712-4;Q5VW27;A0A1B0GWI9;O00712;A0A1B0GU97;A0A0A0MRX8;A0A1B0GWJ4;O00712-5;Q5VW26;A0A1B0GW37;A0A1B0GVN4;U3KPY9;A0A1B0GWB8;A0A1B0GTC1;A0A087WXP2;Q5W0Y9;O00712-2;Q5VW31;P08651;P08651-2;P08651-5;O00712-6;A0A286YEX4;P08651-4;P08651-6;P08651-3	U3KQE8;A0A2R8Y7V8;Q5VW30;O00712-4;Q5VW27;A0A1B0GWI9;O00712;A0A1B0GU97;A0A0A0MRX8;A0A1B0GWJ4;O00712-5;Q5VW26;A0A1B0GW37;A0A1B0GVN4;U3KPY9;A0A1B0GWB8;A0A1B0GTC1;A0A087WXP2;Q5W0Y9;O00712-2	4;4;4;4;4;4;4;4;4;4;4;4;4;3;2;2;2;2;2;2;1;1;1;1;1;1;1;1;1	2;2;2;2;2;2;2;2;2;2;2;2;2;2;0;2;1;0;0;0;1;0;0;0;1;0;0;0;0	2;2;2;2;2;2;2;2;2;2;2;2;2;2;0;2;1;0;0;0;1;0;0;0;1;0;0;0;0	Nuclear factor 1;Nuclear factor 1 B-type	NFIB	tr|U3KQE8|U3KQE8_HUMAN Nuclear factor 1 OS=Homo sapiens OX=9606 GN=NFIB PE=1 SV=2;tr|A0A2R8Y7V8|A0A2R8Y7V8_HUMAN Nuclear factor 1 OS=Homo sapiens OX=9606 GN=NFIB PE=1 SV=1;tr|Q5VW30|Q5VW30_HUMAN Nuclear factor 1 OS=Homo sapiens OX=9606 GN=NFIB PE=1 SV=1;sp	29	4	2	2	1	2	2	2	2	2	2	1	0	2	2	2	1	0	1	2	1	1	1	1	0	0	1	1	1	0	1	2	1	1	1	1	0	0	1	1	10.6	5.5
A0A0A0MRY2;B0QZE2;B7Z2J6;E7ENI9;J3QKD2;Q15326-4;Q15326-5;Q15326-2;Q15326-6;Q15326-3;Q15326	A0A0A0MRY2;B0QZE2;B7Z2J6;E7ENI9;J3QKD2;Q15326-4;Q15326-5;Q15326-2;Q15326-6;Q15326-3;Q15326	1;1;1;1;1;1;1;1;1;1;1	1;1;1;1;1;1;1;1;1;1;1	1;1;1;1;1;1;1;1;1;1;1	Zinc finger MYND domain-containing protein 11	ZMYND11	tr|A0A0A0MRY2|A0A0A0MRY2_HUMAN Zinc finger MYND domain-containing protein 11 OS=Homo sapiens OX=9606 GN=ZMYND11 PE=1 SV=1;tr|B0QZE2|B0QZE2_HUMAN Zinc finger MYND domain-containing protein 11 OS=Homo sapiens OX=9606 GN=ZMYND11 PE=1 SV=1;tr|B7Z2J6|B7Z2J6_HUM	11	1	1	1	1	0	0	1	0	0	0	0	0	0	1	0	1	0	0	1	0	0	0	0	0	0	1	0	1	0	0	1	0	0	0	0	0	0	1	0	2.3	2.3
S4R3N9;A0A0A0MS41;A0A1P0AYU5;Q9BWM7	S4R3N9;A0A0A0MS41;A0A1P0AYU5;Q9BWM7	1;1;1;1	1;1;1;1	1;1;1;1	Sideroflexin;Sideroflexin-3	SFXN3	tr|S4R3N9|S4R3N9_HUMAN Sideroflexin-3 OS=Homo sapiens OX=9606 GN=SFXN3 PE=1 SV=1;tr|A0A0A0MS41|A0A0A0MS41_HUMAN Sideroflexin OS=Homo sapiens OX=9606 GN=SFXN3 PE=1 SV=1;tr|A0A1P0AYU5|A0A1P0AYU5_HUMAN Sideroflexin OS=Homo sapiens OX=9606 GN=SFXN3 PE=1 SV=1;s	4	1	1	1	1	1	1	1	1	1	1	1	1	1	1	1	1	1	1	1	1	1	1	1	1	1	1	1	1	1	1	1	1	1	1	1	1	1	1	1	5.1	5.1
J3QLW1;E9PRT5;H3BSD2;H3BMV9;A0A0A0MS45;J3KNI1;Q9H9E3-2;Q9H9E3	J3QLW1;E9PRT5;H3BSD2;H3BMV9;A0A0A0MS45;J3KNI1;Q9H9E3-2;Q9H9E3	1;1;1;1;1;1;1;1	1;1;1;1;1;1;1;1	1;1;1;1;1;1;1;1	Conserved oligomeric Golgi complex subunit 4	COG4	tr|J3QLW1|J3QLW1_HUMAN Conserved oligomeric Golgi complex subunit 4 (Fragment) OS=Homo sapiens OX=9606 GN=COG4 PE=1 SV=1;tr|E9PRT5|E9PRT5_HUMAN Conserved oligomeric Golgi complex subunit 4 OS=Homo sapiens OX=9606 GN=COG4 PE=1 SV=1;tr|H3BSD2|H3BSD2_HUMAN Co	8	1	1	1	0	1	0	0	0	0	1	0	0	0	0	1	0	1	0	0	0	0	1	0	0	0	0	1	0	1	0	0	0	0	1	0	0	0	0	1	20.8	20.8
A0A0A0MSB4;Q6ZN50;Q969R2-6;Q969R2-3;Q969R2-2;Q969R2	A0A0A0MSB4;Q6ZN50;Q969R2-6;Q969R2-3;Q969R2-2;Q969R2	2;2;2;2;2;2	1;1;1;1;1;1	1;1;1;1;1;1	Oxysterol-binding protein;Oxysterol-binding protein 2	OSBP2	tr|A0A0A0MSB4|A0A0A0MSB4_HUMAN Oxysterol-binding protein OS=Homo sapiens OX=9606 GN=OSBP2 PE=1 SV=1;tr|Q6ZN50|Q6ZN50_HUMAN Oxysterol-binding protein OS=Homo sapiens OX=9606 GN=OSBP2 PE=1 SV=1;sp|Q969R2-6|OSBP2_HUMAN Isoform 6 of Oxysterol-binding protein 2	6	2	1	1	1	0	0	1	0	0	0	0	0	0	0	1	0	0	0	1	0	0	0	0	0	0	0	0	0	0	0	1	0	0	0	0	0	0	0	0	3.8	2
H7C528;B3KPJ4;A0A0A0MSI2;Q8IXK0-2;Q8IXK0-4;Q8IXK0;Q8IXK0-5;Q8NDX5-2;Q8NDX5;Q8NDX5-7	H7C528;B3KPJ4;A0A0A0MSI2;Q8IXK0-2;Q8IXK0-4;Q8IXK0;Q8IXK0-5;Q8NDX5-2;Q8NDX5;Q8NDX5-7	1;1;1;1;1;1;1;1;1;1	1;1;1;1;1;1;1;1;1;1	1;1;1;1;1;1;1;1;1;1	Polyhomeotic-like protein 2;Polyhomeotic-like protein 3	PHC3;PHC2	tr|H7C528|H7C528_HUMAN Polyhomeotic-like protein 3 (Fragment) OS=Homo sapiens OX=9606 GN=PHC3 PE=1 SV=1;tr|B3KPJ4|B3KPJ4_HUMAN cDNA FLJ31867 fis, clone NT2RP7001856, highly similar to Polyhomeotic-like protein 2 OS=Homo sapiens OX=9606 GN=PHC2 PE=1 SV=1;tr	10	1	1	1	0	0	1	1	1	1	1	0	0	1	0	1	0	0	1	1	1	1	1	0	0	1	0	1	0	0	1	1	1	1	1	0	0	1	0	1	8.1	8.1
K7ERQ7;A0A0A0MSN0;K7EJH0;K7EMX1;K7EJV2;K7ESQ2;Q8NBT2-2;Q8NBT2	K7ERQ7;A0A0A0MSN0;K7EJH0;K7EMX1;K7EJV2;K7ESQ2;Q8NBT2-2;Q8NBT2	1;1;1;1;1;1;1;1	1;1;1;1;1;1;1;1	1;1;1;1;1;1;1;1	Kinetochore protein Spc24	SPC24	tr|K7ERQ7|K7ERQ7_HUMAN Kinetochore protein Spc24 (Fragment) OS=Homo sapiens OX=9606 GN=SPC24 PE=1 SV=1;tr|A0A0A0MSN0|A0A0A0MSN0_HUMAN Kinetochore protein Spc24 OS=Homo sapiens OX=9606 GN=SPC24 PE=1 SV=1;tr|K7EJH0|K7EJH0_HUMAN Kinetochore protein Spc24 (Fra	8	1	1	1	0	0	0	1	0	0	0	0	0	0	0	0	0	0	0	1	0	0	0	0	0	0	0	0	0	0	0	1	0	0	0	0	0	0	0	0	13.5	13.5
A0A0A0MT59;H0YLJ3;B3KTM8;Q9UBU8-3;Q15014;Q9UBU8-2;Q9UBU8	A0A0A0MT59;H0YLJ3;B3KTM8;Q9UBU8-3;Q15014;Q9UBU8-2;Q9UBU8	1;1;1;1;1;1;1	1;1;1;1;1;1;1	1;1;1;1;1;1;1	Mortality factor 4-like protein 1;Mortality factor 4-like protein 2	MORF4L2;MORF4L1	tr|A0A0A0MT59|A0A0A0MT59_HUMAN Mortality factor 4-like protein 2 OS=Homo sapiens OX=9606 GN=MORF4L2 PE=1 SV=1;tr|H0YLJ3|H0YLJ3_HUMAN Mortality factor 4-like protein 1 OS=Homo sapiens OX=9606 GN=MORF4L1 PE=1 SV=1;tr|B3KTM8|B3KTM8_HUMAN cDNA FLJ38504 fis, cl	7	1	1	1	1	0	0	0	0	0	0	0	0	0	0	0	1	0	0	0	0	0	0	0	0	0	0	0	1	0	0	0	0	0	0	0	0	0	0	0	5.5	5.5
A0A0A0MT83;P26440;H0YN10;P26440-2;H0YKV0;A0A087WVD3;H0YLC3;H7C4G6	A0A0A0MT83;P26440;H0YN10;P26440-2	3;3;2;2;1;1;1;1	3;3;2;2;1;1;1;1	3;3;2;2;1;1;1;1	Isovaleryl-CoA dehydrogenase, mitochondrial	IVD	tr|A0A0A0MT83|A0A0A0MT83_HUMAN Isovaleryl-CoA dehydrogenase, mitochondrial OS=Homo sapiens OX=9606 GN=IVD PE=1 SV=1;sp|P26440|IVD_HUMAN Isovaleryl-CoA dehydrogenase, mitochondrial OS=Homo sapiens OX=9606 GN=IVD PE=1 SV=1;tr|H0YN10|H0YN10_HUMAN Isovaleryl-C	8	3	3	3	1	0	1	1	1	0	1	2	0	1	1	2	1	0	1	1	1	0	1	2	0	1	1	2	1	0	1	1	1	0	1	2	0	1	1	2	7.3	7.3
A0A0A0MTB8;Q8NI36	A0A0A0MTB8;Q8NI36	24;24	24;24	24;24	WD repeat-containing protein 36	WDR36	tr|A0A0A0MTB8|A0A0A0MTB8_HUMAN WD repeat-containing protein 36 OS=Homo sapiens OX=9606 GN=WDR36 PE=1 SV=1;sp|Q8NI36|WDR36_HUMAN WD repeat-containing protein 36 OS=Homo sapiens OX=9606 GN=WDR36 PE=1 SV=1	2	24	24	24	17	16	15	21	18	17	16	16	17	19	15	19	17	16	15	21	18	17	16	16	17	19	15	19	17	16	15	21	18	17	16	16	17	19	15	19	33.6	33.6
A0A0A0MTR7;A0A0A0MTC1;Q63HN8;Q63HN8-4;Q63HN8-5	A0A0A0MTR7;A0A0A0MTC1;Q63HN8;Q63HN8-4;Q63HN8-5	2;2;2;2;1	2;2;2;2;1	2;2;2;2;1	E3 ubiquitin-protein ligase RNF213	RNF213	tr|A0A0A0MTR7|A0A0A0MTR7_HUMAN E3 ubiquitin-protein ligase RNF213 OS=Homo sapiens OX=9606 GN=RNF213 PE=1 SV=1;tr|A0A0A0MTC1|A0A0A0MTC1_HUMAN E3 ubiquitin-protein ligase RNF213 OS=Homo sapiens OX=9606 GN=RNF213 PE=1 SV=1;sp|Q63HN8|RN213_HUMAN E3 ubiquitin-p	5	2	2	2	0	0	0	0	0	0	1	0	0	0	0	1	0	0	0	0	0	0	1	0	0	0	0	1	0	0	0	0	0	0	1	0	0	0	0	1	0.4	0.4
E5RJN7;E7EVI1;A0A0A0MTC4;A0A0A0MTD1;F8VPI7;E7EPX0;A0A0A0MTC6;E7EVJ4;E9PH62;Q9NUL3-6;Q9NUL3-8;Q9NUL3-3;Q9NUL3-7;Q9NUL3-2;Q9NUL3;E5RFK1	E5RJN7;E7EVI1;A0A0A0MTC4;A0A0A0MTD1;F8VPI7;E7EPX0;A0A0A0MTC6;E7EVJ4;E9PH62;Q9NUL3-6;Q9NUL3-8;Q9NUL3-3;Q9NUL3-7;Q9NUL3-2;Q9NUL3;E5RFK1	2;2;2;2;2;2;2;2;2;2;2;2;2;2;2;1	1;1;1;1;1;1;1;1;1;1;1;1;1;1;1;1	1;1;1;1;1;1;1;1;1;1;1;1;1;1;1;1	Double-stranded RNA-binding protein Staufen homolog 2	STAU2	tr|E5RJN7|E5RJN7_HUMAN Double-stranded RNA-binding protein Staufen homolog 2 (Fragment) OS=Homo sapiens OX=9606 GN=STAU2 PE=1 SV=1;tr|E7EVI1|E7EVI1_HUMAN Double-stranded RNA-binding protein Staufen homolog 2 OS=Homo sapiens OX=9606 GN=STAU2 PE=1 SV=1;tr|A0	16	2	1	1	1	1	1	1	2	1	1	0	1	1	1	0	0	0	0	0	1	0	0	0	0	0	0	0	0	0	0	0	1	0	0	0	0	0	0	0	6.2	4.1
A0A0A0MTH3;Q13418;Q13418-3;Q13418-2	A0A0A0MTH3;Q13418;Q13418-3;Q13418-2	3;3;2;2	3;3;2;2	3;3;2;2	Integrin-linked protein kinase	ILK	tr|A0A0A0MTH3|A0A0A0MTH3_HUMAN Integrin-linked protein kinase OS=Homo sapiens OX=9606 GN=ILK PE=1 SV=1;sp|Q13418|ILK_HUMAN Integrin-linked protein kinase OS=Homo sapiens OX=9606 GN=ILK PE=1 SV=2;sp|Q13418-3|ILK_HUMAN Isoform 3 of Integrin-linked protein ki	4	3	3	3	1	1	1	2	2	2	2	2	1	0	2	1	1	1	1	2	2	2	2	2	1	0	2	1	1	1	1	2	2	2	2	2	1	0	2	1	5	5
A0A0A0MTH9;O14981;O14981-2	A0A0A0MTH9;O14981;O14981-2	2;2;1	2;2;1	2;2;1	TATA-binding protein-associated factor 172	BTAF1	tr|A0A0A0MTH9|A0A0A0MTH9_HUMAN TATA-binding protein-associated factor 172 OS=Homo sapiens OX=9606 GN=BTAF1 PE=1 SV=1;sp|O14981|BTAF1_HUMAN TATA-binding protein-associated factor 172 OS=Homo sapiens OX=9606 GN=BTAF1 PE=1 SV=2;sp|O14981-2|BTAF1_HUMAN Isoform	3	2	2	2	0	1	0	1	0	0	1	2	2	0	1	1	0	1	0	1	0	0	1	2	2	0	1	1	0	1	0	1	0	0	1	2	2	0	1	1	1.2	1.2
A0A0A0MTI6;Q9NYP7;Q9NYP7-2;Q9NYP7-3	A0A0A0MTI6;Q9NYP7;Q9NYP7-2;Q9NYP7-3	2;2;2;1	2;2;2;1	2;2;2;1	Elongation of very long chain fatty acids protein;Elongation of very long chain fatty acids protein 5	ELOVL5	tr|A0A0A0MTI6|A0A0A0MTI6_HUMAN Elongation of very long chain fatty acids protein OS=Homo sapiens OX=9606 GN=ELOVL5 PE=1 SV=1;sp|Q9NYP7|ELOV5_HUMAN Elongation of very long chain fatty acids protein 5 OS=Homo sapiens OX=9606 GN=ELOVL5 PE=1 SV=1;sp|Q9NYP7-2|E	4	2	2	2	2	2	2	1	2	2	2	2	2	2	2	2	2	2	2	1	2	2	2	2	2	2	2	2	2	2	2	1	2	2	2	2	2	2	2	2	8.4	8.4
A0A0A0MTL5;Q13309-2;Q13309;D6R9R7	A0A0A0MTL5;Q13309-2;Q13309;D6R9R7	2;2;2;1	2;2;2;1	2;2;2;1	S-phase kinase-associated protein 2	SKP2	tr|A0A0A0MTL5|A0A0A0MTL5_HUMAN S-phase kinase-associated protein 2 OS=Homo sapiens OX=9606 GN=SKP2 PE=1 SV=1;sp|Q13309-2|SKP2_HUMAN Isoform 2 of S-phase kinase-associated protein 2 OS=Homo sapiens OX=9606 GN=SKP2;sp|Q13309|SKP2_HUMAN S-phase kinase-associa	4	2	2	2	0	0	0	0	0	0	0	0	1	0	0	1	0	0	0	0	0	0	0	0	1	0	0	1	0	0	0	0	0	0	0	0	1	0	0	1	4.6	4.6
A0A0A0MTN0;Q13617;Q13617-2;Q5T2B5;Q5T2B7	A0A0A0MTN0;Q13617;Q13617-2;Q5T2B5	16;16;16;14;2	16;16;16;14;2	16;16;16;14;2	Cullin-2	CUL2	tr|A0A0A0MTN0|A0A0A0MTN0_HUMAN Cullin-2 OS=Homo sapiens OX=9606 GN=CUL2 PE=1 SV=1;sp|Q13617|CUL2_HUMAN Cullin-2 OS=Homo sapiens OX=9606 GN=CUL2 PE=1 SV=2;sp|Q13617-2|CUL2_HUMAN Isoform 2 of Cullin-2 OS=Homo sapiens OX=9606 GN=CUL2;tr|Q5T2B5|Q5T2B5_HUMAN Cu	5	16	16	16	8	8	9	13	9	8	8	8	10	8	7	12	8	8	9	13	9	8	8	8	10	8	7	12	8	8	9	13	9	8	8	8	10	8	7	12	24.7	24.7
G3V556;A0A0A0MTQ5;P56378	G3V556;A0A0A0MTQ5;P56378	1;1;1	1;1;1	1;1;1	6.8 kDa mitochondrial proteolipid	C14orf2;MP68	tr|G3V556|G3V556_HUMAN ATP synthase membrane subunit 6.8PL OS=Homo sapiens OX=9606 GN=ATP5MPL PE=1 SV=1;tr|A0A0A0MTQ5|A0A0A0MTQ5_HUMAN ATP synthase membrane subunit 6.8PL OS=Homo sapiens OX=9606 GN=ATP5MPL PE=1 SV=1;sp|P56378|68MP_HUMAN 6.8 kDa mitochondri	3	1	1	1	0	0	0	1	0	0	1	1	1	0	1	1	0	0	0	1	0	0	1	1	1	0	1	1	0	0	0	1	0	0	1	1	1	0	1	1	7.1	7.1
P06744-2;P06744;A0A2U3TZU2;A0A0A0MTS2;K7EQ48;A0A2R8Y6C7;A0A0J9YYH3;A0A0J9YX90;A0A0J9YXP8;K7ERC6;K7EPY4;K7EP41;K7ELR7;A0A2R8YF08;CON__Q3ZBD7;K7EIL4;K7ENA0;A0A0J9YXM3;K7ERK8;A0A0J9YXH9;A0A0J9YYI8	P06744-2;P06744;A0A2U3TZU2;A0A0A0MTS2;K7EQ48;A0A2R8Y6C7;A0A0J9YYH3;A0A0J9YX90;A0A0J9YXP8;K7ERC6;K7EPY4;K7EP41	6;6;6;6;6;6;6;6;6;3;3;3;2;2;2;1;1;1;1;1;1	6;6;6;6;6;6;6;6;6;3;3;3;2;2;2;1;1;1;1;1;1	6;6;6;6;6;6;6;6;6;3;3;3;2;2;2;1;1;1;1;1;1	Glucose-6-phosphate isomerase	GPI	sp|P06744-2|G6PI_HUMAN Isoform 2 of Glucose-6-phosphate isomerase OS=Homo sapiens OX=9606 GN=GPI;sp|P06744|G6PI_HUMAN Glucose-6-phosphate isomerase OS=Homo sapiens OX=9606 GN=GPI PE=1 SV=4;tr|A0A2U3TZU2|A0A2U3TZU2_HUMAN Glucose-6-phosphate isomerase OS=Hom	21	6	6	6	1	1	0	0	0	1	4	0	2	2	0	3	1	1	0	0	0	1	4	0	2	2	0	3	1	1	0	0	0	1	4	0	2	2	0	3	12	12
A0A0A0MTS7;Q8WZ42-12;A0A0A0MRA3;Q8WZ42-3;Q8WZ42-10;Q8WZ42-9;Q8WZ42-5;Q8WZ42-11;Q8WZ42-4;Q8WZ42-7;Q8WZ42-2;Q8WZ42;Q8WZ42-8;Q8WZ42-13;H7C0U7	A0A0A0MTS7;Q8WZ42-12;A0A0A0MRA3;Q8WZ42-3;Q8WZ42-10;Q8WZ42-9;Q8WZ42-5;Q8WZ42-11;Q8WZ42-4;Q8WZ42-7;Q8WZ42-2;Q8WZ42;Q8WZ42-8;Q8WZ42-13	4;4;3;3;3;3;3;3;3;3;3;3;3;3;1	4;4;3;3;3;3;3;3;3;3;3;3;3;3;1	4;4;3;3;3;3;3;3;3;3;3;3;3;3;1	Titin	TTN	tr|A0A0A0MTS7|A0A0A0MTS7_HUMAN Titin OS=Homo sapiens OX=9606 GN=TTN PE=1 SV=1;sp|Q8WZ42-12|TITIN_HUMAN Isoform 12 of Titin OS=Homo sapiens OX=9606 GN=TTN;tr|A0A0A0MRA3|A0A0A0MRA3_HUMAN Titin OS=Homo sapiens OX=9606 GN=TTN PE=1 SV=1;sp|Q8WZ42-3|TITIN_HUMAN	15	4	4	4	1	1	2	1	1	2	2	1	1	2	2	3	1	1	2	1	1	2	2	1	1	2	2	3	1	1	2	1	1	2	2	1	1	2	2	3	0.1	0.1
U3KQQ5;A0A0A0MTU3;U3KPY4;Q4ZIN3-2;Q4ZIN3	U3KQQ5;A0A0A0MTU3;U3KPY4;Q4ZIN3-2;Q4ZIN3	1;1;1;1;1	1;1;1;1;1	1;1;1;1;1	Membralin	TMEM259	tr|U3KQQ5|U3KQQ5_HUMAN Membralin (Fragment) OS=Homo sapiens OX=9606 GN=TMEM259 PE=1 SV=1;tr|A0A0A0MTU3|A0A0A0MTU3_HUMAN Membralin OS=Homo sapiens OX=9606 GN=TMEM259 PE=1 SV=2;tr|U3KPY4|U3KPY4_HUMAN Membralin OS=Homo sapiens OX=9606 GN=TMEM259 PE=1 SV=3;sp|	5	1	1	1	0	0	0	1	0	0	0	0	0	0	0	0	0	0	0	1	0	0	0	0	0	0	0	0	0	0	0	1	0	0	0	0	0	0	0	0	10.1	10.1
A0A0A6YYC7;Q96JP5-2;Q96JP5	A0A0A6YYC7;Q96JP5-2;Q96JP5	2;2;2	2;2;2	2;2;2	E3 ubiquitin-protein ligase ZFP91	ZFP91-CNTF;ZFP91	tr|A0A0A6YYC7|A0A0A6YYC7_HUMAN HCG2042749, isoform CRA_d OS=Homo sapiens OX=9606 GN=ZFP91-CNTF PE=4 SV=1;sp|Q96JP5-2|ZFP91_HUMAN Isoform 2 of E3 ubiquitin-protein ligase ZFP91 OS=Homo sapiens OX=9606 GN=ZFP91;sp|Q96JP5|ZFP91_HUMAN E3 ubiquitin-protein liga	3	2	2	2	0	0	0	1	0	1	0	1	0	0	0	0	0	0	0	1	0	1	0	1	0	0	0	0	0	0	0	1	0	1	0	1	0	0	0	0	6.4	6.4
A0A0A6YYH1;Q7Z6K5;Q7Z6K5-2;H0YMP5;H0YL03;H0YMK0;H0YL85	A0A0A6YYH1;Q7Z6K5;Q7Z6K5-2	3;3;3;1;1;1;1	3;3;3;1;1;1;1	3;3;3;1;1;1;1	Arpin	C15orf38-AP3S2;ARPIN	tr|A0A0A6YYH1|A0A0A6YYH1_HUMAN Protein C15orf38-AP3S2 OS=Homo sapiens OX=9606 GN=C15orf38-AP3S2 PE=4 SV=1;sp|Q7Z6K5|ARPIN_HUMAN Arpin OS=Homo sapiens OX=9606 GN=ARPIN PE=1 SV=1;sp|Q7Z6K5-2|ARPIN_HUMAN Isoform C15orf38-AP3S2 of Arpin OS=Homo sapiens OX=9606	7	3	3	3	1	0	1	2	0	1	0	1	0	1	1	1	1	0	1	2	0	1	0	1	0	1	1	1	1	0	1	2	0	1	0	1	0	1	1	1	13.2	13.2
A0A0A6YYI3;A0A0B4J1V8;Q9NQ55-2;Q9NQ55;Q9NQ55-3;A8MV53;H7C446;C9J3W3;C9JHF7	A0A0A6YYI3;A0A0B4J1V8;Q9NQ55-2;Q9NQ55;Q9NQ55-3;A8MV53	7;7;7;7;7;6;3;3;1	7;7;7;7;7;6;3;3;1	7;7;7;7;7;6;3;3;1	Suppressor of SWI4 1 homolog	PPAN-P2RY11;PPAN	tr|A0A0A6YYI3|A0A0A6YYI3_HUMAN Protein PPAN-P2RY11 OS=Homo sapiens OX=9606 GN=PPAN-P2RY11 PE=4 SV=1;tr|A0A0B4J1V8|A0A0B4J1V8_HUMAN HCG2039996 OS=Homo sapiens OX=9606 GN=PPAN-P2RY11 PE=3 SV=1;sp|Q9NQ55-2|SSF1_HUMAN Isoform 2 of Suppressor of SWI4 1 homolog	9	7	7	7	3	2	3	5	3	3	4	4	2	2	4	4	3	2	3	5	3	3	4	4	2	2	4	4	3	2	3	5	3	3	4	4	2	2	4	4	20.6	20.6
A0A0A6YYJ8;Q96HJ9-2;Q9Y383-3;Q9Y383-2;Q9Y383;Q96HJ9	A0A0A6YYJ8;Q96HJ9-2;Q9Y383-3;Q9Y383-2;Q9Y383	9;9;8;8;8;1	9;9;8;8;8;1	5;5;4;4;4;1	UPF0562 protein C7orf55;Putative RNA-binding protein Luc7-like 2	LUC7L2;C7orf55	tr|A0A0A6YYJ8|A0A0A6YYJ8_HUMAN Putative RNA-binding protein Luc7-like 2 OS=Homo sapiens OX=9606 GN=LUC7L2 PE=4 SV=1;sp|Q96HJ9-2|FMC1_HUMAN Isoform 2 of Protein FMC1 homolog OS=Homo sapiens OX=9606 GN=FMC1;sp|Q9Y383-3|LC7L2_HUMAN Isoform 3 of Putative RNA-b	6	9	9	5	6	8	6	6	8	6	8	8	9	6	6	8	6	8	6	6	8	6	8	8	9	6	6	8	4	4	4	4	5	4	4	4	5	4	4	4	22.9	22.9
A0A0U1RR23;A0A0A6YYL1;A0A0U1RQM3;P49914-2;P49914	A0A0U1RR23;A0A0A6YYL1;A0A0U1RQM3;P49914-2;P49914	2;2;2;2;2	2;2;2;2;2	2;2;2;2;2	5-formyltetrahydrofolate cyclo-ligase	ST20-MTHFS;MTHFS	tr|A0A0U1RR23|A0A0U1RR23_HUMAN ST20-MTHFS readthrough (Fragment) OS=Homo sapiens OX=9606 GN=ST20-MTHFS PE=4 SV=2;tr|A0A0A6YYL1|A0A0A6YYL1_HUMAN 5-formyltetrahydrofolate cyclo-ligase OS=Homo sapiens OX=9606 GN=ST20-MTHFS PE=3 SV=1;tr|A0A0U1RQM3|A0A0U1RQM3_H	5	2	2	2	0	1	0	1	0	0	0	1	0	1	1	1	0	1	0	1	0	0	0	1	0	1	1	1	0	1	0	1	0	0	0	1	0	1	1	1	18	18
A0A0A6YYL4;P57737-4;P57737;P57737-3;P57737-2;I3L167;E7EP81;I3L442;I3L426	A0A0A6YYL4;P57737-4;P57737;P57737-3;P57737-2	8;8;8;8;7;3;2;1;1	8;8;8;8;7;3;2;1;1	8;8;8;8;7;3;2;1;1	Coronin;Coronin-7	CORO7-PAM16;CORO7	tr|A0A0A6YYL4|A0A0A6YYL4_HUMAN Coronin OS=Homo sapiens OX=9606 GN=CORO7-PAM16 PE=3 SV=1;sp|P57737-4|CORO7_HUMAN Isoform 4 of Coronin-7 OS=Homo sapiens OX=9606 GN=CORO7;sp|P57737|CORO7_HUMAN Coronin-7 OS=Homo sapiens OX=9606 GN=CORO7 PE=1 SV=2;sp|P57737-3|C	9	8	8	8	4	4	4	4	4	4	6	5	4	4	4	4	4	4	4	4	4	4	6	5	4	4	4	4	4	4	4	4	4	4	6	5	4	4	4	4	11.9	11.9
A0A0B4J1S8;Q9UBF8-2;Q9UBF8;F8W860;Q9UBF8-3	A0A0B4J1S8;Q9UBF8-2;Q9UBF8;F8W860;Q9UBF8-3	2;2;2;1;1	2;2;2;1;1	2;2;2;1;1	Phosphatidylinositol 4-kinase beta	PI4KB	tr|A0A0B4J1S8|A0A0B4J1S8_HUMAN Phosphatidylinositol 4-kinase beta OS=Homo sapiens OX=9606 GN=PI4KB PE=1 SV=1;sp|Q9UBF8-2|PI4KB_HUMAN Isoform 2 of Phosphatidylinositol 4-kinase beta OS=Homo sapiens OX=9606 GN=PI4KB;sp|Q9UBF8|PI4KB_HUMAN Phosphatidylinositol	5	2	2	2	1	0	1	0	1	1	2	1	2	1	2	0	1	0	1	0	1	1	2	1	2	1	2	0	1	0	1	0	1	1	2	1	2	1	2	0	2.2	2.2
A0A0B4J1V9;Q9NRZ9-4;Q9NRZ9-3;Q9NRZ9-2;Q9NRZ9;A0A087WSW7;F6XU50;Q9NRZ9-6;Q9NRZ9-5;B1ALG6;Q9NW36;Q9NRZ9-8;Q9NRZ9-7	A0A0B4J1V9;Q9NRZ9-4;Q9NRZ9-3;Q9NRZ9-2;Q9NRZ9;A0A087WSW7;F6XU50;Q9NRZ9-6;Q9NRZ9-5	7;7;7;7;7;6;6;6;6;2;2;2;2	7;7;7;7;7;6;6;6;6;2;2;2;2	7;7;7;7;7;6;6;6;6;2;2;2;2	Lymphoid-specific helicase	HELLS	tr|A0A0B4J1V9|A0A0B4J1V9_HUMAN Helicase, lymphoid-specific, isoform CRA_b OS=Homo sapiens OX=9606 GN=HELLS PE=1 SV=1;sp|Q9NRZ9-4|HELLS_HUMAN Isoform 4 of Lymphoid-specific helicase OS=Homo sapiens OX=9606 GN=HELLS;sp|Q9NRZ9-3|HELLS_HUMAN Isoform 3 of Lymph	13	7	7	7	5	1	1	3	4	3	3	2	3	1	1	4	5	1	1	3	4	3	3	2	3	1	1	4	5	1	1	3	4	3	3	2	3	1	1	4	8.6	8.6
A0A0B4J1Z1;C9JAB2;Q16629-3;Q16629-2;Q16629-4;Q16629;F8WEA1	A0A0B4J1Z1;C9JAB2;Q16629-3;Q16629-2;Q16629-4;Q16629	7;7;7;7;7;7;2	7;7;7;7;7;7;2	6;6;6;6;6;6;2	Serine/arginine-rich splicing factor 7	SRSF7	tr|A0A0B4J1Z1|A0A0B4J1Z1_HUMAN Serine/arginine-rich-splicing factor 7 OS=Homo sapiens OX=9606 GN=SRSF7 PE=1 SV=1;tr|C9JAB2|C9JAB2_HUMAN Serine/arginine-rich-splicing factor 7 OS=Homo sapiens OX=9606 GN=SRSF7 PE=1 SV=1;sp|Q16629-3|SRSF7_HUMAN Isoform 3 of S	7	7	7	6	6	6	4	6	6	6	6	5	6	5	5	6	6	6	4	6	6	6	6	5	6	5	5	6	5	5	3	5	5	5	5	4	5	4	4	5	54.7	54.7
D6RAG0;E7EP90;A0A0B4J2F8;A0A0B4J1Z8;F6S314;E2QRJ6;E7EWC6;H0Y980;P52435;A6NFM0;Q9H1A7;Q9GZM3;Q9GZM3-2	D6RAG0;E7EP90;A0A0B4J2F8;A0A0B4J1Z8;F6S314;E2QRJ6;E7EWC6;H0Y980;P52435;A6NFM0;Q9H1A7;Q9GZM3;Q9GZM3-2	2;2;2;2;2;2;2;2;2;1;1;1;1	2;2;2;2;2;2;2;2;2;1;1;1;1	2;2;2;2;2;2;2;2;2;1;1;1;1	DNA-directed RNA polymerase II subunit RPB11-a;DNA-directed RNA polymerase II subunit RPB11-b2;DNA-directed RNA polymerase II subunit RPB11-b1	POLR2J3;POLR2J;POLR2J2	tr|D6RAG0|D6RAG0_HUMAN DNA-directed RNA polymerase II subunit RPB11-b2 OS=Homo sapiens OX=9606 GN=POLR2J3 PE=4 SV=1;tr|E7EP90|E7EP90_HUMAN DNA-directed RNA polymerase II subunit RPB11-b2 OS=Homo sapiens OX=9606 GN=POLR2J3 PE=4 SV=1;tr|A0A0B4J2F8|A0A0B4J2F8	13	2	2	2	0	0	0	1	0	0	1	1	0	0	0	0	0	0	0	1	0	0	1	1	0	0	0	0	0	0	0	1	0	0	1	1	0	0	0	0	28.8	28.8
A0A0B4J220;E9PLD3;E9PRG8	A0A0B4J220;E9PLD3;E9PRG8	2;1;1	2;1;1	2;1;1	Uncharacterized protein C11orf98	C11orf98	tr|A0A0B4J220|A0A0B4J220_HUMAN Chromosome 11 open reading frame 48, isoform CRA_c OS=Homo sapiens OX=9606 GN=C11orf98 PE=1 SV=1;tr|E9PLD3|E9PLD3_HUMAN Uncharacterized protein OS=Homo sapiens OX=9606 PE=4 SV=1;sp|E9PRG8|CK098_HUMAN Uncharacterized protein C	3	2	2	2	2	1	1	1	0	1	2	2	2	1	2	1	2	1	1	1	0	1	2	2	2	1	2	1	2	1	1	1	0	1	2	2	2	1	2	1	21.1	21.1
A0A0B4J269;Q13509;Q13509-2;G3V2A3;G3V5W4;G3V2R8;G3V3R4;G3V2N6	A0A0B4J269;Q13509;Q13509-2	15;15;13;4;2;2;2;2	3;3;2;0;1;1;1;1	3;3;2;0;1;1;1;1	Tubulin beta-3 chain	TUBB3	tr|A0A0B4J269|A0A0B4J269_HUMAN Uncharacterized protein OS=Homo sapiens OX=9606 PE=1 SV=1;sp|Q13509|TBB3_HUMAN Tubulin beta-3 chain OS=Homo sapiens OX=9606 GN=TUBB3 PE=1 SV=2;sp|Q13509-2|TBB3_HUMAN Isoform 2 of Tubulin beta-3 chain OS=Homo sapiens OX=9606 G	8	15	3	3	11	11	11	12	12	12	11	11	12	13	10	13	1	1	1	0	1	1	0	1	1	1	0	1	1	1	1	0	1	1	0	1	1	1	0	1	21.3	5.9
A0A0B4J2A0;Q9UHJ6	A0A0B4J2A0;Q9UHJ6	3;3	3;3	3;3	Sedoheptulokinase	TRPV1;SHPK	tr|A0A0B4J2A0|A0A0B4J2A0_HUMAN Uncharacterized protein OS=Homo sapiens OX=9606 PE=1 SV=1;sp|Q9UHJ6|SHPK_HUMAN Sedoheptulokinase OS=Homo sapiens OX=9606 GN=SHPK PE=1 SV=3	2	3	3	3	0	0	0	1	0	0	1	0	0	0	0	3	0	0	0	1	0	0	1	0	0	0	0	3	0	0	0	1	0	0	1	0	0	0	0	3	10.5	10.5
P42765;A0A0B4J2A4;K7EME0	P42765;A0A0B4J2A4;K7EME0	5;5;3	5;5;3	5;5;3	3-ketoacyl-CoA thiolase, mitochondrial	ACAA2	sp|P42765|THIM_HUMAN 3-ketoacyl-CoA thiolase, mitochondrial OS=Homo sapiens OX=9606 GN=ACAA2 PE=1 SV=2;tr|A0A0B4J2A4|A0A0B4J2A4_HUMAN 3-ketoacyl-CoA thiolase, mitochondrial OS=Homo sapiens OX=9606 GN=ACAA2 PE=1 SV=1;tr|K7EME0|K7EME0_HUMAN 3-ketoacyl-CoA th	3	5	5	5	4	2	3	4	4	2	4	4	5	3	4	2	4	2	3	4	4	2	4	4	5	3	4	2	4	2	3	4	4	2	4	4	5	3	4	2	14.4	14.4
A0A0C4DH00;A0A0B4J2G4;Q15345	A0A0C4DH00;A0A0B4J2G4;Q15345	1;1;1	1;1;1	1;1;1	Leucine-rich repeat-containing protein 41	LRRC41	tr|A0A0C4DH00|A0A0C4DH00_HUMAN Leucine-rich repeat-containing protein 41 OS=Homo sapiens OX=9606 GN=LRRC41 PE=1 SV=1;tr|A0A0B4J2G4|A0A0B4J2G4_HUMAN Leucine-rich repeat-containing protein 41 OS=Homo sapiens OX=9606 GN=LRRC41 PE=1 SV=1;sp|Q15345|LRC41_HUMAN	3	1	1	1	0	0	0	1	0	0	0	0	1	0	0	0	0	0	0	1	0	0	0	0	1	0	0	0	0	0	0	1	0	0	0	0	1	0	0	0	2.3	2.3
A0A0C4DFL7;Q16850;Q16850-2;H7C0D0	A0A0C4DFL7;Q16850;Q16850-2	5;5;4;1	5;5;4;1	5;5;4;1	Lanosterol 14-alpha demethylase	CYP51A1	tr|A0A0C4DFL7|A0A0C4DFL7_HUMAN Lanosterol 14-alpha demethylase OS=Homo sapiens OX=9606 GN=CYP51A1 PE=1 SV=1;sp|Q16850|CP51A_HUMAN Lanosterol 14-alpha demethylase OS=Homo sapiens OX=9606 GN=CYP51A1 PE=1 SV=3;sp|Q16850-2|CP51A_HUMAN Isoform 2 of Lanosterol 1	4	5	5	5	1	1	1	0	3	2	2	1	4	2	2	3	1	1	1	0	3	2	2	1	4	2	2	3	1	1	1	0	3	2	2	1	4	2	2	3	11.8	11.8
A0A0C4DFT3;Q12959-8;Q12959-9;Q12959-5;Q12959-3;Q12959-6;Q12959-4;Q12959;Q12959-7;Q12959-2	A0A0C4DFT3;Q12959-8;Q12959-9;Q12959-5;Q12959-3;Q12959-6;Q12959-4;Q12959;Q12959-7;Q12959-2	1;1;1;1;1;1;1;1;1;1	1;1;1;1;1;1;1;1;1;1	1;1;1;1;1;1;1;1;1;1	Disks large homolog 1	DLG1	tr|A0A0C4DFT3|A0A0C4DFT3_HUMAN Disks large homolog 1 OS=Homo sapiens OX=9606 GN=DLG1 PE=1 SV=1;sp|Q12959-8|DLG1_HUMAN Isoform 8 of Disks large homolog 1 OS=Homo sapiens OX=9606 GN=DLG1;sp|Q12959-9|DLG1_HUMAN Isoform 9 of Disks large homolog 1 OS=Homo sapie	10	1	1	1	0	0	0	1	1	0	0	0	1	0	1	0	0	0	0	1	1	0	0	0	1	0	1	0	0	0	0	1	1	0	0	0	1	0	1	0	1.1	1.1
A0A0C4DFX9;Q9H3P2;C9JHL4;H0Y3X6;H7C3C2;F8W954;F8WF98;H7C2M8;H7C0W2;C9JEM7;H7C2C7;Q9H3P2-7	A0A0C4DFX9;Q9H3P2;C9JHL4;H0Y3X6	3;3;2;2;1;1;1;1;1;1;1;1	3;3;2;2;1;1;1;1;1;1;1;1	3;3;2;2;1;1;1;1;1;1;1;1	Negative elongation factor A	NELFA	tr|A0A0C4DFX9|A0A0C4DFX9_HUMAN Negative elongation factor A OS=Homo sapiens OX=9606 GN=NELFA PE=1 SV=1;sp|Q9H3P2|NELFA_HUMAN Negative elongation factor A OS=Homo sapiens OX=9606 GN=NELFA PE=1 SV=3;tr|C9JHL4|C9JHL4_HUMAN Negative elongation factor A (Fragme	12	3	3	3	0	0	1	0	1	1	1	0	1	2	3	0	0	0	1	0	1	1	1	0	1	2	3	0	0	0	1	0	1	1	1	0	1	2	3	0	8.3	8.3
C9J9K3;A0A0C4DG17;P08865;F8WD59	C9J9K3;A0A0C4DG17;P08865	13;13;13;6	13;13;13;6	13;13;13;6	40S ribosomal protein SA	RPSA	tr|C9J9K3|C9J9K3_HUMAN 40S ribosomal protein SA (Fragment) OS=Homo sapiens OX=9606 GN=RPSA PE=1 SV=8;tr|A0A0C4DG17|A0A0C4DG17_HUMAN 40S ribosomal protein SA OS=Homo sapiens OX=9606 GN=RPSA PE=1 SV=1;sp|P08865|RSSA_HUMAN 40S ribosomal protein SA OS=Homo sap	4	13	13	13	12	11	12	12	13	11	12	13	13	11	12	11	12	11	12	12	13	11	12	13	13	11	12	11	12	11	12	12	13	11	12	13	13	11	12	11	62.4	62.4
F5GYV5;H7BZV4;A0A0C4DG62;F8WCT1;Q66PJ3-7;Q66PJ3-4;Q66PJ3-3;Q66PJ3-2;Q66PJ3;F8WEP2;A0A0C4DH18;F5H7X4;Q66PJ3-5	F5GYV5;H7BZV4;A0A0C4DG62;F8WCT1;Q66PJ3-7;Q66PJ3-4;Q66PJ3-3;Q66PJ3-2;Q66PJ3;F8WEP2;A0A0C4DH18;F5H7X4;Q66PJ3-5	2;2;2;2;2;2;2;2;2;1;1;1;1	2;2;2;2;2;2;2;2;2;1;1;1;1	2;2;2;2;2;2;2;2;2;1;1;1;1	ADP-ribosylation factor-like protein 6-interacting protein 4	ARL6IP4	tr|F5GYV5|F5GYV5_HUMAN ADP-ribosylation factor-like protein 6-interacting protein 4 (Fragment) OS=Homo sapiens OX=9606 GN=ARL6IP4 PE=1 SV=1;tr|H7BZV4|H7BZV4_HUMAN ADP-ribosylation factor-like protein 6-interacting protein 4 (Fragment) OS=Homo sapiens OX=96	13	2	2	2	0	0	0	2	1	1	1	1	0	1	2	1	0	0	0	2	1	1	1	1	0	1	2	1	0	0	0	2	1	1	1	1	0	1	2	1	13.3	13.3
A0A0C4DG89;D6RJA6;H0Y9U3	A0A0C4DG89	40;16;1	40;16;1	1;0;0		DDX46	tr|A0A0C4DG89|A0A0C4DG89_HUMAN Probable ATP-dependent RNA helicase DDX46 OS=Homo sapiens OX=9606 GN=DDX46 PE=1 SV=1	3	40	40	1	35	31	36	38	33	34	30	32	33	33	36	33	35	31	36	38	33	34	30	32	33	33	36	33	1	0	1	1	1	1	0	1	1	1	1	1	46.5	46.5
A0A0C4DGA2;O75521-2;O75521;F8WAW4;F8W6J1;F1LLU7;C9JB63	A0A0C4DGA2;O75521-2;O75521;F8WAW4;F8W6J1;F1LLU7;C9JB63	6;6;6;4;4;4;4	6;6;6;4;4;4;4	6;6;6;4;4;4;4	Enoyl-CoA delta isomerase 2, mitochondrial	ECI2	tr|A0A0C4DGA2|A0A0C4DGA2_HUMAN Enoyl-CoA delta isomerase 2, mitochondrial OS=Homo sapiens OX=9606 GN=ECI2 PE=1 SV=1;sp|O75521-2|ECI2_HUMAN Isoform 2 of Enoyl-CoA delta isomerase 2, mitochondrial OS=Homo sapiens OX=9606 GN=ECI2;sp|O75521|ECI2_HUMAN Enoyl-Co	7	6	6	6	4	4	4	5	4	3	4	5	4	3	4	4	4	4	4	5	4	3	4	5	4	3	4	4	4	4	4	5	4	3	4	5	4	3	4	4	20.1	20.1
A0A0C4DGA6;Q14527-2;Q14527	A0A0C4DGA6;Q14527-2;Q14527	1;1;1	1;1;1	1;1;1	Helicase-like transcription factor	HLTF	tr|A0A0C4DGA6|A0A0C4DGA6_HUMAN Helicase-like transcription factor OS=Homo sapiens OX=9606 GN=HLTF PE=1 SV=1;sp|Q14527-2|HLTF_HUMAN Isoform 2 of Helicase-like transcription factor OS=Homo sapiens OX=9606 GN=HLTF;sp|Q14527|HLTF_HUMAN Helicase-like transcript	3	1	1	1	0	0	0	1	0	0	0	0	0	0	0	0	0	0	0	1	0	0	0	0	0	0	0	0	0	0	0	1	0	0	0	0	0	0	0	0	1	1
A0A0C4DGG3;Q8NHM5-4;Q8NHM5-2;Q8NHM5-3;Q8NHM5	A0A0C4DGG3;Q8NHM5-4;Q8NHM5-2;Q8NHM5-3;Q8NHM5	2;2;2;2;2	2;2;2;2;2	2;2;2;2;2	Lysine-specific demethylase 2B	KDM2B	tr|A0A0C4DGG3|A0A0C4DGG3_HUMAN Lysine-specific demethylase 2B OS=Homo sapiens OX=9606 GN=KDM2B PE=1 SV=1;sp|Q8NHM5-4|KDM2B_HUMAN Isoform 4 of Lysine-specific demethylase 2B OS=Homo sapiens OX=9606 GN=KDM2B;sp|Q8NHM5-2|KDM2B_HUMAN Isoform 2 of Lysine-specif	5	2	2	2	1	1	0	1	1	1	1	2	1	1	1	0	1	1	0	1	1	1	1	2	1	1	1	0	1	1	0	1	1	1	1	2	1	1	1	0	3.3	3.3
Q14839-2;A0A2U3TZM0;A0A0C4DGG9;A0A2R8Y521;A0A2R8Y212;A0A2R8Y425;F5GWX5;Q14839;A0A2R8YFK9;A0A2R8Y5J0;A0A2R8YFD8;A0A2R8YDJ9;A0A2R8YD40;A0A2R8YDW2;A0A2R8Y4X2;A0A2R8YER1;A0A2R8Y8C1;A0A2R8Y5Z7;A0A2R8Y7I0;A0A2R8Y685;A0A2R8Y7M9;A0A2R8Y5M9;A0A2R8Y8B3;A0A2R8YE38;Q8TDI0;K7EMY3;A0A2R8Y445;F5H6N4;F2Z2R5;A0A2R8Y6G9;A0A2R8Y7X1;H7C0J3;H7C3H7;I3L229;F6T542;A0A2R8Y795	Q14839-2;A0A2U3TZM0;A0A0C4DGG9;A0A2R8Y521;A0A2R8Y212;A0A2R8Y425;F5GWX5;Q14839;A0A2R8YFK9;A0A2R8Y5J0;A0A2R8YFD8;A0A2R8YDJ9;A0A2R8YD40;A0A2R8YDW2;A0A2R8Y4X2;A0A2R8YER1;A0A2R8Y8C1;A0A2R8Y5Z7;A0A2R8Y7I0	64;64;64;64;64;64;64;64;64;64;63;59;57;54;53;47;47;33;32;30;30;26;23;20;14;12;12;5;4;4;3;1;1;1;1;1	64;64;64;64;64;64;64;64;64;64;63;59;57;54;53;47;47;33;32;30;30;26;23;20;14;12;12;5;4;4;3;1;1;1;1;1	53;53;53;53;53;53;53;53;53;53;52;48;46;43;42;37;37;24;29;22;28;21;19;18;5;4;11;5;1;4;3;0;0;0;0;1	Chromodomain-helicase-DNA-binding protein 4	CHD4	sp|Q14839-2|CHD4_HUMAN Isoform 2 of Chromodomain-helicase-DNA-binding protein 4 OS=Homo sapiens OX=9606 GN=CHD4;tr|A0A2U3TZM0|A0A2U3TZM0_HUMAN Chromodomain-helicase-DNA-binding protein 4 OS=Homo sapiens OX=9606 GN=CHD4 PE=4 SV=1;tr|A0A0C4DGG9|A0A0C4DGG9_HU	36	64	64	53	40	41	45	49	48	45	49	43	42	47	43	48	40	41	45	49	48	45	49	43	42	47	43	48	33	34	38	40	40	36	40	33	34	38	36	39	41	41
A0A0C4DGQ6;Q96P16;Q96P16-3;K7EP82	A0A0C4DGQ6;Q96P16;Q96P16-3	6;6;5;2	4;4;4;2	4;4;4;2	Regulation of nuclear pre-mRNA domain-containing protein 1A	RPRD1A	tr|A0A0C4DGQ6|A0A0C4DGQ6_HUMAN Regulation of nuclear pre-mRNA domain-containing protein 1A OS=Homo sapiens OX=9606 GN=RPRD1A PE=1 SV=1;sp|Q96P16|RPR1A_HUMAN Regulation of nuclear pre-mRNA domain-containing protein 1A OS=Homo sapiens OX=9606 GN=RPRD1A PE=1	4	6	4	4	1	2	0	2	2	1	2	3	2	1	0	5	0	0	0	0	0	0	1	2	0	0	0	3	0	0	0	0	0	0	1	2	0	0	0	3	31.5	18.7
A0A0C4DGQ8;Q6IAN0;J3QLJ8;J3KRS1;J3QLK1;J3QKT1	A0A0C4DGQ8;Q6IAN0	5;5;2;2;1;1	5;5;2;2;1;1	5;5;2;2;1;1	Dehydrogenase/reductase SDR family member 7B	DHRS7B	tr|A0A0C4DGQ8|A0A0C4DGQ8_HUMAN Dehydrogenase/reductase SDR family member 7B OS=Homo sapiens OX=9606 GN=DHRS7B PE=1 SV=1;sp|Q6IAN0|DRS7B_HUMAN Dehydrogenase/reductase SDR family member 7B OS=Homo sapiens OX=9606 GN=DHRS7B PE=1 SV=2	6	5	5	5	2	2	2	3	2	1	2	1	3	1	2	3	2	2	2	3	2	1	2	1	3	1	2	3	2	2	2	3	2	1	2	1	3	1	2	3	21.3	21.3
P56556;A0A0C4DGS0;R4GN43	P56556;A0A0C4DGS0;R4GN43	5;5;4	5;5;4	5;5;4	NADH dehydrogenase [ubiquinone] 1 alpha subcomplex subunit 6	NDUFA6	sp|P56556|NDUA6_HUMAN NADH dehydrogenase [ubiquinone] 1 alpha subcomplex subunit 6 OS=Homo sapiens OX=9606 GN=NDUFA6 PE=1 SV=4;tr|A0A0C4DGS0|A0A0C4DGS0_HUMAN NADH dehydrogenase [ubiquinone] 1 alpha subcomplex subunit 6 OS=Homo sapiens OX=9606 GN=NDUFA6 PE=	3	5	5	5	3	3	4	3	3	4	3	4	3	3	2	5	3	3	4	3	3	4	3	4	3	3	2	5	3	3	4	3	3	4	3	4	3	3	2	5	33.6	33.6
A0A0C4DGS1;P39656;P39656-3;P39656-2;U3KQ84	A0A0C4DGS1;P39656;P39656-3;P39656-2;U3KQ84	13;13;12;11;7	13;13;12;11;7	13;13;12;11;7	Dolichyl-diphosphooligosaccharide--protein glycosyltransferase 48 kDa subunit	DDOST	tr|A0A0C4DGS1|A0A0C4DGS1_HUMAN Dolichyl-diphosphooligosaccharide--protein glycosyltransferase 48 kDa subunit OS=Homo sapiens OX=9606 GN=DDOST PE=1 SV=1;sp|P39656|OST48_HUMAN Dolichyl-diphosphooligosaccharide--protein glycosyltransferase 48 kDa subunit OS=H	5	13	13	13	11	8	12	10	12	12	12	13	13	12	12	12	11	8	12	10	12	12	12	13	13	12	12	12	11	8	12	10	12	12	12	13	13	12	12	12	44.9	44.9
A0A0C4DGS9;Q9Y6K0	A0A0C4DGS9;Q9Y6K0	1;1	1;1	1;1	Choline/ethanolaminephosphotransferase 1	CEPT1	tr|A0A0C4DGS9|A0A0C4DGS9_HUMAN Choline/ethanolaminephosphotransferase 1 OS=Homo sapiens OX=9606 GN=CEPT1 PE=1 SV=1;sp|Q9Y6K0|CEPT1_HUMAN Choline/ethanolaminephosphotransferase 1 OS=Homo sapiens OX=9606 GN=CEPT1 PE=1 SV=1	2	1	1	1	0	1	0	1	1	1	1	0	0	0	0	1	0	1	0	1	1	1	1	0	0	0	0	1	0	1	0	1	1	1	1	0	0	0	0	1	3.9	3.9
A0A0C4DGW6;A6NDU8	A0A0C4DGW6;A6NDU8	1;1	1;1	1;1	UPF0600 protein C5orf51	C5orf51	tr|A0A0C4DGW6|A0A0C4DGW6_HUMAN UPF0600 protein C5orf51 OS=Homo sapiens OX=9606 GN=C5orf51 PE=1 SV=1;sp|A6NDU8|CE051_HUMAN UPF0600 protein C5orf51 OS=Homo sapiens OX=9606 GN=C5orf51 PE=1 SV=1	2	1	1	1	0	1	1	1	1	1	1	1	1	1	1	1	0	1	1	1	1	1	1	1	1	1	1	1	0	1	1	1	1	1	1	1	1	1	1	1	9.2	9.2
A0A0C4DH01;Q9NVU0-5;Q9NVU0-4;Q9NVU0;Q9NVU0-3;Q9NVU0-2	A0A0C4DH01;Q9NVU0-5;Q9NVU0-4;Q9NVU0;Q9NVU0-3;Q9NVU0-2	3;3;3;3;2;2	3;3;3;3;2;2	3;3;3;3;2;2	DNA-directed RNA polymerase III subunit RPC5	POLR3E	tr|A0A0C4DH01|A0A0C4DH01_HUMAN DNA-directed RNA polymerase III subunit RPC5 OS=Homo sapiens OX=9606 GN=POLR3E PE=1 SV=1;sp|Q9NVU0-5|RPC5_HUMAN Isoform 5 of DNA-directed RNA polymerase III subunit RPC5 OS=Homo sapiens OX=9606 GN=POLR3E;sp|Q9NVU0-4|RPC5_HUMA	6	3	3	3	2	1	1	0	1	1	2	1	1	1	0	1	2	1	1	0	1	1	2	1	1	1	0	1	2	1	1	0	1	1	2	1	1	1	0	1	5.1	5.1
A0A0C4DH09;X6RGP5;F1T0I1;J3KNL6;O15027-2;O15027-4;O15027-3;O15027;O15027-5;Q8N9G1	A0A0C4DH09;X6RGP5;F1T0I1;J3KNL6;O15027-2;O15027-4;O15027-3;O15027;O15027-5	4;4;4;4;4;4;4;4;4;1	4;4;4;4;4;4;4;4;4;1	4;4;4;4;4;4;4;4;4;1	Protein transport protein Sec16A	SEC16A	tr|A0A0C4DH09|A0A0C4DH09_HUMAN Protein transport protein Sec16A (Fragment) OS=Homo sapiens OX=9606 GN=SEC16A PE=1 SV=1;tr|X6RGP5|X6RGP5_HUMAN Protein transport protein sec16 (Fragment) OS=Homo sapiens OX=9606 GN=SEC16A PE=1 SV=1;tr|F1T0I1|F1T0I1_HUMAN Prot	10	4	4	4	3	2	1	3	2	2	1	2	2	2	3	3	3	2	1	3	2	2	1	2	2	2	3	3	3	2	1	3	2	2	1	2	2	2	3	3	5.5	5.5
A0A0C4DH22;H7C2K6;A0A1B0GTW6	A0A0C4DH22	3;1;1	1;1;1	1;1;1		EPB41L1	tr|A0A0C4DH22|A0A0C4DH22_HUMAN Band 4.1-like protein 1 OS=Homo sapiens OX=9606 GN=EPB41L1 PE=1 SV=1	3	3	1	1	3	0	1	2	1	0	1	1	1	1	1	1	1	0	0	0	0	0	0	0	0	0	0	0	1	0	0	0	0	0	0	0	0	0	0	0	4.2	1.9
P21127;A0A0D9SER5;A0A0D9SEI3;P21127-2;P21127-3;A0A0D9SEN2;P21127-8;P21127-6;Q5QPR3;Q9UQ88-3;Q9UQ88-2;Q9UQ88;Q9UQ88-4;P21127-9;P21127-12;P21127-5;P21127-4;P21127-10;Q5QPR4;Q9UQ88-10;Q9UQ88-5;Q9UQ88-9;Q9UQ88-8;Q13882;E9PFJ2;E7ESP2;J3KS35;A0A087X1I0;A0A087WYI9;Q5QPQ9	P21127;A0A0D9SER5;A0A0D9SEI3;P21127-2;P21127-3;A0A0D9SEN2;P21127-8;P21127-6;Q5QPR3;Q9UQ88-3;Q9UQ88-2;Q9UQ88;Q9UQ88-4;P21127-9;P21127-12;P21127-5;P21127-4;P21127-10;Q5QPR4;Q9UQ88-10;Q9UQ88-5	16;16;16;16;16;16;16;15;15;15;15;15;15;15;15;15;15;15;14;14;13;7;5;1;1;1;1;1;1;1	16;16;16;16;16;16;16;15;15;15;15;15;15;15;15;15;15;15;14;14;13;7;5;1;1;1;1;1;1;1	16;16;16;16;16;16;16;15;15;15;15;15;15;15;15;15;15;15;14;14;13;7;5;1;1;1;1;1;1;1	Cyclin-dependent kinase 11B;Cyclin-dependent kinase 11A	CDK11B;CDK11A	sp|P21127|CD11B_HUMAN Cyclin-dependent kinase 11B OS=Homo sapiens OX=9606 GN=CDK11B PE=1 SV=4;tr|A0A0D9SER5|A0A0D9SER5_HUMAN Cyclin-dependent kinase 11B OS=Homo sapiens OX=9606 GN=CDK11B PE=1 SV=1;tr|A0A0D9SEI3|A0A0D9SEI3_HUMAN Cyclin-dependent kinase 11B	30	16	16	16	6	5	9	10	10	9	8	9	8	7	8	12	6	5	9	10	10	9	8	9	8	7	8	12	6	5	9	10	10	9	8	9	8	7	8	12	22.8	22.8
A0A0D9SEJ5;F5GY05;Q96EK7-2;Q96EK7	A0A0D9SEJ5;F5GY05;Q96EK7-2;Q96EK7	1;1;1;1	1;1;1;1	1;1;1;1	Constitutive coactivator of peroxisome proliferator-activated receptor gamma	FAM120B	tr|A0A0D9SEJ5|A0A0D9SEJ5_HUMAN Constitutive coactivator of peroxisome proliferator-activated receptor gamma OS=Homo sapiens OX=9606 GN=FAM120B PE=1 SV=1;tr|F5GY05|F5GY05_HUMAN Constitutive coactivator of peroxisome proliferator-activated receptor gamma OS=	4	1	1	1	0	0	0	1	1	0	0	0	0	0	0	1	0	0	0	1	1	0	0	0	0	0	0	1	0	0	0	1	1	0	0	0	0	0	0	1	1.5	1.5
A0A0D9SEM4;Q08170	A0A0D9SEM4;Q08170	6;6	3;3	3;3	Serine/arginine-rich splicing factor 4	SRSF4	tr|A0A0D9SEM4|A0A0D9SEM4_HUMAN Serine/arginine-rich-splicing factor 4 (Fragment) OS=Homo sapiens OX=9606 GN=SRSF4 PE=1 SV=1;sp|Q08170|SRSF4_HUMAN Serine/arginine-rich splicing factor 4 OS=Homo sapiens OX=9606 GN=SRSF4 PE=1 SV=2	2	6	3	3	5	5	3	4	5	4	3	3	4	4	3	4	2	2	1	1	2	2	1	1	2	1	0	1	2	2	1	1	2	2	1	1	2	1	0	1	14.6	7.1
A0A0D9SEM9	A0A0D9SEM9	5	1	1		DDX39A	tr|A0A0D9SEM9|A0A0D9SEM9_HUMAN ATP-dependent RNA helicase DDX39A (Fragment) OS=Homo sapiens OX=9606 GN=DDX39A PE=1 SV=1	1	5	1	1	5	5	4	5	5	5	5	5	5	5	5	5	1	1	0	1	1	1	1	1	1	1	1	1	1	1	0	1	1	1	1	1	1	1	1	1	52.1	10.4
A0A0D9SEU5;R4GMX8;Q6VN20-2;Q6VN20-3;Q6VN20	A0A0D9SEU5;R4GMX8;Q6VN20-2;Q6VN20-3;Q6VN20	1;1;1;1;1	1;1;1;1;1	1;1;1;1;1	Ran-binding protein 10	RANBP10	tr|A0A0D9SEU5|A0A0D9SEU5_HUMAN Ran-binding protein 10 OS=Homo sapiens OX=9606 GN=RANBP10 PE=1 SV=1;tr|R4GMX8|R4GMX8_HUMAN Ran-binding protein 10 OS=Homo sapiens OX=9606 GN=RANBP10 PE=1 SV=1;sp|Q6VN20-2|RBP10_HUMAN Isoform 2 of Ran-binding protein 10 OS=Hom	5	1	1	1	1	0	0	1	0	0	0	1	1	1	1	1	1	0	0	1	0	0	0	1	1	1	1	1	1	0	0	1	0	0	0	1	1	1	1	1	2.3	2.3
O95819-3;A0A0D9SEY1;E7EN19;O95819-6;O95819-5;O95819;O95819-2;O95819-4;E7ENQ1;G3XAA2;G5E948;H7C360;Q8N4C8;A0A0D9SG62;C9J338;I3L2I2;E7EX83;Q8N4C8-5;Q8N4C8-2;Q8N4C8-3;Q8N4C8-4;C9J840;H7C0P6;E7ETN6	O95819-3;A0A0D9SEY1;E7EN19;O95819-6;O95819-5;O95819;O95819-2;O95819-4;E7ENQ1;G3XAA2;G5E948;H7C360;Q8N4C8;A0A0D9SG62;C9J338;I3L2I2;E7EX83;Q8N4C8-5;Q8N4C8-2;Q8N4C8-3;Q8N4C8-4	5;5;5;5;5;5;5;5;5;5;5;4;3;3;3;3;3;3;3;3;3;2;1;1	5;5;5;5;5;5;5;5;5;5;5;4;3;3;3;3;3;3;3;3;3;2;1;1	2;2;2;2;2;2;2;2;2;2;2;1;0;2;0;0;2;0;0;0;0;1;1;1	Mitogen-activated protein kinase kinase kinase kinase 4;Misshapen-like kinase 1	MAP4K4;MINK1;TNIK	sp|O95819-3|M4K4_HUMAN Isoform 3 of Mitogen-activated protein kinase kinase kinase kinase 4 OS=Homo sapiens OX=9606 GN=MAP4K4;tr|A0A0D9SEY1|A0A0D9SEY1_HUMAN Mitogen-activated protein kinase kinase kinase kinase 4, isoform CRA_a OS=Homo sapiens OX=9606 GN=M	24	5	5	2	1	0	4	2	1	0	2	1	1	1	0	2	1	0	4	2	1	0	2	1	1	1	0	2	0	0	1	1	0	0	0	0	0	0	0	0	4	4
A0A2R8YF78;A0A2R8YFS5;A0A2R8Y4A4;A0A0D9SF53;A0A0D9SFB3;O00571;A0A0D9SG12;O00571-2;A0A2R8YCW1;A0A2R8YFR4;A0A2U3TZJ9;A0A2R8Y5G6;A0A2R8Y645;F6S8Q4;A0A2R8Y7T2;A0A2R8YDT5;A0A2R8YDH3;O15523;O15523-2;A0A0J9YVQ7;A0A087WVZ1;O15523-3;A0A2R8YCU0;C9J081;A0A2R8Y650;A0A087WX09;A0A2R8YF89;C9J8G5;Q9NQI0;Q9NQI0-4;Q9NQI0-2;Q9NQI0-3;D6RCM4;A0A2R8Y4D2;H0Y960;A0A2R8Y770	A0A2R8YF78;A0A2R8YFS5;A0A2R8Y4A4;A0A0D9SF53;A0A0D9SFB3;O00571;A0A0D9SG12;O00571-2;A0A2R8YCW1;A0A2R8YFR4;A0A2U3TZJ9;A0A2R8Y5G6;A0A2R8Y645;F6S8Q4;A0A2R8Y7T2;A0A2R8YDT5;A0A2R8YDH3;O15523;O15523-2	34;34;34;34;34;34;34;33;33;33;33;33;33;32;29;29;27;25;25;12;8;7;5;5;5;3;3;3;2;2;2;2;2;1;1;1	34;34;34;34;34;34;34;33;33;33;33;33;33;32;29;29;27;25;25;12;8;7;5;5;5;3;3;3;2;2;2;2;2;1;1;1	33;33;33;33;33;33;33;32;32;32;32;32;32;31;28;28;26;24;24;12;8;7;5;5;5;3;3;3;2;2;2;2;2;1;1;1	ATP-dependent RNA helicase DDX3X;ATP-dependent RNA helicase DDX3Y	DDX3X;DDX3Y	tr|A0A2R8YF78|A0A2R8YF78_HUMAN ATP-dependent RNA helicase DDX3X OS=Homo sapiens OX=9606 GN=DDX3X PE=1 SV=1;tr|A0A2R8YFS5|A0A2R8YFS5_HUMAN ATP-dependent RNA helicase DDX3X OS=Homo sapiens OX=9606 GN=DDX3X PE=1 SV=1;tr|A0A2R8Y4A4|A0A2R8Y4A4_HUMAN ATP-depende	36	34	34	33	29	29	26	29	32	31	32	32	33	29	26	26	29	29	26	29	32	31	32	32	33	29	26	26	28	28	25	28	31	30	31	31	32	28	25	25	60.7	60.7
Q8N6H7;G5E9L0;A0A0D9SF70;E9PIY6;E9PQP3;Q8N6H7-2;B0QYV9;E9PN48;E9PK28;E9PMR9;E9PJT7;E9PMU9;H0YDX1;E9PNY8;E9PM63;Q8N6H7-3;H0YDN9	Q8N6H7;G5E9L0;A0A0D9SF70;E9PIY6;E9PQP3;Q8N6H7-2	4;4;4;4;4;3;1;1;1;1;1;1;1;1;1;1;1	4;4;4;4;4;3;1;1;1;1;1;1;1;1;1;1;1	3;3;3;3;3;3;0;0;0;0;0;0;0;0;0;1;1	ADP-ribosylation factor GTPase-activating protein 2	ARFGAP2	sp|Q8N6H7|ARFG2_HUMAN ADP-ribosylation factor GTPase-activating protein 2 OS=Homo sapiens OX=9606 GN=ARFGAP2 PE=1 SV=1;tr|G5E9L0|G5E9L0_HUMAN ADP-ribosylation factor GTPase-activating protein 2 OS=Homo sapiens OX=9606 GN=ARFGAP2 PE=1 SV=2;tr|A0A0D9SF70|A0A	17	4	4	3	3	0	1	3	1	1	1	1	3	2	3	2	3	0	1	3	1	1	1	1	3	2	3	2	2	0	1	2	1	1	0	1	2	1	2	2	8.1	8.1
H7BY36;A0A0D9SFL3;B0QYK0;C9JGE3;Q01844-2;Q01844-6;Q01844-3;Q01844;Q01844-5	H7BY36;A0A0D9SFL3;B0QYK0;C9JGE3;Q01844-2;Q01844-6;Q01844-3;Q01844;Q01844-5	2;2;2;2;2;2;2;2;2	2;2;2;2;2;2;2;2;2	2;2;2;2;2;2;2;2;2	RNA-binding protein EWS	EWSR1	tr|H7BY36|H7BY36_HUMAN RNA-binding protein EWS (Fragment) OS=Homo sapiens OX=9606 GN=EWSR1 PE=1 SV=1;tr|A0A0D9SFL3|A0A0D9SFL3_HUMAN RNA-binding protein EWS OS=Homo sapiens OX=9606 GN=EWSR1 PE=1 SV=1;tr|B0QYK0|B0QYK0_HUMAN RNA-binding protein EWS OS=Homo sa	9	2	2	2	1	1	1	2	0	1	1	2	1	1	1	2	1	1	1	2	0	1	1	2	1	1	1	2	1	1	1	2	0	1	1	2	1	1	1	2	7.5	7.5
A0A1W2PNM1;A0A0D9SFP2;E9PF18;Q16836;Q16836-3;Q16836-2;A0A0A0MSE2;A0A1W2PQ78;A0A1W2PQV5;A0A1W2PQC2;A0A1W2PRT2;A0A1W2PQ55;A0A1W2PP40	A0A1W2PNM1;A0A0D9SFP2;E9PF18;Q16836;Q16836-3;Q16836-2;A0A0A0MSE2;A0A1W2PQ78;A0A1W2PQV5	7;7;7;7;7;7;6;5;4;3;3;1;1	7;7;7;7;7;7;6;5;4;3;3;1;1	7;7;7;7;7;7;6;5;4;3;3;1;1	Hydroxyacyl-coenzyme A dehydrogenase, mitochondrial	HADH	tr|A0A1W2PNM1|A0A1W2PNM1_HUMAN Hydroxyacyl-coenzyme A dehydrogenase, mitochondrial (Fragment) OS=Homo sapiens OX=9606 GN=HADH PE=1 SV=1;tr|A0A0D9SFP2|A0A0D9SFP2_HUMAN Hydroxyacyl-coenzyme A dehydrogenase, mitochondrial OS=Homo sapiens OX=9606 GN=HADH PE=1	13	7	7	7	4	4	4	6	5	5	5	5	6	4	6	7	4	4	4	6	5	5	5	5	6	4	6	7	4	4	4	6	5	5	5	5	6	4	6	7	45.7	45.7
A0A0D9SFR5;H3BQ06;H3BV07;A0A2R8Y518;H3BNU1;Q9ULP9-2;Q9ULP9	A0A0D9SFR5;H3BQ06;H3BV07;A0A2R8Y518;H3BNU1;Q9ULP9-2;Q9ULP9	2;2;2;2;2;2;2	2;2;2;2;2;2;2	2;2;2;2;2;2;2	TBC1 domain family member 24	TBC1D24	tr|A0A0D9SFR5|A0A0D9SFR5_HUMAN TBC1 domain family member 24 OS=Homo sapiens OX=9606 GN=TBC1D24 PE=4 SV=1;tr|H3BQ06|H3BQ06_HUMAN Uncharacterized protein OS=Homo sapiens OX=9606 PE=4 SV=1;tr|H3BV07|H3BV07_HUMAN TBC1 domain family member 24 (Fragment) OS=Homo	7	2	2	2	0	0	1	0	0	0	0	1	0	0	0	0	0	0	1	0	0	0	0	1	0	0	0	0	0	0	1	0	0	0	0	1	0	0	0	0	7.7	7.7
A0A1B0GWF2;A0A1B0GVQ5;A0A2R8Y5D4;A0A0D9SG72;A0A1B0GTP9;P61764;P61764-2;A0A1B0GW76;A0A1B0GTD8;A0A096LP33;A0A0D9SEH5;A0A1B0GVV9;A0A096LP52;A0A0D9SFQ7;A0A0D9SFW6	A0A1B0GWF2;A0A1B0GVQ5;A0A2R8Y5D4;A0A0D9SG72;A0A1B0GTP9;P61764;P61764-2;A0A1B0GW76	5;5;5;5;5;5;5;3;1;1;1;1;1;1;1	5;5;5;5;5;5;5;3;1;1;1;1;1;1;1	5;5;5;5;5;5;5;3;1;1;1;1;1;1;1	Syntaxin-binding protein 1	STXBP1	tr|A0A1B0GWF2|A0A1B0GWF2_HUMAN Syntaxin-binding protein 1 OS=Homo sapiens OX=9606 GN=STXBP1 PE=1 SV=1;tr|A0A1B0GVQ5|A0A1B0GVQ5_HUMAN Syntaxin-binding protein 1 OS=Homo sapiens OX=9606 GN=STXBP1 PE=1 SV=1;tr|A0A2R8Y5D4|A0A2R8Y5D4_HUMAN Syntaxin-binding prot	15	5	5	5	0	1	0	1	0	1	1	0	0	1	0	2	0	1	0	1	0	1	1	0	0	1	0	2	0	1	0	1	0	1	1	0	0	1	0	2	10.8	10.8
A0A0D9SG77;A0A1B0GVL3;Q05086-2;Q05086-3;Q05086;A0A0D9SF91;A0A0D9SGI3	A0A0D9SG77;A0A1B0GVL3;Q05086-2;Q05086-3;Q05086;A0A0D9SF91;A0A0D9SGI3	2;2;2;2;2;1;1	2;2;2;2;2;1;1	2;2;2;2;2;1;1	Ubiquitin-protein ligase E3A	UBE3A	tr|A0A0D9SG77|A0A0D9SG77_HUMAN Ubiquitin-protein ligase E3A OS=Homo sapiens OX=9606 GN=UBE3A PE=1 SV=1;tr|A0A1B0GVL3|A0A1B0GVL3_HUMAN Ubiquitin-protein ligase E3A OS=Homo sapiens OX=9606 GN=UBE3A PE=1 SV=1;sp|Q05086-2|UBE3A_HUMAN Isoform I of Ubiquitin-pro	7	2	2	2	1	1	1	1	0	1	0	1	1	1	1	1	1	1	1	1	0	1	0	1	1	1	1	1	1	1	1	1	0	1	0	1	1	1	1	1	3.5	3.5
Q5JRC6;A0A0D9SGE8;Q8IWS0-3;Q8IWS0;Q8IWS0-4;Q8IWS0-2;Q8IWS0-5	Q5JRC6;A0A0D9SGE8;Q8IWS0-3;Q8IWS0;Q8IWS0-4;Q8IWS0-2;Q8IWS0-5	7;7;7;7;6;6;6	7;7;7;7;6;6;6	7;7;7;7;6;6;6	PHD finger protein 6	PHF6	tr|Q5JRC6|Q5JRC6_HUMAN PHD finger protein 6, isoform CRA_d OS=Homo sapiens OX=9606 GN=PHF6 PE=1 SV=1;tr|A0A0D9SGE8|A0A0D9SGE8_HUMAN PHD finger protein 6 OS=Homo sapiens OX=9606 GN=PHF6 PE=1 SV=1;sp|Q8IWS0-3|PHF6_HUMAN Isoform 3 of PHD finger protein 6 OS=H	7	7	7	7	6	7	6	7	7	6	6	6	6	7	6	6	6	7	6	7	7	6	6	6	6	7	6	6	6	7	6	7	7	6	6	6	6	7	6	6	29	29
A0A0D9SGF6;Q13813;Q13813-2;A0A0D9SF54;Q13813-3	A0A0D9SGF6;Q13813;Q13813-2;A0A0D9SF54;Q13813-3	12;12;12;11;11	12;12;12;11;11	12;12;12;11;11	Spectrin alpha chain, non-erythrocytic 1	SPTAN1	tr|A0A0D9SGF6|A0A0D9SGF6_HUMAN Spectrin alpha chain, non-erythrocytic 1 OS=Homo sapiens OX=9606 GN=SPTAN1 PE=1 SV=1;sp|Q13813|SPTN1_HUMAN Spectrin alpha chain, non-erythrocytic 1 OS=Homo sapiens OX=9606 GN=SPTAN1 PE=1 SV=3;sp|Q13813-2|SPTN1_HUMAN Isoform 2	5	12	12	12	0	2	2	6	2	2	5	2	1	0	2	2	0	2	2	6	2	2	5	2	1	0	2	2	0	2	2	6	2	2	5	2	1	0	2	2	5.8	5.8
A0A0G2JH68;O60610;A0A140T8Z0;O60610-2;O60610-3;H9KV28;A0A2R8Y5N1;B4E2I7;H7C2W8;A0A2R8YEF8	A0A0G2JH68;O60610;A0A140T8Z0;O60610-2;O60610-3;H9KV28;A0A2R8Y5N1	27;27;26;26;26;25;24;4;3;2	27;27;26;26;26;25;24;4;3;2	27;27;26;26;26;25;24;4;3;2	Protein diaphanous homolog 1	DIAPH1	tr|A0A0G2JH68|A0A0G2JH68_HUMAN Protein diaphanous homolog 1 OS=Homo sapiens OX=9606 GN=DIAPH1 PE=1 SV=1;sp|O60610|DIAP1_HUMAN Protein diaphanous homolog 1 OS=Homo sapiens OX=9606 GN=DIAPH1 PE=1 SV=2;tr|A0A140T8Z0|A0A140T8Z0_HUMAN Protein diaphanous homolog	10	27	27	27	17	14	17	21	12	15	20	18	19	16	15	20	17	14	17	21	12	15	20	18	19	16	15	20	17	14	17	21	12	15	20	18	19	16	15	20	25.2	25.2
P30485;P18464;P30464;P30481;P30480;P30460;P30479;P10319;A0A0G2JI36;Q04826;P01889;P18463;P30475;P18465;P03989;P30685;P30461;P30462;P30466;Q29940;Q29836;Q95365;A0A1W2PS24;P30488;P30484;P30483;P04439;A0A0G2JIF2;A0A0G2JL56;A0A1W2PQD0;Q5SRN5;A0A1W2PPR8;A0A1W2PSE7;Q29718;Q5SRN7;P30491;A0A140T9G0;P30495;P13746-2;P30493;P30492;P30455;P30447;A0A140T9S9;P13746;A0A140T9H3;P30498;A0A140T9A9;P30443;P16188;P30…	P30485;P18464;P30464;P30481;P30480;P30460;P30479;P10319;A0A0G2JI36;Q04826;P01889;P18463;P30475;P18465;P03989;P30685;P30461;P30462;P30466;Q29940;Q29836;Q95365;A0A1W2PS24;P30488;P30484;P30483;P04439;A0A0G2JIF2;A0A0G2JL56;A0A1W2PQD0;Q5SRN5;A0A1W2PPR8;A0A1W2PSE7;Q29718;Q5SRN7;P30491;A0A140T9G0;P30495;P13746-2;P30493;P30492;P30455;P30447;A0A140T9S9;P13746;A0A140T9H3;P30498;A0A140T9A9;P30443;P16188;P30…	2;2;2;2;2;2;2;2;2;2;2;2;2;2;2;2;2;2;2;2;2;2;2;2;2;2;2;2;2;2;2;2;2;2;2;2;2;2;2;2;2;2;2;2;2;2;2;2;2;2;2;2;2;2;1;1;1;1;1;1;1;1;1;1;1;1;1;1;1;1;1;1;1;1;1;1;1;1;1;1;1;1;1;1;1;1;1;1;1;1;1;1;1;1;1;1;1;1;1;1;1;1;1;1;1;1;1;1;1;1;1;1;1;1;1;1;1;1;1;1;1;1;1;1;1;1;1;1;1;1;1;1;1;1;1;1;1;1;1;1;1;1;1;1;1	2;2;2;2;2;2;2;2;2;2;2;2;2;2;2;2;2;2;2;2;2;2;2;2;2;2;2;2;2;2;2;2;2;2;2;2;2;2;2;2;2;2;2;2;2;2;2;2;2;2;2;2;2;2;1;1;1;1;1;1;1;1;1;1;1;1;1;1;1;1;1;1;1;1;1;1;1;1;1;1;1;1;1;1;1;1;1;1;1;1;1;1;1;1;1;1;1;1;1;1;1;1;1;1;1;1;1;1;1;1;1;1;1;1;1;1;1;1;1;1;1;1;1;1;1;1;1;1;1;1;1;1;1;1;1;1;1;1;1;1;1;1;1;1;1	2;2;2;2;2;2;2;2;2;2;2;2;2;2;2;2;2;2;2;2;2;2;2;2;2;2;2;2;2;2;2;2;2;2;2;2;2;2;2;2;2;2;2;2;2;2;2;2;2;2;2;2;2;2;1;1;1;1;1;1;1;1;1;1;1;1;1;1;1;1;1;1;1;1;1;1;1;1;1;1;1;1;1;1;1;1;1;1;1;1;1;1;1;1;1;1;1;1;1;1;1;1;1;1;1;1;1;1;1;1;1;1;1;1;1;1;1;1;1;1;1;1;1;1;1;1;1;1;1;1;1;1;1;1;1;1;1;1;1;1;1;1;1;1;1	HLA class I histocompatibility antigen, B-47 alpha chain;HLA class I histocompatibility antigen, B-51 alpha chain;HLA class I histocompatibility antigen, B-15 alpha chain;HLA class I histocompatibility antigen, B-44 alpha chain;HLA class I histocompatibility antigen, B-42 alpha chain;HLA class I histocompatibility antigen, B-8 alpha chain;HLA class I histocompatibility antigen, B-41 alpha chain;H…	HLA-B;HLA-A;HLA-G;HLA-F;HLA-E;HLA-G2.2;HLA-H;HLA-C	sp|P30485|1B47_HUMAN HLA class I histocompatibility antigen, B-47 alpha chain OS=Homo sapiens OX=9606 GN=HLA-B PE=1 SV=1;sp|P18464|1B51_HUMAN HLA class I histocompatibility antigen, B-51 alpha chain OS=Homo sapiens OX=9606 GN=HLA-B PE=1 SV=1;sp|P30464|1B15	145	2	2	2	2	1	0	0	1	1	1	1	1	1	2	0	2	1	0	0	1	1	1	1	1	1	2	0	2	1	0	0	1	1	1	1	1	1	2	0	6.9	6.9
A0A0G2JIS2;A2ABF8;A0A0G2JIR1;A2ABF9;A0A0G2JK64;Q96KQ7-2;Q96KQ7;A0A0G2JRR0;A0A0G2JRN8;H0Y4K5	A0A0G2JIS2;A2ABF8;A0A0G2JIR1;A2ABF9;A0A0G2JK64;Q96KQ7-2;Q96KQ7;A0A0G2JRR0;A0A0G2JRN8	8;8;8;8;8;8;8;7;7;1	8;8;8;8;8;8;8;7;7;1	7;7;7;7;7;7;7;6;6;1	Histone-lysine N-methyltransferase EHMT2	EHMT2	tr|A0A0G2JIS2|A0A0G2JIS2_HUMAN Histone-lysine N-methyltransferase EHMT2 OS=Homo sapiens OX=9606 GN=EHMT2 PE=1 SV=1;tr|A2ABF8|A2ABF8_HUMAN Histone-lysine N-methyltransferase EHMT2 OS=Homo sapiens OX=9606 GN=EHMT2 PE=1 SV=1;tr|A0A0G2JIR1|A0A0G2JIR1_HUMAN His	10	8	8	7	2	0	0	6	3	4	5	1	2	2	2	3	2	0	0	6	3	4	5	1	2	2	2	3	2	0	0	6	3	4	4	1	1	2	2	2	8.8	8.8
A0A0G2JIW1;P0DMV9;P0DMV8;V9GZ37	A0A0G2JIW1;P0DMV9;P0DMV8;V9GZ37	38;38;38;28	38;38;38;28	3;3;3;0	Heat shock 70 kDa protein 1B;Heat shock 70 kDa protein 1A	HSPA1B;HSPA1A	tr|A0A0G2JIW1|A0A0G2JIW1_HUMAN Heat shock 70 kDa protein 1B OS=Homo sapiens OX=9606 GN=HSPA1B PE=1 SV=1;sp|P0DMV9|HS71B_HUMAN Heat shock 70 kDa protein 1B OS=Homo sapiens OX=9606 GN=HSPA1B PE=1 SV=1;sp|P0DMV8|HS71A_HUMAN Heat shock 70 kDa protein 1A OS=Hom	4	38	38	3	35	33	34	36	34	36	35	33	35	33	36	35	35	33	34	36	34	36	35	33	35	33	36	35	3	2	2	3	2	2	3	3	3	3	3	3	73.7	73.7
A0A0G2JJL1;A0A140T9L0;H0Y6G3	A0A0G2JJL1;A0A140T9L0;H0Y6G3	4;4;3	1;1;0	1;1;0		WDR46	tr|A0A0G2JJL1|A0A0G2JJL1_HUMAN WD repeat-containing protein 46 (Fragment) OS=Homo sapiens OX=9606 GN=WDR46 PE=1 SV=1;tr|A0A140T9L0|A0A140T9L0_HUMAN WD repeat-containing protein 46 (Fragment) OS=Homo sapiens OX=9606 GN=WDR46 PE=1 SV=1;tr|H0Y6G3|H0Y6G3_HUMAN	3	4	1	1	0	0	0	1	0	1	0	2	0	1	1	2	0	0	0	0	0	1	0	0	0	0	0	0	0	0	0	0	0	1	0	0	0	0	0	0	22	6.8
P25440-2;P25440;A0A0G2JK44;A0A140T9E9;H0Y6K2;P25440-3;P25440-4;A0A140T9V2;A0A0G2JHL0;U3KQA6;A0A140T9F7;H0Y799;E9PIQ3;A0A140T9X8;A0A140T9I1;A0A0G2JHN8;E9PKQ9	P25440-2;P25440;A0A0G2JK44;A0A140T9E9;H0Y6K2;P25440-3;P25440-4;A0A140T9V2;A0A0G2JHL0;U3KQA6;A0A140T9F7	9;9;9;9;9;8;7;7;7;7;7;4;4;4;3;3;1	7;7;7;7;7;6;5;6;6;6;6;4;4;4;2;2;1	7;7;7;7;7;6;5;6;6;6;6;4;4;4;2;2;1	Bromodomain-containing protein 2	BRD2	sp|P25440-2|BRD2_HUMAN Isoform 2 of Bromodomain-containing protein 2 OS=Homo sapiens OX=9606 GN=BRD2;sp|P25440|BRD2_HUMAN Bromodomain-containing protein 2 OS=Homo sapiens OX=9606 GN=BRD2 PE=1 SV=2;tr|A0A0G2JK44|A0A0G2JK44_HUMAN Bromodomain-containing prote	17	9	7	7	3	4	5	6	3	4	5	2	4	4	8	6	3	3	3	4	2	3	4	2	3	3	6	4	3	3	3	4	2	3	4	2	3	3	6	4	14	12.1
C9K0U8;A0A0G2JLD8;E7EUY5;Q04837	C9K0U8;A0A0G2JLD8;E7EUY5;Q04837	1;1;1;1	1;1;1;1	1;1;1;1	Single-stranded DNA-binding protein, mitochondrial	SSBP1	tr|C9K0U8|C9K0U8_HUMAN Single-stranded DNA-binding protein, mitochondrial (Fragment) OS=Homo sapiens OX=9606 GN=SSBP1 PE=1 SV=1;tr|A0A0G2JLD8|A0A0G2JLD8_HUMAN Single-stranded DNA-binding protein, mitochondrial (Fragment) OS=Homo sapiens OX=9606 GN=SSBP1 PE	4	1	1	1	1	1	0	0	0	0	1	1	1	1	0	0	1	1	0	0	0	0	1	1	1	1	0	0	1	1	0	0	0	0	1	1	1	1	0	0	12.4	12.4
H7C2M4;C9J4E9;A0A0G2JNX6;A9C4B8;Q96N66-3;Q96N66	H7C2M4;C9J4E9;A0A0G2JNX6;A9C4B8;Q96N66-3;Q96N66	1;1;1;1;1;1	1;1;1;1;1;1	1;1;1;1;1;1	Lysophospholipid acyltransferase 7	MBOAT7	tr|H7C2M4|H7C2M4_HUMAN Lysophospholipid acyltransferase 7 (Fragment) OS=Homo sapiens OX=9606 GN=MBOAT7 PE=1 SV=1;tr|C9J4E9|C9J4E9_HUMAN Lysophospholipid acyltransferase 7 (Fragment) OS=Homo sapiens OX=9606 GN=MBOAT7 PE=1 SV=1;tr|A0A0G2JNX6|A0A0G2JNX6_HUMAN	6	1	1	1	0	0	1	0	0	0	0	0	0	0	0	0	0	0	1	0	0	0	0	0	0	0	0	0	0	0	1	0	0	0	0	0	0	0	0	0	13	13
A0A0G2JNZ2;A0A0G2JPP5;Q14160;Q14160-3;A0A0G2JMS7;Q14160-2;Q5T0G3;Q9BTT6-2;H0YDF9;H0YCG0	A0A0G2JNZ2;A0A0G2JPP5;Q14160;Q14160-3;A0A0G2JMS7;Q14160-2	5;5;5;5;3;3;2;2;1;1	5;5;5;5;3;3;2;2;1;1	3;3;3;3;3;3;0;0;1;1	Protein scribble homolog	SCRIB	tr|A0A0G2JNZ2|A0A0G2JNZ2_HUMAN Protein scribble homolog OS=Homo sapiens OX=9606 GN=SCRIB PE=1 SV=1;tr|A0A0G2JPP5|A0A0G2JPP5_HUMAN Protein scribble homolog OS=Homo sapiens OX=9606 GN=SCRIB PE=1 SV=1;sp|Q14160|SCRIB_HUMAN Protein scribble homolog OS=Homo sap	10	5	5	3	1	1	0	1	1	1	3	1	0	0	4	1	1	1	0	1	1	1	3	1	0	0	4	1	1	0	0	0	1	1	1	0	0	0	3	0	4.1	4.1
I3L1U8;I3L2P5;H0Y554;B7Z683;A0A0G2JQ41;A0A1C7CYZ0;Q12979-4;Q12979-2;Q12979;P11274-2;P11274	I3L1U8;I3L2P5;H0Y554;B7Z683;A0A0G2JQ41;A0A1C7CYZ0;Q12979-4;Q12979-2;Q12979;P11274-2;P11274	1;1;1;1;1;1;1;1;1;1;1	1;1;1;1;1;1;1;1;1;1;1	1;1;1;1;1;1;1;1;1;1;1	Active breakpoint cluster region-related protein;Breakpoint cluster region protein	ABR;BCR	tr|I3L1U8|I3L1U8_HUMAN Active breakpoint cluster region-related protein (Fragment) OS=Homo sapiens OX=9606 GN=ABR PE=1 SV=1;tr|I3L2P5|I3L2P5_HUMAN Active breakpoint cluster region-related protein (Fragment) OS=Homo sapiens OX=9606 GN=ABR PE=1 SV=1;tr|H0Y55	11	1	1	1	1	1	1	1	0	1	1	1	0	0	1	0	1	1	1	1	0	1	1	1	0	0	1	0	1	1	1	1	0	1	1	1	0	0	1	0	6.1	6.1
Q8NF37;A0A0G2JQ62;A0A0G2JRI7	Q8NF37;A0A0G2JQ62;A0A0G2JRI7	3;3;2	3;3;2	3;3;2	Lysophosphatidylcholine acyltransferase 1	LPCAT1	sp|Q8NF37|PCAT1_HUMAN Lysophosphatidylcholine acyltransferase 1 OS=Homo sapiens OX=9606 GN=LPCAT1 PE=1 SV=2;tr|A0A0G2JQ62|A0A0G2JQ62_HUMAN Lysophosphatidylcholine acyltransferase 1 (Fragment) OS=Homo sapiens OX=9606 GN=LPCAT1 PE=1 SV=1;tr|A0A0G2JRI7|A0A0G2	3	3	3	3	2	2	1	3	1	2	2	2	2	1	2	2	2	2	1	3	1	2	2	2	2	1	2	2	2	2	1	3	1	2	2	2	2	1	2	2	6.9	6.9
A0A0G2JQ92;Q96BW9-2;Q96BW9-3;Q96BW9;G3V0F3;B4E101	A0A0G2JQ92;Q96BW9-2;Q96BW9-3;Q96BW9;G3V0F3;B4E101	2;2;2;2;1;1	2;2;2;2;1;1	2;2;2;2;1;1	Phosphatidate cytidylyltransferase, mitochondrial	TAMM41	tr|A0A0G2JQ92|A0A0G2JQ92_HUMAN Phosphatidate cytidylyltransferase, mitochondrial (Fragment) OS=Homo sapiens OX=9606 GN=TAMM41 PE=1 SV=1;sp|Q96BW9-2|TAM41_HUMAN Isoform 2 of Phosphatidate cytidylyltransferase, mitochondrial OS=Homo sapiens OX=9606 GN=TAMM41	6	2	2	2	0	0	0	0	1	1	0	1	2	2	2	1	0	0	0	0	1	1	0	1	2	2	2	1	0	0	0	0	1	1	0	1	2	2	2	1	10.2	10.2
A0A0G2JR38;E9PHT6;Q9NVE7;H0YA26;H0YA31	A0A0G2JR38;E9PHT6;Q9NVE7;H0YA26	3;3;3;2;1	3;3;3;2;1	3;3;3;2;1	Pantothenate kinase 4	PANK4	tr|A0A0G2JR38|A0A0G2JR38_HUMAN Pantothenate kinase 4 OS=Homo sapiens OX=9606 GN=PANK4 PE=1 SV=1;tr|E9PHT6|E9PHT6_HUMAN Pantothenate kinase 4 (Fragment) OS=Homo sapiens OX=9606 GN=PANK4 PE=1 SV=2;sp|Q9NVE7|PANK4_HUMAN Pantothenate kinase 4 OS=Homo sapiens O	5	3	3	3	1	1	0	1	1	2	2	1	1	0	1	1	1	1	0	1	1	2	2	1	1	0	1	1	1	1	0	1	1	2	2	1	1	0	1	1	7.5	7.5
V9GY03;A0A0G2JRY5;O00268	V9GY03;A0A0G2JRY5;O00268	1;1;1	1;1;1	1;1;1	Transcription initiation factor TFIID subunit 4	TAF4	tr|V9GY03|V9GY03_HUMAN Transcription initiation factor TFIID subunit 4 (Fragment) OS=Homo sapiens OX=9606 GN=TAF4 PE=1 SV=1;tr|A0A0G2JRY5|A0A0G2JRY5_HUMAN Transcription initiation factor TFIID subunit 4 (Fragment) OS=Homo sapiens OX=9606 GN=TAF4 PE=1 SV=1;	3	1	1	1	0	0	0	1	0	0	0	0	0	0	0	0	0	0	0	1	0	0	0	0	0	0	0	0	0	0	0	1	0	0	0	0	0	0	0	0	13.9	13.9
A0A0J9YVP6;Q9UHX1-2;A0A0J9YYL3;A0A0J9YXX5;Q9UHX1-4;Q9UHX1;A0A0J9YXJ8;Q9UHX1-3;A0A0J9YVR6;E9PQ56;A0A0J9YWM1;H0YEM1;E9PN18;E9PMU7;E9PL19;H0YCP8	A0A0J9YVP6;Q9UHX1-2;A0A0J9YYL3;A0A0J9YXX5;Q9UHX1-4;Q9UHX1;A0A0J9YXJ8;Q9UHX1-3;A0A0J9YVR6;E9PQ56;A0A0J9YWM1;H0YEM1;E9PN18	23;23;22;22;22;22;21;21;16;16;15;15;12;11;7;7	1;1;0;1;0;1;0;0;1;1;1;1;1;1;1;0	1;1;0;1;0;1;0;0;1;1;1;1;1;1;1;0	Poly(U)-binding-splicing factor PUF60	PUF60	tr|A0A0J9YVP6|A0A0J9YVP6_HUMAN Poly(U)-binding-splicing factor PUF60 (Fragment) OS=Homo sapiens OX=9606 GN=PUF60 PE=1 SV=1;sp|Q9UHX1-2|PUF60_HUMAN Isoform 2 of Poly(U)-binding-splicing factor PUF60 OS=Homo sapiens OX=9606 GN=PUF60;tr|A0A0J9YYL3|A0A0J9YYL3_	16	23	1	1	17	15	21	22	18	17	15	16	19	17	20	16	0	0	1	1	0	0	0	0	1	0	1	0	0	0	1	1	0	0	0	0	1	0	1	0	56.9	2.1
O75190;O75190-3;O75190-2;C9J2C4;A0A0J9YX62;C9JN01;C9J2P2;C9JXB9;C9JB42;C9JRD2;C9JDX6;F8WCZ4;E9PH18;C9JDR7;P25686-2;O75190-4;P25686;Q8NHS0	O75190;O75190-3;O75190-2;C9J2C4;A0A0J9YX62;C9JN01;C9J2P2;C9JXB9;C9JB42;C9JRD2;C9JDX6;F8WCZ4;E9PH18;C9JDR7;P25686-2;O75190-4;P25686;Q8NHS0	2;2;2;2;2;1;1;1;1;1;1;1;1;1;1;1;1;1	2;2;2;2;2;1;1;1;1;1;1;1;1;1;1;1;1;1	2;2;2;2;2;1;1;1;1;1;1;1;1;1;1;1;1;1	DnaJ homolog subfamily B member 6;DnaJ homolog subfamily B member 2;DnaJ homolog subfamily B member 8	DNAJB6;DNAJB2;DNAJB8	sp|O75190|DNJB6_HUMAN DnaJ homolog subfamily B member 6 OS=Homo sapiens OX=9606 GN=DNAJB6 PE=1 SV=2;sp|O75190-3|DNJB6_HUMAN Isoform C of DnaJ homolog subfamily B member 6 OS=Homo sapiens OX=9606 GN=DNAJB6;sp|O75190-2|DNJB6_HUMAN Isoform B of DnaJ homolog s	18	2	2	2	1	1	0	2	0	1	1	0	0	0	1	1	1	1	0	2	0	1	1	0	0	0	1	1	1	1	0	2	0	1	1	0	0	0	1	1	6.4	6.4
A0A0M3HER1;A0A0J9YXC7;P48059;P48059-4;P48059-2;P48059-5;P48059-3	A0A0M3HER1;A0A0J9YXC7;P48059;P48059-4;P48059-2;P48059-5;P48059-3	1;1;1;1;1;1;1	1;1;1;1;1;1;1	1;1;1;1;1;1;1	LIM and senescent cell antigen-like-containing domain protein 1	LIMS1	tr|A0A0M3HER1|A0A0M3HER1_HUMAN LIM and senescent cell antigen-like-containing domain protein 1 (Fragment) OS=Homo sapiens OX=9606 GN=LIMS1 PE=1 SV=1;tr|A0A0J9YXC7|A0A0J9YXC7_HUMAN LIM and senescent cell antigen-like-containing domain protein OS=Homo sapien	7	1	1	1	1	0	0	1	0	1	1	1	1	1	1	1	1	0	0	1	0	1	1	1	1	1	1	1	1	0	0	1	0	1	1	1	1	1	1	1	5.7	5.7
P43243;A8MXP9;A0A0R4J2E8;D6REM6;D6R991;P43243-2;B3KM87;H0Y8T4;Q68E03;D6RE02;D6RIA2;D6RBI2;D6RBK5;D6R8Z5;A0A1B0GX04;D6REK4;D6RCM3;D6RBS2;D6RAY2;D6RAM9;D6R9F3;D6RB45	P43243;A8MXP9;A0A0R4J2E8;D6REM6;D6R991	31;31;31;29;20;14;14;14;6;3;3;3;3;3;2;2;2;2;2;2;2;2	31;31;31;29;20;14;14;14;6;3;3;3;3;3;2;2;2;2;2;2;2;2	31;31;31;29;20;14;14;14;6;3;3;3;3;3;2;2;2;2;2;2;2;2	Matrin-3	MATR3	sp|P43243|MATR3_HUMAN Matrin-3 OS=Homo sapiens OX=9606 GN=MATR3 PE=1 SV=2;tr|A8MXP9|A8MXP9_HUMAN Matrin-3 OS=Homo sapiens OX=9606 GN=MATR3 PE=1 SV=1;tr|A0A0R4J2E8|A0A0R4J2E8_HUMAN Matrin-3 OS=Homo sapiens OX=9606 GN=MATR3 PE=1 SV=1;tr|D6REM6|D6REM6_HUMAN M	22	31	31	31	27	25	26	28	27	27	28	27	25	26	26	25	27	25	26	28	27	27	28	27	25	26	26	25	27	25	26	28	27	27	28	27	25	26	26	25	45.1	45.1
A0A0R4J2F3;P0DPB6	A0A0R4J2F3;P0DPB6	2;2	2;2	2;2			tr|A0A0R4J2F3|A0A0R4J2F3_HUMAN Protein POLR1D, isoform 2 OS=Homo sapiens OX=9606 GN=POLR1D PE=1 SV=1;sp|P0DPB6|RPAC2_HUMAN DNA-directed RNA polymerases I and III subunit RPAC2 OS=Homo sapiens OX=9606 GN=POLR1D PE=1 SV=1	2	2	2	2	0	0	0	2	0	0	1	1	1	0	0	1	0	0	0	2	0	0	1	1	1	0	0	1	0	0	0	2	0	0	1	1	1	0	0	1	31.9	31.9
A0A1B0GW73;H3BRN7;H3BNF1;A0A1B0GTV3;H3BTY4;A0A0S2Z5D0;H3BUV4;A0A1B0GUD2;H3BUT1;A0A1B0GTU6;Q9NWW5	A0A1B0GW73;H3BRN7;H3BNF1;A0A1B0GTV3;H3BTY4;A0A0S2Z5D0;H3BUV4;A0A1B0GUD2;H3BUT1;A0A1B0GTU6;Q9NWW5	1;1;1;1;1;1;1;1;1;1;1	1;1;1;1;1;1;1;1;1;1;1	1;1;1;1;1;1;1;1;1;1;1	Ceroid-lipofuscinosis neuronal protein 6	CLN6	tr|A0A1B0GW73|A0A1B0GW73_HUMAN Uncharacterized protein OS=Homo sapiens OX=9606 PE=4 SV=1;tr|H3BRN7|H3BRN7_HUMAN Uncharacterized protein OS=Homo sapiens OX=9606 PE=4 SV=1;tr|H3BNF1|H3BNF1_HUMAN Ceroid-lipofuscinosis neuronal protein 6 OS=Homo sapiens OX=960	11	1	1	1	0	0	0	1	0	0	1	1	1	1	1	1	0	0	0	1	0	0	1	1	1	1	1	1	0	0	0	1	0	0	1	1	1	1	1	1	27.3	27.3
P04637;P04637-4;A0A0U1RQC9;P04637-3;P04637-2;P04637-6;P04637-5;A0A087WZU8;J3KP33;P04637-7;E7EQX7;E7ESS1;P04637-9;P04637-8;E7EMR6;A0A087X1Q1;E9PFT5;A0A087WT22;A0A087WXZ1;S4R334;E9PCY9	P04637;P04637-4;A0A0U1RQC9;P04637-3;P04637-2;P04637-6;P04637-5;A0A087WZU8;J3KP33;P04637-7;E7EQX7;E7ESS1;P04637-9;P04637-8;E7EMR6;A0A087X1Q1;E9PFT5	8;8;8;7;7;7;7;7;7;6;6;5;5;5;4;4;4;3;3;1;1	8;8;8;7;7;7;7;7;7;6;6;5;5;5;4;4;4;3;3;1;1	8;8;8;7;7;7;7;7;7;6;6;5;5;5;4;4;4;3;3;1;1	Cellular tumor antigen p53	TP53	sp|P04637|P53_HUMAN Cellular tumor antigen p53 OS=Homo sapiens OX=9606 GN=TP53 PE=1 SV=4;sp|P04637-4|P53_HUMAN Isoform 4 of Cellular tumor antigen p53 OS=Homo sapiens OX=9606 GN=TP53;tr|A0A0U1RQC9|A0A0U1RQC9_HUMAN Cellular tumor antigen p53 OS=Homo sapiens	21	8	8	8	7	7	6	8	7	4	6	8	7	5	7	5	7	7	6	8	7	4	6	8	7	5	7	5	7	7	6	8	7	4	6	8	7	5	7	5	24.2	24.2
E3W994;J3KR49;A0A0U1RQI6;E7ERI8;E7EW49;O75122;O75122-3;H7C4X8;H7C5M8;H0Y5T1;F8WA11;Q7Z460-2;Q7Z460-4;Q7Z460-5;Q7Z460-3;Q7Z460	E3W994;J3KR49;A0A0U1RQI6;E7ERI8;E7EW49;O75122;O75122-3	4;4;4;4;4;4;4;1;1;1;1;1;1;1;1;1	4;4;4;4;4;4;4;1;1;1;1;1;1;1;1;1	4;4;4;4;4;4;4;1;1;1;1;1;1;1;1;1	CLIP-associating protein 2	CLASP2	tr|E3W994|E3W994_HUMAN CLIP-associating protein 2 OS=Homo sapiens OX=9606 GN=CLASP2 PE=1 SV=2;tr|J3KR49|J3KR49_HUMAN CLIP-associating protein 2 OS=Homo sapiens OX=9606 GN=CLASP2 PE=1 SV=1;tr|A0A0U1RQI6|A0A0U1RQI6_HUMAN CLIP-associating protein 2 OS=Homo sa	16	4	4	4	1	1	1	2	0	1	3	2	2	2	2	2	1	1	1	2	0	1	3	2	2	2	2	2	1	1	1	2	0	1	3	2	2	2	2	2	4.9	4.9
A0A0U1RQI9;Q9UPU5	A0A0U1RQI9;Q9UPU5	1;1	1;1	1;1	Ubiquitin carboxyl-terminal hydrolase 24	USP24	tr|A0A0U1RQI9|A0A0U1RQI9_HUMAN Ubiquitin carboxyl-terminal hydrolase 24 (Fragment) OS=Homo sapiens OX=9606 GN=USP24 PE=1 SV=1;sp|Q9UPU5|UBP24_HUMAN Ubiquitin carboxyl-terminal hydrolase 24 OS=Homo sapiens OX=9606 GN=USP24 PE=1 SV=3	2	1	1	1	0	0	0	0	1	0	0	0	0	0	0	0	0	0	0	0	1	0	0	0	0	0	0	0	0	0	0	0	1	0	0	0	0	0	0	0	12	12
A0A0U1RQK7;A0A0A0MSA7;O43432;O43432-3;O43432-4;O43432-2	A0A0U1RQK7;A0A0A0MSA7;O43432;O43432-3;O43432-4	18;16;16;16;14;2	13;11;11;11;9;2	13;11;11;11;9;2	Eukaryotic translation initiation factor 4 gamma 3	EIF4G3	tr|A0A0U1RQK7|A0A0U1RQK7_HUMAN Eukaryotic translation initiation factor 4 gamma 3 OS=Homo sapiens OX=9606 GN=EIF4G3 PE=1 SV=1;tr|A0A0A0MSA7|A0A0A0MSA7_HUMAN Eukaryotic translation initiation factor 4 gamma 3 OS=Homo sapiens OX=9606 GN=EIF4G3 PE=1 SV=1;sp|O	6	18	13	13	9	6	10	16	12	10	11	14	13	8	10	12	4	1	5	11	7	5	6	9	8	4	5	7	4	1	5	11	7	5	6	9	8	4	5	7	11.2	8.4
F8VSC5;A0A0U1RQQ9;Q6P3W7;H0YIK6	F8VSC5;A0A0U1RQQ9;Q6P3W7	3;3;3;1	3;3;3;1	3;3;3;1	SCY1-like protein 2	SCYL2	tr|F8VSC5|F8VSC5_HUMAN SCY1-like protein 2 (Fragment) OS=Homo sapiens OX=9606 GN=SCYL2 PE=1 SV=1;tr|A0A0U1RQQ9|A0A0U1RQQ9_HUMAN SCY1-like protein 2 OS=Homo sapiens OX=9606 GN=SCYL2 PE=1 SV=1;sp|Q6P3W7|SCYL2_HUMAN SCY1-like protein 2 OS=Homo sapiens OX=9606	4	3	3	3	2	2	2	1	1	1	0	2	1	2	2	1	2	2	2	1	1	1	0	2	1	2	2	1	2	2	2	1	1	1	0	2	1	2	2	1	5.3	5.3
A0A0U1RRH6;O94880;B4DG57;O94880-2	A0A0U1RRH6;O94880;B4DG57;O94880-2	7;7;6;6	7;7;6;6	7;7;6;6	PHD finger protein 14	PHF14	tr|A0A0U1RRH6|A0A0U1RRH6_HUMAN PHD finger protein 14 OS=Homo sapiens OX=9606 GN=PHF14 PE=1 SV=1;sp|O94880|PHF14_HUMAN PHD finger protein 14 OS=Homo sapiens OX=9606 GN=PHF14 PE=1 SV=2;tr|B4DG57|B4DG57_HUMAN cDNA FLJ61230, highly similar to PHD finger protei	4	7	7	7	3	1	2	5	6	3	3	4	3	2	3	3	3	1	2	5	6	3	3	4	3	2	3	3	3	1	2	5	6	3	3	4	3	2	3	3	7.9	7.9
A0A0U1RRM1;Q8WXI9;A0A0U1RR30;A0A0U1RR34;A0A0U1RRK3;A0A1B0GW07	A0A0U1RRM1;Q8WXI9;A0A0U1RR30	14;14;7;4;3;1	14;14;7;4;3;1	12;12;5;4;3;1	Transcriptional repressor p66-beta	GATAD2B	tr|A0A0U1RRM1|A0A0U1RRM1_HUMAN Transcriptional repressor p66-beta OS=Homo sapiens OX=9606 GN=GATAD2B PE=1 SV=1;sp|Q8WXI9|P66B_HUMAN Transcriptional repressor p66-beta OS=Homo sapiens OX=9606 GN=GATAD2B PE=1 SV=1;tr|A0A0U1RR30|A0A0U1RR30_HUMAN Transcription	6	14	14	12	8	7	11	9	9	8	8	9	9	9	9	7	8	7	11	9	9	8	8	9	9	9	9	7	7	6	10	9	8	6	7	8	8	8	8	7	34.5	34.5
P26599-3;P26599-2;A0A0U1RRM4;P26599;A6NLN1;K7EKJ7;A0A0D9SF20;K7ES59;K7ELW5;K7EK45;A0A087WU68;A0A087WUW5;X6R242;O95758-1;O95758-2;O95758;O95758-5;O95758-4;O95758-6	P26599-3;P26599-2;A0A0U1RRM4;P26599;A6NLN1;K7EKJ7	16;16;16;16;15;8;6;5;4;4;4;1;1;1;1;1;1;1;1	16;16;16;16;15;8;6;5;4;4;4;1;1;1;1;1;1;1;1	16;16;16;16;15;8;6;5;4;4;4;1;1;1;1;1;1;1;1	Polypyrimidine tract-binding protein 1	PTBP1	sp|P26599-3|PTBP1_HUMAN Isoform 3 of Polypyrimidine tract-binding protein 1 OS=Homo sapiens OX=9606 GN=PTBP1;sp|P26599-2|PTBP1_HUMAN Isoform 2 of Polypyrimidine tract-binding protein 1 OS=Homo sapiens OX=9606 GN=PTBP1;tr|A0A0U1RRM4|A0A0U1RRM4_HUMAN Polypyr	19	16	16	16	13	13	15	14	14	14	13	11	16	12	13	13	13	13	15	14	14	14	13	11	16	12	13	13	13	13	15	14	14	14	13	11	16	12	13	13	53.1	53.1
A0A0X1KG71;Q8WX92	A0A0X1KG71;Q8WX92	2;2	2;2	2;2	Negative elongation factor B	NELFB	tr|A0A0X1KG71|A0A0X1KG71_HUMAN Negative elongation factor B OS=Homo sapiens OX=9606 GN=NELFB PE=1 SV=1;sp|Q8WX92|NELFB_HUMAN Negative elongation factor B OS=Homo sapiens OX=9606 GN=NELFB PE=1 SV=1	2	2	2	2	2	2	1	2	2	1	2	2	0	2	1	2	2	2	1	2	2	1	2	2	0	2	1	2	2	2	1	2	2	1	2	2	0	2	1	2	3.7	3.7
A0A140TA86;Q5XKP0;K7EIR2;A0A140TA84	A0A140TA86;Q5XKP0;K7EIR2;A0A140TA84	2;2;1;1	2;2;1;1	2;2;1;1	Protein QIL1	QIL1;C19orf70	tr|A0A140TA86|A0A140TA86_HUMAN MICOS complex subunit MIC13 OS=Homo sapiens OX=9606 GN=C19orf70 PE=1 SV=1;sp|Q5XKP0|MIC13_HUMAN MICOS complex subunit MIC13 OS=Homo sapiens OX=9606 GN=MIC13 PE=1 SV=1;tr|K7EIR2|K7EIR2_HUMAN MICOS complex subunit MIC13 OS=Homo	4	2	2	2	1	2	1	1	1	1	2	1	1	1	2	1	1	2	1	1	1	1	2	1	1	1	2	1	1	2	1	1	1	1	2	1	1	1	2	1	20.7	20.7
A0A1B0GWD6;A0A1B0GVI9;A0A1B0GVC7;B7Z1I9;B7Z413;A0A1B0GTB0;A0A1B0GTU8;A0A1B0GUT7;A0A1B0GVW0;O75787-2;O75787;A0A1B0GWJ8;H7C3E1;A0A1B0GU12;A0A1B0GVB9;A0A1C7CYW4	A0A1B0GWD6;A0A1B0GVI9;A0A1B0GVC7;B7Z1I9;B7Z413;A0A1B0GTB0;A0A1B0GTU8;A0A1B0GUT7;A0A1B0GVW0;O75787-2;O75787;A0A1B0GWJ8;H7C3E1;A0A1B0GU12;A0A1B0GVB9;A0A1C7CYW4	3;3;3;3;3;3;3;3;3;3;3;2;2;2;2;2	3;3;3;3;3;3;3;3;3;3;3;2;2;2;2;2	3;3;3;3;3;3;3;3;3;3;3;2;2;2;2;2	Renin receptor	ATP6AP2	tr|A0A1B0GWD6|A0A1B0GWD6_HUMAN Renin receptor (Fragment) OS=Homo sapiens OX=9606 GN=ATP6AP2 PE=1 SV=1;tr|A0A1B0GVI9|A0A1B0GVI9_HUMAN Renin receptor OS=Homo sapiens OX=9606 GN=ATP6AP2 PE=1 SV=1;tr|A0A1B0GVC7|A0A1B0GVC7_HUMAN Renin receptor OS=Homo sapiens O	16	3	3	3	2	1	1	1	1	1	1	2	1	0	1	1	2	1	1	1	1	1	1	2	1	0	1	1	2	1	1	1	1	1	1	2	1	0	1	1	15.1	15.1
F8WF62;A0A1B0GU55;A0A1B0GUU7;A0A1B0GTB6;H0Y695;A0A1B0GVP5;A0A1B0GTV8;B3KTU4;A0A1B0GUH1;P48728-2;P48728-3;P48728-4;P48728	F8WF62;A0A1B0GU55;A0A1B0GUU7;A0A1B0GTB6;H0Y695;A0A1B0GVP5;A0A1B0GTV8;B3KTU4;A0A1B0GUH1;P48728-2;P48728-3;P48728-4;P48728	1;1;1;1;1;1;1;1;1;1;1;1;1	1;1;1;1;1;1;1;1;1;1;1;1;1	1;1;1;1;1;1;1;1;1;1;1;1;1	Aminomethyltransferase;Aminomethyltransferase, mitochondrial	AMT	tr|F8WF62|F8WF62_HUMAN Aminomethyltransferase, mitochondrial (Fragment) OS=Homo sapiens OX=9606 GN=AMT PE=4 SV=2;tr|A0A1B0GU55|A0A1B0GU55_HUMAN Aminomethyltransferase, mitochondrial OS=Homo sapiens OX=9606 GN=AMT PE=1 SV=1;tr|A0A1B0GUU7|A0A1B0GUU7_HUMAN Am	13	1	1	1	1	0	1	1	0	1	1	1	1	0	1	1	1	0	1	1	0	1	1	1	1	0	1	1	1	0	1	1	0	1	1	1	1	0	1	1	11.8	11.8
A0A1B0GV63;A0A1B0GWJ2;A0A1B0GTJ8;A0A1B0GVK1;H0Y7H8;Q8NFD5-4;Q8NFD5;Q8NFD5-2;Q8NFD5-3;A0A1B0GTI6	A0A1B0GV63;A0A1B0GWJ2;A0A1B0GTJ8;A0A1B0GVK1;H0Y7H8;Q8NFD5-4;Q8NFD5;Q8NFD5-2;Q8NFD5-3;A0A1B0GTI6	3;3;3;3;3;3;3;3;3;2	2;2;2;2;2;2;2;2;2;2	2;2;2;2;2;2;2;2;2;2	AT-rich interactive domain-containing protein 1B	ARID1B	tr|A0A1B0GV63|A0A1B0GV63_HUMAN AT-rich interactive domain-containing protein 1B (Fragment) OS=Homo sapiens OX=9606 GN=ARID1B PE=1 SV=1;tr|A0A1B0GWJ2|A0A1B0GWJ2_HUMAN AT-rich interactive domain-containing protein 1B OS=Homo sapiens OX=9606 GN=ARID1B PE=1 SV	10	3	2	2	2	0	2	2	2	1	1	2	1	1	1	2	1	0	1	1	1	1	1	1	1	1	1	2	1	0	1	1	1	1	1	1	1	1	1	2	3.2	1.8
A0A1B0GTW1;A0A2R8YDH4;Q9UDY2-6;Q9UDY2-3;Q9UDY2;Q9UDY2-7;Q9UDY2-5;Q9UDY2-4;Q9UDY2-2	A0A1B0GTW1;A0A2R8YDH4;Q9UDY2-6;Q9UDY2-3;Q9UDY2;Q9UDY2-7;Q9UDY2-5;Q9UDY2-4;Q9UDY2-2	4;4;4;4;4;4;2;2;2	4;4;4;4;4;4;2;2;2	4;4;4;4;4;4;2;2;2	Tight junction protein ZO-2	TJP2	tr|A0A1B0GTW1|A0A1B0GTW1_HUMAN Tight junction protein ZO-2 OS=Homo sapiens OX=9606 GN=TJP2 PE=1 SV=1;tr|A0A2R8YDH4|A0A2R8YDH4_HUMAN Tight junction protein ZO-2 OS=Homo sapiens OX=9606 GN=TJP2 PE=3 SV=1;sp|Q9UDY2-6|ZO2_HUMAN Isoform 6 of Tight junction prot	9	4	4	4	3	3	2	2	2	3	3	4	3	4	3	3	3	3	2	2	2	3	3	4	3	4	3	3	3	3	2	2	2	3	3	4	3	4	3	3	4.1	4.1
A0A1B0GUA3;Q96EK5;A0A0D9SFK7;A0A1B0GUH6;A0A1B0GTE6;A0A1B0GVY9;A0A1B0GU96;A0A1B0GV79;A0A1B0GW21	A0A1B0GUA3;Q96EK5	16;16;6;6;5;3;2;2;2	16;16;6;6;5;3;2;2;2	16;16;6;6;5;3;2;2;2	KIF1-binding protein	KIAA1279	tr|A0A1B0GUA3|A0A1B0GUA3_HUMAN KIF1-binding protein OS=Homo sapiens OX=9606 GN=KIF1BP PE=1 SV=1;sp|Q96EK5|KBP_HUMAN KIF1-binding protein OS=Homo sapiens OX=9606 GN=KIF1BP PE=1 SV=1	9	16	16	16	9	9	9	10	8	8	13	11	9	8	11	6	9	9	9	10	8	8	13	11	9	8	11	6	9	9	9	10	8	8	13	11	9	8	11	6	35.1	35.1
A0A1B0GV09;Q9H9B1;A0A0C4DGF8;A0A1B0GU48;Q9H9B1-3;A0A1B0GWF6;A0A1W2PPZ7;Q9H9B1-4;A0A0D9SFD7;A0A0D9SEY2;A0A0D9SFM6;A0A1B0GTP4	A0A1B0GV09;Q9H9B1;A0A0C4DGF8;A0A1B0GU48;Q9H9B1-3	7;7;4;4;4;2;2;2;1;1;1;1	6;6;4;4;4;2;2;2;1;1;1;1	6;6;4;4;4;2;2;2;1;1;1;1	Histone-lysine N-methyltransferase EHMT1	EHMT1	tr|A0A1B0GV09|A0A1B0GV09_HUMAN Histone-lysine N-methyltransferase EHMT1 OS=Homo sapiens OX=9606 GN=EHMT1 PE=1 SV=1;sp|Q9H9B1|EHMT1_HUMAN Histone-lysine N-methyltransferase EHMT1 OS=Homo sapiens OX=9606 GN=EHMT1 PE=1 SV=4;tr|A0A0C4DGF8|A0A0C4DGF8_HUMAN Hist	12	7	6	6	2	2	2	4	3	1	4	4	6	2	4	4	2	2	2	4	3	1	3	4	5	2	4	3	2	2	2	4	3	1	3	4	5	2	4	3	6.9	6.2
A0A1B0GV47;Q7Z4S6-6;Q7Z4S6-3;Q7Z4S6-5;Q7Z4S6-2;Q7Z4S6;Q7Z4S6-4;H0YIM6;H0YHT2	A0A1B0GV47;Q7Z4S6-6;Q7Z4S6-3;Q7Z4S6-5;Q7Z4S6-2;Q7Z4S6;Q7Z4S6-4;H0YIM6;H0YHT2	5;5;5;5;5;5;5;3;3	5;5;5;5;5;5;5;3;3	4;4;4;4;4;4;4;3;3	Kinesin-like protein KIF21A	KIF21A	tr|A0A1B0GV47|A0A1B0GV47_HUMAN Kinesin-like protein KIF21A (Fragment) OS=Homo sapiens OX=9606 GN=KIF21A PE=1 SV=1;sp|Q7Z4S6-6|KI21A_HUMAN Isoform 6 of Kinesin-like protein KIF21A OS=Homo sapiens OX=9606 GN=KIF21A;sp|Q7Z4S6-3|KI21A_HUMAN Isoform 3 of Kinesi	9	5	5	4	0	0	0	2	0	0	2	0	1	0	3	3	0	0	0	2	0	0	2	0	1	0	3	3	0	0	0	1	0	0	1	0	0	0	2	2	2.8	2.8
A0A1B0GVD3;Q6ZN17;A0A1B0GTK2;Q6ZN17-2	A0A1B0GVD3;Q6ZN17;A0A1B0GTK2;Q6ZN17-2	4;4;3;3	4;4;3;3	4;4;3;3	Protein lin-28 homolog B	LIN28B	tr|A0A1B0GVD3|A0A1B0GVD3_HUMAN Protein lin-28 homolog B OS=Homo sapiens OX=9606 GN=LIN28B PE=1 SV=1;sp|Q6ZN17|LN28B_HUMAN Protein lin-28 homolog B OS=Homo sapiens OX=9606 GN=LIN28B PE=1 SV=1;tr|A0A1B0GTK2|A0A1B0GTK2_HUMAN Protein lin-28 homolog B (Fragment	4	4	4	4	1	0	1	1	1	1	0	2	2	0	1	3	1	0	1	1	1	1	0	2	2	0	1	3	1	0	1	1	1	1	0	2	2	0	1	3	17.4	17.4
A0A1B0GW95;Q96ST2-2;Q96ST2-3;Q96ST2	A0A1B0GW95;Q96ST2-2;Q96ST2-3;Q96ST2	2;2;2;2	2;2;2;2	2;2;2;2	Protein IWS1 homolog	IWS1	tr|A0A1B0GW95|A0A1B0GW95_HUMAN Protein IWS1 homolog (Fragment) OS=Homo sapiens OX=9606 GN=IWS1 PE=1 SV=1;sp|Q96ST2-2|IWS1_HUMAN Isoform 2 of Protein IWS1 homolog OS=Homo sapiens OX=9606 GN=IWS1;sp|Q96ST2-3|IWS1_HUMAN Isoform 3 of Protein IWS1 homolog OS=Ho	4	2	2	2	1	1	1	2	1	1	0	1	1	1	1	1	1	1	1	2	1	1	0	1	1	1	1	1	1	1	1	2	1	1	0	1	1	1	1	1	10.6	10.6
R4GND1;A0A1B0GX65;Q969T4;Q96LR5;A0A087X283;R4GN77;P51965-3;R4GMM6;R4GNG6;C9J180	R4GND1;A0A1B0GX65;Q969T4;Q96LR5;A0A087X283;R4GN77;P51965-3	5;5;5;4;3;3;3;1;1;1	5;5;5;4;3;3;3;1;1;1	2;2;2;1;0;2;0;1;1;0	Ubiquitin-conjugating enzyme E2 E3;Ubiquitin-conjugating enzyme E2 E2;Ubiquitin-conjugating enzyme E2 E1	UBE2E3;UBE2E2;UBE2E1	tr|R4GND1|R4GND1_HUMAN Ubiquitin-conjugating enzyme E2 E3 OS=Homo sapiens OX=9606 GN=UBE2E3 PE=1 SV=8;tr|A0A1B0GX65|A0A1B0GX65_HUMAN Ubiquitin-conjugating enzyme E2 E3 (Fragment) OS=Homo sapiens OX=9606 GN=UBE2E3 PE=1 SV=1;sp|Q969T4|UB2E3_HUMAN Ubiquitin-c	10	5	5	2	3	4	4	5	4	4	4	3	4	3	3	4	3	4	4	5	4	4	4	3	4	3	3	4	1	1	1	2	1	1	1	1	1	1	1	1	39.1	39.1
A0A1C7CYX9;Q16555-2;Q16555;E5RFU4	A0A1C7CYX9;Q16555-2;Q16555	8;7;7;1	7;6;6;1	6;5;5;0	Dihydropyrimidinase-related protein 2	DPYSL2	tr|A0A1C7CYX9|A0A1C7CYX9_HUMAN Dihydropyrimidinase-related protein 2 OS=Homo sapiens OX=9606 GN=DPYSL2 PE=1 SV=1;sp|Q16555-2|DPYL2_HUMAN Isoform 2 of Dihydropyrimidinase-related protein 2 OS=Homo sapiens OX=9606 GN=DPYSL2;sp|Q16555|DPYL2_HUMAN Dihydropyrim	4	8	7	6	4	3	3	6	4	2	2	3	5	3	3	5	3	2	2	5	3	1	1	2	4	3	2	4	2	1	1	4	3	0	1	1	3	3	1	3	15.8	13.4
A0A1P0AZG4;Q96JN0-3	A0A1P0AZG4;Q96JN0-3	2;2	2;2	2;2			tr|A0A1P0AZG4|A0A1P0AZG4_HUMAN Ligand-dependent corepressor OS=Homo sapiens OX=9606 GN=LCOR PE=1 SV=1;sp|Q96JN0-3|LCOR_HUMAN Isoform 3 of Ligand-dependent corepressor OS=Homo sapiens OX=9606 GN=LCOR	2	2	2	2	0	0	0	0	0	0	1	0	0	0	0	1	0	0	0	0	0	0	1	0	0	0	0	1	0	0	0	0	0	0	1	0	0	0	0	1	2.2	2.2
A0A1W2PRH3;K7EPJ2;A0A1W2PS19;A0A1W2PNH8;A0A1W2PNR0;A0A1W2PQP4;A0A1W2PQR8;A0A1W2PNQ8;A0A1W2PQZ1;A0A1W2PPR7;A0A1W2PR74;A0A1W2PPB6;A0A1W2PNW5;K7ELE1;K7EMD7;A0A1W2PQA9;O95427	A0A1W2PRH3;K7EPJ2;A0A1W2PS19;A0A1W2PNH8;A0A1W2PNR0;A0A1W2PQP4;A0A1W2PQR8;A0A1W2PNQ8;A0A1W2PQZ1;A0A1W2PPR7;A0A1W2PR74;A0A1W2PPB6;A0A1W2PNW5;K7ELE1;K7EMD7;A0A1W2PQA9;O95427	1;1;1;1;1;1;1;1;1;1;1;1;1;1;1;1;1	1;1;1;1;1;1;1;1;1;1;1;1;1;1;1;1;1	1;1;1;1;1;1;1;1;1;1;1;1;1;1;1;1;1	GPI ethanolamine phosphate transferase 1	PIGN	tr|A0A1W2PRH3|A0A1W2PRH3_HUMAN GPI ethanolamine phosphate transferase 1 OS=Homo sapiens OX=9606 GN=PIGN PE=1 SV=1;tr|K7EPJ2|K7EPJ2_HUMAN GPI ethanolamine phosphate transferase 1 OS=Homo sapiens OX=9606 GN=PIGN PE=1 SV=9;tr|A0A1W2PS19|A0A1W2PS19_HUMAN GPI e	17	1	1	1	1	1	0	0	1	1	1	0	0	1	0	0	1	1	0	0	1	1	1	0	0	1	0	0	1	1	0	0	1	1	1	0	0	1	0	0	4.3	4.3
Q969N2;A0A1W2PP57;A0A1W2PPC3;A0A1W2PQN1;A0A1W2PPS0;A0A1W2PPR6;A0A1W2PNP0;Q969N2-4;Q969N2-5;A0A1W2PP53;Q969N2-2;A0A1W2PRZ8;F6W983;A0A1W2PQ52;A0A1W2PPQ7;A0A1W2PR92;Q969N2-6;Q969N2-3;A0A1W2PQY1;A0A1W2PP13;H7C2Y2;A0A1W2PSC5;A0A1W2PRH2;A0A1W2PQ29;A0A1W2PPI8;A0A1W2PPK4;A0A1W2PQA4;A0A1W2PRV7;A0A1W2PR34;A0A1W2PRG1;A0A1W2PR73;A0A1W2PPU8;A0A1W2PNW9;A0A1W2PRH8;A0A1W2PR70	Q969N2;A0A1W2PP57;A0A1W2PPC3;A0A1W2PQN1;A0A1W2PPS0;A0A1W2PPR6;A0A1W2PNP0;Q969N2-4;Q969N2-5;A0A1W2PP53;Q969N2-2;A0A1W2PRZ8;F6W983;A0A1W2PQ52;A0A1W2PPQ7;A0A1W2PR92;Q969N2-6;Q969N2-3;A0A1W2PQY1;A0A1W2PP13;H7C2Y2;A0A1W2PSC5;A0A1W2PRH2	6;6;6;6;6;6;6;6;6;5;5;5;5;4;4;4;4;4;4;4;3;3;3;2;2;2;1;1;1;1;1;1;1;1;1	6;6;6;6;6;6;6;6;6;5;5;5;5;4;4;4;4;4;4;4;3;3;3;2;2;2;1;1;1;1;1;1;1;1;1	6;6;6;6;6;6;6;6;6;5;5;5;5;4;4;4;4;4;4;4;3;3;3;2;2;2;1;1;1;1;1;1;1;1;1	GPI transamidase component PIG-T	PIGT	sp|Q969N2|PIGT_HUMAN GPI transamidase component PIG-T OS=Homo sapiens OX=9606 GN=PIGT PE=1 SV=1;tr|A0A1W2PP57|A0A1W2PP57_HUMAN GPI transamidase component PIG-T OS=Homo sapiens OX=9606 GN=PIGT PE=1 SV=1;tr|A0A1W2PPC3|A0A1W2PPC3_HUMAN GPI transamidase compon	35	6	6	6	2	1	0	1	0	0	1	1	0	0	0	3	2	1	0	1	0	0	1	1	0	0	0	3	2	1	0	1	0	0	1	1	0	0	0	3	10.7	10.7
A0A1W2PNR9;Q9Y5U9	A0A1W2PNR9;Q9Y5U9	1;1	1;1	1;1	Immediate early response 3-interacting protein 1	IER3IP1	tr|A0A1W2PNR9|A0A1W2PNR9_HUMAN Immediate early response 3-interacting protein 1 OS=Homo sapiens OX=9606 GN=IER3IP1 PE=1 SV=1;sp|Q9Y5U9|IR3IP_HUMAN Immediate early response 3-interacting protein 1 OS=Homo sapiens OX=9606 GN=IER3IP1 PE=1 SV=1	2	1	1	1	1	1	0	1	0	1	1	0	1	1	1	1	1	1	0	1	0	1	1	0	1	1	1	1	1	1	0	1	0	1	1	0	1	1	1	1	29	29
A0A1W2PNV4;E9PF58;Q92747-2;F8WFD3	A0A1W2PNV4;E9PF58;Q92747-2	6;4;3;1	6;4;3;1	0;0;0;0	Actin-related protein 2/3 complex subunit 1A	ARPC1A	tr|A0A1W2PNV4|A0A1W2PNV4_HUMAN Uncharacterized protein OS=Homo sapiens OX=9606 PE=4 SV=1;tr|E9PF58|E9PF58_HUMAN Actin-related protein 2/3 complex subunit 1A OS=Homo sapiens OX=9606 GN=ARPC1A PE=1 SV=1;sp|Q92747-2|ARC1A_HUMAN Isoform 2 of Actin-related prot	4	6	6	0	3	2	3	1	3	2	3	2	3	1	4	0	3	2	3	1	3	2	3	2	3	1	4	0	0	0	0	0	0	0	0	0	0	0	0	0	16.8	16.8
A0A1W2PNX8;Q9H3U1-2;Q9H3U1;Q9H3U1-3	A0A1W2PNX8;Q9H3U1-2;Q9H3U1	14;14;14;2	14;14;14;2	14;14;14;2	Protein unc-45 homolog A	UNC45A	tr|A0A1W2PNX8|A0A1W2PNX8_HUMAN Protein unc-45 homolog A OS=Homo sapiens OX=9606 GN=UNC45A PE=1 SV=1;sp|Q9H3U1-2|UN45A_HUMAN Isoform 2 of Protein unc-45 homolog A OS=Homo sapiens OX=9606 GN=UNC45A;sp|Q9H3U1|UN45A_HUMAN Protein unc-45 homolog A OS=Homo sapie	4	14	14	14	6	7	5	11	6	7	8	8	9	6	5	8	6	7	5	11	6	7	8	8	9	6	5	8	6	7	5	11	6	7	8	8	9	6	5	8	15.7	15.7
Q96EB1;A0A1W2PRF0;A0A1W2PRF5;A0A1W2PR08;A0A1X7SBS0;A0A1W2PS93;A0A1W2PPP6;G5E9D4;A0A1W2PRJ0;A0A1W2PQZ6;A0A1W2PNY5;Q96EB1-3;Q96EB1-2;A0A1W2PNW2;A0A1W2PP47;A0A1W2PQA7;E9PPJ9	Q96EB1;A0A1W2PRF0;A0A1W2PRF5;A0A1W2PR08;A0A1X7SBS0;A0A1W2PS93;A0A1W2PPP6;G5E9D4;A0A1W2PRJ0;A0A1W2PQZ6;A0A1W2PNY5;Q96EB1-3;Q96EB1-2;A0A1W2PNW2;A0A1W2PP47;A0A1W2PQA7;E9PPJ9	2;2;2;2;2;2;2;2;2;2;2;2;2;1;1;1;1	2;2;2;2;2;2;2;2;2;2;2;2;2;1;1;1;1	2;2;2;2;2;2;2;2;2;2;2;2;2;1;1;1;1	Elongator complex protein 4	ELP4	sp|Q96EB1|ELP4_HUMAN Elongator complex protein 4 OS=Homo sapiens OX=9606 GN=ELP4 PE=1 SV=2;tr|A0A1W2PRF0|A0A1W2PRF0_HUMAN Elongator complex protein 4 OS=Homo sapiens OX=9606 GN=ELP4 PE=1 SV=1;tr|A0A1W2PRF5|A0A1W2PRF5_HUMAN Elongator complex protein 4 OS=Ho	17	2	2	2	0	0	2	1	0	0	0	0	0	0	0	0	0	0	2	1	0	0	0	0	0	0	0	0	0	0	2	1	0	0	0	0	0	0	0	0	6.4	6.4
A0A1W2PNZ9;Q15652-3;Q15652;Q15652-2;H7BXU7	A0A1W2PNZ9;Q15652-3;Q15652;Q15652-2	20;20;20;16;3	20;20;20;16;3	20;20;20;16;3	Probable JmjC domain-containing histone demethylation protein 2C	JMJD1C	tr|A0A1W2PNZ9|A0A1W2PNZ9_HUMAN Probable JmjC domain-containing histone demethylation protein 2C OS=Homo sapiens OX=9606 GN=JMJD1C PE=1 SV=1;sp|Q15652-3|JHD2C_HUMAN Isoform 3 of Probable JmjC domain-containing histone demethylation protein 2C OS=Homo sapien	5	20	20	20	9	3	7	10	10	10	9	6	5	9	10	4	9	3	7	10	10	10	9	6	5	9	10	4	9	3	7	10	10	10	9	6	5	9	10	4	12.4	12.4
A0A1W2PP04;Q9Y388	A0A1W2PP04;Q9Y388	2;2	2;2	2;2	RNA-binding motif protein, X-linked 2	RBMX2	tr|A0A1W2PP04|A0A1W2PP04_HUMAN RNA-binding motif protein, X-linked 2 OS=Homo sapiens OX=9606 GN=RBMX2 PE=1 SV=1;sp|Q9Y388|RBMX2_HUMAN RNA-binding motif protein, X-linked 2 OS=Homo sapiens OX=9606 GN=RBMX2 PE=1 SV=2	2	2	2	2	0	0	0	2	0	1	1	0	0	0	1	0	0	0	0	2	0	1	1	0	0	0	1	0	0	0	0	2	0	1	1	0	0	0	1	0	8	8
A0A1X7SBZ2;A0A1W2PQ51;Q92841;Q92841-1;Q92841-3;Q92841-2;A0A0U1RQJ0	A0A1X7SBZ2;A0A1W2PQ51;Q92841;Q92841-1;Q92841-3;Q92841-2	32;32;32;30;30;29;2	31;31;31;29;29;28;2	23;23;23;21;21;21;1	Probable ATP-dependent RNA helicase DDX17	DDX17	tr|A0A1X7SBZ2|A0A1X7SBZ2_HUMAN Probable ATP-dependent RNA helicase DDX17 OS=Homo sapiens OX=9606 GN=DDX17 PE=1 SV=1;tr|A0A1W2PQ51|A0A1W2PQ51_HUMAN Probable ATP-dependent RNA helicase DDX17 OS=Homo sapiens OX=9606 GN=DDX17 PE=1 SV=1;sp|Q92841|DDX17_HUMAN Pr	7	32	31	23	30	29	28	29	28	29	31	30	27	28	30	29	29	28	27	28	27	28	30	29	26	27	29	28	21	22	20	21	20	21	22	21	19	20	21	20	53.6	52.1
A0A1W2PQJ5	A0A1W2PQJ5	1	1	1			tr|A0A1W2PQJ5|A0A1W2PQJ5_HUMAN SSU72 pseudogene 3 OS=Homo sapiens OX=9606 GN=SSU72P3 PE=4 SV=1	1	1	1	1	1	0	1	0	1	1	1	0	0	1	1	0	1	0	1	0	1	1	1	0	0	1	1	0	1	0	1	0	1	1	1	0	0	1	1	0	8.8	8.8
A0A1W2PQJ7;Q7Z5J4-3;Q7Z5J4-2;Q7Z5J4;A8MXE8;Q7Z5J4-4	A0A1W2PQJ7;Q7Z5J4-3;Q7Z5J4-2;Q7Z5J4;A8MXE8;Q7Z5J4-4	6;6;6;6;5;5	6;6;6;6;5;5	6;6;6;6;5;5	Retinoic acid-induced protein 1	RAI1	tr|A0A1W2PQJ7|A0A1W2PQJ7_HUMAN Retinoic acid-induced protein 1 OS=Homo sapiens OX=9606 GN=RAI1 PE=1 SV=1;sp|Q7Z5J4-3|RAI1_HUMAN Isoform 3 of Retinoic acid-induced protein 1 OS=Homo sapiens OX=9606 GN=RAI1;sp|Q7Z5J4-2|RAI1_HUMAN Isoform 2 of Retinoic acid-i	6	6	6	6	1	1	3	3	3	0	3	1	4	0	3	2	1	1	3	3	3	0	3	1	4	0	3	2	1	1	3	3	3	0	3	1	4	0	3	2	4.5	4.5
C9JP51;C9JPT9;A0A1W2PQP7;Q6UXB0-2;Q6UXB0;Q6UXB0-3	C9JP51;C9JPT9;A0A1W2PQP7;Q6UXB0-2;Q6UXB0;Q6UXB0-3	1;1;1;1;1;1	1;1;1;1;1;1	1;1;1;1;1;1	Protein FAM131A	FAM131A	tr|C9JP51|C9JP51_HUMAN Protein FAM131A (Fragment) OS=Homo sapiens OX=9606 GN=FAM131A PE=4 SV=8;tr|C9JPT9|C9JPT9_HUMAN Protein FAM131A OS=Homo sapiens OX=9606 GN=FAM131A PE=4 SV=1;tr|A0A1W2PQP7|A0A1W2PQP7_HUMAN Protein FAM131A OS=Homo sapiens OX=9606 GN=FAM	6	1	1	1	1	1	1	1	1	1	1	1	1	1	0	1	1	1	1	1	1	1	1	1	1	1	0	1	1	1	1	1	1	1	1	1	1	1	0	1	6.1	6.1
A0A1W2PQS6;A0A2R8Y6L3;F6U211;A0A2R8Y7H1;S4R435;A0A2R8YFH6	A0A1W2PQS6;A0A2R8Y6L3;F6U211;A0A2R8Y7H1;S4R435;A0A2R8YFH6	6;5;5;5;5;5	1;0;0;0;1;0	0;0;0;0;0;0		RPS10;RPS10-NUDT3	tr|A0A1W2PQS6|A0A1W2PQS6_HUMAN RPS10-NUDT3 readthrough OS=Homo sapiens OX=9606 GN=RPS10-NUDT3 PE=4 SV=1;tr|A0A2R8Y6L3|A0A2R8Y6L3_HUMAN RPS10-NUDT3 readthrough (Fragment) OS=Homo sapiens OX=9606 GN=RPS10-NUDT3 PE=4 SV=1;tr|F6U211|F6U211_HUMAN 40S ribosomal	6	6	1	0	5	4	4	5	5	5	5	5	5	5	5	5	0	0	0	0	0	0	0	0	0	1	0	0	0	0	0	0	0	0	0	0	0	0	0	0	22.3	3.4
A0A1W2PRG0	A0A1W2PRG0	1	1	1			tr|A0A1W2PRG0|A0A1W2PRG0_HUMAN Uncharacterized protein OS=Homo sapiens OX=9606 PE=4 SV=1	1	1	1	1	0	0	0	0	0	0	1	0	0	1	0	0	0	0	0	0	0	0	1	0	0	1	0	0	0	0	0	0	0	0	1	0	0	1	0	0	2.9	2.9
A0A1W2PRU0;A6NMQ3;Q5T5H1;O43768-8;O43768-2;O43768;O43768-9;O43768-3;O43768-4	A0A1W2PRU0;A6NMQ3;Q5T5H1;O43768-8;O43768-2;O43768;O43768-9;O43768-3;O43768-4	1;1;1;1;1;1;1;1;1	1;1;1;1;1;1;1;1;1	1;1;1;1;1;1;1;1;1	Alpha-endosulfine	ENSA	tr|A0A1W2PRU0|A0A1W2PRU0_HUMAN Alpha-endosulfine OS=Homo sapiens OX=9606 GN=ENSA PE=1 SV=1;tr|A6NMQ3|A6NMQ3_HUMAN Alpha-endosulfine OS=Homo sapiens OX=9606 GN=ENSA PE=1 SV=2;tr|Q5T5H1|Q5T5H1_HUMAN Alpha-endosulfine OS=Homo sapiens OX=9606 GN=ENSA PE=1 SV=1	9	1	1	1	0	0	0	0	0	0	0	1	0	0	0	0	0	0	0	0	0	0	0	1	0	0	0	0	0	0	0	0	0	0	0	1	0	0	0	0	11.8	11.8
A0A1W2PRV5;E7EQZ4;Q16637-4;Q16637-2;Q16637-3;Q16637;A0A0G2JRX5;A0A0G2JRY6;H0YBZ9;A0A0G2JQN8;B4DP61	A0A1W2PRV5;E7EQZ4;Q16637-4;Q16637-2;Q16637-3;Q16637;A0A0G2JRX5;A0A0G2JRY6	3;3;3;3;3;3;2;2;1;1;1	3;3;3;3;3;3;2;2;1;1;1	3;3;3;3;3;3;2;2;1;1;1	Survival motor neuron protein	SMN1	tr|A0A1W2PRV5|A0A1W2PRV5_HUMAN Survival motor neuron protein OS=Homo sapiens OX=9606 GN=SMN2 PE=1 SV=1;tr|E7EQZ4|E7EQZ4_HUMAN Survival motor neuron protein OS=Homo sapiens OX=9606 GN=SMN1 PE=1 SV=1;sp|Q16637-4|SMN_HUMAN Isoform SMN-delta57 of Survival moto	11	3	3	3	3	1	0	1	0	0	1	2	1	1	0	2	3	1	0	1	0	0	1	2	1	1	0	2	3	1	0	1	0	0	1	2	1	1	0	2	14.5	14.5
K7ENH3;K7EIV6;K7EKH3;A8MYT4;A0A1W2PS05;Q8NEB9	K7ENH3;K7EIV6;K7EKH3;A8MYT4;A0A1W2PS05;Q8NEB9	1;1;1;1;1;1	1;1;1;1;1;1	1;1;1;1;1;1	Phosphatidylinositol 3-kinase;Phosphatidylinositol 3-kinase catalytic subunit type 3	PIK3C3	tr|K7ENH3|K7ENH3_HUMAN Phosphatidylinositol 3-kinase catalytic subunit type 3 (Fragment) OS=Homo sapiens OX=9606 GN=PIK3C3 PE=1 SV=1;tr|K7EIV6|K7EIV6_HUMAN Phosphatidylinositol 3-kinase catalytic subunit type 3 (Fragment) OS=Homo sapiens OX=9606 GN=PIK3C3	6	1	1	1	0	0	0	0	0	0	0	1	1	0	0	0	0	0	0	0	0	0	0	1	1	0	0	0	0	0	0	0	0	0	0	1	1	0	0	0	9	9
A0A286YF22;O43175;A0A286YFA2;A0A2C9F2M7;A0A286YFL2;A0A286YFM8;A0A286YF78;A0A286YER3;A0A286YFC8;A0A286YFB2;A0A286YF34;A0A286YFF3;A0A286YFE1;A0A286YFK5	A0A286YF22;O43175;A0A286YFA2;A0A2C9F2M7;A0A286YFL2;A0A286YFM8	23;23;20;20;16;12;9;7;7;7;6;4;4;4	23;23;20;20;16;12;9;7;7;7;6;4;4;4	23;23;20;20;16;12;9;7;7;7;6;4;4;4	D-3-phosphoglycerate dehydrogenase	PHGDH	tr|A0A286YF22|A0A286YF22_HUMAN D-3-phosphoglycerate dehydrogenase OS=Homo sapiens OX=9606 GN=PHGDH PE=1 SV=1;sp|O43175|SERA_HUMAN D-3-phosphoglycerate dehydrogenase OS=Homo sapiens OX=9606 GN=PHGDH PE=1 SV=4;tr|A0A286YFA2|A0A286YFA2_HUMAN D-3-phosphoglycer	14	23	23	23	20	20	21	23	21	21	22	20	22	21	21	21	20	20	21	23	21	21	22	20	22	21	21	21	20	20	21	23	21	21	22	20	22	21	21	21	53.2	53.2
A0A2C9F2P4;A0A286YFF7;P50897;Q5T0S4;A0A286YFE3;A0A286YFL8;P50897-2;E9PIA8;A0A286YFL6;E9PSE5;E9PK48	A0A2C9F2P4;A0A286YFF7;P50897;Q5T0S4;A0A286YFE3;A0A286YFL8;P50897-2;E9PIA8	4;4;4;3;3;3;3;2;1;1;1	4;4;4;3;3;3;3;2;1;1;1	4;4;4;3;3;3;3;2;1;1;1	Palmitoyl-protein thioesterase 1	PPT1	tr|A0A2C9F2P4|A0A2C9F2P4_HUMAN Palmitoyl-protein thioesterase 1 OS=Homo sapiens OX=9606 GN=PPT1 PE=1 SV=1;tr|A0A286YFF7|A0A286YFF7_HUMAN Palmitoyl-protein thioesterase 1 OS=Homo sapiens OX=9606 GN=PPT1 PE=1 SV=1;sp|P50897|PPT1_HUMAN Palmitoyl-protein thioe	11	4	4	4	3	2	2	2	2	4	3	4	4	3	3	3	3	2	2	2	2	4	3	4	4	3	3	3	3	2	2	2	2	4	3	4	4	3	3	3	19	19
A0A286YFF8;Q7Z3U7-2;Q7Z3U7-6;Q7Z3U7-5;Q7Z3U7;F8VZV1;Q7Z3U7-3	A0A286YFF8;Q7Z3U7-2;Q7Z3U7-6;Q7Z3U7-5;Q7Z3U7	5;5;5;5;5;2;2	5;5;5;5;5;2;2	5;5;5;5;5;2;2	Protein MON2 homolog	MON2	tr|A0A286YFF8|A0A286YFF8_HUMAN Protein MON2 homolog OS=Homo sapiens OX=9606 GN=MON2 PE=1 SV=1;sp|Q7Z3U7-2|MON2_HUMAN Isoform 2 of Protein MON2 homolog OS=Homo sapiens OX=9606 GN=MON2;sp|Q7Z3U7-6|MON2_HUMAN Isoform 6 of Protein MON2 homolog OS=Homo sapiens	7	5	5	5	3	3	3	3	3	3	3	3	2	4	2	3	3	3	3	3	3	3	3	3	2	4	2	3	3	3	3	3	3	3	3	3	2	4	2	3	3.7	3.7
A0A2R8Y4W0;H0Y5X7;H7C3F5;A0A2H2FJL5;B7Z6J7;O75175;A0A2R8Y691	A0A2R8Y4W0;H0Y5X7;H7C3F5;A0A2H2FJL5;B7Z6J7;O75175;A0A2R8Y691	3;3;3;3;3;3;2	3;3;3;3;3;3;2	3;3;3;3;3;3;2	CCR4-NOT transcription complex subunit 3	CNOT3	tr|A0A2R8Y4W0|A0A2R8Y4W0_HUMAN CCR4-NOT transcription complex subunit 3 (Fragment) OS=Homo sapiens OX=9606 GN=CNOT3 PE=1 SV=1;tr|H0Y5X7|H0Y5X7_HUMAN CCR4-NOT transcription complex subunit 3 (Fragment) OS=Homo sapiens OX=9606 GN=CNOT3 PE=1 SV=1;tr|H7C3F5|H7	7	3	3	3	1	0	2	2	1	1	0	2	1	1	1	3	1	0	2	2	1	1	0	2	1	1	1	3	1	0	2	2	1	1	0	2	1	1	1	3	30.1	30.1
C9JW07;A0A2Q3DP09;Q7Z3E5-2;Q7Z3E5	C9JW07;A0A2Q3DP09;Q7Z3E5-2;Q7Z3E5	1;1;1;1	1;1;1;1	1;1;1;1	LisH domain-containing protein ARMC9	ARMC9	tr|C9JW07|C9JW07_HUMAN LisH domain-containing protein ARMC9 (Fragment) OS=Homo sapiens OX=9606 GN=ARMC9 PE=1 SV=1;tr|A0A2Q3DP09|A0A2Q3DP09_HUMAN LisH domain-containing protein ARMC9 OS=Homo sapiens OX=9606 GN=ARMC9 PE=1 SV=1;sp|Q7Z3E5-2|ARMC9_HUMAN Isoform	4	1	1	1	0	0	0	0	1	0	0	0	0	0	0	0	0	0	0	0	1	0	0	0	0	0	0	0	0	0	0	0	1	0	0	0	0	0	0	0	9	9
O14936-3;A0A2R8Y6F8;O14936;O14936-2;O14936-6;A0A2R8YE77;O14936-4;A0A2U3TZM1;A0A2R8YFN5;A0A2R8Y3B3;A0A2U3TZM4;A0A2U3TZN6;A0A2R8YEK3;A0A2R8Y6D8;A0A2R8YEJ7;Q5JS79;Q5JS72;O14936-5;Q5JS74	O14936-3;A0A2R8Y6F8;O14936;O14936-2;O14936-6;A0A2R8YE77;O14936-4;A0A2U3TZM1;A0A2R8YFN5;A0A2R8Y3B3;A0A2U3TZM4;A0A2U3TZN6;A0A2R8YEK3;A0A2R8Y6D8;A0A2R8YEJ7;Q5JS79;Q5JS72;O14936-5;Q5JS74	2;2;2;2;2;2;2;2;2;2;2;2;2;1;1;1;1;1;1	2;2;2;2;2;2;2;2;2;2;2;2;2;1;1;1;1;1;1	2;2;2;2;2;2;2;2;2;2;2;2;2;1;1;1;1;1;1	Peripheral plasma membrane protein CASK	CASK	sp|O14936-3|CSKP_HUMAN Isoform 3 of Peripheral plasma membrane protein CASK OS=Homo sapiens OX=9606 GN=CASK;tr|A0A2R8Y6F8|A0A2R8Y6F8_HUMAN Peripheral plasma membrane protein CASK OS=Homo sapiens OX=9606 GN=CASK PE=1 SV=1;sp|O14936|CSKP_HUMAN Peripheral pla	19	2	2	2	0	0	0	2	0	0	1	1	0	0	0	1	0	0	0	2	0	0	1	1	0	0	0	1	0	0	0	2	0	0	1	1	0	0	0	1	1.9	1.9
A0A2R8YEH4;A0A2R8Y3M4;A0A2R8YDW8;H3BTY6;J3KRF6;A0A2R8YGZ0;A0A2R8Y7E2;A0A2R8Y6K2;A0A2R8Y726;A0A2R8Y7B8;A0A2R8Y4Y7;A0A2R8YDQ1;A0A2R8YFW4;A0A2U3TZH1;Q9UQ90	A0A2R8YEH4;A0A2R8Y3M4;A0A2R8YDW8;H3BTY6;J3KRF6;A0A2R8YGZ0;A0A2R8Y7E2;A0A2R8Y6K2;A0A2R8Y726;A0A2R8Y7B8;A0A2R8Y4Y7;A0A2R8YDQ1;A0A2R8YFW4;A0A2U3TZH1;Q9UQ90	2;2;1;1;1;1;1;1;1;1;1;1;1;1;1	2;2;1;1;1;1;1;1;1;1;1;1;1;1;1	2;2;1;1;1;1;1;1;1;1;1;1;1;1;1	Paraplegin	SPG7	tr|A0A2R8YEH4|A0A2R8YEH4_HUMAN Paraplegin OS=Homo sapiens OX=9606 GN=SPG7 PE=1 SV=1;tr|A0A2R8Y3M4|A0A2R8Y3M4_HUMAN Paraplegin OS=Homo sapiens OX=9606 GN=SPG7 PE=1 SV=1;tr|A0A2R8YDW8|A0A2R8YDW8_HUMAN Paraplegin (Fragment) OS=Homo sapiens OX=9606 GN=SPG7 PE=	15	2	2	2	0	1	0	0	0	0	0	0	0	0	1	0	0	1	0	0	0	0	0	0	0	0	1	0	0	1	0	0	0	0	0	0	0	0	1	0	4.9	4.9
A0A2R8Y6I1;A0A2R8Y3N3;A0A2R8Y5P7;P49590-2;P49590;B4DQ67;D6RB22;D6RJE6;A0A2R8Y4X6;A0A2R8Y5E8	A0A2R8Y6I1;A0A2R8Y3N3;A0A2R8Y5P7;P49590-2;P49590;B4DQ67;D6RB22;D6RJE6	8;8;8;8;8;6;6;5;2;2	1;1;1;1;1;1;1;0;0;0	1;1;1;1;1;1;1;0;0;0	Probable histidine--tRNA ligase, mitochondrial	HARS2	tr|A0A2R8Y6I1|A0A2R8Y6I1_HUMAN Probable histidine--tRNA ligase, mitochondrial OS=Homo sapiens OX=9606 GN=HARS2 PE=1 SV=1;tr|A0A2R8Y3N3|A0A2R8Y3N3_HUMAN Probable histidine--tRNA ligase, mitochondrial OS=Homo sapiens OX=9606 GN=HARS2 PE=1 SV=1;tr|A0A2R8Y5P7|	10	8	1	1	7	6	6	6	7	7	7	7	8	5	8	6	1	0	0	0	0	0	0	1	1	0	1	0	1	0	0	0	0	0	0	1	1	0	1	0	18.6	2.5
O60313-10;A0A2R8Y3X5;O60313-13;O60313-9;O60313;O60313-2;O60313-11;E5KLJ9;A0A2R8YD53;A0A2R8YFD1;A0A2R8YGE5;A0A2R8YE78;A0A2R8YDM2;C9JMB8;A0A2R8Y4Q3;A0A2R8YE54;A0A2R8Y4G4	O60313-10;A0A2R8Y3X5;O60313-13;O60313-9;O60313;O60313-2;O60313-11;E5KLJ9;A0A2R8YD53;A0A2R8YFD1;A0A2R8YGE5;A0A2R8YE78;A0A2R8YDM2;C9JMB8;A0A2R8Y4Q3	4;4;4;4;4;4;4;4;3;3;3;3;3;3;2;1;1	4;4;4;4;4;4;4;4;3;3;3;3;3;3;2;1;1	4;4;4;4;4;4;4;4;3;3;3;3;3;3;2;1;1	Dynamin-like 120 kDa protein, mitochondrial;Dynamin-like 120 kDa protein, form S1	OPA1	sp|O60313-10|OPA1_HUMAN Isoform 4 of Dynamin-like 120 kDa protein, mitochondrial OS=Homo sapiens OX=9606 GN=OPA1;tr|A0A2R8Y3X5|A0A2R8Y3X5_HUMAN Dynamin-like 120 kDa protein, mitochondrial OS=Homo sapiens OX=9606 GN=OPA1 PE=1 SV=1;sp|O60313-13|OPA1_HUMAN Is	17	4	4	4	0	1	0	4	0	0	0	0	1	0	0	1	0	1	0	4	0	0	0	0	1	0	0	1	0	1	0	4	0	0	0	0	1	0	0	1	4.7	4.7
N0GVR9;A0A2R8Y443;A0A2R8Y6I6	N0GVR9;A0A2R8Y443;A0A2R8Y6I6	1;1;1	1;1;1	1;1;1		DYRK1A_var1	tr|N0GVR9|N0GVR9_HUMAN Dual-specificity tyrosine-(Y)-phosphorylation regulated kinase 1A (Fragment) OS=Homo sapiens OX=9606 GN=DYRK1A PE=1 SV=1;tr|A0A2R8Y443|A0A2R8Y443_HUMAN Dual-specificity tyrosine-phosphorylation-regulated kinase 1A (Fragment) OS=Homo	3	1	1	1	0	0	0	0	0	0	0	0	0	0	1	0	0	0	0	0	0	0	0	0	0	0	1	0	0	0	0	0	0	0	0	0	0	0	1	0	56.5	56.5
A0A2R8Y4D7;Q96PE2	A0A2R8Y4D7;Q96PE2	1;1	1;1	1;1	Rho guanine nucleotide exchange factor 17	ARHGEF17	tr|A0A2R8Y4D7|A0A2R8Y4D7_HUMAN Rho guanine nucleotide exchange factor 17 OS=Homo sapiens OX=9606 GN=ARHGEF17 PE=1 SV=1;sp|Q96PE2|ARHGH_HUMAN Rho guanine nucleotide exchange factor 17 OS=Homo sapiens OX=9606 GN=ARHGEF17 PE=1 SV=1	2	1	1	1	1	1	1	1	1	1	1	1	1	1	1	1	1	1	1	1	1	1	1	1	1	1	1	1	1	1	1	1	1	1	1	1	1	1	1	1	0.7	0.7
P51532;P51532-4;P51532-3;Q9HBD4;A0A2R8Y4P4;P51532-2;A0A2R8Y7S2;P51532-5;A0A0A0MT49;A0A2R8YGG3;A0A2R8YG32;A0A2R8Y440;A0A2R8Y6N0;A0A2R8Y7F3;A0A2R8YF80;A0A2R8Y526;A0A2R8YF58;A0A2R8Y4C5;A0A2R8Y7Y7;A0A2R8Y6V2;A0A2R8YDA1;A0A2R8YGP5;A0A2R8Y523;A0A2R8YFV8;A0A2R8YCY3;A0A2R8Y4R6;A0A2R8Y5K3;K7EQF0;A0A2R8YFK5;K7EP28;B1ALF6;A0A0U1RRF5;A0A0U1RRD6;A0A0U1RQW7;A0A0A0MSS5;F6UH26;A0A0U1RQU0;A0A0U1RR09;B4DNT1;F6XE55…	P51532;P51532-4;P51532-3;Q9HBD4;A0A2R8Y4P4;P51532-2;A0A2R8Y7S2;P51532-5;A0A0A0MT49;A0A2R8YGG3;A0A2R8YG32;A0A2R8Y440;A0A2R8Y6N0;A0A2R8Y7F3;A0A2R8YF80;A0A2R8Y526;A0A2R8YF58;A0A2R8Y4C5;A0A2R8Y7Y7;A0A2R8Y6V2;A0A2R8YDA1;A0A2R8YGP5;A0A2R8Y523	21;21;21;21;21;21;21;21;20;20;18;18;17;17;16;16;16;16;16;16;15;14;12;8;8;8;7;6;6;5;2;2;2;2;2;2;2;2;2;2;2;2;2;2;2;2;2;2;2;2;2;1	21;21;21;21;21;21;21;21;20;20;18;18;17;17;16;16;16;16;16;16;15;14;12;8;8;8;7;6;6;5;2;2;2;2;2;2;2;2;2;2;2;2;2;2;2;2;2;2;2;2;2;1	12;12;12;12;12;12;12;12;12;11;9;9;9;9;9;9;9;9;9;9;9;8;7;4;4;4;4;4;4;3;0;0;0;0;0;0;0;0;0;0;0;0;0;0;0;0;0;0;0;0;0;1	Transcription activator BRG1	SMARCA4	sp|P51532|SMCA4_HUMAN Transcription activator BRG1 OS=Homo sapiens OX=9606 GN=SMARCA4 PE=1 SV=2;sp|P51532-4|SMCA4_HUMAN Isoform 4 of Transcription activator BRG1 OS=Homo sapiens OX=9606 GN=SMARCA4;sp|P51532-3|SMCA4_HUMAN Isoform 3 of Transcription activato	52	21	21	12	12	11	14	17	17	17	16	17	14	14	15	18	12	11	14	17	17	17	16	17	14	14	15	18	6	5	7	9	9	9	8	9	7	7	7	10	14.5	14.5
Q969G3;A0A2U3TZQ7;B4DGM3;A0A2R8Y855;A0A2R8YES3;A0A2R8Y4T4;K7EMQ8;A0A2R8Y7I9;A0A2R8Y7U4;J3QKS7;A0A2R8Y765;Q969G3-5;Q969G3-6;Q969G3-3;Q969G3-2;Q969G3-4;J3QR61;H7C048	Q969G3;A0A2U3TZQ7;B4DGM3;A0A2R8Y855;A0A2R8YES3;A0A2R8Y4T4;K7EMQ8;A0A2R8Y7I9;A0A2R8Y7U4;J3QKS7;A0A2R8Y765;Q969G3-5;Q969G3-6;Q969G3-3;Q969G3-2;Q969G3-4;J3QR61;H7C048	4;4;4;4;4;4;4;4;4;4;4;4;4;4;4;4;3;3	4;4;4;4;4;4;4;4;4;4;4;4;4;4;4;4;3;3	4;4;4;4;4;4;4;4;4;4;4;4;4;4;4;4;3;3	SWI/SNF-related matrix-associated actin-dependent regulator of chromatin subfamily E member 1	SMARCE1	sp|Q969G3|SMCE1_HUMAN SWI/SNF-related matrix-associated actin-dependent regulator of chromatin subfamily E member 1 OS=Homo sapiens OX=9606 GN=SMARCE1 PE=1 SV=2;tr|A0A2U3TZQ7|A0A2U3TZQ7_HUMAN SWI/SNF-related matrix-associated actin-dependent regulator of c	18	4	4	4	1	1	1	2	1	0	2	2	2	0	2	1	1	1	1	2	1	0	2	2	2	0	2	1	1	1	1	2	1	0	2	2	2	0	2	1	12.9	12.9
A0A2R8Y595;A0A2R8YFL0;P49711;P49711-2;A0A2R8Y6Z6;A0A2R8Y6C1	A0A2R8Y595;A0A2R8YFL0;P49711;P49711-2	9;9;9;5;1;1	9;9;9;5;1;1	9;9;9;5;1;1	Transcriptional repressor CTCF	CTCF	tr|A0A2R8Y595|A0A2R8Y595_HUMAN Transcriptional repressor CTCF OS=Homo sapiens OX=9606 GN=CTCF PE=1 SV=1;tr|A0A2R8YFL0|A0A2R8YFL0_HUMAN Transcriptional repressor CTCF OS=Homo sapiens OX=9606 GN=CTCF PE=1 SV=1;sp|P49711|CTCF_HUMAN Transcriptional repressor C	6	9	9	9	3	3	2	6	3	3	4	5	4	2	3	6	3	3	2	6	3	3	4	5	4	2	3	6	3	3	2	6	3	3	4	5	4	2	3	6	17.9	17.9
A0A2R8YDM9;A0A2R8Y5A6;H0YH87;F8WB06;Q99700-2;F8VRK6;F8VVY6;A0A2R8YGV1;F8W0B5	A0A2R8YDM9;A0A2R8Y5A6;H0YH87;F8WB06;Q99700-2	6;6;5;5;5;2;1;1;1	6;6;5;5;5;2;1;1;1	1;1;0;0;0;0;0;1;0	Ataxin-2	ATXN2	tr|A0A2R8YDM9|A0A2R8YDM9_HUMAN Ataxin-2 OS=Homo sapiens OX=9606 GN=ATXN2 PE=1 SV=1;tr|A0A2R8Y5A6|A0A2R8Y5A6_HUMAN Ataxin-2 OS=Homo sapiens OX=9606 GN=ATXN2 PE=1 SV=1;tr|H0YH87|H0YH87_HUMAN Ataxin-2 OS=Homo sapiens OX=9606 GN=ATXN2 PE=1 SV=2;tr|F8WB06|F8WB0	9	6	6	1	1	1	2	4	1	1	2	2	2	1	4	1	1	1	2	4	1	1	2	2	2	1	4	1	0	0	0	1	0	0	0	0	0	0	0	0	8.9	8.9
A0A2R8Y653;Q9BZX2;Q9BZX2-2;Q9HA47-3;Q9HA47;Q9HA47-4	A0A2R8Y653;Q9BZX2	5;5;2;1;1;1	5;5;2;1;1;1	5;5;2;1;1;1	Uridine-cytidine kinase 2	UCK2	tr|A0A2R8Y653|A0A2R8Y653_HUMAN Uridine-cytidine kinase 2 OS=Homo sapiens OX=9606 GN=UCK2 PE=1 SV=1;sp|Q9BZX2|UCK2_HUMAN Uridine-cytidine kinase 2 OS=Homo sapiens OX=9606 GN=UCK2 PE=1 SV=1	6	5	5	5	2	1	2	2	4	1	1	4	3	2	2	2	2	1	2	2	4	1	1	4	3	2	2	2	2	1	2	2	4	1	1	4	3	2	2	2	26.2	26.2
A0A2R8Y6J3;P46777;Q5T7N0;A0A2R8Y4A2	A0A2R8Y6J3;P46777	13;13;5;4	13;13;5;4	13;13;5;4	60S ribosomal protein L5	RPL5	tr|A0A2R8Y6J3|A0A2R8Y6J3_HUMAN 60S ribosomal protein L5 (Fragment) OS=Homo sapiens OX=9606 GN=RPL5 PE=1 SV=1;sp|P46777|RL5_HUMAN 60S ribosomal protein L5 OS=Homo sapiens OX=9606 GN=RPL5 PE=1 SV=3	4	13	13	13	12	11	11	11	11	12	10	11	11	11	11	13	12	11	11	11	11	12	10	11	11	11	11	13	12	11	11	11	11	12	10	11	11	11	11	13	65.1	65.1
A0A2R8YDQ9;A0A2R8Y6Y7;Q9P2R7-2;Q9P2R7;Q5T9Q5;Q5T9Q8;A0A2R8Y5P6;A0A2R8Y6E6;A0A0U1RRI1;A0A0U1RQF8;A0A0U1RQL1;A0A0U1RQU7;A0A2R8Y5P4	A0A2R8YDQ9;A0A2R8Y6Y7;Q9P2R7-2;Q9P2R7;Q5T9Q5	10;10;10;10;7;4;4;4;3;3;2;1;1	10;10;10;10;7;4;4;4;3;3;2;1;1	10;10;10;10;7;4;4;4;3;3;2;1;1	Succinyl-CoA ligase [ADP-forming] subunit beta, mitochondrial	SUCLA2	tr|A0A2R8YDQ9|A0A2R8YDQ9_HUMAN Succinate--CoA ligase [ADP-forming] subunit beta, mitochondrial OS=Homo sapiens OX=9606 GN=SUCLA2 PE=1 SV=1;tr|A0A2R8Y6Y7|A0A2R8Y6Y7_HUMAN Succinate--CoA ligase [ADP-forming] subunit beta, mitochondrial OS=Homo sapiens OX=960	13	10	10	10	10	10	10	8	9	9	9	9	9	10	10	7	10	10	10	8	9	9	9	9	9	10	10	7	10	10	10	8	9	9	9	9	9	10	10	7	27.7	27.7
A0A2R8Y7P6;F8VQP2;V9GY86;Q99700-5;Q99700-4;Q99700	A0A2R8Y7P6;F8VQP2;V9GY86;Q99700-5;Q99700-4;Q99700	6;6;6;6;6;6	1;1;1;1;1;1	1;1;1;1;1;1	Ataxin-2	ATXN2	tr|A0A2R8Y7P6|A0A2R8Y7P6_HUMAN Ataxin-2 OS=Homo sapiens OX=9606 GN=ATXN2 PE=1 SV=1;tr|F8VQP2|F8VQP2_HUMAN Ataxin-2 OS=Homo sapiens OX=9606 GN=ATXN2 PE=1 SV=1;tr|V9GY86|V9GY86_HUMAN Ataxin-2 OS=Homo sapiens OX=9606 GN=ATXN2 PE=1 SV=1;sp|Q99700-5|ATX2_HUMAN	6	6	1	1	1	1	2	4	1	1	2	2	2	1	5	1	0	0	0	1	0	0	0	0	0	0	1	0	0	0	0	1	0	0	0	0	0	0	1	0	9	0.9
E7ETD6;E9PE19;A0A2R8Y7Q1;Q12830-4;Q12830-2;Q12830;F5GXF5;A0A0A0MR81;J3QQK4;J3QQQ8;J3KSK9;J3KSY0;F5H176	E7ETD6;E9PE19;A0A2R8Y7Q1;Q12830-4;Q12830-2;Q12830;F5GXF5	29;29;29;29;29;29;26;6;3;3;2;1;1	29;29;29;29;29;29;26;6;3;3;2;1;1	29;29;29;29;29;29;26;6;3;3;2;1;1	Nucleosome-remodeling factor subunit BPTF	BPTF	tr|E7ETD6|E7ETD6_HUMAN Nucleosome-remodeling factor subunit BPTF (Fragment) OS=Homo sapiens OX=9606 GN=BPTF PE=1 SV=3;tr|E9PE19|E9PE19_HUMAN Nucleosome-remodeling factor subunit BPTF OS=Homo sapiens OX=9606 GN=BPTF PE=1 SV=3;tr|A0A2R8Y7Q1|A0A2R8Y7Q1_HUMAN	13	29	29	29	7	4	12	16	12	11	18	17	14	12	12	15	7	4	12	16	12	11	18	17	14	12	12	15	7	4	12	16	12	11	18	17	14	12	12	15	12.3	12.3
A0A2R8Y7R9;Q13136;Q13136-2	A0A2R8Y7R9;Q13136;Q13136-2	2;2;1	2;2;1	2;2;1	Liprin-alpha-1	PPFIA1	tr|A0A2R8Y7R9|A0A2R8Y7R9_HUMAN Liprin-alpha-1 (Fragment) OS=Homo sapiens OX=9606 GN=PPFIA1 PE=1 SV=1;sp|Q13136|LIPA1_HUMAN Liprin-alpha-1 OS=Homo sapiens OX=9606 GN=PPFIA1 PE=1 SV=1;sp|Q13136-2|LIPA1_HUMAN Isoform 2 of Liprin-alpha-1 OS=Homo sapiens OX=960	3	2	2	2	2	1	2	2	2	2	1	2	2	2	2	2	2	1	2	2	2	2	1	2	2	2	2	2	2	1	2	2	2	2	1	2	2	2	2	2	2	2
P62263;A0A2R8Y811;E5RH77	P62263;A0A2R8Y811;E5RH77	8;8;7	8;8;7	8;8;7	40S ribosomal protein S14	RPS14	sp|P62263|RS14_HUMAN 40S ribosomal protein S14 OS=Homo sapiens OX=9606 GN=RPS14 PE=1 SV=3;tr|A0A2R8Y811|A0A2R8Y811_HUMAN 40S ribosomal protein S14 (Fragment) OS=Homo sapiens OX=9606 GN=RPS14 PE=1 SV=1;tr|E5RH77|E5RH77_HUMAN 40S ribosomal protein S14 OS=Hom	3	8	8	8	6	7	6	5	6	6	6	6	6	6	5	8	6	7	6	5	6	6	6	6	6	6	5	8	6	7	6	5	6	6	6	6	6	6	5	8	64.9	64.9
A0A2R8Y851;P62273;P62273-2;A0A2R8Y6P7;A0A087WTT6	A0A2R8Y851;P62273;P62273-2;A0A2R8Y6P7;A0A087WTT6	3;3;3;2;2	3;3;3;2;2	3;3;3;2;2	40S ribosomal protein S29	RPS29	tr|A0A2R8Y851|A0A2R8Y851_HUMAN 40S ribosomal protein S29 OS=Homo sapiens OX=9606 GN=RPS29 PE=1 SV=1;sp|P62273|RS29_HUMAN 40S ribosomal protein S29 OS=Homo sapiens OX=9606 GN=RPS29 PE=1 SV=2;sp|P62273-2|RS29_HUMAN Isoform 2 of 40S ribosomal protein S29 OS=H	5	3	3	3	2	2	2	2	2	2	2	3	2	2	2	2	2	2	2	2	2	2	2	3	2	2	2	2	2	2	2	2	2	2	2	3	2	2	2	2	21.8	21.8
P08237-3;P08237;A0A2R8Y891;P08237-2;F8VZI0;F8VNX2;F8VP00;F8VZQ1;F8VX13;F8VSL1;F8W1J8;F8VYK8;F8VTQ3;F8VUB8;F8VW30;F8VSF7;F8VVE3;H0YHB8	P08237-3;P08237;A0A2R8Y891;P08237-2;F8VZI0	20;20;20;19;18;5;5;5;5;4;3;3;3;3;3;3;2;1	18;18;18;18;17;5;5;5;5;4;3;3;3;3;3;3;2;1	18;18;18;18;17;5;5;5;5;4;3;3;3;3;3;3;2;1	ATP-dependent 6-phosphofructokinase, muscle type	PFKM	sp|P08237-3|PFKAM_HUMAN Isoform 3 of ATP-dependent 6-phosphofructokinase, muscle type OS=Homo sapiens OX=9606 GN=PFKM;sp|P08237|PFKAM_HUMAN ATP-dependent 6-phosphofructokinase, muscle type OS=Homo sapiens OX=9606 GN=PFKM PE=1 SV=2;tr|A0A2R8Y891|A0A2R8Y891_	18	20	18	18	14	8	12	12	12	13	11	13	13	12	15	11	12	6	10	11	10	11	10	12	11	10	13	10	12	6	10	11	10	11	10	12	11	10	13	10	31.3	29.1
A0A2R8YD50;P51659;E7EWE5;P51659-3;P51659-2;E7ER27;A0A2R8Y7L2;G5E9S2;E7ET17;E7EPL9;A0A2R8YDT8;A0A2R8YF45;A0A2R8YEG2;A0A2R8Y7W2;A0A2R8YF39	A0A2R8YD50;P51659;E7EWE5;P51659-3;P51659-2;E7ER27;A0A2R8Y7L2;G5E9S2;E7ET17;E7EPL9	20;20;17;17;17;14;13;13;13;11;7;7;2;2;1	20;20;17;17;17;14;13;13;13;11;7;7;2;2;1	20;20;17;17;17;14;13;13;13;11;7;7;2;2;1	Peroxisomal multifunctional enzyme type 2;(3R)-hydroxyacyl-CoA dehydrogenase;Enoyl-CoA hydratase 2	HSD17B4	tr|A0A2R8YD50|A0A2R8YD50_HUMAN Peroxisomal multifunctional enzyme type 2 OS=Homo sapiens OX=9606 GN=HSD17B4 PE=1 SV=1;sp|P51659|DHB4_HUMAN Peroxisomal multifunctional enzyme type 2 OS=Homo sapiens OX=9606 GN=HSD17B4 PE=1 SV=3;tr|E7EWE5|E7EWE5_HUMAN Peroxis	15	20	20	20	16	15	17	15	15	15	16	15	14	19	15	14	16	15	17	15	15	15	16	15	14	19	15	14	16	15	17	15	15	15	16	15	14	19	15	14	40.9	40.9
P68400;E7EU96;A0A2R8YD58;A0A2R8Y5A0;A0A2R8YF43;A0A2R8YFU2;Q8NEV1;A0A2R8YDP2;P68400-2;A0A2R8Y4D6;A0A2R8Y4H0;V9GYA2;A0A2R8YEW1;A0A2R8YDY7;A0A087WY74;A0A2R8YCK2;A0A2R8Y3W6;A0A2R8YF47;V9GY80;A0A2R8YEL7;A0A2R8Y797;V9GYW6	P68400;E7EU96;A0A2R8YD58;A0A2R8Y5A0;A0A2R8YF43;A0A2R8YFU2;Q8NEV1;A0A2R8YDP2;P68400-2;A0A2R8Y4D6;A0A2R8Y4H0	17;17;17;16;15;14;13;13;11;9;9;6;5;5;4;3;2;2;2;2;2;2	17;17;17;16;15;14;13;13;11;9;9;6;5;5;4;3;2;2;2;2;2;2	15;15;15;14;13;12;11;11;11;7;7;4;3;3;4;1;0;0;0;0;0;2	Casein kinase II subunit alpha;Casein kinase II subunit alpha 3	CSNK2A1;CSNK2A3	sp|P68400|CSK21_HUMAN Casein kinase II subunit alpha OS=Homo sapiens OX=9606 GN=CSNK2A1 PE=1 SV=1;tr|E7EU96|E7EU96_HUMAN Casein kinase II subunit alpha OS=Homo sapiens OX=9606 GN=CSNK2A1 PE=1 SV=1;tr|A0A2R8YD58|A0A2R8YD58_HUMAN Casein kinase II subunit alp	22	17	17	15	15	14	13	15	14	14	13	13	17	14	15	15	15	14	13	15	14	14	13	13	17	14	15	15	13	13	13	13	13	12	11	11	15	12	13	14	52.4	52.4
A0A2R8YD95;Q9NRW7;A0A2R8YF01;A0A2R8YE10;A0A087WU65;A0A1B0GXI6;Q9NRW7-2;A0A2R8YEX8;B7Z7G7;A0A2R8YDP1;A0A2R8Y7W9	A0A2R8YD95;Q9NRW7;A0A2R8YF01;A0A2R8YE10;A0A087WU65;A0A1B0GXI6;Q9NRW7-2	6;6;5;5;4;4;4;2;2;1;1	6;6;5;5;4;4;4;2;2;1;1	6;6;5;5;4;4;4;2;2;1;1	Vacuolar protein sorting-associated protein 45	VPS45	tr|A0A2R8YD95|A0A2R8YD95_HUMAN Vacuolar protein sorting-associated protein 45 OS=Homo sapiens OX=9606 GN=VPS45 PE=1 SV=1;sp|Q9NRW7|VPS45_HUMAN Vacuolar protein sorting-associated protein 45 OS=Homo sapiens OX=9606 GN=VPS45 PE=1 SV=1;tr|A0A2R8YF01|A0A2R8YF0	11	6	6	6	3	2	4	4	4	4	3	4	2	5	1	2	3	2	4	4	4	4	3	4	2	5	1	2	3	2	4	4	4	4	3	4	2	5	1	2	10.1	10.1
H7BXF5;A0A2R8YDB8;Q9H0E3;Q9H0E3-3;Q9H0E3-2	H7BXF5;A0A2R8YDB8;Q9H0E3;Q9H0E3-3;Q9H0E3-2	9;9;9;9;5	9;9;9;9;5	9;9;9;9;5	Histone deacetylase complex subunit SAP130	SAP130	tr|H7BXF5|H7BXF5_HUMAN Histone deacetylase complex subunit SAP130 OS=Homo sapiens OX=9606 GN=SAP130 PE=1 SV=1;tr|A0A2R8YDB8|A0A2R8YDB8_HUMAN Histone deacetylase complex subunit SAP130 OS=Homo sapiens OX=9606 GN=SAP130 PE=1 SV=1;sp|Q9H0E3|SP130_HUMAN Histon	5	9	9	9	2	2	3	5	3	3	3	2	3	1	5	3	2	2	3	5	3	3	3	2	3	1	5	3	2	2	3	5	3	3	3	2	3	1	5	3	8.8	8.8
B4E2I4;A0A2R8YEL6;P48506;E1CEI4;A0A0C4DGB2;A0A2R8Y648	B4E2I4;A0A2R8YEL6;P48506;E1CEI4;A0A0C4DGB2	5;5;5;4;3;2	5;5;5;4;3;2	5;5;5;4;3;2	Glutamate--cysteine ligase catalytic subunit	GCLC	tr|B4E2I4|B4E2I4_HUMAN cDNA FLJ58227, highly similar to Glutamate--cysteine ligase catalytic subunit (EC 6.3.2.2) OS=Homo sapiens OX=9606 GN=GCLC PE=1 SV=1;tr|A0A2R8YEL6|A0A2R8YEL6_HUMAN Glutamate--cysteine ligase catalytic subunit (Fragment) OS=Homo sapie	6	5	5	5	2	1	2	2	1	2	2	2	1	2	2	2	2	1	2	2	1	2	2	2	1	2	2	2	2	1	2	2	1	2	2	2	1	2	2	2	8	8
A0A2R8YEM3;E7EQV9;P61313;E7ENU7;E7EX53;A0A2R8Y738;P61313-2	A0A2R8YEM3;E7EQV9;P61313;E7ENU7;E7EX53;A0A2R8Y738	11;11;11;10;6;6;5	11;11;11;10;6;6;5	11;11;11;10;6;6;5	Ribosomal protein L15;60S ribosomal protein L15	RPL15	tr|A0A2R8YEM3|A0A2R8YEM3_HUMAN Ribosomal protein L15 (Fragment) OS=Homo sapiens OX=9606 GN=RPL15 PE=1 SV=1;tr|E7EQV9|E7EQV9_HUMAN Ribosomal protein L15 (Fragment) OS=Homo sapiens OX=9606 GN=RPL15 PE=1 SV=1;sp|P61313|RL15_HUMAN 60S ribosomal protein L15 OS=	7	11	11	11	10	8	10	11	9	10	11	11	11	10	10	11	10	8	10	11	9	10	11	11	11	10	10	11	10	8	10	11	9	10	11	11	11	10	10	11	46.7	46.7
A0A2R8YEX5;A0A2R8Y359;H7C532;A0A2R8Y5I5;A0A2R8Y6H1;A0A2R8YF57;O00400	A0A2R8YEX5;A0A2R8Y359;H7C532;A0A2R8Y5I5;A0A2R8Y6H1;A0A2R8YF57;O00400	3;2;2;2;2;2;2	3;2;2;2;2;2;2	3;2;2;2;2;2;2	Acetyl-coenzyme A transporter 1	SLC33A1	tr|A0A2R8YEX5|A0A2R8YEX5_HUMAN Acetyl-coenzyme A transporter 1 OS=Homo sapiens OX=9606 GN=SLC33A1 PE=4 SV=1;tr|A0A2R8Y359|A0A2R8Y359_HUMAN Acetyl-coenzyme A transporter 1 OS=Homo sapiens OX=9606 GN=SLC33A1 PE=4 SV=1;tr|H7C532|H7C532_HUMAN Acetyl-coenzyme A	7	3	3	3	0	0	1	1	1	1	1	1	1	2	0	0	0	0	1	1	1	1	1	1	1	2	0	0	0	0	1	1	1	1	1	1	1	2	0	0	14	14
A0A2R8YFH5;Q15437;Q5QPE2;A0A2R8Y633;A0A2R8Y7S7;Q5QPE1;A0A2R8YF30	A0A2R8YFH5;Q15437;Q5QPE2	13;13;7;3;3;3;2	13;13;7;3;3;3;2	10;10;4;2;2;3;1	Protein transport protein Sec23B	SEC23B	tr|A0A2R8YFH5|A0A2R8YFH5_HUMAN Protein transport protein Sec23B OS=Homo sapiens OX=9606 GN=SEC23B PE=1 SV=1;sp|Q15437|SC23B_HUMAN Protein transport protein Sec23B OS=Homo sapiens OX=9606 GN=SEC23B PE=1 SV=2;tr|Q5QPE2|Q5QPE2_HUMAN Protein transport protein	7	13	13	10	7	8	8	10	10	9	11	9	11	9	9	9	7	8	8	10	10	9	11	9	11	9	9	9	4	5	6	8	7	6	8	7	8	6	6	8	24.4	24.4
A0A2R8YG38;Q01968-2;Q01968;A0A2R8YCN4	A0A2R8YG38;Q01968-2;Q01968;A0A2R8YCN4	3;3;3;2	3;3;3;2	3;3;3;2	Inositol polyphosphate 5-phosphatase OCRL-1	OCRL	tr|A0A2R8YG38|A0A2R8YG38_HUMAN Inositol polyphosphate 5-phosphatase OCRL-1 (Fragment) OS=Homo sapiens OX=9606 GN=OCRL PE=1 SV=1;sp|Q01968-2|OCRL_HUMAN Isoform B of Inositol polyphosphate 5-phosphatase OCRL-1 OS=Homo sapiens OX=9606 GN=OCRL;sp|Q01968|OCRL_H	4	3	3	3	0	0	0	1	1	0	0	0	0	1	0	1	0	0	0	1	1	0	0	0	0	1	0	1	0	0	0	1	1	0	0	0	0	1	0	1	6.2	6.2
E9PDQ5;B1ALK7;A0A2R8YG42;Q14155-6;Q14155-1;Q14155-5;Q14155-2;Q14155-3;Q14155;E7EUY6;F6SJA5;Q15052-2;Q15052	E9PDQ5;B1ALK7;A0A2R8YG42;Q14155-6;Q14155-1;Q14155-5;Q14155-2;Q14155-3;Q14155;E7EUY6	3;3;3;3;3;3;3;3;3;2;1;1;1	3;3;3;3;3;3;3;3;3;2;1;1;1	3;3;3;3;3;3;3;3;3;2;1;1;1	Rho guanine nucleotide exchange factor 7	ARHGEF7	tr|E9PDQ5|E9PDQ5_HUMAN Rho guanine nucleotide exchange factor 7 OS=Homo sapiens OX=9606 GN=ARHGEF7 PE=1 SV=1;tr|B1ALK7|B1ALK7_HUMAN Rho guanine nucleotide exchange factor 7 OS=Homo sapiens OX=9606 GN=ARHGEF7 PE=1 SV=1;tr|A0A2R8YG42|A0A2R8YG42_HUMAN Rho gua	13	3	3	3	1	2	0	2	0	0	1	0	2	0	3	2	1	2	0	2	0	0	1	0	2	0	3	2	1	2	0	2	0	0	1	0	2	0	3	2	8.2	8.2
A0A2R8YGH5;H7C1E4;P61966	A0A2R8YGH5;H7C1E4;P61966	2;2;2	1;1;1	1;1;1	AP-1 complex subunit sigma-1A	AP1S1	tr|A0A2R8YGH5|A0A2R8YGH5_HUMAN AP complex subunit sigma OS=Homo sapiens OX=9606 GN=AP1S1 PE=1 SV=1;tr|H7C1E4|H7C1E4_HUMAN AP complex subunit sigma (Fragment) OS=Homo sapiens OX=9606 GN=AP1S1 PE=1 SV=1;sp|P61966|AP1S1_HUMAN AP-1 complex subunit sigma-1A OS=	3	2	1	1	2	2	1	2	2	1	2	2	2	2	2	2	1	1	1	1	1	1	1	1	1	1	1	1	1	1	1	1	1	1	1	1	1	1	1	1	15.3	10.2
A0A2U3TZH3;Q05639;A0A2R8Y488;A0A2R8Y660;A0A2R8YDN5	A0A2U3TZH3;Q05639	20;20;8;6;4	10;10;2;1;1	10;10;2;1;1	Elongation factor 1-alpha 2	EEF1A2	tr|A0A2U3TZH3|A0A2U3TZH3_HUMAN Elongation factor 1-alpha 2 OS=Homo sapiens OX=9606 GN=EEF1A2 PE=4 SV=1;sp|Q05639|EF1A2_HUMAN Elongation factor 1-alpha 2 OS=Homo sapiens OX=9606 GN=EEF1A2 PE=1 SV=1	5	20	10	10	16	15	16	15	17	15	17	17	16	17	14	17	7	6	6	5	7	5	7	7	6	7	5	7	7	6	6	5	7	5	7	7	6	7	5	7	53.8	27.2
A0A2U3TZL8;H7BYN4;Q02241-2;Q02241;Q02241-3;H0YMJ4;A0A2R8Y531;H0YME6	A0A2U3TZL8;H7BYN4;Q02241-2;Q02241;Q02241-3	4;4;4;4;3;1;1;1	4;4;4;4;3;1;1;1	4;4;4;4;3;1;1;1	Kinesin-like protein;Kinesin-like protein KIF23	KIF23	tr|A0A2U3TZL8|A0A2U3TZL8_HUMAN Kinesin-like protein KIF23 OS=Homo sapiens OX=9606 GN=KIF23 PE=4 SV=1;tr|H7BYN4|H7BYN4_HUMAN Kinesin-like protein OS=Homo sapiens OX=9606 GN=KIF23 PE=1 SV=1;sp|Q02241-2|KIF23_HUMAN Isoform 2 of Kinesin-like protein KIF23 OS=H	8	4	4	4	3	0	1	3	2	2	2	2	0	1	2	2	3	0	1	3	2	2	2	2	0	1	2	2	3	0	1	3	2	2	2	2	0	1	2	2	6	6
H0YGJ6;A0JP02;B4DJX4;Q9HAU0-5;Q9HAU0-8;Q9HAU0;Q9HAU0-2;Q9HAU0-4;Q9HAU0-6	H0YGJ6;A0JP02;B4DJX4;Q9HAU0-5;Q9HAU0-8;Q9HAU0;Q9HAU0-2;Q9HAU0-4;Q9HAU0-6	1;1;1;1;1;1;1;1;1	1;1;1;1;1;1;1;1;1	1;1;1;1;1;1;1;1;1	Pleckstrin homology domain-containing family A member 5	PLEKHA5	tr|H0YGJ6|H0YGJ6_HUMAN Pleckstrin homology domain-containing family A member 5 (Fragment) OS=Homo sapiens OX=9606 GN=PLEKHA5 PE=1 SV=1;tr|A0JP02|A0JP02_HUMAN PLEKHA5 protein OS=Homo sapiens OX=9606 GN=PLEKHA5 PE=1 SV=1;tr|B4DJX4|B4DJX4_HUMAN cDNA FLJ59284,	9	1	1	1	0	0	0	1	0	0	0	0	0	0	0	1	0	0	0	1	0	0	0	0	0	0	0	1	0	0	0	1	0	0	0	0	0	0	0	1	2.3	2.3
A0MZ66-2;A0MZ66-8;A0MZ66-4;A0MZ66-5;A0MZ66-6;A0MZ66;A0MZ66-3	A0MZ66-2;A0MZ66-8;A0MZ66-4;A0MZ66-5;A0MZ66-6;A0MZ66;A0MZ66-3	4;4;4;4;4;4;4	4;4;4;4;4;4;4	4;4;4;4;4;4;4	Shootin-1	KIAA1598	sp|A0MZ66-2|SHOT1_HUMAN Isoform 2 of Shootin-1 OS=Homo sapiens OX=9606 GN=SHTN1;sp|A0MZ66-8|SHOT1_HUMAN Isoform 8 of Shootin-1 OS=Homo sapiens OX=9606 GN=SHTN1;sp|A0MZ66-4|SHOT1_HUMAN Isoform 4 of Shootin-1 OS=Homo sapiens OX=9606 GN=SHTN1;sp|A0MZ66-5|SHOT	7	4	4	4	3	1	2	3	3	1	3	3	4	3	4	3	3	1	2	3	3	1	3	3	4	3	4	3	3	1	2	3	3	1	3	3	4	3	4	3	8.6	8.6
M0R026;A1L0T0;M0R1B5;M0QZX5;E9PJS0	M0R026;A1L0T0;M0R1B5;M0QZX5;E9PJS0	2;2;1;1;1	2;2;1;1;1	2;2;1;1;1	Acetolactate synthase-like protein	ILVBL	tr|M0R026|M0R026_HUMAN Acetolactate synthase-like protein OS=Homo sapiens OX=9606 GN=ILVBL PE=1 SV=1;sp|A1L0T0|ILVBL_HUMAN Acetolactate synthase-like protein OS=Homo sapiens OX=9606 GN=ILVBL PE=1 SV=2;tr|M0R1B5|M0R1B5_HUMAN Acetolactate synthase-like prote	5	2	2	2	1	0	0	2	0	1	0	1	0	1	0	2	1	0	0	2	0	1	0	1	0	1	0	2	1	0	0	2	0	1	0	1	0	1	0	2	6.1	6.1
A2A274;Q99798	A2A274;Q99798	22;22	22;22	22;22	Aconitate hydratase, mitochondrial	ACO2	tr|A2A274|A2A274_HUMAN Aconitate hydratase, mitochondrial OS=Homo sapiens OX=9606 GN=ACO2 PE=1 SV=1;sp|Q99798|ACON_HUMAN Aconitate hydratase, mitochondrial OS=Homo sapiens OX=9606 GN=ACO2 PE=1 SV=2	2	22	22	22	12	10	13	10	14	13	15	13	19	12	14	12	12	10	13	10	14	13	15	13	19	12	14	12	12	10	13	10	14	13	15	13	19	12	14	12	37.8	37.8
A2A2D0;P16949;P16949-2;E5RGX5;Q93045;Q93045-2	A2A2D0;P16949;P16949-2	3;3;3;1;1;1	3;3;3;1;1;1	3;3;3;1;1;1	Stathmin	STMN1	tr|A2A2D0|A2A2D0_HUMAN Stathmin (Fragment) OS=Homo sapiens OX=9606 GN=STMN1 PE=1 SV=8;sp|P16949|STMN1_HUMAN Stathmin OS=Homo sapiens OX=9606 GN=STMN1 PE=1 SV=3;sp|P16949-2|STMN1_HUMAN Isoform 2 of Stathmin OS=Homo sapiens OX=9606 GN=STMN1	6	3	3	3	2	2	3	1	2	3	1	2	1	2	0	1	2	2	3	1	2	3	1	2	1	2	0	1	2	2	3	1	2	3	1	2	1	2	0	1	35.3	35.3
S4R350;A2A2G4;Q9Y672	S4R350;A2A2G4;Q9Y672	2;2;2	2;2;2	2;2;2	Dolichyl pyrophosphate Man9GlcNAc2 alpha-1,3-glucosyltransferase	ALG6	tr|S4R350|S4R350_HUMAN Alpha-1,3-glucosyltransferase OS=Homo sapiens OX=9606 GN=ALG6 PE=1 SV=1;tr|A2A2G4|A2A2G4_HUMAN Alpha-1,3-glucosyltransferase OS=Homo sapiens OX=9606 GN=ALG6 PE=1 SV=1;sp|Q9Y672|ALG6_HUMAN Dolichyl pyrophosphate Man9GlcNAc2 alpha-1,3-	3	2	2	2	0	0	0	1	0	1	0	1	1	0	1	2	0	0	0	1	0	1	0	1	1	0	1	2	0	0	0	1	0	1	0	1	1	0	1	2	7.1	7.1
A2A2Q9;Q9Y312	A2A2Q9;Q9Y312	6;6	6;6	6;6	Protein AAR2 homolog	AAR2	tr|A2A2Q9|A2A2Q9_HUMAN Protein AAR2 homolog OS=Homo sapiens OX=9606 GN=AAR2 PE=1 SV=1;sp|Q9Y312|AAR2_HUMAN Protein AAR2 homolog OS=Homo sapiens OX=9606 GN=AAR2 PE=1 SV=2	2	6	6	6	1	1	1	3	2	2	1	4	1	1	0	3	1	1	1	3	2	2	1	4	1	1	0	3	1	1	1	3	2	2	1	4	1	1	0	3	24.6	24.6
A2A305;Q5T6F2	A2A305;Q5T6F2	1;1	1;1	1;1	Ubiquitin-associated protein 2	UBAP2	tr|A2A305|A2A305_HUMAN Ubiquitin-associated protein 2 (Fragment) OS=Homo sapiens OX=9606 GN=UBAP2 PE=1 SV=1;sp|Q5T6F2|UBAP2_HUMAN Ubiquitin-associated protein 2 OS=Homo sapiens OX=9606 GN=UBAP2 PE=1 SV=1	2	1	1	1	1	0	1	0	1	1	1	0	1	0	1	0	1	0	1	0	1	1	1	0	1	0	1	0	1	0	1	0	1	1	1	0	1	0	1	0	2.7	2.7
A2A3N6;A6PW57;Q99755-2;Q99755-3;Q99755;Q99755-4	A2A3N6;A6PW57;Q99755-2;Q99755-3;Q99755	4;2;2;2;2;1	2;2;2;2;2;1	2;2;2;2;2;1	Putative PIP5K1A and PSMD4-like protein;Phosphatidylinositol 4-phosphate 5-kinase type-1 alpha	PIPSL;PIP5K1A	sp|A2A3N6|PIPSL_HUMAN Putative PIP5K1A and PSMD4-like protein OS=Homo sapiens OX=9606 GN=PIPSL PE=5 SV=1;tr|A6PW57|A6PW57_HUMAN Phosphatidylinositol 4-phosphate 5-kinase type-1 alpha OS=Homo sapiens OX=9606 GN=PIP5K1A PE=1 SV=2;sp|Q99755-2|PI51A_HUMAN Isof	6	4	2	2	0	2	2	2	3	3	2	2	1	1	1	2	0	0	1	1	1	1	1	1	1	0	1	0	0	0	1	1	1	1	1	1	1	0	1	0	6.7	3.5
A2IDA3;P29372-5;P29372-4;P29372-2;P29372	A2IDA3;P29372-5;P29372-4;P29372-2;P29372	2;2;2;2;2	2;2;2;2;2	2;2;2;2;2	DNA-3-methyladenine glycosylase	MPG	tr|A2IDA3|A2IDA3_HUMAN DNA-3-methyladenine glycosylase (Fragment) OS=Homo sapiens OX=9606 GN=MPG PE=1 SV=1;sp|P29372-5|3MG_HUMAN Isoform 4 of DNA-3-methyladenine glycosylase OS=Homo sapiens OX=9606 GN=MPG;sp|P29372-4|3MG_HUMAN Isoform 3 of DNA-3-methyladen	5	2	2	2	0	0	1	1	2	1	1	0	1	1	0	1	0	0	1	1	2	1	1	0	1	1	0	1	0	0	1	1	2	1	1	0	1	1	0	1	12	12
A2IDC6;Q13084;A2IDC7;Q4TT37	A2IDC6;Q13084;A2IDC7;Q4TT37	2;2;1;1	2;2;1;1	2;2;1;1	39S ribosomal protein L28, mitochondrial	MRPL28	tr|A2IDC6|A2IDC6_HUMAN 39S ribosomal protein L28, mitochondrial (Fragment) OS=Homo sapiens OX=9606 GN=MRPL28 PE=1 SV=1;sp|Q13084|RM28_HUMAN 39S ribosomal protein L28, mitochondrial OS=Homo sapiens OX=9606 GN=MRPL28 PE=1 SV=4;tr|A2IDC7|A2IDC7_HUMAN 39S ribo	4	2	2	2	1	1	1	0	1	0	1	1	1	1	2	1	1	1	1	0	1	0	1	1	1	1	2	1	1	1	1	0	1	0	1	1	1	1	2	1	10.4	10.4
A3KFL1;A3KFL5;A3KFL2;Q13868-2;Q13868;Q13868-3	A3KFL1;A3KFL5;A3KFL2;Q13868-2;Q13868;Q13868-3	4;4;4;4;4;3	4;4;4;4;4;3	4;4;4;4;4;3	Exosome complex component RRP4	EXOSC2	tr|A3KFL1|A3KFL1_HUMAN Exosome complex component RRP4 (Fragment) OS=Homo sapiens OX=9606 GN=EXOSC2 PE=1 SV=1;tr|A3KFL5|A3KFL5_HUMAN Exosome complex component RRP4 (Fragment) OS=Homo sapiens OX=9606 GN=EXOSC2 PE=1 SV=2;tr|A3KFL2|A3KFL2_HUMAN Exosome complex	6	4	4	4	0	0	2	1	3	2	0	0	1	1	1	2	0	0	2	1	3	2	0	0	1	1	1	2	0	0	2	1	3	2	0	0	1	1	1	2	25	25
A3KMH1-2;A3KMH1-3;A3KMH1	A3KMH1-2;A3KMH1-3;A3KMH1	1;1;1	1;1;1	1;1;1	von Willebrand factor A domain-containing protein 8	VWA8	sp|A3KMH1-2|VWA8_HUMAN Isoform 2 of von Willebrand factor A domain-containing protein 8 OS=Homo sapiens OX=9606 GN=VWA8;sp|A3KMH1-3|VWA8_HUMAN Isoform 3 of von Willebrand factor A domain-containing protein 8 OS=Homo sapiens OX=9606 GN=VWA8;sp|A3KMH1|VWA8_H	3	1	1	1	0	0	0	0	0	0	0	0	0	0	0	1	0	0	0	0	0	0	0	0	0	0	0	1	0	0	0	0	0	0	0	0	0	0	0	1	1.6	1.6
A3KN83-3;A3KN83-2;A3KN83	A3KN83-3;A3KN83-2;A3KN83	2;2;2	2;2;2	2;2;2	Protein strawberry notch homolog 1	SBNO1	sp|A3KN83-3|SBNO1_HUMAN Isoform 3 of Protein strawberry notch homolog 1 OS=Homo sapiens OX=9606 GN=SBNO1;sp|A3KN83-2|SBNO1_HUMAN Isoform 2 of Protein strawberry notch homolog 1 OS=Homo sapiens OX=9606 GN=SBNO1;sp|A3KN83|SBNO1_HUMAN Protein strawberry notch	3	2	2	2	0	0	0	0	0	0	1	0	0	1	0	0	0	0	0	0	0	0	1	0	0	1	0	0	0	0	0	0	0	0	1	0	0	1	0	0	2.4	2.4
A5YKK6;A5YKK6-2;A5YKK6-3;A5YKK6-4;H3BMZ2;H3BR89;H3BT18;H3BU44;H3BNB1;H3BVC9;H3BMH0;H3BPF1	A5YKK6;A5YKK6-2;A5YKK6-3;A5YKK6-4	34;33;29;19;8;3;2;2;2;2;2;1	34;33;29;19;8;3;2;2;2;2;2;1	34;33;29;19;8;3;2;2;2;2;2;1	CCR4-NOT transcription complex subunit 1	CNOT1	sp|A5YKK6|CNOT1_HUMAN CCR4-NOT transcription complex subunit 1 OS=Homo sapiens OX=9606 GN=CNOT1 PE=1 SV=2;sp|A5YKK6-2|CNOT1_HUMAN Isoform 2 of CCR4-NOT transcription complex subunit 1 OS=Homo sapiens OX=9606 GN=CNOT1;sp|A5YKK6-3|CNOT1_HUMAN Isoform 3 of CC	12	34	34	34	15	11	14	17	15	15	13	13	12	16	13	15	15	11	14	17	15	15	13	13	12	16	13	15	15	11	14	17	15	15	13	13	12	16	13	15	17.5	17.5
A6NDG6;H3BV17	A6NDG6	9;2	9;2	9;2	Phosphoglycolate phosphatase	PGP	sp|A6NDG6|PGP_HUMAN Glycerol-3-phosphate phosphatase OS=Homo sapiens OX=9606 GN=PGP PE=1 SV=1	2	9	9	9	4	5	6	7	7	5	5	9	7	6	3	7	4	5	6	7	7	5	5	9	7	6	3	7	4	5	6	7	7	5	5	9	7	6	3	7	39.9	39.9
A6NEM2;P51610-4;P51610-3	A6NEM2;P51610-4	35;35;13	35;35;13	2;2;0	Host cell factor 1;HCF N-terminal chain 1;HCF N-terminal chain 2;HCF N-terminal chain 3;HCF N-terminal chain 4;HCF N-terminal chain 5;HCF N-terminal chain 6;HCF C-terminal chain 1;HCF C-terminal chain 2;HCF C-terminal chain 3;HCF C-terminal chain 4;HCF C-terminal chain 5;HCF C-terminal chain 6	HCFC1	tr|A6NEM2|A6NEM2_HUMAN Host cell factor 1 OS=Homo sapiens OX=9606 GN=HCFC1 PE=1 SV=2;sp|P51610-4|HCFC1_HUMAN Isoform 4 of Host cell factor 1 OS=Homo sapiens OX=9606 GN=HCFC1	3	35	35	2	24	26	29	30	26	27	23	25	24	22	23	26	24	26	29	30	26	27	23	25	24	22	23	26	1	1	1	2	1	2	1	1	1	1	1	1	24.7	24.7
B1AK81;A6NEM5;Q92643-2;Q92643	B1AK81;A6NEM5;Q92643-2;Q92643	1;1;1;1	1;1;1;1	1;1;1;1	GPI-anchor transamidase	PIGK	tr|B1AK81|B1AK81_HUMAN GPI-anchor transamidase OS=Homo sapiens OX=9606 GN=PIGK PE=1 SV=1;tr|A6NEM5|A6NEM5_HUMAN GPI-anchor transamidase OS=Homo sapiens OX=9606 GN=PIGK PE=1 SV=1;sp|Q92643-2|GPI8_HUMAN Isoform 2 of GPI-anchor transamidase OS=Homo sapiens OX	4	1	1	1	1	1	1	1	1	0	1	1	1	1	1	1	1	1	1	1	1	0	1	1	1	1	1	1	1	1	1	1	1	0	1	1	1	1	1	1	4	4
A6NJU6;A6NFX8;Q9UKK9;A6NCQ0;C9JYY9;H0YEY4	A6NJU6;A6NFX8;Q9UKK9;A6NCQ0	8;8;8;6;3;3	8;8;8;6;3;3	8;8;8;6;3;3	ADP-sugar pyrophosphatase	NUDT5	tr|A6NJU6|A6NJU6_HUMAN ADP-sugar pyrophosphatase OS=Homo sapiens OX=9606 GN=NUDT5 PE=1 SV=2;tr|A6NFX8|A6NFX8_HUMAN ADP-sugar pyrophosphatase OS=Homo sapiens OX=9606 GN=NUDT5 PE=1 SV=1;sp|Q9UKK9|NUDT5_HUMAN ADP-sugar pyrophosphatase OS=Homo sapiens OX=9606	6	8	8	8	2	1	1	1	5	0	2	2	5	0	4	1	2	1	1	1	5	0	2	2	5	0	4	1	2	1	1	1	5	0	2	2	5	0	4	1	47.3	47.3
H3BU16;A6NGP5;Q9H910-2;Q9H910;Q9H910-3;H3BMT0;H3BTV5;H3BMV3;H3BMM8;B4E1P3	H3BU16;A6NGP5;Q9H910-2;Q9H910;Q9H910-3;H3BMT0;H3BTV5;H3BMV3	4;4;4;4;4;3;3;3;1;1	4;4;4;4;4;3;3;3;1;1	4;4;4;4;4;3;3;3;1;1	Hematological and neurological expressed 1-like protein	HN1L	tr|H3BU16|H3BU16_HUMAN Jupiter microtubule-associated homolog 2 (Fragment) OS=Homo sapiens OX=9606 GN=JPT2 PE=1 SV=1;tr|A6NGP5|A6NGP5_HUMAN Jupiter microtubule-associated homolog 2 OS=Homo sapiens OX=9606 GN=JPT2 PE=1 SV=2;sp|Q9H910-2|JUPI2_HUMAN Isoform 2	10	4	4	4	1	2	2	3	3	1	3	2	2	2	2	3	1	2	2	3	3	1	3	2	2	2	2	3	1	2	2	3	3	1	3	2	2	2	2	3	35.3	35.3
E9PS11;A6NGW1;O95070	E9PS11;A6NGW1;O95070	1;1;1	1;1;1	1;1;1	Protein YIF1A	YIF1A	tr|E9PS11|E9PS11_HUMAN Protein YIF1A OS=Homo sapiens OX=9606 GN=YIF1A PE=1 SV=1;tr|A6NGW1|A6NGW1_HUMAN Protein YIF1A OS=Homo sapiens OX=9606 GN=YIF1A PE=1 SV=1;sp|O95070|YIF1A_HUMAN Protein YIF1A OS=Homo sapiens OX=9606 GN=YIF1A PE=1 SV=2	3	1	1	1	1	0	0	1	0	1	1	1	1	1	1	1	1	0	0	1	0	1	1	1	1	1	1	1	1	0	0	1	0	1	1	1	1	1	1	1	19	19
A6NHL2-2;A6NHL2	A6NHL2-2;A6NHL2	6;6	1;1	1;1	Tubulin alpha chain-like 3	TUBAL3	sp|A6NHL2-2|TBAL3_HUMAN Isoform 2 of Tubulin alpha chain-like 3 OS=Homo sapiens OX=9606 GN=TUBAL3;sp|A6NHL2|TBAL3_HUMAN Tubulin alpha chain-like 3 OS=Homo sapiens OX=9606 GN=TUBAL3 PE=1 SV=2	2	6	1	1	5	6	5	5	6	6	6	5	6	5	5	5	1	1	1	1	1	1	1	1	1	1	1	1	1	1	1	1	1	1	1	1	1	1	1	1	12.8	4.2
A6NHQ2	A6NHQ2	3	1	1	rRNA/tRNA 2-O-methyltransferase fibrillarin-like protein 1	FBLL1	sp|A6NHQ2|FBLL1_HUMAN rRNA/tRNA 2-O-methyltransferase fibrillarin-like protein 1 OS=Homo sapiens OX=9606 GN=FBLL1 PE=3 SV=2	1	3	1	1	3	3	3	3	3	3	3	3	3	3	3	3	1	1	1	1	1	1	1	1	1	1	1	1	1	1	1	1	1	1	1	1	1	1	1	1	11.1	3.3
A6NHR9;A6NHR9-2;J3KTL8;A6NHR9-3;A0A2R8YCU7;A0A2R8YE92;J3KRK8;J3QSH1	A6NHR9;A6NHR9-2;J3KTL8	27;25;15;8;5;2;1;1	27;25;15;8;5;2;1;1	27;25;15;8;5;2;1;1	Structural maintenance of chromosomes flexible hinge domain-containing protein 1	SMCHD1	sp|A6NHR9|SMHD1_HUMAN Structural maintenance of chromosomes flexible hinge domain-containing protein 1 OS=Homo sapiens OX=9606 GN=SMCHD1 PE=1 SV=2;sp|A6NHR9-2|SMHD1_HUMAN Isoform 2 of Structural maintenance of chromosomes flexible hinge domain-containing p	8	27	27	27	5	3	10	10	9	8	16	15	15	12	8	13	5	3	10	10	9	8	16	15	15	12	8	13	5	3	10	10	9	8	16	15	15	12	8	13	16.3	16.3
A6NIT2;A6NMN0;P46020-3;P46020-2;P46020	A6NIT2;A6NMN0;P46020-3;P46020-2;P46020	2;2;2;2;2	2;2;2;2;2	2;2;2;2;2	Phosphorylase b kinase regulatory subunit alpha, skeletal muscle isoform	PHKA1	tr|A6NIT2|A6NIT2_HUMAN Phosphorylase b kinase regulatory subunit OS=Homo sapiens OX=9606 GN=PHKA1 PE=1 SV=1;tr|A6NMN0|A6NMN0_HUMAN Phosphorylase b kinase regulatory subunit OS=Homo sapiens OX=9606 GN=PHKA1 PE=1 SV=1;sp|P46020-3|KPB1_HUMAN Isoform 3 of Phos	5	2	2	2	1	0	0	2	0	1	1	1	2	0	0	1	1	0	0	2	0	1	1	1	2	0	0	1	1	0	0	2	0	1	1	1	2	0	0	1	1.9	1.9
A6NJD9;A8MVT4;A8MYK1;Q16540;H7C2P7	A6NJD9;A8MVT4;A8MYK1;Q16540;H7C2P7	4;4;4;4;3	4;4;4;4;3	4;4;4;4;3	39S ribosomal protein L23, mitochondrial	MRPL23	tr|A6NJD9|A6NJD9_HUMAN 39S ribosomal protein L23, mitochondrial OS=Homo sapiens OX=9606 GN=MRPL23 PE=1 SV=1;tr|A8MVT4|A8MVT4_HUMAN 39S ribosomal protein L23, mitochondrial OS=Homo sapiens OX=9606 GN=MRPL23 PE=1 SV=1;tr|A8MYK1|A8MYK1_HUMAN 39S ribosomal pro	5	4	4	4	2	3	3	3	2	3	4	4	3	2	3	4	2	3	3	3	2	3	4	4	3	2	3	4	2	3	3	3	2	3	4	4	3	2	3	4	23.9	23.9
J3KNE0;A6NKT7;Q7Z3J3	J3KNE0;A6NKT7;Q7Z3J3	22;22;18	1;1;1	1;1;1	RanBP2-like and GRIP domain-containing protein 3;RanBP2-like and GRIP domain-containing protein 4	RGPD3;RGPD4	tr|J3KNE0|J3KNE0_HUMAN RanBP2-like and GRIP domain-containing protein 3 OS=Homo sapiens OX=9606 GN=RGPD3 PE=4 SV=2;sp|A6NKT7|RGPD3_HUMAN RanBP2-like and GRIP domain-containing protein 3 OS=Homo sapiens OX=9606 GN=RGPD3 PE=3 SV=2;sp|Q7Z3J3|RGPD4_HUMAN RanBP	3	22	1	1	12	12	15	12	14	13	13	15	12	16	10	15	0	1	1	0	1	1	0	1	1	0	0	1	0	1	1	0	1	1	0	1	1	0	0	1	16	0.7
A6NLH6;Q9P003	A6NLH6;Q9P003	1;1	1;1	1;1	Protein cornichon homolog 4	CNIH4	tr|A6NLH6|A6NLH6_HUMAN Protein cornichon homolog 4 OS=Homo sapiens OX=9606 GN=CNIH4 PE=1 SV=1;sp|Q9P003|CNIH4_HUMAN Protein cornichon homolog 4 OS=Homo sapiens OX=9606 GN=CNIH4 PE=1 SV=1	2	1	1	1	1	1	1	1	1	1	1	1	1	1	1	1	1	1	1	1	1	1	1	1	1	1	1	1	1	1	1	1	1	1	1	1	1	1	1	1	14.6	14.6
A6NNK5;Q12888;Q12888-3;Q12888-2;C9JXV0;H7C3N7;M0R142;H7BZY0	A6NNK5;Q12888;Q12888-3;Q12888-2	21;21;21;21;10;3;2;2	21;21;21;21;10;3;2;2	21;21;21;21;10;3;2;2	Tumor suppressor p53-binding protein 1	TP53BP1	tr|A6NNK5|A6NNK5_HUMAN TP53-binding protein 1 OS=Homo sapiens OX=9606 GN=TP53BP1 PE=1 SV=2;sp|Q12888|TP53B_HUMAN TP53-binding protein 1 OS=Homo sapiens OX=9606 GN=TP53BP1 PE=1 SV=2;sp|Q12888-3|TP53B_HUMAN Isoform 3 of TP53-binding protein 1 OS=Homo sapiens	8	21	21	21	4	5	4	10	4	8	12	13	9	10	6	9	4	5	4	10	4	8	12	13	9	10	6	9	4	5	4	10	4	8	12	13	9	10	6	9	15.6	15.6
Q15257;Q15257-2;Q15257-3;A6PVN5;F6WIT2;A6PVN9;Q15257-4;A6PVN7;Q68CR8;A6PVN8;C9IZ76;A6PVN6;B7ZBQ0;Q5T949;Q5T948;B7ZBP9;H0Y6E5;B7ZBP7;B4DDQ6	Q15257;Q15257-2;Q15257-3;A6PVN5;F6WIT2;A6PVN9;Q15257-4;A6PVN7;Q68CR8;A6PVN8;C9IZ76;A6PVN6;B7ZBQ0;Q5T949;Q5T948	4;4;4;4;4;3;2;2;2;2;2;2;2;2;2;1;1;1;1	4;4;4;4;4;3;2;2;2;2;2;2;2;2;2;1;1;1;1	4;4;4;4;4;3;2;2;2;2;2;2;2;2;2;1;1;1;1	Serine/threonine-protein phosphatase 2A activator	PPP2R4;DKFZp781M17165	sp|Q15257|PTPA_HUMAN Serine/threonine-protein phosphatase 2A activator OS=Homo sapiens OX=9606 GN=PTPA PE=1 SV=3;sp|Q15257-2|PTPA_HUMAN Isoform 1 of Serine/threonine-protein phosphatase 2A activator OS=Homo sapiens OX=9606 GN=PTPA;sp|Q15257-3|PTPA_HUMAN Is	19	4	4	4	2	1	1	2	1	2	3	2	3	2	2	2	2	1	1	2	1	2	3	2	3	2	2	2	2	1	1	2	1	2	3	2	3	2	2	2	16.2	16.2
A6PVP4;B7ZBQ3;Q9H944	A6PVP4;B7ZBQ3;Q9H944	1;1;1	1;1;1	1;1;1	Mediator of RNA polymerase II transcription subunit 20	MED20	tr|A6PVP4|A6PVP4_HUMAN Mediator of RNA polymerase II transcription subunit 20 (Fragment) OS=Homo sapiens OX=9606 GN=MED20 PE=1 SV=1;tr|B7ZBQ3|B7ZBQ3_HUMAN Mediator of RNA polymerase II transcription subunit 20 OS=Homo sapiens OX=9606 GN=MED20 PE=1 SV=1;sp|	3	1	1	1	1	1	1	1	1	1	0	1	1	1	0	1	1	1	1	1	1	1	0	1	1	1	0	1	1	1	1	1	1	1	0	1	1	1	0	1	7.9	7.9
Q06787;Q06787-9;R9WNI0;A8MQB8;G3V0J0;Q06787-4;Q06787-3;Q06787-7;Q06787-5;Q06787-6;Q06787-2;Q06787-8;A0A087WXI3;Q06787-10;Q06787-11;Q8IXW7;A0A087WWR6	Q06787;Q06787-9;R9WNI0;A8MQB8;G3V0J0;Q06787-4;Q06787-3;Q06787-7;Q06787-5;Q06787-6;Q06787-2;Q06787-8;A0A087WXI3;Q06787-10;Q06787-11;Q8IXW7	5;5;5;5;5;5;5;5;5;5;5;5;4;4;4;3;2	3;3;3;3;3;3;3;3;3;3;3;3;3;3;3;2;1	3;3;3;3;3;3;3;3;3;3;3;3;3;3;3;2;1	Fragile X mental retardation protein 1	FMR1	sp|Q06787|FMR1_HUMAN Synaptic functional regulator FMR1 OS=Homo sapiens OX=9606 GN=FMR1 PE=1 SV=1;sp|Q06787-9|FMR1_HUMAN Isoform 9 of Synaptic functional regulator FMR1 OS=Homo sapiens OX=9606 GN=FMR1;tr|R9WNI0|R9WNI0_HUMAN Fragile X mental retardation 1 O	17	5	3	3	4	3	4	4	3	3	3	4	4	4	3	3	2	1	2	2	2	1	1	2	2	2	2	1	2	1	2	2	2	1	1	2	2	2	2	1	9.8	5.5
A8MT37;P49840;M0QYV0;P49841;P49841-2	A8MT37;P49840;M0QYV0	8;8;6;1;1	8;8;6;1;1	8;8;6;1;1	Glycogen synthase kinase-3 alpha	GSK3A	tr|A8MT37|A8MT37_HUMAN Glycogen synthase kinase-3 alpha OS=Homo sapiens OX=9606 GN=GSK3A PE=1 SV=2;sp|P49840|GSK3A_HUMAN Glycogen synthase kinase-3 alpha OS=Homo sapiens OX=9606 GN=GSK3A PE=1 SV=2;tr|M0QYV0|M0QYV0_HUMAN Uncharacterized protein (Fragment) O	5	8	8	8	4	4	2	6	3	5	4	4	5	5	4	5	4	4	2	6	3	5	4	4	5	5	4	5	4	4	2	6	3	5	4	4	5	5	4	5	24.7	24.7
A8MY26;A8MTY9;O14972-2;O14972	A8MY26;A8MTY9;O14972-2;O14972	1;1;1;1	1;1;1;1	1;1;1;1	Down syndrome critical region protein 3	DSCR3	tr|A8MY26|A8MY26_HUMAN VPS26 endosomal protein sorting factor C OS=Homo sapiens OX=9606 GN=VPS26C PE=1 SV=1;tr|A8MTY9|A8MTY9_HUMAN VPS26 endosomal protein sorting factor C OS=Homo sapiens OX=9606 GN=VPS26C PE=1 SV=1;sp|O14972-2|DSCR3_HUMAN Isoform 2 of Dow	4	1	1	1	0	0	0	0	0	0	1	0	0	0	0	0	0	0	0	0	0	0	1	0	0	0	0	0	0	0	0	0	0	0	1	0	0	0	0	0	7	7
A8MUA9;A8MU27;P61956-2;Q6EEV6;P61956;P55854;P55854-2	A8MUA9;A8MU27;P61956-2;Q6EEV6;P61956;P55854;P55854-2	1;1;1;1;1;1;1	1;1;1;1;1;1;1	1;1;1;1;1;1;1	Small ubiquitin-related modifier 2;Small ubiquitin-related modifier 4;Small ubiquitin-related modifier 3	SUMO3;SUMO2;SUMO4	tr|A8MUA9|A8MUA9_HUMAN SMT3 suppressor of mif two 3 homolog 3 (Yeast), isoform CRA_d OS=Homo sapiens OX=9606 GN=SUMO3 PE=1 SV=1;tr|A8MU27|A8MU27_HUMAN Small ubiquitin-related modifier 3 OS=Homo sapiens OX=9606 GN=SUMO3 PE=1 SV=1;sp|P61956-2|SUMO2_HUMAN Iso	7	1	1	1	1	1	1	1	1	1	1	1	1	1	1	1	1	1	1	1	1	1	1	1	1	1	1	1	1	1	1	1	1	1	1	1	1	1	1	1	8.9	8.9
H7BY10;K7EJV9;K7ERT8;A8MUS3;P62750;K7EMA7	H7BY10;K7EJV9;K7ERT8;A8MUS3;P62750;K7EMA7	9;9;9;9;9;6	9;9;9;9;9;6	9;9;9;9;9;6	60S ribosomal protein L23a	RPL23A	tr|H7BY10|H7BY10_HUMAN 60S ribosomal protein L23a (Fragment) OS=Homo sapiens OX=9606 GN=RPL23A PE=1 SV=1;tr|K7EJV9|K7EJV9_HUMAN 60S ribosomal protein L23a (Fragment) OS=Homo sapiens OX=9606 GN=RPL23A PE=1 SV=1;tr|K7ERT8|K7ERT8_HUMAN 60S ribosomal protein L	6	9	9	9	8	9	9	9	9	9	9	9	9	9	9	9	8	9	9	9	9	9	9	9	9	9	9	9	8	9	9	9	9	9	9	9	9	9	9	9	43	43
Q49AN9;F5H013;P62308;A8MWD9	Q49AN9;F5H013;P62308;A8MWD9	1;1;1;1	1;1;1;1	1;1;1;1	Small nuclear ribonucleoprotein G;Putative small nuclear ribonucleoprotein G-like protein 15	SNRPG;SNRPGP15	tr|Q49AN9|Q49AN9_HUMAN SNRPG protein OS=Homo sapiens OX=9606 GN=SNRPG PE=1 SV=1;tr|F5H013|F5H013_HUMAN Small nuclear ribonucleoprotein G OS=Homo sapiens OX=9606 GN=SNRPG PE=1 SV=1;sp|P62308|RUXG_HUMAN Small nuclear ribonucleoprotein G OS=Homo sapiens OX=96	4	1	1	1	1	1	1	1	1	1	1	1	1	1	1	1	1	1	1	1	1	1	1	1	1	1	1	1	1	1	1	1	1	1	1	1	1	1	1	1	18.8	18.8
A8MXV4	A8MXV4	7	7	7	Nucleoside diphosphate-linked moiety X motif 19, mitochondrial	NUDT19	sp|A8MXV4|NUD19_HUMAN Nucleoside diphosphate-linked moiety X motif 19 OS=Homo sapiens OX=9606 GN=NUDT19 PE=1 SV=1	1	7	7	7	5	6	5	6	5	3	5	5	6	6	4	5	5	6	5	6	5	3	5	5	6	6	4	5	5	6	5	6	5	3	5	5	6	6	4	5	22.9	22.9
A8MZB2;P61599;P61599-2	A8MZB2;P61599;P61599-2	3;3;2	3;3;2	3;3;2	N-alpha-acetyltransferase 20	NAA20	tr|A8MZB2|A8MZB2_HUMAN N-acetyltransferase 5 (ARD1 homolog, S. cerevisiae), isoform CRA_a OS=Homo sapiens OX=9606 GN=NAA20 PE=1 SV=1;sp|P61599|NAA20_HUMAN N-alpha-acetyltransferase 20 OS=Homo sapiens OX=9606 GN=NAA20 PE=1 SV=1;sp|P61599-2|NAA20_HUMAN Isofo	3	3	3	3	1	0	1	1	0	0	1	0	2	0	1	1	1	0	1	1	0	0	1	0	2	0	1	1	1	0	1	1	0	0	1	0	2	0	1	1	25.9	25.9
A9Z1X7;Q8IYB3-2;Q8IYB3;E9PCT1;M0R088;M0R1E7;M0QXG5	A9Z1X7;Q8IYB3-2;Q8IYB3;E9PCT1;M0R088	6;6;6;4;3;2;1	6;6;6;4;3;2;1	6;6;6;4;3;2;1	Serine/arginine repetitive matrix protein 1	SRRM1	tr|A9Z1X7|A9Z1X7_HUMAN Serine/arginine repetitive matrix protein 1 OS=Homo sapiens OX=9606 GN=SRRM1 PE=1 SV=1;sp|Q8IYB3-2|SRRM1_HUMAN Isoform 2 of Serine/arginine repetitive matrix protein 1 OS=Homo sapiens OX=9606 GN=SRRM1;sp|Q8IYB3|SRRM1_HUMAN Serine/arg	7	6	6	6	4	5	4	5	4	5	3	4	4	4	4	4	4	5	4	5	4	5	3	4	4	4	4	4	4	5	4	5	4	5	3	4	4	4	4	4	9.4	9.4
H0Y2N6;J3QQI9;B0QY36;H0Y645;B0QY35;B0QY34;H7BYT1;P48730-2;P48730;P49674	H0Y2N6;J3QQI9;B0QY36;H0Y645;B0QY35;B0QY34;H7BYT1;P48730-2;P48730;P49674	1;1;1;1;1;1;1;1;1;1	1;1;1;1;1;1;1;1;1;1	1;1;1;1;1;1;1;1;1;1	Casein kinase I isoform delta;Casein kinase I isoform epsilon	CSNK1D;CSNK1E	tr|H0Y2N6|H0Y2N6_HUMAN Casein kinase I isoform delta (Fragment) OS=Homo sapiens OX=9606 GN=CSNK1D PE=4 SV=1;tr|J3QQI9|J3QQI9_HUMAN Casein kinase I isoform delta (Fragment) OS=Homo sapiens OX=9606 GN=CSNK1D PE=4 SV=1;tr|B0QY36|B0QY36_HUMAN Casein kinase I i	10	1	1	1	1	0	0	0	0	0	0	0	0	0	0	0	1	0	0	0	0	0	0	0	0	0	0	0	1	0	0	0	0	0	0	0	0	0	0	0	10	10
B0QZ35;E9PC49;Q96EB6;Q96EB6-2	B0QZ35;E9PC49;Q96EB6;Q96EB6-2	2;2;2;1	2;2;2;1	2;2;2;1	NAD-dependent protein deacetylase sirtuin-1;SirtT1 75 kDa fragment	SIRT1	tr|B0QZ35|B0QZ35_HUMAN NAD-dependent protein deacetylase sirtuin-1 OS=Homo sapiens OX=9606 GN=SIRT1 PE=1 SV=1;tr|E9PC49|E9PC49_HUMAN NAD-dependent protein deacetylase sirtuin-1 OS=Homo sapiens OX=9606 GN=SIRT1 PE=1 SV=1;sp|Q96EB6|SIR1_HUMAN NAD-dependent p	4	2	2	2	1	0	1	2	1	0	1	1	0	0	1	1	1	0	1	2	1	0	1	1	0	0	1	1	1	0	1	2	1	0	1	1	0	0	1	1	5.4	5.4
B1AH49;P25325;P25325-2	B1AH49;P25325;P25325-2	2;2;2	2;2;2	2;2;2	Sulfurtransferase;3-mercaptopyruvate sulfurtransferase	MPST	tr|B1AH49|B1AH49_HUMAN 3-mercaptopyruvate sulfurtransferase OS=Homo sapiens OX=9606 GN=MPST PE=1 SV=1;sp|P25325|THTM_HUMAN 3-mercaptopyruvate sulfurtransferase OS=Homo sapiens OX=9606 GN=MPST PE=1 SV=3;sp|P25325-2|THTM_HUMAN Isoform 2 of 3-mercaptopyruvate	3	2	2	2	0	1	0	2	0	1	0	0	1	0	0	1	0	1	0	2	0	1	0	0	1	0	0	1	0	1	0	2	0	1	0	0	1	0	0	1	12.9	12.9
B1AHD1;P55769	B1AHD1;P55769	4;4	4;4	4;4	NHP2-like protein 1;NHP2-like protein 1, N-terminally processed	NHP2L1	tr|B1AHD1|B1AHD1_HUMAN NHP2-like protein 1 OS=Homo sapiens OX=9606 GN=SNU13 PE=1 SV=1;sp|P55769|NH2L1_HUMAN NHP2-like protein 1 OS=Homo sapiens OX=9606 GN=SNU13 PE=1 SV=3	2	4	4	4	4	2	4	3	3	3	4	4	4	4	3	3	4	2	4	3	3	3	4	4	4	4	3	3	4	2	4	3	3	3	4	4	4	4	3	3	31.8	31.8
G3V1R5;B1AKJ5;O43847;O43847-2;F5H7V1;H0Y5G9	G3V1R5;B1AKJ5;O43847;O43847-2;F5H7V1	15;15;15;15;12;7	15;15;15;15;12;7	15;15;15;15;12;7	Nardilysin	NRD1	tr|G3V1R5|G3V1R5_HUMAN Nardilysin (N-arginine dibasic convertase), isoform CRA_e OS=Homo sapiens OX=9606 GN=NRDC PE=1 SV=1;tr|B1AKJ5|B1AKJ5_HUMAN Nardilysin (N-arginine dibasic convertase), isoform CRA_d OS=Homo sapiens OX=9606 GN=NRDC PE=1 SV=1;sp|O43847|	6	15	15	15	4	4	3	6	5	5	5	5	9	6	6	8	4	4	3	6	5	5	5	5	9	6	6	8	4	4	3	6	5	5	5	5	9	6	6	8	15.4	15.4
Q12857-4;B1AKN6;B1AKN5;B1AKN7;B1AKN8;Q12857-3;Q12857;Q12857-2;S4R3K4;K7EN08;C9JWJ8;K7EJB0;S4R308;K7ESG9;Q14938;Q14938-3;Q14938-4;Q14938-2;Q14938-5;Q14938-6;K7EKH0;S4R3K5;K7EMQ5	Q12857-4;B1AKN6;B1AKN5;B1AKN7;B1AKN8;Q12857-3;Q12857;Q12857-2;S4R3K4	5;5;5;5;5;5;5;5;4;2;2;2;2;2;2;2;2;2;2;2;2;1;1	5;5;5;5;5;5;5;5;4;2;2;2;2;2;2;2;2;2;2;2;2;1;1	3;3;3;3;3;3;3;3;2;1;1;1;1;1;1;1;1;1;1;1;1;1;1	Nuclear factor 1 A-type;Nuclear factor 1	NFIA	sp|Q12857-4|NFIA_HUMAN Isoform 4 of Nuclear factor 1 A-type OS=Homo sapiens OX=9606 GN=NFIA;tr|B1AKN6|B1AKN6_HUMAN Nuclear factor 1 OS=Homo sapiens OX=9606 GN=NFIA PE=1 SV=1;tr|B1AKN5|B1AKN5_HUMAN Nuclear factor 1 OS=Homo sapiens OX=9606 GN=NFIA PE=1 SV=1;	23	5	5	3	1	2	4	3	1	1	3	1	3	3	3	2	1	2	4	3	1	1	3	1	3	3	3	2	1	0	3	3	0	0	2	1	3	1	2	1	12.5	12.5
B1AKP8;P42345	B1AKP8;P42345	1;1	1;1	1;1	Serine/threonine-protein kinase mTOR	MTOR	tr|B1AKP8|B1AKP8_HUMAN Serine/threonine-protein kinase mTOR OS=Homo sapiens OX=9606 GN=MTOR PE=1 SV=1;sp|P42345|MTOR_HUMAN Serine/threonine-protein kinase mTOR OS=Homo sapiens OX=9606 GN=MTOR PE=1 SV=1	2	1	1	1	0	0	0	0	0	0	1	0	0	0	0	1	0	0	0	0	0	0	1	0	0	0	0	1	0	0	0	0	0	0	1	0	0	0	0	1	2.7	2.7
B1AKR6;Q9NP97;H3BQI1;Q8TF09	B1AKR6;Q9NP97;H3BQI1;Q8TF09	2;2;1;1	2;2;1;1	2;2;1;1	Dynein light chain roadblock-type 1;Dynein light chain roadblock-type 2	DYNLRB1;DYNLRB2	tr|B1AKR6|B1AKR6_HUMAN Dynein light chain roadblock-type 1 OS=Homo sapiens OX=9606 GN=DYNLRB1 PE=1 SV=1;sp|Q9NP97|DLRB1_HUMAN Dynein light chain roadblock-type 1 OS=Homo sapiens OX=9606 GN=DYNLRB1 PE=1 SV=3;tr|H3BQI1|H3BQI1_HUMAN Dynein light chain roadblo	4	2	2	2	1	2	1	2	2	2	1	2	2	2	1	2	1	2	1	2	2	2	1	2	2	2	1	2	1	2	1	2	2	2	1	2	2	2	1	2	18.9	18.9
B1AKV3;Q9NVA1-5;Q9NVA1-2;Q9NVA1;B1AKV4;B1AKV2;F6UTR7;B1AKV6;Q9NVA1-3;Q9NVA1-4	B1AKV3;Q9NVA1-5;Q9NVA1-2;Q9NVA1;B1AKV4;B1AKV2;F6UTR7;B1AKV6;Q9NVA1-3;Q9NVA1-4	2;2;2;2;1;1;1;1;1;1	2;2;2;2;1;1;1;1;1;1	2;2;2;2;1;1;1;1;1;1	Ubiquinol-cytochrome-c reductase complex assembly factor 1	UQCC1	tr|B1AKV3|B1AKV3_HUMAN Ubiquinol-cytochrome-c reductase complex assembly factor 1 (Fragment) OS=Homo sapiens OX=9606 GN=UQCC1 PE=1 SV=1;sp|Q9NVA1-5|UQCC1_HUMAN Isoform 5 of Ubiquinol-cytochrome-c reductase complex assembly factor 1 OS=Homo sapiens OX=9606	10	2	2	2	2	1	0	2	1	1	1	1	2	2	1	2	2	1	0	2	1	1	1	1	2	2	1	2	2	1	0	2	1	1	1	1	2	2	1	2	7.6	7.6
H0YBU8;H0Y6Y8;B1AL05;Q8N983-4;Q8N983-3;Q8N983-2;Q8N983;Q8N983-6;Q8N983-7	H0YBU8;H0Y6Y8;B1AL05;Q8N983-4;Q8N983-3;Q8N983-2;Q8N983;Q8N983-6;Q8N983-7	1;1;1;1;1;1;1;1;1	1;1;1;1;1;1;1;1;1	1;1;1;1;1;1;1;1;1	39S ribosomal protein L43, mitochondrial	MRPL43	tr|H0YBU8|H0YBU8_HUMAN 39S ribosomal protein L43, mitochondrial (Fragment) OS=Homo sapiens OX=9606 GN=MRPL43 PE=1 SV=1;tr|H0Y6Y8|H0Y6Y8_HUMAN 39S ribosomal protein L43, mitochondrial (Fragment) OS=Homo sapiens OX=9606 GN=MRPL43 PE=1 SV=1;tr|B1AL05|B1AL05_H	9	1	1	1	1	1	1	0	1	1	1	1	1	1	1	0	1	1	1	0	1	1	1	1	1	1	1	0	1	1	1	0	1	1	1	1	1	1	1	0	7.4	7.4
B1ALA9;P60891;A0A2R8Y7H4;P60891-2;B7ZB02;B1ALA7	B1ALA9;P60891;A0A2R8Y7H4;P60891-2	13;13;10;10;6;4	13;13;10;10;6;4	5;5;4;4;1;1	Ribose-phosphate pyrophosphokinase 1	PRPS1	tr|B1ALA9|B1ALA9_HUMAN Ribose-phosphate pyrophosphokinase 1 OS=Homo sapiens OX=9606 GN=PRPS1 PE=1 SV=2;sp|P60891|PRPS1_HUMAN Ribose-phosphate pyrophosphokinase 1 OS=Homo sapiens OX=9606 GN=PRPS1 PE=1 SV=2;tr|A0A2R8Y7H4|A0A2R8Y7H4_HUMAN Ribose-phosphate pyr	6	13	13	5	13	13	13	13	13	11	11	12	11	13	13	12	13	13	13	13	13	11	11	12	11	13	13	12	5	5	5	5	5	4	5	4	5	5	5	4	61.1	61.1
B1AMU7;B1AMU3;Q9Y3B2;R4GNH9;B1AMU4;R4GMQ7	B1AMU7;B1AMU3;Q9Y3B2;R4GNH9;B1AMU4	3;3;3;2;2;1	3;3;3;2;2;1	3;3;3;2;2;1	Exosome complex component CSL4	EXOSC1	tr|B1AMU7|B1AMU7_HUMAN Exosome complex component CSL4 (Fragment) OS=Homo sapiens OX=9606 GN=EXOSC1 PE=1 SV=2;tr|B1AMU3|B1AMU3_HUMAN Exosome complex component CSL4 OS=Homo sapiens OX=9606 GN=EXOSC1 PE=1 SV=1;sp|Q9Y3B2|EXOS1_HUMAN Exosome complex component C	6	3	3	3	2	2	1	2	2	2	3	2	2	2	2	3	2	2	1	2	2	2	3	2	2	2	2	3	2	2	1	2	2	2	3	2	2	2	2	3	20.6	20.6
B1ANH5;B1ANH0;B1ANG9;B1ANH6;B1ANH2;Q16774;Q16774-2;Q16774-3	B1ANH5;B1ANH0;B1ANG9;B1ANH6;B1ANH2;Q16774;Q16774-2;Q16774-3	1;1;1;1;1;1;1;1	1;1;1;1;1;1;1;1	1;1;1;1;1;1;1;1	Guanylate kinase	GUK1	tr|B1ANH5|B1ANH5_HUMAN Guanylate kinase OS=Homo sapiens OX=9606 GN=GUK1 PE=1 SV=1;tr|B1ANH0|B1ANH0_HUMAN Guanylate kinase (Fragment) OS=Homo sapiens OX=9606 GN=GUK1 PE=1 SV=1;tr|B1ANG9|B1ANG9_HUMAN Guanylate kinase OS=Homo sapiens OX=9606 GN=GUK1 PE=1 SV=2	8	1	1	1	1	1	1	1	1	1	1	1	1	1	1	0	1	1	1	1	1	1	1	1	1	1	1	0	1	1	1	1	1	1	1	1	1	1	1	0	6	6
B1ANR0;Q13310-2;Q13310;Q13310-3;H0Y5F5;H0YEU6;H0YCC8;H0YEQ8;B1ANR1;H0YER0;H0Y6X6;P0CB38	B1ANR0;Q13310-2;Q13310;Q13310-3;H0Y5F5	22;22;22;22;18;8;7;5;5;2;2;2	14;14;14;14;12;6;5;2;2;1;1;2	13;13;13;13;12;6;5;1;1;1;1;2	Polyadenylate-binding protein;Polyadenylate-binding protein 4	PABPC4	tr|B1ANR0|B1ANR0_HUMAN Polyadenylate-binding protein OS=Homo sapiens OX=9606 GN=PABPC4 PE=1 SV=1;sp|Q13310-2|PABP4_HUMAN Isoform 2 of Polyadenylate-binding protein 4 OS=Homo sapiens OX=9606 GN=PABPC4;sp|Q13310|PABP4_HUMAN Polyadenylate-binding protein 4 OS	12	22	14	13	19	19	19	20	18	19	20	18	20	20	21	17	12	12	12	12	11	11	12	11	13	12	13	11	12	11	12	11	11	11	11	10	12	12	12	10	37.9	20.2
E5RFW4;E5RG63;E7ES96;B1AP22;P49768-3;P49768-5;P49768-6;P49810-3;P49810;P49768-2;P49768	E5RFW4;E5RG63;E7ES96;B1AP22;P49768-3;P49768-5;P49768-6;P49810-3;P49810;P49768-2;P49768	1;1;1;1;1;1;1;1;1;1;1	1;1;1;1;1;1;1;1;1;1;1	1;1;1;1;1;1;1;1;1;1;1	Presenilin;Presenilin-1;Presenilin-1 NTF subunit;Presenilin-1 CTF subunit;Presenilin-1 CTF12;Presenilin-2;Presenilin-2 NTF subunit;Presenilin-2 CTF subunit	PSEN2;PSEN1	tr|E5RFW4|E5RFW4_HUMAN Presenilin (Fragment) OS=Homo sapiens OX=9606 GN=PSEN2 PE=3 SV=8;tr|E5RG63|E5RG63_HUMAN Presenilin OS=Homo sapiens OX=9606 GN=PSEN2 PE=3 SV=1;tr|E7ES96|E7ES96_HUMAN Presenilin OS=Homo sapiens OX=9606 GN=PSEN1 PE=1 SV=1;tr|B1AP22|B1AP	11	1	1	1	0	0	0	1	0	1	0	0	0	0	1	1	0	0	0	1	0	1	0	0	0	0	1	1	0	0	0	1	0	1	0	0	0	0	1	1	6.2	6.2
B2WTI3;B2WTI4;K7EJU9;Q6NYC1-2;Q6NYC1;Q6NYC1-3	B2WTI3;B2WTI4;K7EJU9;Q6NYC1-2;Q6NYC1;Q6NYC1-3	1;1;1;1;1;1	1;1;1;1;1;1	1;1;1;1;1;1	Bifunctional arginine demethylase and lysyl-hydroxylase JMJD6	JMJD6	tr|B2WTI3|B2WTI3_HUMAN Bifunctional arginine demethylase and lysyl-hydroxylase JMJD6 OS=Homo sapiens OX=9606 GN=JMJD6 PE=1 SV=1;tr|B2WTI4|B2WTI4_HUMAN Bifunctional arginine demethylase and lysyl-hydroxylase JMJD6 OS=Homo sapiens OX=9606 GN=JMJD6 PE=1 SV=1;	6	1	1	1	0	1	0	0	1	0	0	1	1	1	1	0	0	1	0	0	1	0	0	1	1	1	1	0	0	1	0	0	1	0	0	1	1	1	1	0	3.9	3.9
B3KS98;O15372;A0A087WZK9;E5RJT0;E5RFW7;E5RFH0;E5RGU4	B3KS98;O15372;A0A087WZK9;E5RJT0	8;8;7;5;1;1;1	8;8;7;5;1;1;1	8;8;7;5;1;1;1	Eukaryotic translation initiation factor 3 subunit H	EIF3H	tr|B3KS98|B3KS98_HUMAN Eukaryotic translation initiation factor 3 subunit H OS=Homo sapiens OX=9606 GN=EIF3H PE=1 SV=1;sp|O15372|EIF3H_HUMAN Eukaryotic translation initiation factor 3 subunit H OS=Homo sapiens OX=9606 GN=EIF3H PE=1 SV=1;tr|A0A087WZK9|A0A08	7	8	8	8	6	5	4	5	7	5	6	4	6	5	7	3	6	5	4	5	7	5	6	4	6	5	7	3	6	5	4	5	7	5	6	4	6	5	7	3	23.8	23.8
B3KVN2;E9PQP6;P49354-2;P49354;H0YCW1	B3KVN2;E9PQP6;P49354-2;P49354;H0YCW1	2;2;2;2;1	2;2;2;2;1	2;2;2;2;1	Protein farnesyltransferase/geranylgeranyltransferase type-1 subunit alpha	FNTA	tr|B3KVN2|B3KVN2_HUMAN Farnesyltransferase, CAAX box, alpha, isoform CRA_c OS=Homo sapiens OX=9606 GN=FNTA PE=1 SV=1;tr|E9PQP6|E9PQP6_HUMAN Protein farnesyltransferase/geranylgeranyltransferase type-1 subunit alpha (Fragment) OS=Homo sapiens OX=9606 GN=FNT	5	2	2	2	0	0	0	0	0	0	1	0	1	0	0	0	0	0	0	0	0	0	1	0	1	0	0	0	0	0	0	0	0	0	1	0	1	0	0	0	9.6	9.6
B3KY94;O14735-3;O14735;H3BUR9	B3KY94;O14735-3;O14735	4;4;4;1	4;4;4;1	4;4;4;1	CDP-diacylglycerol--inositol 3-phosphatidyltransferase	CDIPT	tr|B3KY94|B3KY94_HUMAN CDP-diacylglycerol--inositol 3-phosphatidyltransferase OS=Homo sapiens OX=9606 GN=CDIPT PE=1 SV=1;sp|O14735-3|CDIPT_HUMAN Isoform 3 of CDP-diacylglycerol--inositol 3-phosphatidyltransferase OS=Homo sapiens OX=9606 GN=CDIPT;sp|O14735|	4	4	4	4	3	3	3	3	3	3	3	3	3	3	3	3	3	3	3	3	3	3	3	3	3	3	3	3	3	3	3	3	3	3	3	3	3	3	3	3	19.8	19.8
B4DDF4;B4DUT8;Q99439;A0A087X271;Q99439-2;A0A087X1X5;K7ES69;H3BVI6;U3KPS3;H3BQH0	B4DDF4;B4DUT8;Q99439;A0A087X271;Q99439-2;A0A087X1X5	5;5;5;4;4;3;2;2;1;1	4;4;4;3;3;3;1;2;1;1	4;4;4;3;3;3;1;2;1;1	Calponin;Calponin-2	CNN2	tr|B4DDF4|B4DDF4_HUMAN Calponin OS=Homo sapiens OX=9606 GN=CNN2 PE=1 SV=1;tr|B4DUT8|B4DUT8_HUMAN Calponin OS=Homo sapiens OX=9606 GN=CNN2 PE=1 SV=1;sp|Q99439|CNN2_HUMAN Calponin-2 OS=Homo sapiens OX=9606 GN=CNN2 PE=1 SV=4;tr|A0A087X271|A0A087X271_HUMAN Cal	10	5	4	4	3	1	3	3	3	2	2	2	1	2	1	4	2	1	2	3	2	1	2	1	0	1	0	4	2	1	2	3	2	1	2	1	0	1	0	4	21.8	18.1
B4DDK6;O14925;Q5SRD1	B4DDK6;O14925;Q5SRD1	2;2;2	2;2;2	2;2;2	Mitochondrial import inner membrane translocase subunit Tim23;Putative mitochondrial import inner membrane translocase subunit Tim23B	TIMM23B;TIMM23	tr|B4DDK6|B4DDK6_HUMAN Putative mitochondrial import inner membrane translocase subunit Tim23B OS=Homo sapiens OX=9606 GN=TIMM23B PE=2 SV=1;sp|O14925|TIM23_HUMAN Mitochondrial import inner membrane translocase subunit Tim23 OS=Homo sapiens OX=9606 GN=TIMM2	3	2	2	2	2	1	1	1	1	1	1	1	2	1	2	1	2	1	1	1	1	1	1	1	2	1	2	1	2	1	1	1	1	1	1	1	2	1	2	1	26.4	26.4
C9IYS1;H7C3D2;B4DEY6;Q9NZU5-2;Q9NZU5	C9IYS1;H7C3D2;B4DEY6;Q9NZU5-2;Q9NZU5	1;1;1;1;1	1;1;1;1;1	1;1;1;1;1	LIM and cysteine-rich domains protein 1	LMCD1	tr|C9IYS1|C9IYS1_HUMAN LIM and cysteine-rich domains protein 1 (Fragment) OS=Homo sapiens OX=9606 GN=LMCD1 PE=1 SV=8;tr|H7C3D2|H7C3D2_HUMAN LIM and cysteine-rich domains protein 1 OS=Homo sapiens OX=9606 GN=LMCD1 PE=1 SV=2;tr|B4DEY6|B4DEY6_HUMAN cDNA FLJ52	5	1	1	1	0	0	0	1	0	0	0	0	0	0	0	0	0	0	0	1	0	0	0	0	0	0	0	0	0	0	0	1	0	0	0	0	0	0	0	0	8.2	8.2
B4DHE8;Q96DH6-2;Q96DH6;J3KTC1;B4DM51;Q96DH6-3;J3QKT5;H0YHB7	B4DHE8;Q96DH6-2;Q96DH6;J3KTC1;B4DM51;Q96DH6-3	4;4;4;3;3;3;1;1	4;4;4;3;3;3;1;1	3;3;3;2;2;2;1;0	RNA-binding protein Musashi homolog 2	MSI2	tr|B4DHE8|B4DHE8_HUMAN cDNA FLJ56904, highly similar to RNA-binding protein Musashi homolog 2 OS=Homo sapiens OX=9606 GN=MSI2 PE=1 SV=1;sp|Q96DH6-2|MSI2H_HUMAN Isoform 2 of RNA-binding protein Musashi homolog 2 OS=Homo sapiens OX=9606 GN=MSI2;sp|Q96DH6|MSI	8	4	4	3	2	1	1	4	1	0	2	2	1	2	2	3	2	1	1	4	1	0	2	2	1	2	2	3	1	1	1	3	0	0	2	1	0	1	1	2	16.7	16.7
B4DIW9;O15084;O15084-4;O15084-1;O15084-2	B4DIW9;O15084;O15084-4;O15084-1;O15084-2	2;2;2;2;1	2;2;2;2;1	2;2;2;2;1	Serine/threonine-protein phosphatase 6 regulatory ankyrin repeat subunit A	ANKRD28	tr|B4DIW9|B4DIW9_HUMAN Serine/threonine-protein phosphatase 6 regulatory ankyrin repeat subunit A OS=Homo sapiens OX=9606 GN=ANKRD28 PE=1 SV=1;sp|O15084|ANR28_HUMAN Serine/threonine-protein phosphatase 6 regulatory ankyrin repeat subunit A OS=Homo sapiens	5	2	2	2	0	0	0	2	2	0	1	2	1	1	1	2	0	0	0	2	2	0	1	2	1	1	1	2	0	0	0	2	2	0	1	2	1	1	1	2	3.7	3.7
B4DJK0;B4DUA4;Q13243;G3V5K8;Q13243-2;Q13243-3	B4DJK0;B4DUA4;Q13243;G3V5K8;Q13243-2;Q13243-3	3;3;3;2;2;2	2;2;2;2;2;1	2;2;2;2;2;1	Serine/arginine-rich splicing factor 5	SRSF5	tr|B4DJK0|B4DJK0_HUMAN Serine/arginine-rich-splicing factor 5 OS=Homo sapiens OX=9606 GN=SRSF5 PE=1 SV=1;tr|B4DUA4|B4DUA4_HUMAN Serine/arginine-rich-splicing factor 5 OS=Homo sapiens OX=9606 GN=SRSF5 PE=1 SV=1;sp|Q13243|SRSF5_HUMAN Serine/arginine-rich spl	6	3	2	2	2	3	2	2	2	2	2	2	3	2	3	3	1	2	1	1	1	1	1	1	2	1	2	2	1	2	1	1	1	1	1	1	2	1	2	2	25.8	18.5
O75390;B4DJV2;A0A0C4DGI3;F8W4S1;H0YIC4;F8VTT8;F8VPF9;H0YH82;F8W1S4;F8VPA1;F8W642;F8VWQ5;F8VX68;F8VRP1;F8VX07;F8VZK9;F8W0J2;F8VRI6;F8VR34;F8W031;F8VP03;F8VU34	O75390;B4DJV2;A0A0C4DGI3	7;7;6;3;3;3;2;2;2;2;2;2;2;2;2;2;1;1;1;1;1;1	7;7;6;3;3;3;2;2;2;2;2;2;2;2;2;2;1;1;1;1;1;1	7;7;6;3;3;3;2;2;2;2;2;2;2;2;2;2;1;1;1;1;1;1	Citrate synthase, mitochondrial;Citrate synthase	CS	sp|O75390|CISY_HUMAN Citrate synthase, mitochondrial OS=Homo sapiens OX=9606 GN=CS PE=1 SV=2;tr|B4DJV2|B4DJV2_HUMAN Citrate synthase OS=Homo sapiens OX=9606 GN=CS PE=1 SV=1;tr|A0A0C4DGI3|A0A0C4DGI3_HUMAN Citrate synthase OS=Homo sapiens OX=9606 GN=CS PE=1	22	7	7	7	3	2	5	4	3	3	4	5	6	6	5	4	3	2	5	4	3	3	4	5	6	6	5	4	3	2	5	4	3	3	4	5	6	6	5	4	15.5	15.5
B4DKY1;P49589-2;P49589;P49589-3	B4DKY1;P49589-2;P49589;P49589-3	12;12;12;12	12;12;12;12	12;12;12;12	Cysteine--tRNA ligase, cytoplasmic	CARS	tr|B4DKY1|B4DKY1_HUMAN Cysteine--tRNA ligase, cytoplasmic OS=Homo sapiens OX=9606 GN=CARS PE=1 SV=1;sp|P49589-2|SYCC_HUMAN Isoform 2 of Cysteine--tRNA ligase, cytoplasmic OS=Homo sapiens OX=9606 GN=CARS;sp|P49589|SYCC_HUMAN Cysteine--tRNA ligase, cytoplasm	4	12	12	12	5	5	6	8	5	5	5	5	5	7	7	6	5	5	6	8	5	5	5	5	5	7	7	6	5	5	6	8	5	5	5	5	5	7	7	6	18.7	18.7
B4DLN1;Q9UBX3;Q9UBX3-2;F6RGN5;I3L1E8	B4DLN1;Q9UBX3;Q9UBX3-2;F6RGN5	7;7;7;5;3	7;7;7;5;3	7;7;7;5;3	Mitochondrial dicarboxylate carrier	SLC25A10	tr|B4DLN1|B4DLN1_HUMAN cDNA FLJ60124, highly similar to Mitochondrial dicarboxylate carrier OS=Homo sapiens OX=9606 PE=2 SV=1;sp|Q9UBX3|DIC_HUMAN Mitochondrial dicarboxylate carrier OS=Homo sapiens OX=9606 GN=SLC25A10 PE=1 SV=2;sp|Q9UBX3-2|DIC_HUMAN Isofor	5	7	7	7	3	2	3	3	5	4	6	4	5	6	4	4	3	2	3	3	5	4	6	4	5	6	4	4	3	2	3	3	5	4	6	4	5	6	4	4	19	19
C9JNM8;B4DPR9;C9JU79;C9JE25;Q99551	C9JNM8;B4DPR9;C9JU79;C9JE25;Q99551	2;2;1;1;1	2;2;1;1;1	2;2;1;1;1	Transcription termination factor 1, mitochondrial	MTERF1	tr|C9JNM8|C9JNM8_HUMAN Transcription termination factor 1, mitochondrial (Fragment) OS=Homo sapiens OX=9606 GN=MTERF1 PE=1 SV=1;tr|B4DPR9|B4DPR9_HUMAN Transcription termination factor 1, mitochondrial OS=Homo sapiens OX=9606 GN=MTERF1 PE=1 SV=1;tr|C9JU79|C	5	2	2	2	1	1	0	0	1	0	1	0	0	1	2	0	1	1	0	0	1	0	1	0	0	1	2	0	1	1	0	0	1	0	1	0	0	1	2	0	13.7	13.7
B4DR61;P61619;P61619-3;Q8TC24;H7C1Q9;C9JXC6;H7C069;A6NK38;F2Z2C7;A6NIF9;C9JJV4	B4DR61;P61619;P61619-3	6;6;5;2;1;1;1;1;1;1;1	6;6;5;2;1;1;1;1;1;1;1	4;4;4;0;0;0;0;0;0;0;0	Protein transport protein Sec61 subunit alpha isoform 1	SEC61A1	tr|B4DR61|B4DR61_HUMAN cDNA FLJ59739, highly similar to Protein transport protein Sec61 subunit alpha isoform 1 OS=Homo sapiens OX=9606 GN=SEC61A1 PE=1 SV=1;sp|P61619|S61A1_HUMAN Protein transport protein Sec61 subunit alpha isoform 1 OS=Homo sapiens OX=96	11	6	6	4	5	6	5	4	5	5	5	5	4	5	5	4	5	6	5	4	5	5	5	5	4	5	5	4	4	4	3	3	3	3	3	3	3	3	3	2	13.1	13.1
B4DXZ6;P51114-2;P51114;E9PFF5;E7EU85;P51114-3;C9JAJ4;C9IZ22;C9JZE0;C9JY20;C9J5B4	B4DXZ6;P51114-2;P51114;E9PFF5;E7EU85;P51114-3	12;12;12;10;9;9;4;2;2;2;1	10;10;10;8;7;7;4;2;2;2;1	10;10;10;8;7;7;4;2;2;2;1	Fragile X mental retardation syndrome-related protein 1	FXR1	tr|B4DXZ6|B4DXZ6_HUMAN cDNA FLJ58644, highly similar to Fragile X mental retardation syndrome-related protein 1 OS=Homo sapiens OX=9606 GN=FXR1 PE=1 SV=1;sp|P51114-2|FXR1_HUMAN Isoform 2 of Fragile X mental retardation syndrome-related protein 1 OS=Homo sa	11	12	10	10	7	7	8	8	6	4	9	7	6	6	8	6	5	5	6	6	4	2	7	5	4	4	6	4	5	5	6	6	4	2	7	5	4	4	6	4	26.5	23.8
B4DY08;G3V4W0;G3V5X6;G3V3K6;G3V251;B4DSU6;G3V4M8;G3V2H6;E5RG71;B3KT61;Q86SE5;Q86SE5-3	B4DY08;G3V4W0;G3V5X6;G3V3K6;G3V251	17;16;9;9;9;8;6;5;1;1;1;1	1;0;0;0;0;0;0;0;0;0;0;0	1;0;0;0;0;0;0;0;0;0;0;0		HNRNPC	tr|B4DY08|B4DY08_HUMAN Heterogeneous nuclear ribonucleoproteins C1/C2 OS=Homo sapiens OX=9606 GN=HNRNPC PE=1 SV=1;tr|G3V4W0|G3V4W0_HUMAN Heterogeneous nuclear ribonucleoproteins C1/C2 (Fragment) OS=Homo sapiens OX=9606 GN=HNRNPC PE=1 SV=1;tr|G3V5X6|G3V5X6_	12	17	1	1	16	13	15	16	15	14	16	15	14	15	14	15	1	0	1	0	1	0	1	0	0	0	0	0	1	0	1	0	1	0	1	0	0	0	0	0	54.5	3.1
B4E0K5;Q16539-5;Q16539-3;Q16539-4;Q16539;E7EX54;Q16539-2;B5TY33	B4E0K5;Q16539-5;Q16539-3;Q16539-4;Q16539;E7EX54;Q16539-2	5;5;5;5;5;3;3;2	5;5;5;5;5;3;3;2	5;5;5;5;5;3;3;2	Mitogen-activated protein kinase 14	MAPK14	tr|B4E0K5|B4E0K5_HUMAN Mitogen-activated protein kinase OS=Homo sapiens OX=9606 GN=MAPK14 PE=1 SV=1;sp|Q16539-5|MK14_HUMAN Isoform 5 of Mitogen-activated protein kinase 14 OS=Homo sapiens OX=9606 GN=MAPK14;sp|Q16539-3|MK14_HUMAN Isoform Mxi2 of Mitogen-act	8	5	5	5	2	1	1	3	1	1	1	2	0	0	2	4	2	1	1	3	1	1	1	2	0	0	2	4	2	1	1	3	1	1	1	2	0	0	2	4	21.9	21.9
Q8NBY1;Q9P289-2;B4E0Y9;Q9P289;Q9P289-3;H0Y630;C9JCC0;C9J232;H7C279;C9JDH9;Q9Y6E0;C9J6L2;B4DR80;Q9Y6E0-2;O00506;O00506-2;O00506-3;C9JJV0;Q5JV98	Q8NBY1;Q9P289-2;B4E0Y9;Q9P289;Q9P289-3	7;7;7;7;6;3;3;3;3;3;3;3;3;3;3;3;3;2;1	7;7;7;7;6;3;3;3;3;3;3;3;3;3;3;3;3;2;1	7;7;7;7;6;3;3;3;3;3;3;3;3;3;3;3;3;2;1	Serine/threonine-protein kinase 26	STK26	tr|Q8NBY1|Q8NBY1_HUMAN Serine/threonine-protein kinase 26 OS=Homo sapiens OX=9606 GN=STK26 PE=1 SV=1;sp|Q9P289-2|STK26_HUMAN Isoform 2 of Serine/threonine-protein kinase 26 OS=Homo sapiens OX=9606 GN=STK26;tr|B4E0Y9|B4E0Y9_HUMAN Serine/threonine-protein ki	19	7	7	7	4	2	6	7	5	5	5	5	5	4	5	6	4	2	6	7	5	5	5	5	5	4	5	6	4	2	6	7	5	5	5	5	5	4	5	6	21.2	21.2
B5MC22;H7C417;Q9UDX5	B5MC22;H7C417;Q9UDX5	1;1;1	1;1;1	1;1;1	Mitochondrial fission process protein 1	MTFP1	tr|B5MC22|B5MC22_HUMAN Mitochondrial fission process protein 1 OS=Homo sapiens OX=9606 GN=MTFP1 PE=1 SV=1;tr|H7C417|H7C417_HUMAN Uncharacterized protein (Fragment) OS=Homo sapiens OX=9606 PE=4 SV=1;sp|Q9UDX5|MTFP1_HUMAN Mitochondrial fission process protei	3	1	1	1	0	1	0	1	0	0	0	0	0	0	1	1	0	1	0	1	0	0	0	0	0	0	1	1	0	1	0	1	0	0	0	0	0	0	1	1	7.7	7.7
B5MC59;P35244	B5MC59;P35244	4;4	4;4	4;4	Replication protein A 14 kDa subunit	RPA3	tr|B5MC59|B5MC59_HUMAN Replication protein A 14 kDa subunit OS=Homo sapiens OX=9606 GN=RPA3 PE=1 SV=1;sp|P35244|RFA3_HUMAN Replication protein A 14 kDa subunit OS=Homo sapiens OX=9606 GN=RPA3 PE=1 SV=1	2	4	4	4	4	4	3	3	4	3	3	3	4	2	4	3	4	4	3	3	4	3	3	3	4	2	4	3	4	4	3	3	4	3	3	3	4	2	4	3	67.1	67.1
P16422;B5MCA4;C9JKY3	P16422;B5MCA4;C9JKY3	2;2;1	2;2;1	2;2;1	Epithelial cell adhesion molecule	EPCAM	sp|P16422|EPCAM_HUMAN Epithelial cell adhesion molecule OS=Homo sapiens OX=9606 GN=EPCAM PE=1 SV=2;tr|B5MCA4|B5MCA4_HUMAN Epithelial cell adhesion molecule OS=Homo sapiens OX=9606 GN=EPCAM PE=1 SV=1;tr|C9JKY3|C9JKY3_HUMAN Epithelial cell adhesion molecule	3	2	2	2	0	0	0	1	0	0	0	0	0	0	1	2	0	0	0	1	0	0	0	0	0	0	1	2	0	0	0	1	0	0	0	0	0	0	1	2	8.6	8.6
B5MCF9;O00541;O00541-2;B3KXD6;H7BYY8;H7C267	B5MCF9;O00541;O00541-2;B3KXD6	15;15;14;10;2;2	15;15;14;10;2;2	15;15;14;10;2;2	Pescadillo homolog	PES1	tr|B5MCF9|B5MCF9_HUMAN Pescadillo homolog OS=Homo sapiens OX=9606 GN=PES1 PE=1 SV=1;sp|O00541|PESC_HUMAN Pescadillo homolog OS=Homo sapiens OX=9606 GN=PES1 PE=1 SV=1;sp|O00541-2|PESC_HUMAN Isoform 2 of Pescadillo homolog OS=Homo sapiens OX=9606 GN=PES1;tr|	6	15	15	15	9	10	9	10	11	11	12	11	12	12	6	12	9	10	9	10	11	11	12	11	12	12	6	12	9	10	9	10	11	11	12	11	12	12	6	12	34	34
C9IY94;C9J938;C9JB25;C9J2Q4;B5MCX3;Q15019;Q15019-3;Q15019-2;A0A1B0GXJ2;C9JFT1;F8WB65;B5MD47;C9JZI2;C9IZU3;C9JQJ4;H7C310	C9IY94;C9J938;C9JB25;C9J2Q4;B5MCX3;Q15019;Q15019-3;Q15019-2;A0A1B0GXJ2;C9JFT1;F8WB65;B5MD47;C9JZI2;C9IZU3;C9JQJ4;H7C310	2;2;2;2;2;2;2;2;1;1;1;1;1;1;1;1	2;2;2;2;2;2;2;2;1;1;1;1;1;1;1;1	2;2;2;2;2;2;2;2;1;1;1;1;1;1;1;1	Septin-2	2002-09-01	tr|C9IY94|C9IY94_HUMAN Septin-2 (Fragment) OS=Homo sapiens OX=9606 GN=SEPT2 PE=1 SV=1;tr|C9J938|C9J938_HUMAN Septin-2 (Fragment) OS=Homo sapiens OX=9606 GN=SEPT2 PE=1 SV=1;tr|C9JB25|C9JB25_HUMAN Septin-2 (Fragment) OS=Homo sapiens OX=9606 GN=SEPT2 PE=1 SV=	16	2	2	2	1	0	1	0	2	0	1	0	1	0	0	1	1	0	1	0	2	0	1	0	1	0	0	1	1	0	1	0	2	0	1	0	1	0	0	1	21.5	21.5
B5MDF5;P62826;J3KQE5;F5H018;H0YFC6;B4DV51;A0A087X0W0	B5MDF5;P62826;J3KQE5;F5H018	13;13;12;11;6;6;1	13;13;12;11;6;6;1	13;13;12;11;6;6;1	GTP-binding nuclear protein Ran	RAN	tr|B5MDF5|B5MDF5_HUMAN GTP-binding nuclear protein Ran OS=Homo sapiens OX=9606 GN=RAN PE=1 SV=1;sp|P62826|RAN_HUMAN GTP-binding nuclear protein Ran OS=Homo sapiens OX=9606 GN=RAN PE=1 SV=3;tr|J3KQE5|J3KQE5_HUMAN GTP-binding nuclear protein Ran (Fragment) O	7	13	13	13	10	10	10	10	11	10	12	10	10	12	10	11	10	10	10	10	11	10	12	10	10	12	10	11	10	10	10	10	11	10	12	10	10	12	10	11	45.5	45.5
B7WP74;Q9HCG8	B7WP74;Q9HCG8	5;5	5;5	5;5	Pre-mRNA-splicing factor CWC22 homolog	CWC22	tr|B7WP74|B7WP74_HUMAN Pre-mRNA-splicing factor CWC22 homolog (Fragment) OS=Homo sapiens OX=9606 GN=CWC22 PE=1 SV=1;sp|Q9HCG8|CWC22_HUMAN Pre-mRNA-splicing factor CWC22 homolog OS=Homo sapiens OX=9606 GN=CWC22 PE=1 SV=3	2	5	5	5	1	2	3	3	3	4	3	4	2	2	3	4	1	2	3	3	3	4	3	4	2	2	3	4	1	2	3	3	3	4	3	4	2	2	3	4	7.8	7.8
B7WPG3;C9IYN3;D6W592;Q8WVV9-5;Q8WVV9-4;Q8WVV9;H7C464;C9JJZ7;Q8WVV9-3	B7WPG3;C9IYN3;D6W592;Q8WVV9-5;Q8WVV9-4;Q8WVV9	7;7;7;7;7;7;3;2;2	6;6;6;6;6;6;2;2;2	4;4;4;4;4;4;2;0;0	Heterogeneous nuclear ribonucleoprotein L-like	HNRNPLL;HNRPLL	tr|B7WPG3|B7WPG3_HUMAN Heterogeneous nuclear ribonucleoprotein L-like OS=Homo sapiens OX=9606 GN=HNRNPLL PE=1 SV=1;tr|C9IYN3|C9IYN3_HUMAN Heterogeneous nuclear ribonucleoprotein L-like, isoform CRA_a OS=Homo sapiens OX=9606 GN=HNRNPLL PE=1 SV=2;tr|D6W592|D	9	7	6	4	2	2	3	2	2	1	3	2	4	5	1	2	2	2	2	2	2	0	2	2	4	4	1	2	2	1	1	1	2	0	2	1	2	2	1	2	16.3	15
C9J2P0;H7C061;B7Z306;P51965-2;P51965	C9J2P0;H7C061;B7Z306;P51965-2;P51965	4;4;4;4;4	1;1;1;1;1	1;1;1;1;1	Ubiquitin-conjugating enzyme E2 E1	UBE2E1	tr|C9J2P0|C9J2P0_HUMAN Ubiquitin-conjugating enzyme E2 E1 (Fragment) OS=Homo sapiens OX=9606 GN=UBE2E1 PE=1 SV=1;tr|H7C061|H7C061_HUMAN Ubiquitin-conjugating enzyme E2 E1 (Fragment) OS=Homo sapiens OX=9606 GN=UBE2E1 PE=1 SV=1;tr|B7Z306|B7Z306_HUMAN cDNA FL	5	4	1	1	3	4	4	4	4	3	4	3	4	2	3	3	1	1	1	1	1	0	1	1	1	0	1	0	1	1	1	1	1	0	1	1	1	0	1	0	37.4	12.2
B7Z6D5;Q96GQ7;A0A087X059;A0A087WYH5	B7Z6D5;Q96GQ7	14;14;6;1	14;14;6;1	14;14;6;1	Probable ATP-dependent RNA helicase DDX27	DDX27	tr|B7Z6D5|B7Z6D5_HUMAN cDNA FLJ61659, highly similar to Probable ATP-dependent RNA helicase DDX27 (EC 3.6.1.-) OS=Homo sapiens OX=9606 GN=DDX27 PE=1 SV=1;sp|Q96GQ7|DDX27_HUMAN Probable ATP-dependent RNA helicase DDX27 OS=Homo sapiens OX=9606 GN=DDX27 PE=1	4	14	14	14	10	8	9	11	10	10	10	10	11	10	10	12	10	8	9	11	10	10	10	10	11	10	10	12	10	8	9	11	10	10	10	10	11	10	10	12	19.6	19.6
F8W1R7;J3KND3;G8JLA2;G3V1V0;B7Z6Z4;P60660-2;P60660;F8VPF3;G3V1Y7;F8VZU9;F8W180;H0YI43;F8W1I5;P14649;F8VXL3	F8W1R7;J3KND3;G8JLA2;G3V1V0;B7Z6Z4;P60660-2;P60660;F8VPF3;G3V1Y7;F8VZU9;F8W180	6;6;6;6;6;6;6;5;4;3;3;2;2;2;1	6;6;6;6;6;6;6;5;4;3;3;2;2;2;1	6;6;6;6;6;6;6;5;4;3;3;2;2;2;1	Myosin light polypeptide 6	MYL6	tr|F8W1R7|F8W1R7_HUMAN Myosin light polypeptide 6 OS=Homo sapiens OX=9606 GN=MYL6 PE=1 SV=1;tr|J3KND3|J3KND3_HUMAN Myosin light polypeptide 6 OS=Homo sapiens OX=9606 GN=MYL6 PE=1 SV=1;tr|G8JLA2|G8JLA2_HUMAN Myosin light polypeptide 6 OS=Homo sapiens OX=960	15	6	6	6	3	2	4	5	3	3	3	3	4	3	3	3	3	2	4	5	3	3	3	3	4	3	3	3	3	2	4	5	3	3	3	3	4	3	3	3	48.3	48.3
B7Z7F3;Q9H6Z4-3;Q9H6Z4-2;Q9H6Z4;K7EIJ4;K7EN31;K7EMH9;K7ENJ2;K7EID7;K7ENB9;K7EPW1;K7ESQ0	B7Z7F3;Q9H6Z4-3;Q9H6Z4-2;Q9H6Z4;K7EIJ4	10;10;10;10;5;3;1;1;1;1;1;1	10;10;10;10;5;3;1;1;1;1;1;1	10;10;10;10;5;3;1;1;1;1;1;1	Ran-binding protein 3	RANBP3	tr|B7Z7F3|B7Z7F3_HUMAN cDNA FLJ58549, highly similar to Ran-binding protein 3 OS=Homo sapiens OX=9606 GN=RANBP3 PE=1 SV=1;sp|Q9H6Z4-3|RANB3_HUMAN Isoform 3 of Ran-binding protein 3 OS=Homo sapiens OX=9606 GN=RANBP3;sp|Q9H6Z4-2|RANB3_HUMAN Isoform 2 of Ran-	12	10	10	10	7	7	7	10	7	8	8	8	6	7	6	8	7	7	7	10	7	8	8	8	6	7	6	8	7	7	7	10	7	8	8	8	6	7	6	8	23.7	23.7
B7Z7P0;Q14139;Q14139-2	B7Z7P0;Q14139;Q14139-2	3;3;3	3;3;3	3;3;3	Ubiquitin conjugation factor E4 A	UBE4A	tr|B7Z7P0|B7Z7P0_HUMAN cDNA FLJ51394, highly similar to Ubiquitin conjugation factor E4 A OS=Homo sapiens OX=9606 GN=UBE4A PE=1 SV=1;sp|Q14139|UBE4A_HUMAN Ubiquitin conjugation factor E4 A OS=Homo sapiens OX=9606 GN=UBE4A PE=1 SV=2;sp|Q14139-2|UBE4A_HUMAN	3	3	3	3	2	1	1	1	1	1	2	1	1	1	1	1	2	1	1	1	1	1	2	1	1	1	1	1	2	1	1	1	1	1	2	1	1	1	1	1	7.1	7.1
B7Z7P8;P62495-2;P62495;I3L492;D6RJE8;D6RCB3	B7Z7P8;P62495-2;P62495	16;16;16;7;3;1	16;16;16;7;3;1	16;16;16;7;3;1	Eukaryotic peptide chain release factor subunit 1	ETF1	tr|B7Z7P8|B7Z7P8_HUMAN Eukaryotic peptide chain release factor subunit 1 OS=Homo sapiens OX=9606 GN=ETF1 PE=1 SV=1;sp|P62495-2|ERF1_HUMAN Isoform 2 of Eukaryotic peptide chain release factor subunit 1 OS=Homo sapiens OX=9606 GN=ETF1;sp|P62495|ERF1_HUMAN Eu	6	16	16	16	14	14	14	15	13	15	15	16	14	14	13	14	14	14	14	15	13	15	15	16	14	14	13	14	14	14	14	15	13	15	15	16	14	14	13	14	44.2	44.2
K7EN82;B7Z8J4;P30419-2;P30419	K7EN82;B7Z8J4;P30419-2;P30419	1;1;1;1	1;1;1;1	1;1;1;1	Glycylpeptide N-tetradecanoyltransferase 1	NMT1	tr|K7EN82|K7EN82_HUMAN Glycylpeptide N-tetradecanoyltransferase 1 (Fragment) OS=Homo sapiens OX=9606 GN=NMT1 PE=1 SV=1;tr|B7Z8J4|B7Z8J4_HUMAN cDNA FLJ54222, highly similar to Glycylpeptide N-tetradecanoyltransferase 1 (EC 2.3.1.97) OS=Homo sapiens OX=9606	4	1	1	1	0	0	0	0	0	0	0	0	1	0	0	0	0	0	0	0	0	0	0	0	1	0	0	0	0	0	0	0	0	0	0	0	1	0	0	0	18.1	18.1
F8W118;F8VV59;B7Z9C2;H0YHC3;P55209-3;F8VRJ2;H0YH88;F8W543	F8W118;F8VV59;B7Z9C2;H0YHC3;P55209-3;F8VRJ2;H0YH88;F8W543	8;8;8;7;7;6;6;6	1;1;1;0;1;1;0;0	1;1;1;0;1;1;0;0	Nucleosome assembly protein 1-like 1	NAP1L1	tr|F8W118|F8W118_HUMAN Nucleosome assembly protein 1-like 1 (Fragment) OS=Homo sapiens OX=9606 GN=NAP1L1 PE=1 SV=1;tr|F8VV59|F8VV59_HUMAN Nucleosome assembly protein 1-like 1 OS=Homo sapiens OX=9606 GN=NAP1L1 PE=1 SV=1;tr|B7Z9C2|B7Z9C2_HUMAN cDNA FLJ58569,	8	8	1	1	6	6	7	6	7	7	6	7	7	7	6	7	0	0	1	0	1	0	0	1	0	1	0	0	0	0	1	0	1	0	0	1	0	1	0	0	39.7	6.7
B7Z9I1;Q5T4U5;P11310;P11310-2;H0YDT5;E9PJM9;E9PRX4	B7Z9I1;Q5T4U5;P11310;P11310-2	7;7;7;7;2;2;1	7;7;7;7;2;2;1	7;7;7;7;2;2;1	Medium-chain specific acyl-CoA dehydrogenase, mitochondrial	ACADM	tr|B7Z9I1|B7Z9I1_HUMAN Medium-chain-specific acyl-CoA dehydrogenase, mitochondrial OS=Homo sapiens OX=9606 GN=ACADM PE=1 SV=1;tr|Q5T4U5|Q5T4U5_HUMAN Acyl-Coenzyme A dehydrogenase, C-4 to C-12 straight chain, isoform CRA_a OS=Homo sapiens OX=9606 GN=ACADM P	7	7	7	7	5	6	5	5	5	3	4	5	5	6	5	5	5	6	5	5	5	3	4	5	5	6	5	5	5	6	5	5	5	3	4	5	5	6	5	5	22.9	22.9
B9A008;E7ENR5;B8ZZ47;H0Y714;Q96G21	B9A008;E7ENR5;B8ZZ47;H0Y714;Q96G21	1;1;1;1;1	1;1;1;1;1	1;1;1;1;1	U3 small nucleolar ribonucleoprotein protein IMP4	IMP4	tr|B9A008|B9A008_HUMAN U3 small nucleolar ribonucleoprotein protein IMP4 (Fragment) OS=Homo sapiens OX=9606 GN=IMP4 PE=1 SV=1;tr|E7ENR5|E7ENR5_HUMAN U3 small nucleolar ribonucleoprotein protein IMP4 (Fragment) OS=Homo sapiens OX=9606 GN=IMP4 PE=1 SV=1;tr|B	5	1	1	1	0	0	0	1	0	0	0	0	0	0	0	1	0	0	0	1	0	0	0	0	0	0	0	1	0	0	0	1	0	0	0	0	0	0	0	1	8.1	8.1
Q9NZW5;B8ZZG1;C9J4Q3	Q9NZW5;B8ZZG1;C9J4Q3	4;4;2	4;4;2	3;3;2	MAGUK p55 subfamily member 6	MPP6	sp|Q9NZW5|MPP6_HUMAN MAGUK p55 subfamily member 6 OS=Homo sapiens OX=9606 GN=MPP6 PE=1 SV=2;tr|B8ZZG1|B8ZZG1_HUMAN Membrane protein, palmitoylated 6 (MAGUK p55 subfamily member 6), isoform CRA_a OS=Homo sapiens OX=9606 GN=MPP6 PE=1 SV=1;tr|C9J4Q3|C9J4Q3_HU	3	4	4	3	2	1	2	3	1	2	3	1	2	1	1	3	2	1	2	3	1	2	3	1	2	1	1	3	1	0	1	3	0	1	2	1	1	1	0	3	9.1	9.1
B8ZZN6;P63165;B8ZZJ0;B8ZZ67;B9A032;P63165-2	B8ZZN6;P63165;B8ZZJ0;B8ZZ67;B9A032;P63165-2	4;4;2;2;2;2	4;4;2;2;2;2	4;4;2;2;2;2	Small ubiquitin-related modifier 1	SUMO1	tr|B8ZZN6|B8ZZN6_HUMAN Small ubiquitin-related modifier 1 OS=Homo sapiens OX=9606 GN=SUMO1 PE=1 SV=1;sp|P63165|SUMO1_HUMAN Small ubiquitin-related modifier 1 OS=Homo sapiens OX=9606 GN=SUMO1 PE=1 SV=1;tr|B8ZZJ0|B8ZZJ0_HUMAN Small ubiquitin-related modifier	6	4	4	4	4	4	4	4	4	4	4	4	3	4	4	4	4	4	4	4	4	4	4	4	3	4	4	4	4	4	4	4	4	4	4	4	3	4	4	4	30.1	30.1
B8ZZQ6;P06454-2;P06454	B8ZZQ6;P06454-2;P06454	1;1;1	1;1;1	1;1;1	Prothymosin alpha;Prothymosin alpha, N-terminally processed;Thymosin alpha-1	PTMA	tr|B8ZZQ6|B8ZZQ6_HUMAN Prothymosin alpha OS=Homo sapiens OX=9606 GN=PTMA PE=1 SV=1;sp|P06454-2|PTMA_HUMAN Isoform 2 of Prothymosin alpha OS=Homo sapiens OX=9606 GN=PTMA;sp|P06454|PTMA_HUMAN Prothymosin alpha OS=Homo sapiens OX=9606 GN=PTMA PE=1 SV=2	3	1	1	1	1	1	0	1	0	1	0	0	1	1	0	1	1	1	0	1	0	1	0	0	1	1	0	1	1	1	0	1	0	1	0	0	1	1	0	1	13.1	13.1
B8ZZU8;Q15370;Q15370-2;I3L0M9;A0A0B4J296	B8ZZU8;Q15370;Q15370-2;I3L0M9;A0A0B4J296	6;6;6;5;3	6;6;6;5;3	6;6;6;5;3	Transcription elongation factor B polypeptide 2	TCEB2	tr|B8ZZU8|B8ZZU8_HUMAN Elongin-B OS=Homo sapiens OX=9606 GN=ELOB PE=1 SV=1;sp|Q15370|ELOB_HUMAN Elongin-B OS=Homo sapiens OX=9606 GN=ELOB PE=1 SV=1;sp|Q15370-2|ELOB_HUMAN Isoform 2 of Elongin-B OS=Homo sapiens OX=9606 GN=ELOB;tr|I3L0M9|I3L0M9_HUMAN Elongin	5	6	6	6	4	4	2	4	4	3	5	3	5	4	4	4	4	4	2	4	4	3	5	3	5	4	4	4	4	4	2	4	4	3	5	3	5	4	4	4	54	54
J3KMX2;B9EGA3;Q92925-3;Q92925-2;Q92925;F8VW95;C9JYI7	J3KMX2;B9EGA3;Q92925-3;Q92925-2;Q92925;F8VW95;C9JYI7	2;2;2;2;2;1;1	1;1;1;1;1;0;0	1;1;1;1;1;0;0	SWI/SNF-related matrix-associated actin-dependent regulator of chromatin subfamily D member 2	SMARCD2;SMARCD1;SMARCD3	tr|J3KMX2|J3KMX2_HUMAN SWI/SNF-related matrix-associated actin-dependent regulator of chromatin subfamily D member 2 OS=Homo sapiens OX=9606 GN=SMARCD2 PE=1 SV=1;tr|B9EGA3|B9EGA3_HUMAN SMARCD2 protein OS=Homo sapiens OX=9606 GN=SMARCD2 PE=1 SV=1;sp|Q92925-	7	2	1	1	2	1	0	2	2	2	2	1	2	1	2	1	1	1	0	1	1	1	1	1	1	1	1	0	1	1	0	1	1	1	1	1	1	1	1	0	8.1	4.4
B9EGQ5;M0QXA7;O95785-4;O95785-3;A0A2R8YFV2;O95785;O95785-2	B9EGQ5;M0QXA7;O95785-4;O95785-3;A0A2R8YFV2;O95785;O95785-2	16;16;16;16;14;14;11	16;16;16;16;14;14;11	16;16;16;16;14;14;11	Protein Wiz	WIZ	tr|B9EGQ5|B9EGQ5_HUMAN Protein Wiz OS=Homo sapiens OX=9606 GN=WIZ PE=1 SV=1;tr|M0QXA7|M0QXA7_HUMAN Protein Wiz OS=Homo sapiens OX=9606 GN=WIZ PE=1 SV=1;sp|O95785-4|WIZ_HUMAN Isoform 4 of Protein Wiz OS=Homo sapiens OX=9606 GN=WIZ;sp|O95785-3|WIZ_HUMAN Isof	7	16	16	16	5	5	9	14	8	7	9	8	9	7	8	9	5	5	9	14	8	7	9	8	9	7	8	9	5	5	9	14	8	7	9	8	9	7	8	9	30.4	30.4
B9ZVN9;O95602	B9ZVN9;O95602	3;3	3;3	3;3	DNA-directed RNA polymerase;DNA-directed RNA polymerase I subunit RPA1	POLR1A	tr|B9ZVN9|B9ZVN9_HUMAN DNA-directed RNA polymerase subunit OS=Homo sapiens OX=9606 GN=POLR1A PE=1 SV=1;sp|O95602|RPA1_HUMAN DNA-directed RNA polymerase I subunit RPA1 OS=Homo sapiens OX=9606 GN=POLR1A PE=1 SV=2	2	3	3	3	1	0	1	3	1	1	2	2	0	0	1	1	1	0	1	3	1	1	2	2	0	0	1	1	1	0	1	3	1	1	2	2	0	0	1	1	3.2	3.2
C9J0A7;Q9UQN3-2;Q9UQN3;A0A087WW88	C9J0A7;Q9UQN3-2;Q9UQN3;A0A087WW88	2;2;2;1	2;2;2;1	2;2;2;1	Charged multivesicular body protein 2b	CHMP2B	tr|C9J0A7|C9J0A7_HUMAN Charged multivesicular body protein 2b OS=Homo sapiens OX=9606 GN=CHMP2B PE=1 SV=1;sp|Q9UQN3-2|CHM2B_HUMAN Isoform 2 of Charged multivesicular body protein 2b OS=Homo sapiens OX=9606 GN=CHMP2B;sp|Q9UQN3|CHM2B_HUMAN Charged multivesic	4	2	2	2	0	0	0	1	1	0	0	1	2	1	0	0	0	0	0	1	1	0	0	1	2	1	0	0	0	0	0	1	1	0	0	1	2	1	0	0	10.9	10.9
C9JRU6;C9J0B2;C9JUW4;C9J8R4;C9JVE2;Q96GG9	C9JRU6;C9J0B2;C9JUW4;C9J8R4;C9JVE2;Q96GG9	2;2;2;2;2;2	2;2;2;2;2;2	2;2;2;2;2;2	DCN1-like protein;DCN1-like protein 1	DCUN1D1	tr|C9JRU6|C9JRU6_HUMAN DCN1-like protein (Fragment) OS=Homo sapiens OX=9606 GN=DCUN1D1 PE=1 SV=1;tr|C9J0B2|C9J0B2_HUMAN DCN1-like protein (Fragment) OS=Homo sapiens OX=9606 GN=DCUN1D1 PE=1 SV=1;tr|C9JUW4|C9JUW4_HUMAN DCN1-like protein (Fragment) OS=Homo sa	6	2	2	2	0	0	0	1	0	0	1	0	0	0	0	1	0	0	0	1	0	0	1	0	0	0	0	1	0	0	0	1	0	0	1	0	0	0	0	1	38.7	38.7
C9J0I9;Q86WB0;Q86WB0-3;Q86WB0-2;F8WAU5	C9J0I9;Q86WB0;Q86WB0-3;Q86WB0-2	4;4;3;3;1	4;4;3;3;1	4;4;3;3;1	Nuclear-interacting partner of ALK	ZC3HC1	tr|C9J0I9|C9J0I9_HUMAN Nuclear-interacting partner of ALK OS=Homo sapiens OX=9606 GN=ZC3HC1 PE=1 SV=1;sp|Q86WB0|NIPA_HUMAN Nuclear-interacting partner of ALK OS=Homo sapiens OX=9606 GN=ZC3HC1 PE=1 SV=1;sp|Q86WB0-3|NIPA_HUMAN Isoform 3 of Nuclear-interactin	5	4	4	4	1	0	0	1	1	1	0	1	0	2	0	0	1	0	0	1	1	1	0	1	0	2	0	0	1	0	0	1	1	1	0	1	0	2	0	0	14.6	14.6
C9J0J7;G5E9Q6;P35080-2;C9JQ45;C9J2N0	C9J0J7;G5E9Q6;P35080-2;C9JQ45;C9J2N0	4;4;4;3;2	4;4;4;3;2	1;1;1;0;0	Profilin;Profilin-2	PFN2	tr|C9J0J7|C9J0J7_HUMAN Profilin OS=Homo sapiens OX=9606 GN=PFN2 PE=1 SV=1;tr|G5E9Q6|G5E9Q6_HUMAN Profilin OS=Homo sapiens OX=9606 GN=PFN2 PE=1 SV=1;sp|P35080-2|PROF2_HUMAN Isoform IIb of Profilin-2 OS=Homo sapiens OX=9606 GN=PFN2;tr|C9JQ45|C9JQ45_HUMAN Pro	5	4	4	1	2	1	2	3	3	2	3	3	2	1	2	3	2	1	2	3	3	2	3	3	2	1	2	3	1	0	0	1	1	1	1	1	1	0	1	1	54.9	54.9
C9JQE8;C9JE98;C9J0Q5;C9JFD3;Q9Y618-5;Q9Y618-4;Q9Y618-3;Q9Y618;C9J7T7;H7C1Y3;H0YGK8;C9J330	C9JQE8;C9JE98;C9J0Q5;C9JFD3;Q9Y618-5;Q9Y618-4;Q9Y618-3;Q9Y618;C9J7T7	5;5;5;5;5;5;5;5;4;1;1;1	5;5;5;5;5;5;5;5;4;1;1;1	5;5;5;5;5;5;5;5;4;1;1;1	Nuclear receptor corepressor 2	NCOR2	tr|C9JQE8|C9JQE8_HUMAN Nuclear receptor corepressor 2 (Fragment) OS=Homo sapiens OX=9606 GN=NCOR2 PE=1 SV=1;tr|C9JE98|C9JE98_HUMAN Nuclear receptor corepressor 2 OS=Homo sapiens OX=9606 GN=NCOR2 PE=1 SV=1;tr|C9J0Q5|C9J0Q5_HUMAN Nuclear receptor corepressor	12	5	5	5	0	0	1	3	0	0	0	0	0	1	0	0	0	0	1	3	0	0	0	0	0	1	0	0	0	0	1	3	0	0	0	0	0	1	0	0	3.3	3.3
C9J2C0;Q9NY65-2;Q9NY65	C9J2C0;Q9NY65-2;Q9NY65	15;15;15	1;1;1	1;1;1	Tubulin alpha-8 chain	TUBA8	tr|C9J2C0|C9J2C0_HUMAN Tubulin alpha chain (Fragment) OS=Homo sapiens OX=9606 GN=TUBA8 PE=1 SV=1;sp|Q9NY65-2|TBA8_HUMAN Isoform 2 of Tubulin alpha-8 chain OS=Homo sapiens OX=9606 GN=TUBA8;sp|Q9NY65|TBA8_HUMAN Tubulin alpha-8 chain OS=Homo sapiens OX=9606 G	3	15	1	1	14	14	14	14	14	14	15	14	14	13	14	14	1	1	1	1	1	1	1	1	1	1	1	1	1	1	1	1	1	1	1	1	1	1	1	1	33.6	1.5
C9J2Y9;P30876;A0A1W2PPT5;C9J4M6	C9J2Y9;P30876;A0A1W2PPT5;C9J4M6	15;15;14;12	15;15;14;12	15;15;14;12	DNA-directed RNA polymerase;DNA-directed RNA polymerase II subunit RPB2	POLR2B	tr|C9J2Y9|C9J2Y9_HUMAN DNA-directed RNA polymerase subunit beta OS=Homo sapiens OX=9606 GN=POLR2B PE=1 SV=2;sp|P30876|RPB2_HUMAN DNA-directed RNA polymerase II subunit RPB2 OS=Homo sapiens OX=9606 GN=POLR2B PE=1 SV=1;tr|A0A1W2PPT5|A0A1W2PPT5_HUMAN DNA-dire	4	15	15	15	6	5	9	8	7	6	8	9	10	8	9	8	6	5	9	8	7	6	8	9	10	8	9	8	6	5	9	8	7	6	8	9	10	8	9	8	16.5	16.5
C9J381;P20839-2;P20839-4;P20839;P20839-3;P20839-7;P20839-5;P20839-6	C9J381;P20839-2;P20839-4;P20839;P20839-3;P20839-7;P20839-5;P20839-6	2;2;2;2;2;2;2;2	2;2;2;2;2;2;2;2	2;2;2;2;2;2;2;2	Inosine-5-monophosphate dehydrogenase;Inosine-5-monophosphate dehydrogenase 1	IMPDH1	tr|C9J381|C9J381_HUMAN Inosine-5-monophosphate dehydrogenase OS=Homo sapiens OX=9606 GN=IMPDH1 PE=1 SV=1;sp|P20839-2|IMDH1_HUMAN Isoform 2 of Inosine-5-monophosphate dehydrogenase 1 OS=Homo sapiens OX=9606 GN=IMPDH1;sp|P20839-4|IMDH1_HUMAN Isoform 4 of I	8	2	2	2	1	0	0	1	0	0	0	0	1	1	2	1	1	0	0	1	0	0	0	0	1	1	2	1	1	0	0	1	0	0	0	0	1	1	2	1	4.3	4.3
C9J384;Q9BQ75-2;Q9BQ75	C9J384;Q9BQ75-2;Q9BQ75	2;2;2	2;2;2	2;2;2	Protein CMSS1	CMSS1	tr|C9J384|C9J384_HUMAN Protein CMSS1 (Fragment) OS=Homo sapiens OX=9606 GN=CMSS1 PE=1 SV=1;sp|Q9BQ75-2|CMS1_HUMAN Isoform 2 of Protein CMSS1 OS=Homo sapiens OX=9606 GN=CMSS1;sp|Q9BQ75|CMS1_HUMAN Protein CMSS1 OS=Homo sapiens OX=9606 GN=CMSS1 PE=1 SV=2	3	2	2	2	0	0	1	2	1	1	2	2	0	0	0	2	0	0	1	2	1	1	2	2	0	0	0	2	0	0	1	2	1	1	2	2	0	0	0	2	9.3	9.3
C9J494;Q9H000-2;Q9H000	C9J494;Q9H000-2;Q9H000	2;2;2	2;2;2	2;2;2	Probable E3 ubiquitin-protein ligase makorin-2	MKRN2	tr|C9J494|C9J494_HUMAN Probable E3 ubiquitin-protein ligase makorin-2 OS=Homo sapiens OX=9606 GN=MKRN2 PE=1 SV=1;sp|Q9H000-2|MKRN2_HUMAN Isoform 2 of Probable E3 ubiquitin-protein ligase makorin-2 OS=Homo sapiens OX=9606 GN=MKRN2;sp|Q9H000|MKRN2_HUMAN Prob	3	2	2	2	1	1	1	0	1	0	1	1	0	0	1	0	1	1	1	0	1	0	1	1	0	0	1	0	1	1	1	0	1	0	1	1	0	0	1	0	3.9	3.9
C9J4I3;P51692;K7EIF9;K7EK35;P42229-2;P42229	C9J4I3;P51692;K7EIF9;K7EK35;P42229-2;P42229	2;2;1;1;1;1	2;2;1;1;1;1	2;2;1;1;1;1	Signal transducer and activator of transcription 5B;Signal transducer and activator of transcription;Signal transducer and activator of transcription 5A	STAT5B;STAT5A	tr|C9J4I3|C9J4I3_HUMAN Signal transducer and activator of transcription 5B (Fragment) OS=Homo sapiens OX=9606 GN=STAT5B PE=1 SV=1;sp|P51692|STA5B_HUMAN Signal transducer and activator of transcription 5B OS=Homo sapiens OX=9606 GN=STAT5B PE=1 SV=2;tr|K7EIF	6	2	2	2	1	1	1	1	1	1	1	2	0	0	1	1	1	1	1	1	1	1	1	2	0	0	1	1	1	1	1	1	1	1	1	2	0	0	1	1	16.7	16.7
C9J4Z3;P61513;M0R0A1;Q6P4E4;E9PEL3;M0R2L6;G5E9R3;A6NKH3	C9J4Z3;P61513;M0R0A1;Q6P4E4;E9PEL3;M0R2L6;G5E9R3	4;4;3;3;3;3;2;1	4;4;3;3;3;3;2;1	4;4;3;3;3;3;2;1	60S ribosomal protein L37a	RPL37A	tr|C9J4Z3|C9J4Z3_HUMAN 60S ribosomal protein L37a OS=Homo sapiens OX=9606 GN=RPL37A PE=1 SV=1;sp|P61513|RL37A_HUMAN 60S ribosomal protein L37a OS=Homo sapiens OX=9606 GN=RPL37A PE=1 SV=2;tr|M0R0A1|M0R0A1_HUMAN 60S ribosomal protein L37a OS=Homo sapiens OX=	8	4	4	4	4	4	3	4	3	4	4	3	4	4	3	4	4	4	3	4	3	4	4	3	4	4	3	4	4	4	3	4	3	4	4	3	4	4	3	4	69.1	69.1
C9J5N1;Q9BTE6;Q9BTE6-2;Q9BTE6-3;K7EQ85;L7N2F4	C9J5N1;Q9BTE6;Q9BTE6-2;Q9BTE6-3;K7EQ85;L7N2F4	2;2;2;2;1;1	2;2;2;2;1;1	2;2;2;2;1;1	Alanyl-tRNA editing protein Aarsd1	PTGES3L-AARSD1;AARSD1	tr|C9J5N1|C9J5N1_HUMAN PTGES3L-AARSD1 readthrough OS=Homo sapiens OX=9606 GN=PTGES3L-AARSD1 PE=1 SV=1;sp|Q9BTE6|AASD1_HUMAN Alanyl-tRNA editing protein Aarsd1 OS=Homo sapiens OX=9606 GN=AARSD1 PE=1 SV=2;sp|Q9BTE6-2|AASD1_HUMAN Isoform 2 of Alanyl-tRNA edit	6	2	2	2	1	0	1	1	1	1	0	0	1	1	1	0	1	0	1	1	1	1	0	0	1	1	1	0	1	0	1	1	1	1	0	0	1	1	1	0	6.1	6.1
C9J712;P35080	C9J712;P35080	4;4	1;1	1;1	Profilin-2	PFN2	tr|C9J712|C9J712_HUMAN Profilin OS=Homo sapiens OX=9606 GN=PFN2 PE=1 SV=1;sp|P35080|PROF2_HUMAN Profilin-2 OS=Homo sapiens OX=9606 GN=PFN2 PE=1 SV=3	2	4	1	1	2	1	3	3	3	1	2	2	2	1	2	3	1	0	1	1	1	0	0	0	1	0	1	1	1	0	1	1	1	0	0	0	1	0	1	1	53.8	8.8
C9J715;Q9Y2I1-4;Q9Y2I1-3;Q9Y2I1	C9J715;Q9Y2I1-4;Q9Y2I1-3;Q9Y2I1	1;1;1;1	1;1;1;1	1;1;1;1	Nischarin	NISCH	tr|C9J715|C9J715_HUMAN Nischarin OS=Homo sapiens OX=9606 GN=NISCH PE=1 SV=1;sp|Q9Y2I1-4|NISCH_HUMAN Isoform 4 of Nischarin OS=Homo sapiens OX=9606 GN=NISCH;sp|Q9Y2I1-3|NISCH_HUMAN Isoform 3 of Nischarin OS=Homo sapiens OX=9606 GN=NISCH;sp|Q9Y2I1|NISCH_HUMA	4	1	1	1	0	0	0	0	0	1	0	0	0	0	1	0	0	0	0	0	0	1	0	0	0	0	1	0	0	0	0	0	0	1	0	0	0	0	1	0	1.4	1.4
C9J7B1;C9K068;H7C333;O75323-2;O75323	C9J7B1;C9K068;H7C333;O75323-2;O75323	2;2;2;2;2	2;2;2;2;2	2;2;2;2;2	Protein NipSnap homolog 2	GBAS	tr|C9J7B1|C9J7B1_HUMAN Protein NipSnap homolog 2 (Fragment) OS=Homo sapiens OX=9606 GN=NIPSNAP2 PE=1 SV=1;tr|C9K068|C9K068_HUMAN Protein NipSnap homolog 2 (Fragment) OS=Homo sapiens OX=9606 GN=NIPSNAP2 PE=1 SV=8;tr|H7C333|H7C333_HUMAN Protein NipSnap homol	5	2	2	2	1	1	1	1	0	1	1	1	0	0	1	0	1	1	1	1	0	1	1	1	0	0	1	0	1	1	1	1	0	1	1	1	0	0	1	0	24.6	24.6
H7C0X4;C9J7S5;Q92685-2;Q92685	H7C0X4;C9J7S5;Q92685-2;Q92685	1;1;1;1	1;1;1;1	1;1;1;1	Dol-P-Man:Man(5)GlcNAc(2)-PP-Dol alpha-1,3-mannosyltransferase	ALG3	tr|H7C0X4|H7C0X4_HUMAN Dol-P-Man:Man(5)GlcNAc(2)-PP-Dol alpha-1,3-mannosyltransferase (Fragment) OS=Homo sapiens OX=9606 GN=ALG3 PE=1 SV=1;tr|C9J7S5|C9J7S5_HUMAN Dol-P-Man:Man(5)GlcNAc(2)-PP-Dol alpha-1,3-mannosyltransferase OS=Homo sapiens OX=9606 GN=ALG3	4	1	1	1	1	0	1	1	0	1	1	0	0	0	0	1	1	0	1	1	0	1	1	0	0	0	0	1	1	0	1	1	0	1	1	0	0	0	0	1	3.1	3.1
C9J813;E9PGZ1;E7EX44;Q05682-5;Q05682-4;Q05682-3;Q05682-6;Q05682-2;Q05682;C9JEK3	C9J813;E9PGZ1;E7EX44;Q05682-5;Q05682-4;Q05682-3;Q05682-6;Q05682-2;Q05682;C9JEK3	2;2;2;2;2;2;2;2;2;1	2;2;2;2;2;2;2;2;2;1	2;2;2;2;2;2;2;2;2;1	Caldesmon	CALD1	tr|C9J813|C9J813_HUMAN Caldesmon (Fragment) OS=Homo sapiens OX=9606 GN=CALD1 PE=1 SV=1;tr|E9PGZ1|E9PGZ1_HUMAN Caldesmon OS=Homo sapiens OX=9606 GN=CALD1 PE=1 SV=1;tr|E7EX44|E7EX44_HUMAN Caldesmon OS=Homo sapiens OX=9606 GN=CALD1 PE=1 SV=1;sp|Q05682-5|CALD1	10	2	2	2	0	0	0	0	0	0	2	0	0	0	0	0	0	0	0	0	0	0	2	0	0	0	0	0	0	0	0	0	0	0	2	0	0	0	0	0	6.5	6.5
H7C2R6;C9JX57;D3DSE6;C9J818;H7BZW1;F8VZ95;P57076	H7C2R6;C9JX57;D3DSE6;C9J818;H7BZW1;F8VZ95;P57076	2;2;2;2;2;2;2	2;2;2;2;2;2;2	2;2;2;2;2;2;2	UPF0769 protein C21orf59	C21orf59	tr|H7C2R6|H7C2R6_HUMAN Cilia and flagella-associated protein 298 (Fragment) OS=Homo sapiens OX=9606 GN=CFAP298 PE=4 SV=1;tr|C9JX57|C9JX57_HUMAN Cilia and flagella-associated protein 298 (Fragment) OS=Homo sapiens OX=9606 GN=CFAP298 PE=4 SV=8;tr|D3DSE6|D3DS	7	2	2	2	1	1	1	0	1	1	1	1	1	1	1	1	1	1	1	0	1	1	1	1	1	1	1	1	1	1	1	0	1	1	1	1	1	1	1	1	21.4	21.4
C9J9J4;Q00013-2;Q00013-3;Q00013;C9JB34;A8MTH1	C9J9J4;Q00013-2;Q00013-3;Q00013;C9JB34;A8MTH1	2;2;2;2;1;1	2;2;2;2;1;1	2;2;2;2;1;1	55 kDa erythrocyte membrane protein	MPP1	tr|C9J9J4|C9J9J4_HUMAN 55 kDa erythrocyte membrane protein (Fragment) OS=Homo sapiens OX=9606 GN=MPP1 PE=1 SV=1;sp|Q00013-2|EM55_HUMAN Isoform 2 of 55 kDa erythrocyte membrane protein OS=Homo sapiens OX=9606 GN=MPP1;sp|Q00013-3|EM55_HUMAN Isoform 3 of 55 k	6	2	2	2	1	1	1	1	1	1	1	1	1	1	1	2	1	1	1	1	1	1	1	1	1	1	1	2	1	1	1	1	1	1	1	1	1	1	1	2	10.7	10.7
C9J9W2;Q14847-3;Q14847;Q14847-2	C9J9W2;Q14847-3;Q14847;Q14847-2	3;3;3;3	3;3;3;3	3;3;3;3	LIM and SH3 domain protein 1	LASP1	tr|C9J9W2|C9J9W2_HUMAN LIM and SH3 domain protein 1 (Fragment) OS=Homo sapiens OX=9606 GN=LASP1 PE=1 SV=1;sp|Q14847-3|LASP1_HUMAN Isoform 3 of LIM and SH3 domain protein 1 OS=Homo sapiens OX=9606 GN=LASP1;sp|Q14847|LASP1_HUMAN LIM and SH3 domain protein 1	4	3	3	3	1	2	2	2	2	1	3	2	3	2	2	2	1	2	2	2	2	1	3	2	3	2	2	2	1	2	2	2	2	1	3	2	3	2	2	2	16.3	16.3
C9JA08;Q96D46	C9JA08;Q96D46	3;3	3;3	3;3	60S ribosomal export protein NMD3	NMD3	tr|C9JA08|C9JA08_HUMAN 60S ribosomal export protein NMD3 OS=Homo sapiens OX=9606 GN=NMD3 PE=1 SV=1;sp|Q96D46|NMD3_HUMAN 60S ribosomal export protein NMD3 OS=Homo sapiens OX=9606 GN=NMD3 PE=1 SV=1	2	3	3	3	1	0	1	2	1	1	2	2	2	2	1	2	1	0	1	2	1	1	2	2	2	2	1	2	1	0	1	2	1	1	2	2	2	2	1	2	7.4	7.4
C9JA28;Q9UNL2;Q9UNL2-2	C9JA28;Q9UNL2;Q9UNL2-2	1;1;1	1;1;1	1;1;1	Translocon-associated protein subunit gamma	SSR3	tr|C9JA28|C9JA28_HUMAN Translocon-associated protein subunit gamma OS=Homo sapiens OX=9606 GN=SSR3 PE=1 SV=1;sp|Q9UNL2|SSRG_HUMAN Translocon-associated protein subunit gamma OS=Homo sapiens OX=9606 GN=SSR3 PE=1 SV=1;sp|Q9UNL2-2|SSRG_HUMAN Isoform 2 of Tran	3	1	1	1	0	1	1	1	1	1	0	1	1	1	1	1	0	1	1	1	1	1	0	1	1	1	1	1	0	1	1	1	1	1	0	1	1	1	1	1	8	8
C9JLG5;C9JA65;O00458	C9JLG5;C9JA65;O00458	1;1;1	1;1;1	1;1;1	Interferon-related developmental regulator 1	IFRD1	tr|C9JLG5|C9JLG5_HUMAN Interferon-related developmental regulator 1 (Fragment) OS=Homo sapiens OX=9606 GN=IFRD1 PE=1 SV=1;tr|C9JA65|C9JA65_HUMAN Interferon-related developmental regulator 1 OS=Homo sapiens OX=9606 GN=IFRD1 PE=1 SV=1;sp|O00458|IFRD1_HUMAN I	3	1	1	1	1	0	0	1	0	0	0	0	0	1	1	1	1	0	0	1	0	0	0	0	0	1	1	1	1	0	0	1	0	0	0	0	0	1	1	1	38.7	38.7
C9JAF7;O95721	C9JAF7;O95721	1;1	1;1	1;1	Synaptosomal-associated protein;Synaptosomal-associated protein 29	SNAP29	tr|C9JAF7|C9JAF7_HUMAN Synaptosomal-associated protein 29 (Fragment) OS=Homo sapiens OX=9606 GN=SNAP29 PE=1 SV=1;sp|O95721|SNP29_HUMAN Synaptosomal-associated protein 29 OS=Homo sapiens OX=9606 GN=SNAP29 PE=1 SV=1	2	1	1	1	0	0	0	1	0	0	0	0	0	0	0	0	0	0	0	1	0	0	0	0	0	0	0	0	0	0	0	1	0	0	0	0	0	0	0	0	8.1	8.1
C9JAW5;C9JNU6;Q9Y241;A8MV81;Q9Y241-2	C9JAW5;C9JNU6;Q9Y241;A8MV81;Q9Y241-2	2;2;2;1;1	2;2;2;1;1	2;2;2;1;1	HIG1 domain family member 1A, mitochondrial;HIG1 domain family member 1C	HIGD1A;HIGD1C	tr|C9JAW5|C9JAW5_HUMAN Uncharacterized protein OS=Homo sapiens OX=9606 PE=4 SV=1;tr|C9JNU6|C9JNU6_HUMAN HIG1 domain family member 1A, mitochondrial OS=Homo sapiens OX=9606 GN=HIGD1A PE=4 SV=1;sp|Q9Y241|HIG1A_HUMAN HIG1 domain family member 1A, mitochondria	5	2	2	2	0	1	0	1	1	0	1	1	0	0	0	1	0	1	0	1	1	0	1	1	0	0	0	1	0	1	0	1	1	0	1	1	0	0	0	1	32.5	32.5
C9JBY7;Q9Y291	C9JBY7;Q9Y291	1;1	1;1	1;1	28S ribosomal protein S33, mitochondrial	MRPS33	tr|C9JBY7|C9JBY7_HUMAN 28S ribosomal protein S33, mitochondrial OS=Homo sapiens OX=9606 GN=MRPS33 PE=1 SV=1;sp|Q9Y291|RT33_HUMAN 28S ribosomal protein S33, mitochondrial OS=Homo sapiens OX=9606 GN=MRPS33 PE=1 SV=1	2	1	1	1	0	0	1	1	0	0	0	0	0	0	0	0	0	0	1	1	0	0	0	0	0	0	0	0	0	0	1	1	0	0	0	0	0	0	0	0	12.5	12.5
H7C131;C9JDE9;P09110;H0Y4D4;P09110-2	H7C131;C9JDE9;P09110;H0Y4D4;P09110-2	2;2;2;1;1	2;2;2;1;1	2;2;2;1;1	3-ketoacyl-CoA thiolase, peroxisomal	ACAA1	tr|H7C131|H7C131_HUMAN 3-ketoacyl-CoA thiolase, peroxisomal (Fragment) OS=Homo sapiens OX=9606 GN=ACAA1 PE=1 SV=1;tr|C9JDE9|C9JDE9_HUMAN 3-ketoacyl-CoA thiolase, peroxisomal OS=Homo sapiens OX=9606 GN=ACAA1 PE=1 SV=1;sp|P09110|THIK_HUMAN 3-ketoacyl-CoA thi	5	2	2	2	1	1	0	2	2	0	1	1	2	0	2	1	1	1	0	2	2	0	1	1	2	0	2	1	1	1	0	2	2	0	1	1	2	0	2	1	7.9	7.9
C9JEA7;Q9BRC7-2;Q9BRC7	C9JEA7;Q9BRC7-2;Q9BRC7	1;1;1	1;1;1	1;1;1	Phosphoinositide phospholipase C;1-phosphatidylinositol 4,5-bisphosphate phosphodiesterase delta-4	PLCD4	tr|C9JEA7|C9JEA7_HUMAN Phosphoinositide phospholipase C OS=Homo sapiens OX=9606 GN=PLCD4 PE=1 SV=1;sp|Q9BRC7-2|PLCD4_HUMAN Isoform 2 of 1-phosphatidylinositol 4,5-bisphosphate phosphodiesterase delta-4 OS=Homo sapiens OX=9606 GN=PLCD4;sp|Q9BRC7|PLCD4_HUMAN	3	1	1	1	0	0	0	0	0	0	0	0	0	0	0	1	0	0	0	0	0	0	0	0	0	0	0	1	0	0	0	0	0	0	0	0	0	0	0	1	1	1
C9JEV9;O95639-3;O95639-2;O95639;B7Z7B0;F8WEL7;H7C419;H7C016	C9JEV9;O95639-3;O95639-2;O95639	5;5;5;5;2;1;1;1	5;5;5;5;2;1;1;1	5;5;5;5;2;1;1;1	Cleavage and polyadenylation specificity factor subunit 4	CPSF4	tr|C9JEV9|C9JEV9_HUMAN Cleavage and polyadenylation-specificity factor subunit 4 OS=Homo sapiens OX=9606 GN=CPSF4 PE=1 SV=1;sp|O95639-3|CPSF4_HUMAN Isoform 3 of Cleavage and polyadenylation specificity factor subunit 4 OS=Homo sapiens OX=9606 GN=CPSF4;sp|O	8	5	5	5	2	2	3	5	4	4	2	2	2	2	2	3	2	2	3	5	4	4	2	2	2	2	2	3	2	2	3	5	4	4	2	2	2	2	2	3	22.7	22.7
C9JFE4;Q13098-7;Q13098;Q13098-5;A8K070;A0A096LPJ3;A0A096LP07;Q13098-6;J3QLT0;J3KSA5;J3KRJ4;J3QS88;J3KTB0;J3QL53;J3QS84;J3KRE8;J3QLE8;J3QQX0	C9JFE4;Q13098-7;Q13098;Q13098-5;A8K070;A0A096LPJ3;A0A096LP07;Q13098-6	13;13;13;13;12;12;12;8;5;5;5;4;4;3;3;3;3;2	13;13;13;13;12;12;12;8;5;5;5;4;4;3;3;3;3;2	13;13;13;13;12;12;12;8;5;5;5;4;4;3;3;3;3;2	COP9 signalosome complex subunit 1	GPS1	tr|C9JFE4|C9JFE4_HUMAN COP9 signalosome complex subunit 1 OS=Homo sapiens OX=9606 GN=GPS1 PE=1 SV=2;sp|Q13098-7|CSN1_HUMAN Isoform 2 of COP9 signalosome complex subunit 1 OS=Homo sapiens OX=9606 GN=GPS1;sp|Q13098|CSN1_HUMAN COP9 signalosome complex subunit	18	13	13	13	8	8	10	7	10	8	8	8	8	9	7	9	8	8	10	7	10	8	8	8	8	9	7	9	8	8	10	7	10	8	8	8	8	9	7	9	35.9	35.9
C9JFV4;Q8IZL8;E7EV54;I3L445;I3L1P4;I3L4M7;I3L4P1	C9JFV4;Q8IZL8;E7EV54	9;9;5;4;3;3;2	9;9;5;4;3;3;2	9;9;5;4;3;3;2	Proline-, glutamic acid- and leucine-rich protein 1	PELP1	tr|C9JFV4|C9JFV4_HUMAN Proline-, glutamic acid- and leucine-rich protein 1 OS=Homo sapiens OX=9606 GN=PELP1 PE=1 SV=2;sp|Q8IZL8|PELP1_HUMAN Proline-, glutamic acid- and leucine-rich protein 1 OS=Homo sapiens OX=9606 GN=PELP1 PE=1 SV=2;tr|E7EV54|E7EV54_HUMA	7	9	9	9	5	5	5	6	6	6	7	3	7	4	6	5	5	5	5	6	6	6	7	3	7	4	6	5	5	5	5	6	6	6	7	3	7	4	6	5	11.5	11.5
C9JIK8;Q9Y4P1-6;Q9Y4P1;Q9Y4P1-2;H7C2A6;Q9Y4P1-3;Q9Y4P1-4;H0Y2Y0;F2Z2K8;C9J3C0;C9JQ72	C9JIK8;Q9Y4P1-6;Q9Y4P1;Q9Y4P1-2;H7C2A6;Q9Y4P1-3;Q9Y4P1-4	3;3;3;3;2;2;2;1;1;1;1	3;3;3;3;2;2;2;1;1;1;1	3;3;3;3;2;2;2;1;1;1;1	Cysteine protease ATG4B	ATG4B	tr|C9JIK8|C9JIK8_HUMAN Cysteine protease (Fragment) OS=Homo sapiens OX=9606 GN=ATG4B PE=1 SV=1;sp|Q9Y4P1-6|ATG4B_HUMAN Isoform 6 of Cysteine protease ATG4B OS=Homo sapiens OX=9606 GN=ATG4B;sp|Q9Y4P1|ATG4B_HUMAN Cysteine protease ATG4B OS=Homo sapiens OX=96	11	3	3	3	0	0	0	1	2	0	0	0	0	0	0	0	0	0	0	1	2	0	0	0	0	0	0	0	0	0	0	1	2	0	0	0	0	0	0	0	23.3	23.3
C9JJ19;P82930	C9JJ19;P82930	6;6	6;6	6;6	28S ribosomal protein S34, mitochondrial	MRPS34	tr|C9JJ19|C9JJ19_HUMAN 28S ribosomal protein S34, mitochondrial OS=Homo sapiens OX=9606 GN=MRPS34 PE=1 SV=2;sp|P82930|RT34_HUMAN 28S ribosomal protein S34, mitochondrial OS=Homo sapiens OX=9606 GN=MRPS34 PE=1 SV=2	2	6	6	6	4	5	4	5	5	5	6	4	5	4	5	4	4	5	4	5	5	5	6	4	5	4	5	4	4	5	4	5	5	5	6	4	5	4	5	4	23.6	23.6
C9JL85;P58546	C9JL85;P58546	1;1	1;1	1;1	Myotrophin	MTPN	tr|C9JL85|C9JL85_HUMAN Myotrophin OS=Homo sapiens OX=9606 GN=MTPN PE=1 SV=1;sp|P58546|MTPN_HUMAN Myotrophin OS=Homo sapiens OX=9606 GN=MTPN PE=1 SV=2	2	1	1	1	1	1	1	0	0	1	1	1	1	1	1	1	1	1	1	0	0	1	1	1	1	1	1	1	1	1	1	0	0	1	1	1	1	1	1	1	32.7	32.7
C9JLF4;Q9NVH0-2;Q9NVH0	C9JLF4;Q9NVH0-2;Q9NVH0	2;2;2	2;2;2	2;2;2	Exonuclease 3-5 domain-containing protein 2	EXD2	tr|C9JLF4|C9JLF4_HUMAN Exonuclease 3-5 domain-containing protein 2 (Fragment) OS=Homo sapiens OX=9606 GN=EXD2 PE=1 SV=1;sp|Q9NVH0-2|EXD2_HUMAN Isoform 2 of Exonuclease 3-5 domain-containing protein 2 OS=Homo sapiens OX=9606 GN=EXD2;sp|Q9NVH0|EXD2_HUMAN	3	2	2	2	1	0	0	1	0	0	0	0	1	0	0	0	1	0	0	1	0	0	0	0	1	0	0	0	1	0	0	1	0	0	0	0	1	0	0	0	22.8	22.8
C9JLU1;P52434;P52434-3;P52434-4;P52434-2;P52434-5	C9JLU1;P52434;P52434-3;P52434-4	6;6;5;4;2;1	6;6;5;4;2;1	6;6;5;4;2;1	DNA-directed RNA polymerases I, II, and III subunit RPABC3	POLR2H	tr|C9JLU1|C9JLU1_HUMAN DNA-directed RNA polymerases I, II, and III subunit RPABC3 (Fragment) OS=Homo sapiens OX=9606 GN=POLR2H PE=1 SV=8;sp|P52434|RPAB3_HUMAN DNA-directed RNA polymerases I, II, and III subunit RPABC3 OS=Homo sapiens OX=9606 GN=POLR2H PE=1	6	6	6	6	5	5	6	5	4	5	5	5	6	4	5	4	5	5	6	5	4	5	5	5	6	4	5	4	5	5	6	5	4	5	5	5	6	4	5	4	62.2	62.2
C9JME2;Q9Y4F1;Q9Y4F1-2;M0QYB0;A0A1B0GV68;Q9Y4F1-3	C9JME2;Q9Y4F1;Q9Y4F1-2;M0QYB0;A0A1B0GV68;Q9Y4F1-3	3;3;3;2;2;2	3;3;3;2;2;2	3;3;3;2;2;2	FERM, RhoGEF and pleckstrin domain-containing protein 1	FARP1	tr|C9JME2|C9JME2_HUMAN FERM, ARHGEF and pleckstrin domain-containing protein 1 OS=Homo sapiens OX=9606 GN=FARP1 PE=1 SV=2;sp|Q9Y4F1|FARP1_HUMAN FERM, ARHGEF and pleckstrin domain-containing protein 1 OS=Homo sapiens OX=9606 GN=FARP1 PE=1 SV=1;sp|Q9Y4F1-2|F	6	3	3	3	1	0	1	0	1	1	0	1	0	0	0	1	1	0	1	0	1	1	0	1	0	0	0	1	1	0	1	0	1	1	0	1	0	0	0	1	3.8	3.8
C9JXB8;C9JNW5;P83731	C9JXB8;C9JNW5;P83731	5;5;5	5;5;5	5;5;5	60S ribosomal protein L24	RPL24	tr|C9JXB8|C9JXB8_HUMAN 60S ribosomal protein L24 OS=Homo sapiens OX=9606 GN=RPL24 PE=1 SV=1;tr|C9JNW5|C9JNW5_HUMAN 60S ribosomal protein L24 OS=Homo sapiens OX=9606 GN=RPL24 PE=1 SV=1;sp|P83731|RL24_HUMAN 60S ribosomal protein L24 OS=Homo sapiens OX=9606 G	3	5	5	5	5	5	4	4	4	4	4	4	4	5	4	4	5	5	4	4	4	4	4	4	4	5	4	4	5	5	4	4	4	4	4	4	4	5	4	4	39.7	39.7
C9JQD4;O43447;A6NM32;H0YEL5;O43447-2	C9JQD4;O43447;A6NM32;H0YEL5;O43447-2	4;4;2;2;2	4;4;2;2;2	4;4;2;2;2	Peptidyl-prolyl cis-trans isomerase;Peptidyl-prolyl cis-trans isomerase H	PPIH	tr|C9JQD4|C9JQD4_HUMAN Peptidyl-prolyl cis-trans isomerase (Fragment) OS=Homo sapiens OX=9606 GN=PPIH PE=1 SV=1;sp|O43447|PPIH_HUMAN Peptidyl-prolyl cis-trans isomerase H OS=Homo sapiens OX=9606 GN=PPIH PE=1 SV=1;tr|A6NM32|A6NM32_HUMAN Peptidyl-prolyl cis-	5	4	4	4	1	2	2	4	3	2	2	1	3	2	3	3	1	2	2	4	3	2	2	1	3	2	3	3	1	2	2	4	3	2	2	1	3	2	3	3	25	25
C9JQV0;Q9BRJ6;H7C0T1;H7C2R9	C9JQV0;Q9BRJ6;H7C0T1;H7C2R9	2;2;1;1	2;2;1;1	2;2;1;1	Uncharacterized protein C7orf50	C7orf50	tr|C9JQV0|C9JQV0_HUMAN Uncharacterized protein C7orf50 (Fragment) OS=Homo sapiens OX=9606 GN=C7orf50 PE=1 SV=1;sp|Q9BRJ6|CG050_HUMAN Uncharacterized protein C7orf50 OS=Homo sapiens OX=9606 GN=C7orf50 PE=1 SV=1;tr|H7C0T1|H7C0T1_HUMAN Uncharacterized protein	4	2	2	2	1	1	1	0	1	0	0	1	1	1	0	1	1	1	1	0	1	0	0	1	1	1	0	1	1	1	1	0	1	0	0	1	1	1	0	1	17.2	17.2
C9JR56;Q9UPW6;Q9UPW6-2	C9JR56;Q9UPW6;Q9UPW6-2	9;9;8	5;5;4	5;5;4	DNA-binding protein SATB;DNA-binding protein SATB2	SATB2	tr|C9JR56|C9JR56_HUMAN DNA-binding protein SATB OS=Homo sapiens OX=9606 GN=SATB2 PE=1 SV=1;sp|Q9UPW6|SATB2_HUMAN DNA-binding protein SATB2 OS=Homo sapiens OX=9606 GN=SATB2 PE=1 SV=2;sp|Q9UPW6-2|SATB2_HUMAN Isoform 2 of DNA-binding protein SATB2 OS=Homo sap	3	9	5	5	4	3	3	7	4	3	3	2	2	4	2	2	0	2	1	4	0	1	0	0	0	1	1	0	0	2	1	4	0	1	0	0	0	1	1	0	14.4	8.6
C9JRJ5;Q9UGP4	C9JRJ5;Q9UGP4	1;1	1;1	1;1	LIM domain-containing protein 1	LIMD1	tr|C9JRJ5|C9JRJ5_HUMAN LIM domain-containing protein 1 OS=Homo sapiens OX=9606 GN=LIMD1 PE=1 SV=1;sp|Q9UGP4|LIMD1_HUMAN LIM domain-containing protein 1 OS=Homo sapiens OX=9606 GN=LIMD1 PE=1 SV=1	2	1	1	1	0	0	0	1	1	0	0	0	0	1	0	1	0	0	0	1	1	0	0	0	0	1	0	1	0	0	0	1	1	0	0	0	0	1	0	1	2.6	2.6
E5RIL0;H0YBC1;C9JVM4;E5RJS9;E5RHU8;O95214;O95214-2	E5RIL0;H0YBC1;C9JVM4;E5RJS9;E5RHU8;O95214;O95214-2	1;1;1;1;1;1;1	1;1;1;1;1;1;1	1;1;1;1;1;1;1	Leptin receptor overlapping transcript-like 1	LEPROTL1	tr|E5RIL0|E5RIL0_HUMAN Leptin receptor overlapping transcript-like 1 OS=Homo sapiens OX=9606 GN=LEPROTL1 PE=1 SV=1;tr|H0YBC1|H0YBC1_HUMAN Leptin receptor overlapping transcript-like 1 (Fragment) OS=Homo sapiens OX=9606 GN=LEPROTL1 PE=1 SV=1;tr|C9JVM4|C9JVM	7	1	1	1	0	0	0	1	0	0	0	0	0	0	0	0	0	0	0	1	0	0	0	0	0	0	0	0	0	0	0	1	0	0	0	0	0	0	0	0	12.3	12.3
H7C4K8;C9JWG1;Q6Y1H2	H7C4K8;C9JWG1;Q6Y1H2	1;1;1	1;1;1	1;1;1	Very-long-chain (3R)-3-hydroxyacyl-CoA dehydratase 2	HACD2	tr|H7C4K8|H7C4K8_HUMAN Very-long-chain (3R)-3-hydroxyacyl-CoA dehydratase (Fragment) OS=Homo sapiens OX=9606 GN=HACD2 PE=1 SV=1;tr|C9JWG1|C9JWG1_HUMAN Very-long-chain (3R)-3-hydroxyacyl-CoA dehydratase (Fragment) OS=Homo sapiens OX=9606 GN=HACD2 PE=1 SV=1;	3	1	1	1	0	0	0	0	0	1	0	1	0	1	0	1	0	0	0	0	0	1	0	1	0	1	0	1	0	0	0	0	0	1	0	1	0	1	0	1	19.7	19.7
O60716;O60716-18;O60716-13;O60716-2;O60716-3;O60716-5;O60716-9;O60716-10;C9JZR2;O60716-17;O60716-11;O60716-19;O60716-21;H0YC95;O60716-29;O60716-27;O60716-26;O60716-25;O60716-7;E9PRE2;O60716-4;O60716-6;O60716-20;O60716-16;O60716-8;O60716-23;O60716-12;O60716-14;O60716-15;O60716-22;O60716-24	O60716;O60716-18;O60716-13;O60716-2;O60716-3;O60716-5;O60716-9;O60716-10;C9JZR2;O60716-17;O60716-11;O60716-19;O60716-21;H0YC95;O60716-29;O60716-27;O60716-26;O60716-25	3;3;3;3;3;3;3;3;3;3;3;3;3;2;2;2;2;2;1;1;1;1;1;1;1;1;1;1;1;1;1	3;3;3;3;3;3;3;3;3;3;3;3;3;2;2;2;2;2;1;1;1;1;1;1;1;1;1;1;1;1;1	3;3;3;3;3;3;3;3;3;3;3;3;3;2;2;2;2;2;1;1;1;1;1;1;1;1;1;1;1;1;1	Catenin delta-1	CTNND1	sp|O60716|CTND1_HUMAN Catenin delta-1 OS=Homo sapiens OX=9606 GN=CTNND1 PE=1 SV=1;sp|O60716-18|CTND1_HUMAN Isoform 3AB of Catenin delta-1 OS=Homo sapiens OX=9606 GN=CTNND1;sp|O60716-13|CTND1_HUMAN Isoform 2A of Catenin delta-1 OS=Homo sapiens OX=9606 GN=CT	31	3	3	3	1	1	1	2	1	1	1	1	1	1	2	3	1	1	1	2	1	1	1	1	1	1	2	3	1	1	1	2	1	1	1	1	1	1	2	3	3.5	3.5
CON__ENSEMBL:ENSBTAP00000025008	CON__ENSEMBL:ENSBTAP00000025008	4	1	1				1	4	1	1	3	3	2	3	3	4	3	3	4	4	3	3	0	0	0	0	0	1	0	0	1	1	0	0	0	0	0	0	0	1	0	0	1	1	0	0	8	2.8
CON__H-INV:HIT000016045	CON__H-INV:HIT000016045	3	1	1				1	3	1	1	3	2	3	2	2	2	2	2	2	2	3	1	1	0	1	0	0	0	0	0	0	0	1	0	1	0	1	0	0	0	0	0	0	0	1	0	41.4	20.2
CON__P00761	CON__P00761	20	20	19				1	20	20	19	17	17	15	11	12	15	14	17	14	16	13	11	17	17	15	11	12	15	14	17	14	16	13	11	16	16	14	11	11	14	13	16	13	15	12	11	77.1	77.1
CON__P02533;P02533;CON__P19012;P19012;CON__Q6IFX2;K7ESE1;K7ENV3	CON__P02533;P02533;CON__P19012;P19012	14;14;7;7;6;2;1	3;3;0;0;1;2;0	1;1;0;0;0;0;0	Keratin, type I cytoskeletal 14;Keratin, type I cytoskeletal 15	KRT14;KRT15	;sp|P02533|K1C14_HUMAN Keratin, type I cytoskeletal 14 OS=Homo sapiens OX=9606 GN=KRT14 PE=1 SV=4;;sp|P19012|K1C15_HUMAN Keratin, type I cytoskeletal 15 OS=Homo sapiens OX=9606 GN=KRT15 PE=1 SV=3	7	14	3	1	4	6	9	4	5	4	10	5	7	4	6	5	0	1	2	0	1	1	2	1	1	0	1	1	0	0	0	0	0	0	1	0	0	0	0	0	25.6	8.1
CON__P02538;P02538;CON__P48668;P48668;CON__P04259;CON__Q8VED5;CON__Q8N1N4-2;CON__Q7RTT2;CON__P19013;Q8N1N4-2;Q8N1N4;P19013;H0YIC5;CON__REFSEQ:XP_932229	CON__P02538;P02538;CON__P48668;P48668;CON__P04259	22;22;21;21;20;5;2;2;2;2;2;2;1;1	13;13;12;12;11;0;0;0;0;0;0;0;0;0	2;2;1;1;0;0;0;0;0;0;0;0;0;0	Keratin, type II cytoskeletal 6A;Keratin, type II cytoskeletal 6C	KRT6A;KRT6C	;sp|P02538|K2C6A_HUMAN Keratin, type II cytoskeletal 6A OS=Homo sapiens OX=9606 GN=KRT6A PE=1 SV=3;;sp|P48668|K2C6C_HUMAN Keratin, type II cytoskeletal 6C OS=Homo sapiens OX=9606 GN=KRT6C PE=1 SV=3;	14	22	13	2	5	14	17	7	9	7	11	5	6	6	6	7	0	8	11	0	2	2	4	0	1	0	0	2	0	0	2	0	0	0	0	0	0	0	0	0	39.2	25.9
CON__P02769	CON__P02769	4	4	4				1	4	4	4	0	1	0	0	0	1	2	0	1	0	2	2	0	1	0	0	0	1	2	0	1	0	2	2	0	1	0	0	0	1	2	0	1	0	2	2	8.6	8.6
CON__P04264;P04264	CON__P04264;P04264	38;38	38;38	26;26	Keratin, type II cytoskeletal 1	KRT1	;sp|P04264|K2C1_HUMAN Keratin, type II cytoskeletal 1 OS=Homo sapiens OX=9606 GN=KRT1 PE=1 SV=6	2	38	38	26	15	20	19	25	20	21	32	23	20	19	17	28	15	20	19	25	20	21	32	23	20	19	17	28	7	13	11	18	13	12	21	15	13	11	11	20	61.3	61.3
CON__P05784	CON__P05784	7	1	1				1	7	1	1	5	4	4	4	5	6	5	4	6	5	5	4	0	0	0	0	0	1	0	0	0	0	0	0	0	0	0	0	0	1	0	0	0	0	0	0	20.1	5.4
CON__P05787;P05787-2;P05787;F8VUG2;CON__H-INV:HIT000292931;F8W1U3;F8VP67;CON__Q9H552;CON__Q9DCV7;Q9NSB2;P08729;CON__Q3KNV1;CON__P08729;CON__Q6ISB0;CON__Q9NSB2;CON__REFSEQ:XP_092267;CON__Q14533;K7EJU1;A0A087X106;CON__Q61726;CON__P78385;CON__Q6NT21;H0YIB2;CON__P78386;CON__O43790;U3KPR1;B4DIR1;P78386;Q14533;O43790;P78385;A0A1X7SCE1;K7EKH9;F8VS61;K7ELP4;H0YHD9	CON__P05787;P05787-2;P05787;F8VUG2;CON__H-INV:HIT000292931;F8W1U3	22;22;22;14;12;11;7;6;3;3;3;3;3;3;3;2;1;1;1;1;1;1;1;1;1;1;1;1;1;1;1;1;1;1;1;1	18;18;18;10;11;7;6;5;0;0;0;0;0;0;0;2;0;0;0;0;0;0;1;0;0;0;0;0;0;0;0;0;0;0;0;0	15;15;15;8;10;6;5;5;0;0;0;0;0;0;0;2;0;0;0;0;0;0;1;0;0;0;0;0;0;0;0;0;0;0;0;0	Keratin, type II cytoskeletal 8	KRT8	;sp|P05787-2|K2C8_HUMAN Isoform 2 of Keratin, type II cytoskeletal 8 OS=Homo sapiens OX=9606 GN=KRT8;sp|P05787|K2C8_HUMAN Keratin, type II cytoskeletal 8 OS=Homo sapiens OX=9606 GN=KRT8 PE=1 SV=7;tr|F8VUG2|F8VUG2_HUMAN Keratin, type II cytoskeletal 8 (Frag	36	22	18	15	21	19	17	19	20	18	21	20	17	18	20	18	18	17	15	15	17	16	17	17	16	16	17	14	15	14	12	12	14	14	14	14	13	13	14	13	47.6	42.2
CON__P08727;P08727;C9JM50;K7EMS3;CON__P19001;Q99456;CON__Q99456;CON__A2A5Y0;CON__REFSEQ:XP_986630;CON__O76014;CON__O76013;CON__O76015;CON__A2AB72;CON__Q14532;Q8N1A0-2;CON__Q9UE12;O76013;Q8N1A0;CON__Q15323;CON__Q8N1A0;C9JTG5;Q15323;Q14525;O76013-2;Q14532;O76014;O76015;CON__Q14525	CON__P08727;P08727	24;24;11;10;8;2;2;1;1;1;1;1;1;1;1;1;1;1;1;1;1;1;1;1;1;1;1;1	21;21;8;10;5;0;0;0;0;0;0;0;0;0;1;0;0;1;0;1;1;0;0;0;0;0;0;0	16;16;5;8;1;0;0;0;0;0;0;0;0;0;0;0;0;0;0;0;0;0;0;0;0;0;0;0	Keratin, type I cytoskeletal 19	KRT19	;sp|P08727|K1C19_HUMAN Keratin, type I cytoskeletal 19 OS=Homo sapiens OX=9606 GN=KRT19 PE=1 SV=4	28	24	21	16	19	16	14	15	17	16	15	14	17	12	13	16	17	15	13	14	16	15	12	13	14	11	12	15	13	11	9	11	11	12	9	9	10	7	8	10	68.8	64.8
CON__P08730-1	CON__P08730-1	10	2	2				1	10	2	2	3	6	4	2	4	1	5	3	5	3	5	6	0	2	0	0	0	0	1	1	1	1	1	2	0	2	0	0	0	0	1	1	1	1	1	2	17.6	5
CON__P08779;P08779;CON__Q9Z2K1;CON__Q3ZAW8;K7ENW6	CON__P08779;P08779	15;15;6;6;2	8;8;3;3;2	4;4;1;1;1	Keratin, type I cytoskeletal 16	KRT16	;sp|P08779|K1C16_HUMAN Keratin, type I cytoskeletal 16 OS=Homo sapiens OX=9606 GN=KRT16 PE=1 SV=4	5	15	8	4	4	5	10	4	4	3	9	4	6	4	5	4	0	1	6	0	0	0	3	0	0	0	1	0	0	0	3	0	0	0	1	0	0	0	0	0	28.5	21.4
CON__P12763	CON__P12763	5	5	5				1	5	5	5	3	2	2	2	3	3	4	2	2	2	2	2	3	2	2	2	3	3	4	2	2	2	2	2	3	2	2	2	3	3	4	2	2	2	2	2	20.6	20.6
CON__P13645;P13645;CON__P02535-1;CON__Q7Z3Y7;Q7Z3Y7;CON__Q7Z3Z0;CON__Q7Z3Y8;CON__Q2M2I5;Q7Z3Z0;Q7Z3Y8;Q2M2I5;CON__Q7Z3Y9;Q7Z3Y9	CON__P13645;P13645	34;34;9;4;4;2;2;2;2;2;2;1;1	34;34;9;4;4;2;2;2;2;2;2;1;1	26;26;5;1;1;0;0;0;0;0;0;0;0	Keratin, type I cytoskeletal 10	KRT10	;sp|P13645|K1C10_HUMAN Keratin, type I cytoskeletal 10 OS=Homo sapiens OX=9606 GN=KRT10 PE=1 SV=6	13	34	34	26	18	21	18	18	24	21	31	18	21	16	19	21	18	21	18	18	24	21	31	18	21	16	19	21	14	16	14	15	20	18	24	15	16	13	14	17	58.5	58.5
CON__P13647;P13647;F8W0C6;H0YI76;H0YIN9;F8VV57	CON__P13647;P13647;F8W0C6	19;19;10;7;6;1	7;7;1;4;4;1	3;3;0;2;1;1	Keratin, type II cytoskeletal 5	KRT5	;sp|P13647|K2C5_HUMAN Keratin, type II cytoskeletal 5 OS=Homo sapiens OX=9606 GN=KRT5 PE=1 SV=3;tr|F8W0C6|F8W0C6_HUMAN Keratin, type II cytoskeletal 5 (Fragment) OS=Homo sapiens OX=9606 GN=KRT5 PE=1 SV=8	6	19	7	3	3	13	10	5	12	8	10	6	7	4	5	10	0	4	2	0	5	2	2	2	3	0	1	3	0	2	1	0	2	1	2	1	2	0	1	2	30.3	13.2
P35527;CON__P35527;K7EQQ3	P35527;CON__P35527;K7EQQ3	23;23;15	22;22;15	22;22;15	Keratin, type I cytoskeletal 9	KRT9	sp|P35527|K1C9_HUMAN Keratin, type I cytoskeletal 9 OS=Homo sapiens OX=9606 GN=KRT9 PE=1 SV=3;;tr|K7EQQ3|K7EQQ3_HUMAN Keratin, type I cytoskeletal 9 OS=Homo sapiens OX=9606 GN=KRT9 PE=1 SV=1	3	23	22	22	6	16	15	12	14	13	13	13	14	7	12	13	6	16	15	12	14	13	12	13	13	6	11	12	6	16	15	12	14	13	12	13	13	6	11	12	55.5	54.4
CON__P35908v2;P35908;CON__P35908;CON__Q6NXH9;H0YID6	CON__P35908v2;P35908;CON__P35908	38;38;37;4;2	35;35;34;3;2	26;26;25;0;0	Keratin, type II cytoskeletal 2 epidermal	KRT2	;sp|P35908|K22E_HUMAN Keratin, type II cytoskeletal 2 epidermal OS=Homo sapiens OX=9606 GN=KRT2 PE=1 SV=2;	5	38	35	26	13	18	18	17	19	22	33	17	19	14	14	19	11	16	16	15	17	20	30	15	17	12	13	17	7	11	10	9	11	13	23	10	11	6	8	12	71.7	69.2
CON__Q04695;CON__Q9QWL7;Q04695;F5GWP8;K7EPJ9	CON__Q04695;CON__Q9QWL7;Q04695;F5GWP8;K7EPJ9	10;10;10;7;6	1;1;1;0;1	1;1;1;0;1	Keratin, type I cytoskeletal 17	KRT17	;;sp|Q04695|K1C17_HUMAN Keratin, type I cytoskeletal 17 OS=Homo sapiens OX=9606 GN=KRT17 PE=1 SV=2;tr|F5GWP8|F5GWP8_HUMAN Keratin, type I cytoskeletal 17 OS=Homo sapiens OX=9606 GN=KRT17 PE=1 SV=2;tr|K7EPJ9|K7EPJ9_HUMAN Keratin, type I cytoskeletal 17 (Fra	5	10	1	1	4	6	7	3	5	4	6	5	7	4	5	5	0	1	0	0	0	0	0	0	0	0	0	0	0	1	0	0	0	0	0	0	0	0	0	0	18.8	2.8
CON__Q148H6	CON__Q148H6	4	1	1				1	4	1	1	3	3	2	3	3	3	4	2	3	2	2	2	0	0	0	0	0	0	1	0	0	0	0	0	0	0	0	0	0	0	1	0	0	0	0	0	9.5	4.1
CON__Q5D862;Q5D862	CON__Q5D862;Q5D862	1;1	1;1	1;1	Filaggrin-2	FLG2	;sp|Q5D862|FILA2_HUMAN Filaggrin-2 OS=Homo sapiens OX=9606 GN=FLG2 PE=1 SV=1	2	1	1	1	0	0	0	0	1	0	1	0	1	0	0	0	0	0	0	0	1	0	1	0	1	0	0	0	0	0	0	0	1	0	1	0	1	0	0	0	0.5	0.5
CON__Q7Z794;Q7Z794	CON__Q7Z794;Q7Z794	6;6	3;3	2;2	Keratin, type II cytoskeletal 1b	KRT77	;sp|Q7Z794|K2C1B_HUMAN Keratin, type II cytoskeletal 1b OS=Homo sapiens OX=9606 GN=KRT77 PE=2 SV=3	2	6	3	2	2	2	2	3	5	2	3	2	1	2	1	3	0	0	0	0	3	0	0	0	0	0	0	0	0	0	0	0	2	0	0	0	0	0	0	0	9.2	5.5
CON__Streptavidin	CON__Streptavidin	8	8	8				1	8	8	8	6	6	5	7	5	5	6	4	6	4	4	5	6	6	5	7	5	5	6	4	6	4	4	5	6	6	5	7	5	5	6	4	6	4	4	5	49.4	49.4
D3YTB1;F8W727;P62910	D3YTB1;F8W727;P62910	5;5;5	5;5;5	5;5;5	60S ribosomal protein L32	RPL32	tr|D3YTB1|D3YTB1_HUMAN 60S ribosomal protein L32 (Fragment) OS=Homo sapiens OX=9606 GN=RPL32 PE=1 SV=1;tr|F8W727|F8W727_HUMAN 60S ribosomal protein L32 OS=Homo sapiens OX=9606 GN=RPL32 PE=1 SV=1;sp|P62910|RL32_HUMAN 60S ribosomal protein L32 OS=Homo sapien	3	5	5	5	5	5	5	4	5	5	5	5	5	5	5	5	5	5	5	4	5	5	5	5	5	5	5	5	5	5	5	4	5	5	5	5	5	5	5	5	39.1	39.1
D3YTB5;P51617-4;P51617-2;P51617-3;P51617;F8WAB6;H7C224;H7C1F0;H7C2I6	D3YTB5;P51617-4;P51617-2;P51617-3;P51617;F8WAB6;H7C224	3;3;3;3;3;2;2;1;1	3;3;3;3;3;2;2;1;1	3;3;3;3;3;2;2;1;1	Interleukin-1 receptor-associated kinase 1	IRAK1	tr|D3YTB5|D3YTB5_HUMAN Interleukin-1 receptor-associated kinase 1 OS=Homo sapiens OX=9606 GN=IRAK1 PE=1 SV=1;sp|P51617-4|IRAK1_HUMAN Isoform 4 of Interleukin-1 receptor-associated kinase 1 OS=Homo sapiens OX=9606 GN=IRAK1;sp|P51617-2|IRAK1_HUMAN Isoform 2	9	3	3	3	0	1	0	1	0	1	0	1	0	0	0	0	0	1	0	1	0	1	0	1	0	0	0	0	0	1	0	1	0	1	0	1	0	0	0	0	5.2	5.2
E9PBG7;Q13557;E9PF82;Q13557-12;Q13557-8;Q13557-9;Q13557-10;D6R938;Q13557-5;Q13557-11;Q13557-6;Q13557-3;Q13557-4;Q13555-4;Q13555-5;Q13555-9;Q13555-3;Q13554-2;H7BXS4;Q13555-7;Q8WU40;Q13555-11;A0A2Q3DQE3;Q13554;Q13555-2;Q13554-4;Q13555-10;Q13554-5;Q5SWX3;Q13555-8;Q13554-7;Q9UQM7;Q13555;Q13555-6;Q13554-8;Q13554-3;Q9UQM7-2;Q13554-6;H0Y9C2;E7EQE4;E9PBE8;H0Y9J2;H0Y6G2;D6RHX9	E9PBG7;Q13557;E9PF82;Q13557-12;Q13557-8;Q13557-9;Q13557-10;D6R938;Q13557-5;Q13557-11;Q13557-6;Q13557-3;Q13557-4;Q13555-4;Q13555-5;Q13555-9;Q13555-3;Q13554-2;H7BXS4;Q13555-7;Q8WU40;Q13555-11;A0A2Q3DQE3;Q13554;Q13555-2;Q13554-4;Q13555-10;Q13554-5;Q5SWX3;Q13555-8;Q13554-7;Q9UQM7;Q13555;Q13555-6;Q13554-8;Q13554-3;Q9UQM7-2;Q13554-6	4;4;4;4;4;4;4;4;4;4;4;4;4;2;2;2;2;2;2;2;2;2;2;2;2;2;2;2;2;2;2;2;2;2;2;2;2;2;1;1;1;1;1;1	4;4;4;4;4;4;4;4;4;4;4;4;4;2;2;2;2;2;2;2;2;2;2;2;2;2;2;2;2;2;2;2;2;2;2;2;2;2;1;1;1;1;1;1	4;4;4;4;4;4;4;4;4;4;4;4;4;2;2;2;2;2;2;2;2;2;2;2;2;2;2;2;2;2;2;2;2;2;2;2;2;2;1;1;1;1;1;1	Calcium/calmodulin-dependent protein kinase type II subunit delta;Calcium/calmodulin-dependent protein kinase type II subunit gamma;Calcium/calmodulin-dependent protein kinase type II subunit beta;Calcium/calmodulin-dependent protein kinase type II subunit alpha	CAMK2D;CAMK2G;CAMK2B;CAMK2A	tr|E9PBG7|E9PBG7_HUMAN Calcium/calmodulin-dependent protein kinase type II subunit delta OS=Homo sapiens OX=9606 GN=CAMK2D PE=1 SV=1;sp|Q13557|KCC2D_HUMAN Calcium/calmodulin-dependent protein kinase type II subunit delta OS=Homo sapiens OX=9606 GN=CAMK2D P	44	4	4	4	2	2	1	1	3	0	2	4	0	1	1	1	2	2	1	1	3	0	2	4	0	1	1	1	2	2	1	1	3	0	2	4	0	1	1	1	10.9	10.9
D6R9A6;P26583	D6R9A6;P26583	2;2	1;1	1;1	High mobility group protein B2	HMGB2	tr|D6R9A6|D6R9A6_HUMAN High mobility group protein B2 (Fragment) OS=Homo sapiens OX=9606 GN=HMGB2 PE=1 SV=1;sp|P26583|HMGB2_HUMAN High mobility group protein B2 OS=Homo sapiens OX=9606 GN=HMGB2 PE=1 SV=2	2	2	1	1	0	1	0	2	1	0	1	1	0	0	0	0	0	1	0	1	1	0	1	1	0	0	0	0	0	1	0	1	1	0	1	1	0	0	0	0	18.7	9.7
D6R9P2;Q9BUT1-3;Q9BUT1	D6R9P2;Q9BUT1-3;Q9BUT1	1;1;1	1;1;1	1;1;1	3-hydroxybutyrate dehydrogenase type 2	SLC9B2;BDH2	tr|D6R9P2|D6R9P2_HUMAN Sodium/hydrogen exchanger 9B2 OS=Homo sapiens OX=9606 GN=SLC9B2 PE=4 SV=1;sp|Q9BUT1-3|BDH2_HUMAN Isoform 3 of 3-hydroxybutyrate dehydrogenase type 2 OS=Homo sapiens OX=9606 GN=BDH2;sp|Q9BUT1|BDH2_HUMAN 3-hydroxybutyrate dehydrogenase	3	1	1	1	1	0	0	0	0	1	1	1	1	0	1	0	1	0	0	0	0	1	1	1	1	0	1	0	1	0	0	0	0	1	1	1	1	0	1	0	10.7	10.7
D6R9P3;D6RD18;D6RBZ0;Q99729-3;Q99729-2;Q99729-4;Q99729	D6R9P3;D6RD18;D6RBZ0;Q99729-3;Q99729-2;Q99729-4;Q99729	8;8;8;8;8;7;7	8;8;8;8;8;7;7	8;8;8;8;8;7;7	Heterogeneous nuclear ribonucleoprotein A/B	HNRNPAB	tr|D6R9P3|D6R9P3_HUMAN Heterogeneous nuclear ribonucleoprotein A/B OS=Homo sapiens OX=9606 GN=HNRNPAB PE=1 SV=1;tr|D6RD18|D6RD18_HUMAN Heterogeneous nuclear ribonucleoprotein A/B OS=Homo sapiens OX=9606 GN=HNRNPAB PE=1 SV=1;tr|D6RBZ0|D6RBZ0_HUMAN Heterogen	7	8	8	8	7	6	6	7	7	7	6	6	7	7	6	6	7	6	6	7	7	7	6	6	7	7	6	6	7	6	6	7	7	7	6	6	7	7	6	6	32.1	32.1
D6RAN8;H7C5U8;Q9P0M9	D6RAN8;H7C5U8;Q9P0M9	1;1;1	1;1;1	1;1;1	39S ribosomal protein L27, mitochondrial	MRPL27	tr|D6RAN8|D6RAN8_HUMAN 39S ribosomal protein L27, mitochondrial OS=Homo sapiens OX=9606 GN=MRPL27 PE=1 SV=1;tr|H7C5U8|H7C5U8_HUMAN 39S ribosomal protein L27, mitochondrial (Fragment) OS=Homo sapiens OX=9606 GN=MRPL27 PE=1 SV=1;sp|Q9P0M9|RM27_HUMAN 39S ribo	3	1	1	1	1	0	1	1	1	1	1	1	1	0	0	1	1	0	1	1	1	1	1	1	1	0	0	1	1	0	1	1	1	1	1	1	1	0	0	1	16.1	16.1
D6RB01;Q9Y6X4	D6RB01;Q9Y6X4	4;4	4;4	4;4	Soluble lamin-associated protein of 75 kDa	FAM169A	tr|D6RB01|D6RB01_HUMAN Soluble lamin-associated protein of 75 kDa OS=Homo sapiens OX=9606 GN=FAM169A PE=1 SV=1;sp|Q9Y6X4|F169A_HUMAN Soluble lamin-associated protein of 75 kDa OS=Homo sapiens OX=9606 GN=FAM169A PE=1 SV=2	2	4	4	4	1	1	2	2	2	1	1	1	1	1	1	1	1	1	2	2	2	1	1	1	1	1	1	1	1	1	2	2	2	1	1	1	1	1	1	1	8.9	8.9
I3L286;D6RB11;Q9H832-2;Q9H832	I3L286;D6RB11;Q9H832-2;Q9H832	1;1;1;1	1;1;1;1	1;1;1;1	Ubiquitin-conjugating enzyme E2 Z	UBE2Z	tr|I3L286|I3L286_HUMAN Ubiquitin-conjugating enzyme E2 Z (Fragment) OS=Homo sapiens OX=9606 GN=UBE2Z PE=1 SV=1;tr|D6RB11|D6RB11_HUMAN Ubiquitin-conjugating enzyme E2 Z (Fragment) OS=Homo sapiens OX=9606 GN=UBE2Z PE=1 SV=8;sp|Q9H832-2|UBE2Z_HUMAN Isoform 2	4	1	1	1	1	0	1	1	1	1	1	1	1	1	1	1	1	0	1	1	1	1	1	1	1	1	1	1	1	0	1	1	1	1	1	1	1	1	1	1	14.3	14.3
D6RE58;D6RB73;D6RHG0;P78383;P78383-2	D6RE58;D6RB73;D6RHG0;P78383;P78383-2	1;1;1;1;1	1;1;1;1;1	1;1;1;1;1	Solute carrier family 35 member B1	SLC35B1	tr|D6RE58|D6RE58_HUMAN Solute carrier family 35 member B1 (Fragment) OS=Homo sapiens OX=9606 GN=SLC35B1 PE=1 SV=1;tr|D6RB73|D6RB73_HUMAN Solute carrier family 35 member B1 (Fragment) OS=Homo sapiens OX=9606 GN=SLC35B1 PE=1 SV=1;tr|D6RHG0|D6RHG0_HUMAN Solut	5	1	1	1	1	0	0	0	0	1	1	1	1	0	0	0	1	0	0	0	0	1	1	1	1	0	0	0	1	0	0	0	0	1	1	1	1	0	0	0	5.3	5.3
D6RBL4;Q9HCE5	D6RBL4;Q9HCE5	1;1	1;1	1;1	N6-adenosine-methyltransferase subunit METTL14	METTL14	tr|D6RBL4|D6RBL4_HUMAN N6-adenosine-methyltransferase non-catalytic subunit (Fragment) OS=Homo sapiens OX=9606 GN=METTL14 PE=1 SV=2;sp|Q9HCE5|MET14_HUMAN N6-adenosine-methyltransferase non-catalytic subunit OS=Homo sapiens OX=9606 GN=METTL14 PE=1 SV=2	2	1	1	1	0	0	0	1	0	0	0	0	0	0	0	1	0	0	0	1	0	0	0	0	0	0	0	1	0	0	0	1	0	0	0	0	0	0	0	1	7.3	7.3
D6RBS5;Q8IZ81;V9GY58;D6RHX2	D6RBS5;Q8IZ81;V9GY58	3;3;2;1	3;3;2;1	3;3;2;1	ELMO domain-containing protein 2	ELMOD2	tr|D6RBS5|D6RBS5_HUMAN ELMO domain-containing protein 2 (Fragment) OS=Homo sapiens OX=9606 GN=ELMOD2 PE=1 SV=8;sp|Q8IZ81|ELMD2_HUMAN ELMO domain-containing protein 2 OS=Homo sapiens OX=9606 GN=ELMOD2 PE=1 SV=1;tr|V9GY58|V9GY58_HUMAN ELMO domain-containing	4	3	3	3	0	0	0	0	1	0	2	2	0	0	0	1	0	0	0	0	1	0	2	2	0	0	0	1	0	0	0	0	1	0	2	2	0	0	0	1	19.2	19.2
D6RBT3;O75380	D6RBT3;O75380	2;2	2;2	2;2	NADH dehydrogenase [ubiquinone] iron-sulfur protein 6, mitochondrial	NDUFS6	tr|D6RBT3|D6RBT3_HUMAN NADH dehydrogenase [ubiquinone] iron-sulfur protein 6, mitochondrial OS=Homo sapiens OX=9606 GN=NDUFS6 PE=1 SV=1;sp|O75380|NDUS6_HUMAN NADH dehydrogenase [ubiquinone] iron-sulfur protein 6, mitochondrial OS=Homo sapiens OX=9606 GN=ND	2	2	2	2	1	0	0	0	1	2	2	2	0	2	0	1	1	0	0	0	1	2	2	2	0	2	0	1	1	0	0	0	1	2	2	2	0	2	0	1	16.9	16.9
J3QSY4;D6RC52;D6RCB9;Q9NX24	J3QSY4;D6RC52;D6RCB9;Q9NX24	2;2;2;2	2;2;2;2	2;2;2;2	H/ACA ribonucleoprotein complex subunit 2	NHP2	tr|J3QSY4|J3QSY4_HUMAN H/ACA ribonucleoprotein complex subunit 2 OS=Homo sapiens OX=9606 GN=NHP2 PE=1 SV=1;tr|D6RC52|D6RC52_HUMAN H/ACA ribonucleoprotein complex subunit 2 (Fragment) OS=Homo sapiens OX=9606 GN=NHP2 PE=1 SV=1;tr|D6RCB9|D6RCB9_HUMAN H/ACA ri	4	2	2	2	0	0	0	2	1	0	1	1	2	0	1	2	0	0	0	2	1	0	1	1	2	0	1	2	0	0	0	2	1	0	1	1	2	0	1	2	40	40
H0Y9Y1;D6RDG3;P20290-2;P20290	H0Y9Y1;D6RDG3;P20290-2;P20290	1;1;1;1	1;1;1;1	1;1;1;1	Transcription factor BTF3	BTF3	tr|H0Y9Y1|H0Y9Y1_HUMAN Transcription factor BTF3 (Fragment) OS=Homo sapiens OX=9606 GN=BTF3 PE=1 SV=2;tr|D6RDG3|D6RDG3_HUMAN Transcription factor BTF3 (Fragment) OS=Homo sapiens OX=9606 GN=BTF3 PE=1 SV=3;sp|P20290-2|BTF3_HUMAN Isoform 2 of Transcription fa	4	1	1	1	0	0	0	1	0	0	0	0	0	0	0	0	0	0	0	1	0	0	0	0	0	0	0	0	0	0	0	1	0	0	0	0	0	0	0	0	22.1	22.1
D6RDW4;D6REW7;D6RIB6;E7ESC7;Q7L5Y9-5;Q7L5Y9-4;Q7L5Y9-3;Q7L5Y9-2;Q7L5Y9;D6RA86;D6RID6;D6RE80;B4DQT1;B4DVN3	D6RDW4;D6REW7;D6RIB6;E7ESC7;Q7L5Y9-5;Q7L5Y9-4;Q7L5Y9-3;Q7L5Y9-2;Q7L5Y9;D6RA86;D6RID6;D6RE80;B4DQT1;B4DVN3	2;2;2;2;2;2;2;2;2;1;1;1;1;1	2;2;2;2;2;2;2;2;2;1;1;1;1;1	2;2;2;2;2;2;2;2;2;1;1;1;1;1	Macrophage erythroblast attacher	MAEA	tr|D6RDW4|D6RDW4_HUMAN Macrophage erythroblast attacher OS=Homo sapiens OX=9606 GN=MAEA PE=1 SV=1;tr|D6REW7|D6REW7_HUMAN Macrophage erythroblast attacher (Fragment) OS=Homo sapiens OX=9606 GN=MAEA PE=1 SV=1;tr|D6RIB6|D6RIB6_HUMAN Macrophage erythroblast at	14	2	2	2	0	0	0	0	0	0	0	1	0	0	1	0	0	0	0	0	0	0	0	1	0	0	1	0	0	0	0	0	0	0	0	1	0	0	1	0	8.6	8.6
D6REB0;Q13137-5;Q13137-2;Q13137;Q13137-3;Q13137-4	D6REB0;Q13137-5;Q13137-2;Q13137;Q13137-3;Q13137-4	1;1;1;1;1;1	1;1;1;1;1;1	1;1;1;1;1;1	Calcium-binding and coiled-coil domain-containing protein 2	CALCOCO2	tr|D6REB0|D6REB0_HUMAN Calcium-binding and coiled-coil domain-containing protein 2 (Fragment) OS=Homo sapiens OX=9606 GN=CALCOCO2 PE=1 SV=1;sp|Q13137-5|CACO2_HUMAN Isoform 5 of Calcium-binding and coiled-coil domain-containing protein 2 OS=Homo sapiens OX=	6	1	1	1	1	0	0	0	1	1	1	1	0	0	1	1	1	0	0	0	1	1	1	1	0	0	1	1	1	0	0	0	1	1	1	1	0	0	1	1	3.9	3.9
O94979-6;O94979-4;H7BXG7;D6REX3;O94979-3;O94979-10;O94979-7;O94979-9;O94979-2;O94979;O94979-8;D6RHZ5;O94979-5;H0Y8W8;H0YAB3;H0Y8V7;H0YAF5	O94979-6;O94979-4;H7BXG7;D6REX3;O94979-3;O94979-10;O94979-7;O94979-9;O94979-2;O94979;O94979-8;D6RHZ5;O94979-5;H0Y8W8;H0YAB3;H0Y8V7	4;4;4;4;4;4;4;4;4;4;4;2;2;2;2;2;1	4;4;4;4;4;4;4;4;4;4;4;2;2;2;2;2;1	4;4;4;4;4;4;4;4;4;4;4;2;2;2;2;2;1	Protein transport protein Sec31A	SEC31A	sp|O94979-6|SC31A_HUMAN Isoform 6 of Protein transport protein Sec31A OS=Homo sapiens OX=9606 GN=SEC31A;sp|O94979-4|SC31A_HUMAN Isoform 4 of Protein transport protein Sec31A OS=Homo sapiens OX=9606 GN=SEC31A;tr|H7BXG7|H7BXG7_HUMAN Protein transport protein	17	4	4	4	1	0	0	3	2	0	3	0	1	2	2	2	1	0	0	3	2	0	3	0	1	2	2	2	1	0	0	3	2	0	3	0	1	2	2	2	6	6
Q9P2W9;D6RF48;D6RC71	Q9P2W9;D6RF48;D6RC71	2;2;1	2;2;1	2;2;1	Syntaxin-18	STX18	sp|Q9P2W9|STX18_HUMAN Syntaxin-18 OS=Homo sapiens OX=9606 GN=STX18 PE=1 SV=1;tr|D6RF48|D6RF48_HUMAN Syntaxin-18 OS=Homo sapiens OX=9606 GN=STX18 PE=1 SV=1;tr|D6RC71|D6RC71_HUMAN Syntaxin-18 (Fragment) OS=Homo sapiens OX=9606 GN=STX18 PE=1 SV=1	3	2	2	2	0	0	0	1	1	0	0	0	0	0	0	1	0	0	0	1	1	0	0	0	0	0	0	1	0	0	0	1	1	0	0	0	0	0	0	1	7.8	7.8
D6RIE3;D6RGV5;H0UI06;P14406;D6R9C3	D6RIE3;D6RGV5;H0UI06;P14406;D6R9C3	2;2;2;2;1	2;2;2;2;1	2;2;2;2;1	Cytochrome c oxidase subunit 7A2, mitochondrial	COX7A2	tr|D6RIE3|D6RIE3_HUMAN Cytochrome c oxidase subunit 7A2, mitochondrial OS=Homo sapiens OX=9606 GN=COX7A2 PE=1 SV=1;tr|D6RGV5|D6RGV5_HUMAN Cytochrome c oxidase subunit 7A2, mitochondrial (Fragment) OS=Homo sapiens OX=9606 GN=COX7A2 PE=1 SV=1;tr|H0UI06|H0UI0	5	2	2	2	2	2	2	2	1	1	2	2	2	2	2	2	2	2	2	2	1	1	2	2	2	2	2	2	2	2	2	2	1	1	2	2	2	2	2	2	25.3	25.3
D6RIY6;Q06265;Q06265-2;Q06265-3;Q06265-4;D6R905;D6RAP4;H0Y9L5;D6RA17	D6RIY6;Q06265;Q06265-2;Q06265-3;Q06265-4;D6R905	4;4;4;3;3;2;1;1;1	4;4;4;3;3;2;1;1;1	4;4;4;3;3;2;1;1;1	Exosome complex component RRP45	EXOSC9	tr|D6RIY6|D6RIY6_HUMAN Exosome complex component RRP45 OS=Homo sapiens OX=9606 GN=EXOSC9 PE=1 SV=1;sp|Q06265|EXOS9_HUMAN Exosome complex component RRP45 OS=Homo sapiens OX=9606 GN=EXOSC9 PE=1 SV=3;sp|Q06265-2|EXOS9_HUMAN Isoform 2 of Exosome complex compon	9	4	4	4	2	2	3	2	3	3	1	2	1	1	4	2	2	2	3	2	3	3	1	2	1	1	4	2	2	2	3	2	3	3	1	2	1	1	4	2	10.6	10.6
D6RIY9	D6RIY9	1	1	1		ANK2	tr|D6RIY9|D6RIY9_HUMAN Ankyrin-2 (Fragment) OS=Homo sapiens OX=9606 GN=ANK2 PE=1 SV=1	1	1	1	1	0	0	0	0	1	0	0	0	0	0	0	0	0	0	0	0	1	0	0	0	0	0	0	0	0	0	0	0	1	0	0	0	0	0	0	0	15.2	15.2
D6RJ07;Q9UL40-3;Q9UL40;B7Z6B6;B7Z6Q2;Q9UL40-2;B7Z4J8;B7Z4N4	D6RJ07;Q9UL40-3;Q9UL40;B7Z6B6;B7Z6Q2;Q9UL40-2	5;5;5;4;4;4;2;1	5;5;5;4;4;4;2;1	5;5;5;4;4;4;2;1	Zinc finger protein 346	ZNF346	tr|D6RJ07|D6RJ07_HUMAN Zinc finger protein 346 OS=Homo sapiens OX=9606 GN=ZNF346 PE=1 SV=1;sp|Q9UL40-3|ZN346_HUMAN Isoform 3 of Zinc finger protein 346 OS=Homo sapiens OX=9606 GN=ZNF346;sp|Q9UL40|ZN346_HUMAN Zinc finger protein 346 OS=Homo sapiens OX=9606	8	5	5	5	1	0	0	1	2	2	2	3	2	2	2	2	1	0	0	1	2	2	2	3	2	2	2	2	1	0	0	1	2	2	2	3	2	2	2	2	18.7	18.7
E5RJK4;E5RFM8;Q8TCX1-5;Q8TCX1-4;Q8TCX1-3;Q8TCX1;Q8TCX1-2	E5RJK4;E5RFM8;Q8TCX1-5;Q8TCX1-4;Q8TCX1-3;Q8TCX1;Q8TCX1-2	1;1;1;1;1;1;1	1;1;1;1;1;1;1	1;1;1;1;1;1;1	Cytoplasmic dynein 2 light intermediate chain 1	DYNC2LI1	tr|E5RJK4|E5RJK4_HUMAN Cytoplasmic dynein 2 light intermediate chain 1 OS=Homo sapiens OX=9606 GN=DYNC2LI1 PE=1 SV=1;tr|E5RFM8|E5RFM8_HUMAN Cytoplasmic dynein 2 light intermediate chain 1 OS=Homo sapiens OX=9606 GN=DYNC2LI1 PE=1 SV=1;sp|Q8TCX1-5|DC2L1_HUMA	7	1	1	1	0	0	0	0	0	0	1	1	0	0	0	0	0	0	0	0	0	0	1	1	0	0	0	0	0	0	0	0	0	0	1	1	0	0	0	0	13.9	13.9
E5RGS2;Q9H6H4	E5RGS2;Q9H6H4	1;1	1;1	1;1	Receptor expression-enhancing protein;Receptor expression-enhancing protein 4	REEP4	tr|E5RGS2|E5RGS2_HUMAN Receptor expression-enhancing protein OS=Homo sapiens OX=9606 GN=REEP4 PE=1 SV=1;sp|Q9H6H4|REEP4_HUMAN Receptor expression-enhancing protein 4 OS=Homo sapiens OX=9606 GN=REEP4 PE=1 SV=1	2	1	1	1	0	0	0	1	0	0	1	0	0	0	0	0	0	0	0	1	0	0	1	0	0	0	0	0	0	0	0	1	0	0	1	0	0	0	0	0	9.2	9.2
H0YBT6;H0YB25;E5RHA3;Q86X53	H0YBT6;H0YB25;E5RHA3;Q86X53	1;1;1;1	1;1;1;1	1;1;1;1	Glutamate-rich protein 1	ERICH1	tr|H0YBT6|H0YBT6_HUMAN Glutamate-rich protein 1 (Fragment) OS=Homo sapiens OX=9606 GN=ERICH1 PE=1 SV=1;tr|H0YB25|H0YB25_HUMAN Glutamate-rich protein 1 (Fragment) OS=Homo sapiens OX=9606 GN=ERICH1 PE=1 SV=1;tr|E5RHA3|E5RHA3_HUMAN Glutamate-rich protein 1 OS	4	1	1	1	0	0	0	1	1	0	1	0	1	0	0	1	0	0	0	1	1	0	1	0	1	0	0	1	0	0	0	1	1	0	1	0	1	0	0	1	13.7	13.7
E5RHF4;E5RIZ4;Q9P015	E5RHF4;E5RIZ4;Q9P015	3;3;3	3;3;3	3;3;3	39S ribosomal protein L15, mitochondrial	MRPL15	tr|E5RHF4|E5RHF4_HUMAN 39S ribosomal protein L15, mitochondrial (Fragment) OS=Homo sapiens OX=9606 GN=MRPL15 PE=1 SV=1;tr|E5RIZ4|E5RIZ4_HUMAN 39S ribosomal protein L15, mitochondrial (Fragment) OS=Homo sapiens OX=9606 GN=MRPL15 PE=1 SV=2;sp|Q9P015|RM15_HUM	3	3	3	3	2	2	2	3	1	2	2	2	3	1	2	2	2	2	2	3	1	2	2	2	3	1	2	2	2	2	2	3	1	2	2	2	3	1	2	2	18.2	18.2
E5RHG8;Q15369;R4GMY8;Q15369-2	E5RHG8;Q15369;R4GMY8;Q15369-2	3;3;2;2	3;3;2;2	3;3;2;2	Transcription elongation factor B polypeptide 1	TCEB1	tr|E5RHG8|E5RHG8_HUMAN Elongin-C (Fragment) OS=Homo sapiens OX=9606 GN=ELOC PE=1 SV=1;sp|Q15369|ELOC_HUMAN Elongin-C OS=Homo sapiens OX=9606 GN=ELOC PE=1 SV=1;tr|R4GMY8|R4GMY8_HUMAN Elongin-C OS=Homo sapiens OX=9606 GN=ELOC PE=1 SV=1;sp|Q15369-2|ELOC_HUMAN	4	3	3	3	3	2	3	3	3	3	3	3	3	3	3	2	3	2	3	3	3	3	3	3	3	3	3	2	3	2	3	3	3	3	3	3	3	3	3	2	51.7	51.7
E5RHW4;O94905;E5RJ09;B0QZ43;O94905-2;O94905-3	E5RHW4;O94905	11;11;5;3;2;2	11;11;5;3;2;2	8;8;4;0;1;1	Erlin-2	ERLIN2	tr|E5RHW4|E5RHW4_HUMAN Erlin-2 (Fragment) OS=Homo sapiens OX=9606 GN=ERLIN2 PE=1 SV=1;sp|O94905|ERLN2_HUMAN Erlin-2 OS=Homo sapiens OX=9606 GN=ERLIN2 PE=1 SV=1	6	11	11	8	9	9	9	8	10	10	9	9	10	10	10	10	9	9	9	8	10	10	9	9	10	10	10	10	6	7	7	6	7	7	6	6	7	7	7	8	38.2	38.2
E5RI99;P62888;A0A0B4J213;E5RJH3;A0A0C4DH44	E5RI99;P62888	5;5;2;1;1	5;5;2;1;1	5;5;2;1;1	60S ribosomal protein L30	RPL30	tr|E5RI99|E5RI99_HUMAN 60S ribosomal protein L30 (Fragment) OS=Homo sapiens OX=9606 GN=RPL30 PE=1 SV=1;sp|P62888|RL30_HUMAN 60S ribosomal protein L30 OS=Homo sapiens OX=9606 GN=RPL30 PE=1 SV=2	5	5	5	5	5	5	5	5	5	5	5	5	5	5	5	5	5	5	5	5	5	5	5	5	5	5	5	5	5	5	5	5	5	5	5	5	5	5	5	5	51.8	51.8
E5RIF2;Q9Y6D5;Q9Y6D6;E5RHL7	E5RIF2;Q9Y6D5;Q9Y6D6;E5RHL7	2;2;2;1	2;2;2;1	2;2;2;1	Brefeldin A-inhibited guanine nucleotide-exchange protein 2;Brefeldin A-inhibited guanine nucleotide-exchange protein 1	ARFGEF1;ARFGEF2	tr|E5RIF2|E5RIF2_HUMAN Brefeldin A-inhibited guanine nucleotide-exchange protein 1 (Fragment) OS=Homo sapiens OX=9606 GN=ARFGEF1 PE=1 SV=2;sp|Q9Y6D5|BIG2_HUMAN Brefeldin A-inhibited guanine nucleotide-exchange protein 2 OS=Homo sapiens OX=9606 GN=ARFGEF2 P	4	2	2	2	0	0	2	1	0	0	0	0	0	1	1	0	0	0	2	1	0	0	0	0	0	1	1	0	0	0	2	1	0	0	0	0	0	1	1	0	1.8	1.8
E5RIK9;Q96E29-3;Q96E29-2;Q96E29	E5RIK9;Q96E29-3;Q96E29-2;Q96E29	1;1;1;1	1;1;1;1	1;1;1;1	Transcription termination factor 3, mitochondrial	MTERF3	tr|E5RIK9|E5RIK9_HUMAN Transcription termination factor 3, mitochondrial OS=Homo sapiens OX=9606 GN=MTERF3 PE=1 SV=1;sp|Q96E29-3|MTEF3_HUMAN Isoform 3 of Transcription termination factor 3, mitochondrial OS=Homo sapiens OX=9606 GN=MTERF3;sp|Q96E29-2|MTEF3_	4	1	1	1	1	0	1	0	0	0	0	0	1	0	1	0	1	0	1	0	0	0	0	0	1	0	1	0	1	0	1	0	0	0	0	0	1	0	1	0	2.8	2.8
E5RIP4;Q15043-2;Q15043-3;Q15043;E5RFZ8;E5RGA7;E5RJ40;E5RJG5	E5RIP4;Q15043-2;Q15043-3;Q15043;E5RFZ8;E5RGA7;E5RJ40;E5RJG5	3;3;3;3;2;2;2;2	3;3;3;3;2;2;2;2	3;3;3;3;2;2;2;2	Zinc transporter ZIP14	SLC39A14	tr|E5RIP4|E5RIP4_HUMAN Zinc transporter ZIP14 (Fragment) OS=Homo sapiens OX=9606 GN=SLC39A14 PE=1 SV=2;sp|Q15043-2|S39AE_HUMAN Isoform 2 of Zinc transporter ZIP14 OS=Homo sapiens OX=9606 GN=SLC39A14;sp|Q15043-3|S39AE_HUMAN Isoform 3 of Zinc transporter ZIP	8	3	3	3	2	1	1	2	1	1	0	1	1	1	1	1	2	1	1	2	1	1	0	1	1	1	1	1	2	1	1	2	1	1	0	1	1	1	1	1	29	29
E5RIV7;Q8IV48	E5RIV7;Q8IV48	1;1	1;1	1;1	3-5 exoribonuclease 1	ERI1	tr|E5RIV7|E5RIV7_HUMAN 3-5 exoribonuclease 1 OS=Homo sapiens OX=9606 GN=ERI1 PE=1 SV=1;sp|Q8IV48|ERI1_HUMAN 3-5 exoribonuclease 1 OS=Homo sapiens OX=9606 GN=ERI1 PE=1 SV=3	2	1	1	1	1	0	0	0	1	0	0	0	0	0	0	0	1	0	0	0	1	0	0	0	0	0	0	0	1	0	0	0	1	0	0	0	0	0	0	0	15.2	15.2
E5RJ52;P53677;H0YBM0;H0YAY4;H0YBA0;E7ER80;P53677-2	E5RJ52;P53677;H0YBM0	4;4;2;1;1;1;1	2;2;0;1;1;1;1	2;2;0;1;1;1;1	AP-3 complex subunit mu-2	AP3M2	tr|E5RJ52|E5RJ52_HUMAN AP-3 complex subunit mu-2 (Fragment) OS=Homo sapiens OX=9606 GN=AP3M2 PE=1 SV=1;sp|P53677|AP3M2_HUMAN AP-3 complex subunit mu-2 OS=Homo sapiens OX=9606 GN=AP3M2 PE=2 SV=1;tr|H0YBM0|H0YBM0_HUMAN AP-3 complex subunit mu-2 (Fragment) OS	7	4	2	2	2	2	2	3	2	2	2	2	1	2	3	1	0	0	0	1	0	0	0	0	0	0	1	0	0	0	0	1	0	0	0	0	0	0	1	0	16.7	10.8
E5RJI4;E9PEI4;H0YB16;H0YBZ1;H0YBP1;E7ESA6;Q05397-7;Q05397;Q05397-5	E5RJI4;E9PEI4;H0YB16;H0YBZ1;H0YBP1;E7ESA6;Q05397-7;Q05397;Q05397-5	1;1;1;1;1;1;1;1;1	1;1;1;1;1;1;1;1;1	1;1;1;1;1;1;1;1;1	Focal adhesion kinase 1	PTK2	tr|E5RJI4|E5RJI4_HUMAN Focal adhesion kinase 1 (Fragment) OS=Homo sapiens OX=9606 GN=PTK2 PE=1 SV=8;tr|E9PEI4|E9PEI4_HUMAN Focal adhesion kinase 1 OS=Homo sapiens OX=9606 GN=PTK2 PE=1 SV=1;tr|H0YB16|H0YB16_HUMAN Focal adhesion kinase 1 (Fragment) OS=Homo s	9	1	1	1	1	1	0	0	1	1	1	0	1	0	1	0	1	1	0	0	1	1	1	0	1	0	1	0	1	1	0	0	1	1	1	0	1	0	1	0	5.4	5.4
E5RJR5;P63208	E5RJR5;P63208	1;1	1;1	1;1	S-phase kinase-associated protein 1	SKP1	tr|E5RJR5|E5RJR5_HUMAN S-phase kinase-associated protein 1 OS=Homo sapiens OX=9606 GN=SKP1 PE=1 SV=1;sp|P63208|SKP1_HUMAN S-phase kinase-associated protein 1 OS=Homo sapiens OX=9606 GN=SKP1 PE=1 SV=2	2	1	1	1	0	0	0	1	0	0	1	1	1	0	0	1	0	0	0	1	0	0	1	1	1	0	0	1	0	0	0	1	0	0	1	1	1	0	0	1	7.4	7.4
Q86UE4;E5RJU9;H0YB56	Q86UE4;E5RJU9	3;3;1	3;3;1	3;3;1	Protein LYRIC	MTDH	sp|Q86UE4|LYRIC_HUMAN Protein LYRIC OS=Homo sapiens OX=9606 GN=MTDH PE=1 SV=2;tr|E5RJU9|E5RJU9_HUMAN Protein LYRIC OS=Homo sapiens OX=9606 GN=MTDH PE=1 SV=1	3	3	3	3	0	0	0	0	0	0	1	1	1	0	1	0	0	0	0	0	0	0	1	1	1	0	1	0	0	0	0	0	0	0	1	1	1	0	1	0	6.7	6.7
E5RK69;H0YC77	E5RK69	18;2	1;0	1;0	Annexin	ANXA6	tr|E5RK69|E5RK69_HUMAN Annexin OS=Homo sapiens OX=9606 GN=ANXA6 PE=1 SV=1	2	18	1	1	17	16	15	15	16	15	15	15	16	15	16	15	1	1	1	1	1	1	1	1	1	1	1	1	1	1	1	1	1	1	1	1	1	1	1	1	44.6	3
E7EM64;Q7L5N1	E7EM64;Q7L5N1	6;6	6;6	6;6	COP9 signalosome complex subunit 6	COPS6	tr|E7EM64|E7EM64_HUMAN COP9 signalosome complex subunit 6 OS=Homo sapiens OX=9606 GN=COPS6 PE=1 SV=1;sp|Q7L5N1|CSN6_HUMAN COP9 signalosome complex subunit 6 OS=Homo sapiens OX=9606 GN=COPS6 PE=1 SV=1	2	6	6	6	5	4	5	4	5	3	4	5	6	4	5	3	5	4	5	4	5	3	4	5	6	4	5	3	5	4	5	4	5	3	4	5	6	4	5	3	22.7	22.7
J3QLD9;E7EMK3;Q14254;K7EKW9	J3QLD9;E7EMK3;Q14254;K7EKW9	11;11;11;6	11;11;11;6	11;11;11;6	Flotillin-2	FLOT2	tr|J3QLD9|J3QLD9_HUMAN Flotillin-2 OS=Homo sapiens OX=9606 GN=FLOT2 PE=1 SV=1;tr|E7EMK3|E7EMK3_HUMAN Flotillin-2 OS=Homo sapiens OX=9606 GN=FLOT2 PE=1 SV=1;sp|Q14254|FLOT2_HUMAN Flotillin-2 OS=Homo sapiens OX=9606 GN=FLOT2 PE=1 SV=2;tr|K7EKW9|K7EKW9_HUMAN	4	11	11	11	3	6	1	1	3	3	5	3	5	2	5	7	3	6	1	1	3	3	5	3	5	2	5	7	3	6	1	1	3	3	5	3	5	2	5	7	32	32
E7EUI7;E7EMN6;Q6NXS1;P41236	E7EUI7;E7EMN6;Q6NXS1;P41236	1;1;1;1	1;1;1;1	1;1;1;1	Protein phosphatase inhibitor 2-like protein 3;Protein phosphatase inhibitor 2	PPP1R2;PPP1R2P3	tr|E7EUI7|E7EUI7_HUMAN Protein phosphatase inhibitor 2 OS=Homo sapiens OX=9606 GN=PPP1R2 PE=1 SV=1;tr|E7EMN6|E7EMN6_HUMAN Protein phosphatase inhibitor 2 (Fragment) OS=Homo sapiens OX=9606 GN=PPP1R2 PE=1 SV=1;sp|Q6NXS1|IPP2B_HUMAN Protein phosphatase inhib	4	1	1	1	0	0	0	1	0	0	0	0	0	0	0	1	0	0	0	1	0	0	0	0	0	0	0	1	0	0	0	1	0	0	0	0	0	0	0	1	18.8	18.8
Q13409;E7ESD3;Q13409-5;Q13409-2;Q13409-7;Q13409-3;Q13409-6;E7EQL5;E7EV09;E7EQU2;E7ET01;E7ETL8;E7EMU4;E9PGG1;E7ERR6;E7EUM4;E7ERH4;E7EU01	Q13409;E7ESD3;Q13409-5;Q13409-2;Q13409-7;Q13409-3;Q13409-6;E7EQL5;E7EV09;E7EQU2;E7ET01;E7ETL8;E7EMU4;E9PGG1;E7ERR6;E7EUM4;E7ERH4	3;3;3;3;3;3;3;3;3;3;3;3;3;2;2;2;2;1	3;3;3;3;3;3;3;3;3;3;3;3;3;2;2;2;2;1	3;3;3;3;3;3;3;3;3;3;3;3;3;2;2;2;2;1	Cytoplasmic dynein 1 intermediate chain 2	DYNC1I2	sp|Q13409|DC1I2_HUMAN Cytoplasmic dynein 1 intermediate chain 2 OS=Homo sapiens OX=9606 GN=DYNC1I2 PE=1 SV=3;tr|E7ESD3|E7ESD3_HUMAN Cytoplasmic dynein 1 intermediate chain 2 (Fragment) OS=Homo sapiens OX=9606 GN=DYNC1I2 PE=1 SV=1;sp|Q13409-5|DC1I2_HUMAN Is	18	3	3	3	2	2	3	3	2	3	2	1	2	2	3	2	2	2	3	3	2	3	2	1	2	2	3	2	2	2	3	3	2	3	2	1	2	2	3	2	7.2	7.2
E7ENN3;A0A0C4DG40;Q8NF91-4;Q8NF91;Q8NF91-8;Q8NF91-2;Q5JV20;F8WAI0;H0Y326;H0Y325;Q8NF91-9;Q8NF91-3;Q8NF91-11;Q8NF91-7	E7ENN3;A0A0C4DG40;Q8NF91-4;Q8NF91;Q8NF91-8;Q8NF91-2	4;3;3;3;2;2;1;1;1;1;1;1;1;1	4;3;3;3;2;2;1;1;1;1;1;1;1;1	4;3;3;3;2;2;1;1;1;1;1;1;1;1	Nesprin-1	SYNE1	tr|E7ENN3|E7ENN3_HUMAN Nesprin-1 OS=Homo sapiens OX=9606 GN=SYNE1 PE=1 SV=2;tr|A0A0C4DG40|A0A0C4DG40_HUMAN Nesprin-1 OS=Homo sapiens OX=9606 GN=SYNE1 PE=1 SV=1;sp|Q8NF91-4|SYNE1_HUMAN Isoform 4 of Nesprin-1 OS=Homo sapiens OX=9606 GN=SYNE1;sp|Q8NF91|SYNE1_	14	4	4	4	2	1	2	1	2	1	1	1	1	2	2	1	2	1	2	1	2	1	1	1	1	2	2	1	2	1	2	1	2	1	1	1	1	2	2	1	0.6	0.6
P35611-3;E7EV99;E7ENY0;P35611-2;P35611-6;P35611;P35611-4;P35611-5;A0A0A0MSR2;H0Y9H2;D6RF25;D6RAH3;D6RJE2;P35612-3;P35612-4;P35612-9;P35612-8;P35612-2;P35612	P35611-3;E7EV99;E7ENY0;P35611-2;P35611-6;P35611;P35611-4;P35611-5;A0A0A0MSR2;H0Y9H2	9;9;9;9;9;9;8;7;7;5;4;3;3;1;1;1;1;1;1	9;9;9;9;9;9;8;7;7;5;4;3;3;1;1;1;1;1;1	9;9;9;9;9;9;8;7;7;5;4;3;3;1;1;1;1;1;1	Alpha-adducin	ADD1	sp|P35611-3|ADDA_HUMAN Isoform 3 of Alpha-adducin OS=Homo sapiens OX=9606 GN=ADD1;tr|E7EV99|E7EV99_HUMAN Alpha-adducin OS=Homo sapiens OX=9606 GN=ADD1 PE=1 SV=1;tr|E7ENY0|E7ENY0_HUMAN Alpha-adducin OS=Homo sapiens OX=9606 GN=ADD1 PE=1 SV=1;sp|P35611-2|ADDA	19	9	9	9	2	2	3	8	5	4	1	3	5	2	2	4	2	2	3	8	5	4	1	3	5	2	2	4	2	2	3	8	5	4	1	3	5	2	2	4	15	15
E7EPB3;P50914	E7EPB3;P50914	4;4	4;4	4;4	60S ribosomal protein L14	RPL14	tr|E7EPB3|E7EPB3_HUMAN 60S ribosomal protein L14 OS=Homo sapiens OX=9606 GN=RPL14 PE=1 SV=1;sp|P50914|RL14_HUMAN 60S ribosomal protein L14 OS=Homo sapiens OX=9606 GN=RPL14 PE=1 SV=4	2	4	4	4	4	4	4	4	4	4	4	4	4	4	4	4	4	4	4	4	4	4	4	4	4	4	4	4	4	4	4	4	4	4	4	4	4	4	4	4	36.3	36.3
G3V1Q4;E7ES33;E7EPK1;Q16181-2;Q16181;A0A0U1RRE1;A0A0U1RRH9;A0A0U1RRM2;Q6ZU15	G3V1Q4;E7ES33;E7EPK1;Q16181-2;Q16181;A0A0U1RRE1	7;7;7;7;7;4;3;2;1	7;7;7;7;7;4;3;2;1	7;7;7;7;7;4;3;2;1	Septin-7	2007-09-01	tr|G3V1Q4|G3V1Q4_HUMAN Septin-7 OS=Homo sapiens OX=9606 GN=SEPT7 PE=1 SV=2;tr|E7ES33|E7ES33_HUMAN Septin-7 OS=Homo sapiens OX=9606 GN=SEPT7 PE=1 SV=3;tr|E7EPK1|E7EPK1_HUMAN Septin-7 OS=Homo sapiens OX=9606 GN=SEPT7 PE=1 SV=2;sp|Q16181-2|SEPT7_HUMAN Isoform	9	7	7	7	7	6	6	4	7	7	7	6	6	6	7	5	7	6	6	4	7	7	7	6	6	6	7	5	7	6	6	4	7	7	7	6	6	6	7	5	19.5	19.5
E7EPN9;Q9Y520-3;Q9Y520-6;Q9Y520-4;Q9Y520-5;Q9Y520;Q9Y520-7;Q9Y520-2;H7C5N8;A0A2R8Y7F4;A0A2R8YET2;A0A0A0MS30;A0A2R8Y424	E7EPN9;Q9Y520-3;Q9Y520-6;Q9Y520-4;Q9Y520-5;Q9Y520;Q9Y520-7;Q9Y520-2	18;18;18;18;18;18;18;16;6;5;5;3;1	18;18;18;18;18;18;18;16;6;5;5;3;1	18;18;18;18;18;18;18;16;6;5;5;3;1	Protein PRRC2C	PRRC2C	tr|E7EPN9|E7EPN9_HUMAN Protein PRRC2C OS=Homo sapiens OX=9606 GN=PRRC2C PE=1 SV=1;sp|Q9Y520-3|PRC2C_HUMAN Isoform 3 of Protein PRRC2C OS=Homo sapiens OX=9606 GN=PRRC2C;sp|Q9Y520-6|PRC2C_HUMAN Isoform 6 of Protein PRRC2C OS=Homo sapiens OX=9606 GN=PRRC2C;sp	13	18	18	18	8	5	10	10	11	8	11	7	11	6	13	6	8	5	10	10	11	8	11	7	11	6	13	6	8	5	10	10	11	8	11	7	11	6	13	6	7.9	7.9
E7EQ06;Q14790-6;H7BZM4;E7EQ01;E7EVN1;E7ETB7;A0A0A0MS31;Q14790-5;Q14790-8;Q14790-7;Q14790-3;Q14790-2;Q14790;Q14790-4;Q14790-9	E7EQ06;Q14790-6;H7BZM4;E7EQ01;E7EVN1;E7ETB7;A0A0A0MS31;Q14790-5;Q14790-8;Q14790-7;Q14790-3;Q14790-2;Q14790;Q14790-4;Q14790-9	2;2;1;1;1;1;1;1;1;1;1;1;1;1;1	2;2;1;1;1;1;1;1;1;1;1;1;1;1;1	2;2;1;1;1;1;1;1;1;1;1;1;1;1;1	Caspase-8;Caspase-8 subunit p18;Caspase-8 subunit p10	CASP8	tr|E7EQ06|E7EQ06_HUMAN Caspase-8 (Fragment) OS=Homo sapiens OX=9606 GN=CASP8 PE=1 SV=1;sp|Q14790-6|CASP8_HUMAN Isoform 6 of Caspase-8 OS=Homo sapiens OX=9606 GN=CASP8;tr|H7BZM4|H7BZM4_HUMAN Caspase-8 (Fragment) OS=Homo sapiens OX=9606 GN=CASP8 PE=1 SV=1;tr	15	2	2	2	0	0	1	0	0	0	0	0	0	0	2	0	0	0	1	0	0	0	0	0	0	0	2	0	0	0	1	0	0	0	0	0	0	0	2	0	9.6	9.6
E7EQ69;Q9GZZ1;C9J5D1;A0A087WWJ2;B0AZT5;Q9GZZ1-2;C9JZU6;F8WCK0;C9J5J3;A0A0D9SF32	E7EQ69;Q9GZZ1;C9J5D1;A0A087WWJ2;B0AZT5;Q9GZZ1-2	8;8;7;5;5;5;2;1;1;1	8;8;7;5;5;5;2;1;1;1	8;8;7;5;5;5;2;1;1;1	N-alpha-acetyltransferase 50	NAA50	tr|E7EQ69|E7EQ69_HUMAN N-alpha-acetyltransferase 50 OS=Homo sapiens OX=9606 GN=NAA50 PE=1 SV=1;sp|Q9GZZ1|NAA50_HUMAN N-alpha-acetyltransferase 50 OS=Homo sapiens OX=9606 GN=NAA50 PE=1 SV=1;tr|C9J5D1|C9J5D1_HUMAN N-alpha-acetyltransferase 50 OS=Homo sapiens	10	8	8	8	5	7	8	5	6	6	6	6	6	6	6	6	5	7	8	5	6	6	6	6	6	6	6	6	5	7	8	5	6	6	6	6	6	6	6	6	42.3	42.3
Q15363;E7EQ72;F5GX39	Q15363;E7EQ72;F5GX39	2;2;1	2;2;1	2;2;1	Transmembrane emp24 domain-containing protein 2	TMED2	sp|Q15363|TMED2_HUMAN Transmembrane emp24 domain-containing protein 2 OS=Homo sapiens OX=9606 GN=TMED2 PE=1 SV=1;tr|E7EQ72|E7EQ72_HUMAN Transmembrane emp24 domain-containing protein 2 (Fragment) OS=Homo sapiens OX=9606 GN=TMED2 PE=1 SV=2;tr|F5GX39|F5GX39_H	3	2	2	2	1	0	2	0	1	1	2	2	2	1	2	1	1	0	2	0	1	1	2	2	2	1	2	1	1	0	2	0	1	1	2	2	2	1	2	1	10.4	10.4
E9PF84;G5E9Q7;E7EQB8;P51553-2;P51553;H7C1W2;H0Y5Q7	E9PF84;G5E9Q7;E7EQB8;P51553-2;P51553;H7C1W2	5;5;5;5;5;4;2	5;5;5;5;5;4;2	5;5;5;5;5;4;2	Isocitrate dehydrogenase [NAD] subunit, mitochondrial;Isocitrate dehydrogenase [NAD] subunit gamma, mitochondrial	IDH3G	tr|E9PF84|E9PF84_HUMAN Isocitrate dehydrogenase [NAD] subunit, mitochondrial (Fragment) OS=Homo sapiens OX=9606 GN=IDH3G PE=1 SV=1;tr|G5E9Q7|G5E9Q7_HUMAN Isocitrate dehydrogenase [NAD] subunit, mitochondrial OS=Homo sapiens OX=9606 GN=IDH3G PE=1 SV=1;tr|E7	7	5	5	5	3	0	3	1	3	1	1	0	0	0	2	2	3	0	3	1	3	1	1	0	0	0	2	2	3	0	3	1	3	1	1	0	0	0	2	2	24.9	24.9
E7EQR4;P15311;A0A2R8Y7M3;A0A2R8Y5S7;P35241;P35241-5;E9PQ82;E9PNV3;P35241-3;A0A2R8Y5P0	E7EQR4;P15311	26;26;9;9;9;9;3;3;3;2	18;18;1;1;1;1;1;1;1;1	18;18;1;1;1;1;1;1;1;1	Ezrin	EZR	tr|E7EQR4|E7EQR4_HUMAN Ezrin OS=Homo sapiens OX=9606 GN=EZR PE=1 SV=3;sp|P15311|EZRI_HUMAN Ezrin OS=Homo sapiens OX=9606 GN=EZR PE=1 SV=4	10	26	18	18	15	16	16	17	21	18	19	15	22	14	21	14	9	10	9	9	14	11	12	8	14	8	13	7	9	10	9	9	14	11	12	8	14	8	13	7	45.4	32.9
E9PES6;E7ES08;E7EQU1;O15347	E9PES6;E7ES08;E7EQU1;O15347	1;1;1;1	1;1;1;1	1;1;1;1	High mobility group protein B3	HMGB3	tr|E9PES6|E9PES6_HUMAN High mobility group protein B3 (Fragment) OS=Homo sapiens OX=9606 GN=HMGB3 PE=1 SV=1;tr|E7ES08|E7ES08_HUMAN High mobility group protein B3 (Fragment) OS=Homo sapiens OX=9606 GN=HMGB3 PE=1 SV=1;tr|E7EQU1|E7EQU1_HUMAN High mobility gro	4	1	1	1	0	0	1	0	0	1	1	0	1	1	0	0	0	0	1	0	0	1	1	0	1	1	0	0	0	0	1	0	0	1	1	0	1	1	0	0	8.5	8.5
E7EQY4;E7EV10;Q9BTC8-2;Q9BTC8;E9PCS8;D6W5A2;H0YIT0;E9PF88	E7EQY4;E7EV10;Q9BTC8-2;Q9BTC8;E9PCS8;D6W5A2	7;7;7;7;6;6;1;1	2;2;2;2;1;2;0;0	2;2;2;2;1;2;0;0	Metastasis-associated protein MTA3	MTA3	tr|E7EQY4|E7EQY4_HUMAN Metastasis-associated protein MTA3 OS=Homo sapiens OX=9606 GN=MTA3 PE=1 SV=1;tr|E7EV10|E7EV10_HUMAN Metastasis-associated protein MTA3 OS=Homo sapiens OX=9606 GN=MTA3 PE=1 SV=1;sp|Q9BTC8-2|MTA3_HUMAN Isoform 2 of Metastasis-associate	8	7	2	2	5	4	3	7	5	5	5	6	6	4	4	7	1	1	1	2	2	1	2	2	2	0	1	2	1	1	1	2	2	1	2	2	2	0	1	2	15.8	3.9
E7ERS3;Q86VM9-2;Q86VM9;H3BPD0;H3BP01;H3BRN6	E7ERS3;Q86VM9-2;Q86VM9	9;9;9;3;2;1	9;9;9;3;2;1	9;9;9;3;2;1	Zinc finger CCCH domain-containing protein 18	ZC3H18	tr|E7ERS3|E7ERS3_HUMAN Zinc finger CCCH domain-containing protein 18 OS=Homo sapiens OX=9606 GN=ZC3H18 PE=1 SV=1;sp|Q86VM9-2|ZCH18_HUMAN Isoform 2 of Zinc finger CCCH domain-containing protein 18 OS=Homo sapiens OX=9606 GN=ZC3H18;sp|Q86VM9|ZCH18_HUMAN Zinc	6	9	9	9	6	5	6	7	7	6	5	6	7	4	8	7	6	5	6	7	7	6	5	6	7	4	8	7	6	5	6	7	7	6	5	6	7	4	8	7	13.6	13.6
E7ESG2;Q9HAW4-2;Q9HAW4-3;Q9HAW4	E7ESG2;Q9HAW4-2;Q9HAW4-3;Q9HAW4	1;1;1;1	1;1;1;1	1;1;1;1	Claspin	CLSPN	tr|E7ESG2|E7ESG2_HUMAN Claspin OS=Homo sapiens OX=9606 GN=CLSPN PE=1 SV=1;sp|Q9HAW4-2|CLSPN_HUMAN Isoform 2 of Claspin OS=Homo sapiens OX=9606 GN=CLSPN;sp|Q9HAW4-3|CLSPN_HUMAN Isoform 3 of Claspin OS=Homo sapiens OX=9606 GN=CLSPN;sp|Q9HAW4|CLSPN_HUMAN Clas	4	1	1	1	0	0	0	0	0	0	0	0	0	0	1	0	0	0	0	0	0	0	0	0	0	0	1	0	0	0	0	0	0	0	0	0	0	0	1	0	0.9	0.9
E7ESL0;J3KQY1;Q9NWU5-2;Q9NWU5-3;Q9NWU5	E7ESL0;J3KQY1;Q9NWU5-2;Q9NWU5-3;Q9NWU5	2;2;2;2;2	2;2;2;2;2	2;2;2;2;2	39S ribosomal protein L22, mitochondrial	MRPL22	tr|E7ESL0|E7ESL0_HUMAN 39S ribosomal protein L22, mitochondrial OS=Homo sapiens OX=9606 GN=MRPL22 PE=1 SV=1;tr|J3KQY1|J3KQY1_HUMAN 39S ribosomal protein L22, mitochondrial OS=Homo sapiens OX=9606 GN=MRPL22 PE=1 SV=1;sp|Q9NWU5-2|RM22_HUMAN Isoform 2 of 39S	5	2	2	2	1	1	1	2	1	2	1	1	1	1	1	1	1	1	1	2	1	2	1	1	1	1	1	1	1	1	1	2	1	2	1	1	1	1	1	1	11.8	11.8
E7ESY4;Q13330;H0Y4T7;Q13330-2;F8W9Y9;H7C3F3	E7ESY4;Q13330;H0Y4T7;Q13330-2	28;28;19;18;8;1	1;1;0;1;0;0	1;1;0;1;0;0	Metastasis-associated protein MTA1	MTA1	tr|E7ESY4|E7ESY4_HUMAN Metastasis-associated protein MTA1 OS=Homo sapiens OX=9606 GN=MTA1 PE=1 SV=1;sp|Q13330|MTA1_HUMAN Metastasis-associated protein MTA1 OS=Homo sapiens OX=9606 GN=MTA1 PE=1 SV=2;tr|H0Y4T7|H0Y4T7_HUMAN Metastasis-associated protein MTA1	6	28	1	1	23	21	16	23	24	23	20	20	19	22	19	22	1	0	0	0	1	0	0	0	0	1	0	0	1	0	0	0	1	0	0	0	0	1	0	0	51.4	1.3
P16298-4;P16298;P48454-3;Q08209;P16298-3;P16298-2;P48454;Q08209-2;P48454-2;Q08209-5;E7ETC2;Q5F2F8;H0YC26;E9PK68;E9PPC8;H0YB02;Q08209-4;G3V111;Q08209-3	P16298-4;P16298;P48454-3;Q08209;P16298-3;P16298-2;P48454;Q08209-2;P48454-2;Q08209-5;E7ETC2;Q5F2F8;H0YC26;E9PK68;E9PPC8;H0YB02;Q08209-4;G3V111;Q08209-3	2;2;2;2;2;2;2;2;2;2;2;2;1;1;1;1;1;1;1	2;2;2;2;2;2;2;2;2;2;2;2;1;1;1;1;1;1;1	2;2;2;2;2;2;2;2;2;2;2;2;1;1;1;1;1;1;1	Serine/threonine-protein phosphatase 2B catalytic subunit beta isoform;Serine/threonine-protein phosphatase 2B catalytic subunit gamma isoform;Serine/threonine-protein phosphatase 2B catalytic subunit alpha isoform;Serine/threonine-protein phosphatase	PPP3CB;PPP3CC;PPP3CA	sp|P16298-4|PP2BB_HUMAN Isoform 4 of Serine/threonine-protein phosphatase 2B catalytic subunit beta isoform OS=Homo sapiens OX=9606 GN=PPP3CB;sp|P16298|PP2BB_HUMAN Serine/threonine-protein phosphatase 2B catalytic subunit beta isoform OS=Homo sapiens OX=96	19	2	2	2	2	1	1	1	1	1	1	1	1	1	1	1	2	1	1	1	1	1	1	1	1	1	1	1	2	1	1	1	1	1	1	1	1	1	1	1	3.6	3.6
H0Y9G6;E7ETU7;P09001;E9PF06;D6RC14;D6RBQ5	H0Y9G6;E7ETU7;P09001;E9PF06;D6RC14	7;7;7;5;4;1	7;7;7;5;4;1	7;7;7;5;4;1	39S ribosomal protein L3, mitochondrial	MRPL3	tr|H0Y9G6|H0Y9G6_HUMAN 39S ribosomal protein L3, mitochondrial (Fragment) OS=Homo sapiens OX=9606 GN=MRPL3 PE=1 SV=1;tr|E7ETU7|E7ETU7_HUMAN 39S ribosomal protein L3, mitochondrial OS=Homo sapiens OX=9606 GN=MRPL3 PE=1 SV=1;sp|P09001|RM03_HUMAN 39S ribosoma	6	7	7	7	3	5	3	3	5	4	3	4	3	4	2	4	3	5	3	3	5	4	3	4	3	4	2	4	3	5	3	3	5	4	3	4	3	4	2	4	22.6	22.6
E7ETU9;O00469-3;O00469;O00469-2	E7ETU9;O00469-3;O00469;O00469-2	1;1;1;1	1;1;1;1	1;1;1;1	Procollagen-lysine,2-oxoglutarate 5-dioxygenase 2	PLOD2	tr|E7ETU9|E7ETU9_HUMAN Procollagen-lysine,2-oxoglutarate 5-dioxygenase 2 OS=Homo sapiens OX=9606 GN=PLOD2 PE=1 SV=1;sp|O00469-3|PLOD2_HUMAN Isoform 3 of Procollagen-lysine,2-oxoglutarate 5-dioxygenase 2 OS=Homo sapiens OX=9606 GN=PLOD2;sp|O00469|PLOD2_HUMA	4	1	1	1	0	0	0	1	0	0	1	0	0	0	1	1	0	0	0	1	0	0	1	0	0	0	1	1	0	0	0	1	0	0	1	0	0	0	1	1	1.6	1.6
E7ETY2;Q13428-7;J3KQ96;Q13428-6;H0Y8Y7;Q13428-5;A0A2R8Y857;H0YA99;A0A2R8Y4M7	E7ETY2;Q13428-7;J3KQ96;Q13428-6;H0Y8Y7;Q13428-5	33;33;32;32;20;20;6;3;2	1;1;1;1;0;0;0;0;0	1;1;1;1;0;0;0;0;0	Treacle protein	TCOF1	tr|E7ETY2|E7ETY2_HUMAN Treacle protein OS=Homo sapiens OX=9606 GN=TCOF1 PE=1 SV=1;sp|Q13428-7|TCOF_HUMAN Isoform 7 of Treacle protein OS=Homo sapiens OX=9606 GN=TCOF1;tr|J3KQ96|J3KQ96_HUMAN Treacle protein (Fragment) OS=Homo sapiens OX=9606 GN=TCOF1 PE=1 S	9	33	1	1	25	23	28	25	27	29	24	25	27	25	26	23	0	0	0	1	1	1	0	0	0	0	1	1	0	0	0	1	1	1	0	0	0	0	1	1	29.4	1.9
E7ETY4;E9PC69;Q7KZI7-10;Q7KZI7-12;Q7KZI7-8;Q7KZI7-11;Q7KZI7-6;Q7KZI7-3;Q7KZI7-14;Q7KZI7-9;Q7KZI7-13;Q7KZI7-4;Q7KZI7-16;Q7KZI7-5;Q7KZI7-15;Q7KZI7-2;Q7KZI7-7;Q7KZI7	E7ETY4;E9PC69;Q7KZI7-10;Q7KZI7-12;Q7KZI7-8;Q7KZI7-11;Q7KZI7-6;Q7KZI7-3;Q7KZI7-14;Q7KZI7-9;Q7KZI7-13;Q7KZI7-4;Q7KZI7-16;Q7KZI7-5;Q7KZI7-15;Q7KZI7-2;Q7KZI7-7;Q7KZI7	3;3;3;3;3;3;3;3;3;3;3;3;3;3;3;3;3;3	1;1;1;1;1;1;1;1;1;1;1;1;1;1;1;1;1;1	1;1;1;1;1;1;1;1;1;1;1;1;1;1;1;1;1;1	Serine/threonine-protein kinase MARK2	MARK2	tr|E7ETY4|E7ETY4_HUMAN Non-specific serine/threonine protein kinase OS=Homo sapiens OX=9606 GN=MARK2 PE=1 SV=1;tr|E9PC69|E9PC69_HUMAN Non-specific serine/threonine protein kinase OS=Homo sapiens OX=9606 GN=MARK2 PE=1 SV=3;sp|Q7KZI7-10|MARK2_HUMAN Isoform 1	18	3	1	1	1	0	0	1	2	1	1	0	0	0	1	0	0	0	0	1	0	0	0	0	0	0	0	0	0	0	0	1	0	0	0	0	0	0	0	0	4.7	1.7
E7ETZ4;Q9Y6E2;B5MCE7;B5MCH7;E9PFD4;Q75MG1;E9PFE3;C9JF98;F8WDX8;E7EMS9;Q9Y6E2-2	E7ETZ4;Q9Y6E2;B5MCE7;B5MCH7;E9PFD4;Q75MG1	6;6;5;5;3;3;1;1;1;1;1	5;5;4;4;2;3;1;1;1;1;1	5;5;4;4;2;3;1;1;1;1;1	Basic leucine zipper and W2 domain-containing protein 2	BZW2	tr|E7ETZ4|E7ETZ4_HUMAN Basic leucine zipper and W2 domain-containing protein 2 (Fragment) OS=Homo sapiens OX=9606 GN=BZW2 PE=1 SV=1;sp|Q9Y6E2|BZW2_HUMAN Basic leucine zipper and W2 domain-containing protein 2 OS=Homo sapiens OX=9606 GN=BZW2 PE=1 SV=1;tr|B5	11	6	5	5	5	4	3	3	4	5	3	3	4	4	4	3	4	3	2	2	3	4	2	2	3	3	3	2	4	3	2	2	3	4	2	2	3	3	3	2	13	11.3
E7EUI8;E7EM57	E7EUI8;E7EM57	16;15	1;1	1;1	Glucose-6-phosphate 1-dehydrogenase	G6PD	tr|E7EUI8|E7EUI8_HUMAN Glucose-6-phosphate 1-dehydrogenase (Fragment) OS=Homo sapiens OX=9606 GN=G6PD PE=1 SV=8;tr|E7EM57|E7EM57_HUMAN Glucose-6-phosphate 1-dehydrogenase (Fragment) OS=Homo sapiens OX=9606 GN=G6PD PE=1 SV=1	2	16	1	1	15	12	14	13	12	14	12	12	15	13	12	12	0	0	0	1	0	0	0	0	0	0	0	1	0	0	0	1	0	0	0	0	0	0	0	1	48.8	3.3
Q04637-9;Q04637;E7EX73;E9PGM1;Q04637-3;Q04637-8;E7EUU4;Q04637-5;Q04637-4;Q04637-7;Q04637-6;C9JF13;C9J6B6;C9K073;C9J2Z7;H7C044;H7C0V6;REV__J3KQX6;C9JWH7;F8WCF2;REV__Q8NEG2;REV__C9JQZ6;C9JHW9;C9JWW9;REV__F5H7J8;C9J556;REV__Q8NEG2-2;C9JSU8	Q04637-9;Q04637;E7EX73;E9PGM1;Q04637-3;Q04637-8;E7EUU4;Q04637-5;Q04637-4;Q04637-7;Q04637-6	37;37;37;37;37;37;37;37;37;36;36;18;15;11;10;5;4;1;1;1;1;1;1;1;1;1;1;1	37;37;37;37;37;37;37;37;37;36;36;18;15;11;10;5;4;1;1;1;1;1;1;1;1;1;1;1	32;32;32;32;32;32;32;32;32;31;31;14;14;11;10;4;4;1;1;1;1;1;1;1;1;1;1;1	Eukaryotic translation initiation factor 4 gamma 1	EIF4G1	sp|Q04637-9|IF4G1_HUMAN Isoform 9 of Eukaryotic translation initiation factor 4 gamma 1 OS=Homo sapiens OX=9606 GN=EIF4G1;sp|Q04637|IF4G1_HUMAN Eukaryotic translation initiation factor 4 gamma 1 OS=Homo sapiens OX=9606 GN=EIF4G1 PE=1 SV=4;tr|E7EX73|E7EX73_	28	37	37	32	30	26	30	35	29	31	30	31	33	32	28	33	30	26	30	35	29	31	30	31	33	32	28	33	25	21	25	30	24	26	25	26	28	28	23	28	29.5	29.5
E7EVA0;P27816-6;P27816;P27816-2;P27816-5;H7C4C5;P27816-4;H0Y2V1;B5MEG9;H7C456;A0A0J9YVV8;A0A0J9YW37;P27816-7	E7EVA0;P27816-6;P27816;P27816-2;P27816-5	15;15;15;12;8;6;6;5;5;2;1;1;1	15;15;15;12;8;6;6;5;5;2;1;1;1	10;10;10;7;3;1;1;0;1;2;1;1;1	Microtubule-associated protein;Microtubule-associated protein 4	MAP4	tr|E7EVA0|E7EVA0_HUMAN Microtubule-associated protein OS=Homo sapiens OX=9606 GN=MAP4 PE=1 SV=1;sp|P27816-6|MAP4_HUMAN Isoform 6 of Microtubule-associated protein 4 OS=Homo sapiens OX=9606 GN=MAP4;sp|P27816|MAP4_HUMAN Microtubule-associated protein 4 OS=Ho	13	15	15	10	9	5	9	9	6	10	9	8	8	8	6	9	9	5	9	9	6	10	9	8	8	8	6	9	5	1	5	6	3	6	6	4	4	4	3	6	9.8	9.8
H0Y5B5;E7EVG2;Q86U86-6;Q86U86-5;Q86U86-4;Q86U86-7;Q86U86-3;Q86U86-9;Q86U86-2;Q86U86-8;Q86U86;C9JPI5	H0Y5B5;E7EVG2;Q86U86-6;Q86U86-5;Q86U86-4;Q86U86-7;Q86U86-3;Q86U86-9;Q86U86-2;Q86U86-8;Q86U86	3;3;3;3;3;3;3;3;3;3;3;1	3;3;3;3;3;3;3;3;3;3;3;1	3;3;3;3;3;3;3;3;3;3;3;1	Protein polybromo-1	PBRM1	tr|H0Y5B5|H0Y5B5_HUMAN Protein polybromo-1 (Fragment) OS=Homo sapiens OX=9606 GN=PBRM1 PE=1 SV=1;tr|E7EVG2|E7EVG2_HUMAN Protein polybromo-1 (Fragment) OS=Homo sapiens OX=9606 GN=PBRM1 PE=1 SV=8;sp|Q86U86-6|PB1_HUMAN Isoform 6 of Protein polybromo-1 OS=Homo	12	3	3	3	0	0	0	2	0	0	0	1	0	0	0	1	0	0	0	2	0	0	0	1	0	0	0	1	0	0	0	2	0	0	0	1	0	0	0	1	2.6	2.6
E7EVJ5;Q96F07-2;Q96F07;H7C229;E7EW33;A0A087WVE1;A0A087WTQ3;A0A087WWZ1;A0A0G2JRX2;A0A087WU52;A0A0G2JRV9;A0A087WWL1;H0YL50;A0A087WV63;A0A0G2JRF5;A0A087WWY5	E7EVJ5;Q96F07-2;Q96F07;H7C229;E7EW33	10;10;10;9;8;3;3;3;2;2;2;2;2;1;1;1	3;3;3;2;2;1;1;1;0;0;0;0;0;0;0;0	3;3;3;2;2;1;1;1;0;0;0;0;0;0;0;0	Cytoplasmic FMR1-interacting protein 2	CYFIP2	tr|E7EVJ5|E7EVJ5_HUMAN Cytoplasmic FMR1-interacting protein OS=Homo sapiens OX=9606 GN=CYFIP2 PE=1 SV=1;sp|Q96F07-2|CYFP2_HUMAN Isoform 2 of Cytoplasmic FMR1-interacting protein 2 OS=Homo sapiens OX=9606 GN=CYFIP2;sp|Q96F07|CYFP2_HUMAN Cytoplasmic FMR1-int	16	10	3	3	8	5	5	4	7	7	5	4	5	8	7	6	3	1	1	1	1	2	1	1	1	2	2	1	3	1	1	1	1	2	1	1	1	2	2	1	9.4	2.9
E7EW05;Q9NVU7;Q9NVU7-2;F8W8T7;D6RC74	E7EW05;Q9NVU7;Q9NVU7-2	3;3;2;1;1	3;3;2;1;1	3;3;2;1;1	Protein SDA1 homolog	SDAD1	tr|E7EW05|E7EW05_HUMAN Protein SDA1 homolog OS=Homo sapiens OX=9606 GN=SDAD1 PE=1 SV=1;sp|Q9NVU7|SDA1_HUMAN Protein SDA1 homolog OS=Homo sapiens OX=9606 GN=SDAD1 PE=1 SV=3;sp|Q9NVU7-2|SDA1_HUMAN Isoform 2 of Protein SDA1 homolog OS=Homo sapiens OX=9606 GN=	5	3	3	3	2	1	2	2	1	1	1	1	1	1	1	1	2	1	2	2	1	1	1	1	1	1	1	1	2	1	2	2	1	1	1	1	1	1	1	1	3.5	3.5
H0YFS7;E7EW59;Q9Y467	H0YFS7;E7EW59;Q9Y467	1;1;1	1;1;1	1;1;1	Sal-like protein 2	SALL2	tr|H0YFS7|H0YFS7_HUMAN Sal-like protein 2 (Fragment) OS=Homo sapiens OX=9606 GN=SALL2 PE=1 SV=2;tr|E7EW59|E7EW59_HUMAN Sal-like protein 2 OS=Homo sapiens OX=9606 GN=SALL2 PE=1 SV=2;sp|Q9Y467|SALL2_HUMAN Sal-like protein 2 OS=Homo sapiens OX=9606 GN=SALL2 P	3	1	1	1	0	0	0	0	0	0	1	0	0	0	0	0	0	0	0	0	0	0	1	0	0	0	0	0	0	0	0	0	0	0	1	0	0	0	0	0	1.6	1.6
E7EWK3;Q9H2U1-3;Q9H2U1-2;Q9H2U1;H7C5F5;A0A0G2JRP3;A0A0G2JQU7;Q6P158-2;Q6P158	E7EWK3;Q9H2U1-3;Q9H2U1-2;Q9H2U1	6;6;6;6;2;1;1;1;1	6;6;6;6;2;1;1;1;1	6;6;6;6;2;1;1;1;1	ATP-dependent RNA helicase DHX36	DHX36	tr|E7EWK3|E7EWK3_HUMAN ATP-dependent RNA helicase DHX36 (Fragment) OS=Homo sapiens OX=9606 GN=DHX36 PE=1 SV=1;sp|Q9H2U1-3|DHX36_HUMAN Isoform 3 of ATP-dependent RNA helicase DHX36 OS=Homo sapiens OX=9606 GN=DHX36;sp|Q9H2U1-2|DHX36_HUMAN Isoform 2 of ATP-de	9	6	6	6	1	1	2	2	1	1	3	1	3	0	2	3	1	1	2	2	1	1	3	1	3	0	2	3	1	1	2	2	1	1	3	1	3	0	2	3	9.3	9.3
Q15596;E7EWM1;E5RFN9	Q15596;E7EWM1;E5RFN9	2;2;1	2;2;1	2;2;1	Nuclear receptor coactivator 2	NCOA2	sp|Q15596|NCOA2_HUMAN Nuclear receptor coactivator 2 OS=Homo sapiens OX=9606 GN=NCOA2 PE=1 SV=2;tr|E7EWM1|E7EWM1_HUMAN Nuclear receptor coactivator 2 OS=Homo sapiens OX=9606 GN=NCOA2 PE=1 SV=2;tr|E5RFN9|E5RFN9_HUMAN Nuclear receptor coactivator 2 (Fragment	3	2	2	2	0	0	0	0	0	1	0	0	1	0	1	1	0	0	0	0	0	1	0	0	1	0	1	1	0	0	0	0	0	1	0	0	1	0	1	1	1.8	1.8
E9PH64;E7EWZ0;E9PF49;Q9Y6M9	E9PH64;E7EWZ0;E9PF49;Q9Y6M9	1;1;1;1	1;1;1;1	1;1;1;1	NADH dehydrogenase [ubiquinone] 1 beta subcomplex subunit 9	NDUFB9	tr|E9PH64|E9PH64_HUMAN NADH dehydrogenase [ubiquinone] 1 beta subcomplex subunit 9 OS=Homo sapiens OX=9606 GN=NDUFB9 PE=1 SV=1;tr|E7EWZ0|E7EWZ0_HUMAN NADH dehydrogenase [ubiquinone] 1 beta subcomplex subunit 9 OS=Homo sapiens OX=9606 GN=NDUFB9 PE=1 SV=1;tr	4	1	1	1	0	0	1	1	1	1	0	1	1	0	0	1	0	0	1	1	1	1	0	1	1	0	0	1	0	0	1	1	1	1	0	1	1	0	0	1	8.3	8.3
E7EX17;P23588;F8W0K0;F8VSC7;F8VP89;P23588-2;F8VRU1;F8VYE9;F8VX11	E7EX17;P23588;F8W0K0;F8VSC7;F8VP89;P23588-2;F8VRU1;F8VYE9;F8VX11	5;5;4;4;4;4;3;3;3	5;5;4;4;4;4;3;3;3	5;5;4;4;4;4;3;3;3	Eukaryotic translation initiation factor 4B	EIF4B	tr|E7EX17|E7EX17_HUMAN Eukaryotic translation initiation factor 4B OS=Homo sapiens OX=9606 GN=EIF4B PE=1 SV=1;sp|P23588|IF4B_HUMAN Eukaryotic translation initiation factor 4B OS=Homo sapiens OX=9606 GN=EIF4B PE=1 SV=2;tr|F8W0K0|F8W0K0_HUMAN Eukaryotic tran	9	5	5	5	1	1	2	2	2	2	1	1	2	2	3	2	1	1	2	2	2	2	1	1	2	2	3	2	1	1	2	2	2	2	1	1	2	2	3	2	10.6	10.6
E7EX70;Q9GZS1-2;Q9GZS1	E7EX70;Q9GZS1-2;Q9GZS1	2;2;2	2;2;2	2;2;2	DNA-directed RNA polymerase I subunit RPA49	POLR1E	tr|E7EX70|E7EX70_HUMAN DNA-directed RNA polymerase I subunit RPA49 OS=Homo sapiens OX=9606 GN=POLR1E PE=1 SV=2;sp|Q9GZS1-2|RPA49_HUMAN Isoform 2 of DNA-directed RNA polymerase I subunit RPA49 OS=Homo sapiens OX=9606 GN=POLR1E;sp|Q9GZS1|RPA49_HUMAN DNA-dire	3	2	2	2	0	2	2	1	1	2	2	1	1	2	1	1	0	2	2	1	1	2	2	1	1	2	1	1	0	2	2	1	1	2	2	1	1	2	1	1	15.6	15.6
E7EX90;Q14203-3;Q14203-4;Q14203-6;Q14203;Q14203-5;Q14203-2;Q6AWB1;E7EWF7;C9JZA4;C9JTE5;C9JJN7;C9JJD0;C9JKG6;E9PCY0;C9J1B7	E7EX90;Q14203-3;Q14203-4;Q14203-6;Q14203;Q14203-5;Q14203-2;Q6AWB1	34;34;34;33;33;32;31;20;8;2;2;2;2;2;2;1	34;34;34;33;33;32;31;20;8;2;2;2;2;2;2;1	34;34;34;33;33;32;31;20;8;2;2;2;2;2;2;1	Dynactin subunit 1	DCTN1;DKFZp686E0752	tr|E7EX90|E7EX90_HUMAN Dynactin subunit 1 OS=Homo sapiens OX=9606 GN=DCTN1 PE=1 SV=1;sp|Q14203-3|DCTN1_HUMAN Isoform 3 of Dynactin subunit 1 OS=Homo sapiens OX=9606 GN=DCTN1;sp|Q14203-4|DCTN1_HUMAN Isoform 4 of Dynactin subunit 1 OS=Homo sapiens OX=9606 GN	16	34	34	34	19	18	20	23	14	19	24	23	20	16	17	24	19	18	20	23	14	19	24	23	20	16	17	24	19	18	20	23	14	19	24	23	20	16	17	24	37.6	37.6
F8VZJ2;F8W0W4;H0YHX9;Q13765;E9PAV3-2;E9PAV3;F8W1N5;F8VNW4;F8VZ58;Q9BZK3	F8VZJ2;F8W0W4;H0YHX9;Q13765;E9PAV3-2;E9PAV3;F8W1N5;F8VNW4	4;4;4;4;4;4;3;3;1;1	4;4;4;4;4;4;3;3;1;1	4;4;4;4;4;4;3;3;1;1	Nascent polypeptide-associated complex subunit alpha;Nascent polypeptide-associated complex subunit alpha, muscle-specific form	NACA	tr|F8VZJ2|F8VZJ2_HUMAN Nascent polypeptide-associated complex subunit alpha OS=Homo sapiens OX=9606 GN=NACA PE=1 SV=1;tr|F8W0W4|F8W0W4_HUMAN Nascent polypeptide-associated complex subunit alpha (Fragment) OS=Homo sapiens OX=9606 GN=NACA PE=1 SV=1;tr|H0YHX9	10	4	4	4	3	3	4	4	4	3	3	3	3	3	3	4	3	3	4	4	4	3	3	3	3	3	3	4	3	3	4	4	4	3	3	3	3	3	3	4	40.4	40.4
E9PB61;Q86V81	E9PB61;Q86V81	6;6	6;6	6;6	THO complex subunit 4	ALYREF	tr|E9PB61|E9PB61_HUMAN THO complex subunit 4 OS=Homo sapiens OX=9606 GN=ALYREF PE=1 SV=1;sp|Q86V81|THOC4_HUMAN THO complex subunit 4 OS=Homo sapiens OX=9606 GN=ALYREF PE=1 SV=3	2	6	6	6	5	6	5	4	5	5	4	4	5	5	6	5	5	6	5	4	5	5	4	4	5	5	6	5	5	6	5	4	5	5	4	4	5	5	6	5	32.2	32.2
E9PB90;P52789;P52790	E9PB90;P52789	12;12;3	8;8;1	8;8;1	Hexokinase;Hexokinase-2	HK2	tr|E9PB90|E9PB90_HUMAN Hexokinase-2 OS=Homo sapiens OX=9606 GN=HK2 PE=1 SV=1;sp|P52789|HXK2_HUMAN Hexokinase-2 OS=Homo sapiens OX=9606 GN=HK2 PE=1 SV=2	3	12	8	8	2	2	4	10	1	2	3	5	3	4	3	7	1	0	2	6	0	1	2	4	2	2	2	3	1	0	2	6	0	1	2	4	2	2	2	3	15.7	11.5
E9PC15;Q53H12;A0A0G2JLG5;E9PG39;A0A0G2JLD0	E9PC15;Q53H12;A0A0G2JLG5;E9PG39	11;11;7;7;3	11;11;7;7;3	11;11;7;7;3	Acylglycerol kinase, mitochondrial	AGK	tr|E9PC15|E9PC15_HUMAN Acylglycerol kinase, mitochondrial OS=Homo sapiens OX=9606 GN=AGK PE=1 SV=1;sp|Q53H12|AGK_HUMAN Acylglycerol kinase, mitochondrial OS=Homo sapiens OX=9606 GN=AGK PE=1 SV=2;tr|A0A0G2JLG5|A0A0G2JLG5_HUMAN Acylglycerol kinase, mitochond	5	11	11	11	6	8	7	9	8	5	5	7	5	8	6	7	6	8	7	9	8	5	5	7	5	8	6	7	6	8	7	9	8	5	5	7	5	8	6	7	34.3	34.3
E9PDF2;E9PCR7;Q02218-2;Q02218;A0A0D9SFS3;E9PFG7;Q02218-3;Q9ULD0;C9J4G7;Q9ULD0-3;Q9ULD0-2	E9PDF2;E9PCR7;Q02218-2;Q02218;A0A0D9SFS3;E9PFG7;Q02218-3	10;10;10;10;9;8;5;3;2;2;2	10;10;10;10;9;8;5;3;2;2;2	10;10;10;10;9;8;5;3;2;2;2	2-oxoglutarate dehydrogenase, mitochondrial	OGDH	tr|E9PDF2|E9PDF2_HUMAN 2-oxoglutarate dehydrogenase, mitochondrial OS=Homo sapiens OX=9606 GN=OGDH PE=1 SV=1;tr|E9PCR7|E9PCR7_HUMAN 2-oxoglutarate dehydrogenase, mitochondrial OS=Homo sapiens OX=9606 GN=OGDH PE=1 SV=1;sp|Q02218-2|ODO1_HUMAN Isoform 2 of 2-	11	10	10	10	5	2	2	4	4	4	4	6	6	4	6	5	5	2	2	4	4	4	4	6	6	4	6	5	5	2	2	4	4	4	4	6	6	4	6	5	12	12
E9PD53;Q9NTJ3;Q9NTJ3-2;C9JR83;C9JVD8;C9J578;C9J9E4;C9JWF0;C9IYK2;C9JJ64	E9PD53;Q9NTJ3;Q9NTJ3-2	30;30;27;5;3;3;3;1;1;1	30;30;27;5;3;3;3;1;1;1	30;30;27;5;3;3;3;1;1;1	Structural maintenance of chromosomes protein;Structural maintenance of chromosomes protein 4	SMC4	tr|E9PD53|E9PD53_HUMAN Structural maintenance of chromosomes protein OS=Homo sapiens OX=9606 GN=SMC4 PE=1 SV=1;sp|Q9NTJ3|SMC4_HUMAN Structural maintenance of chromosomes protein 4 OS=Homo sapiens OX=9606 GN=SMC4 PE=1 SV=2;sp|Q9NTJ3-2|SMC4_HUMAN Isoform 2 o	10	30	30	30	16	14	13	13	14	17	18	14	17	17	15	15	16	14	13	13	14	17	18	14	17	17	15	15	16	14	13	13	14	17	18	14	17	17	15	15	27.8	27.8
E9PDF6;O43795-2;O43795;H7C2Y7;A0A0U1RRI3	E9PDF6;O43795-2;O43795	5;5;5;2;1	5;5;5;2;1	5;5;5;2;1	Unconventional myosin-Ib	MYO1B	tr|E9PDF6|E9PDF6_HUMAN Unconventional myosin-Ib OS=Homo sapiens OX=9606 GN=MYO1B PE=1 SV=1;sp|O43795-2|MYO1B_HUMAN Isoform 2 of Unconventional myosin-Ib OS=Homo sapiens OX=9606 GN=MYO1B;sp|O43795|MYO1B_HUMAN Unconventional myosin-Ib OS=Homo sapiens OX=9606	5	5	5	5	2	2	1	2	2	3	1	3	2	1	1	3	2	2	1	2	2	3	1	3	2	1	1	3	2	2	1	2	2	3	1	3	2	1	1	3	5.1	5.1
E9PDQ8;Q96I99;Q96I99-2;H0Y852	E9PDQ8;Q96I99;Q96I99-2	7;7;7;3	7;7;7;3	7;7;7;3	Succinyl-CoA ligase [GDP-forming] subunit beta, mitochondrial	SUCLG2	tr|E9PDQ8|E9PDQ8_HUMAN Succinate--CoA ligase [GDP-forming] subunit beta, mitochondrial OS=Homo sapiens OX=9606 GN=SUCLG2 PE=1 SV=1;sp|Q96I99|SUCB2_HUMAN Succinate--CoA ligase [GDP-forming] subunit beta, mitochondrial OS=Homo sapiens OX=9606 GN=SUCLG2 PE=1	4	7	7	7	3	1	4	2	2	2	2	3	2	2	5	2	3	1	4	2	2	2	2	3	2	2	5	2	3	1	4	2	2	2	2	3	2	2	5	2	21.1	21.1
E9PDR0;P05166;C9JQS9;E7EX59;P05166-2;E7ETT1;E7ETT4;E7EUY3;E9PEC3;F8WBI9;E7ENC1;H7C5C9;C9JVW9;C9JVY9;C9JAW3	E9PDR0;P05166;C9JQS9;E7EX59;P05166-2;E7ETT1;E7ETT4;E7EUY3;E9PEC3;F8WBI9	29;29;28;28;28;27;26;26;22;19;13;7;6;6;5	29;29;28;28;28;27;26;26;22;19;13;7;6;6;5	29;29;28;28;28;27;26;26;22;19;13;7;6;6;5	Propionyl-CoA carboxylase beta chain, mitochondrial	PCCB	tr|E9PDR0|E9PDR0_HUMAN Propionyl-CoA carboxylase beta chain, mitochondrial OS=Homo sapiens OX=9606 GN=PCCB PE=1 SV=1;sp|P05166|PCCB_HUMAN Propionyl-CoA carboxylase beta chain, mitochondrial OS=Homo sapiens OX=9606 GN=PCCB PE=1 SV=3;tr|C9JQS9|C9JQS9_HUMAN P	15	29	29	29	28	28	27	27	26	26	27	28	28	29	27	27	28	28	27	27	26	26	27	28	28	29	27	27	28	28	27	27	26	26	27	28	28	29	27	27	70.9	70.9
E9PE17;I3L0E3;Q9Y2R5	E9PE17;I3L0E3;Q9Y2R5	3;3;3	3;3;3	3;3;3	28S ribosomal protein S17, mitochondrial	MRPS17;hCG_1984214	tr|E9PE17|E9PE17_HUMAN 28S ribosomal protein S17, mitochondrial (Fragment) OS=Homo sapiens OX=9606 GN=MRPS17 PE=1 SV=1;tr|I3L0E3|I3L0E3_HUMAN HCG1984214, isoform CRA_a OS=Homo sapiens OX=9606 GN=hCG_1984214 PE=4 SV=1;sp|Q9Y2R5|RT17_HUMAN 28S ribosomal prot	3	3	3	3	3	2	1	3	2	3	2	3	3	3	3	3	3	2	1	3	2	3	2	3	3	3	3	3	3	2	1	3	2	3	2	3	3	3	3	3	36.4	36.4
E9PEB5;Q96AE4;Q96AE4-2;C9JSZ1	E9PEB5;Q96AE4;Q96AE4-2	8;8;8;3	6;6;6;3	6;6;6;3	Far upstream element-binding protein 1	FUBP1	tr|E9PEB5|E9PEB5_HUMAN Far upstream element-binding protein 1 OS=Homo sapiens OX=9606 GN=FUBP1 PE=1 SV=1;sp|Q96AE4|FUBP1_HUMAN Far upstream element-binding protein 1 OS=Homo sapiens OX=9606 GN=FUBP1 PE=1 SV=3;sp|Q96AE4-2|FUBP1_HUMAN Isoform 2 of Far upstre	4	8	6	6	3	5	5	7	5	3	3	4	2	5	4	3	1	3	3	5	3	1	2	2	0	3	2	1	1	3	3	5	3	1	2	2	0	3	2	1	12.7	10.2
E9PEI0;Q69YH5	E9PEI0;Q69YH5	5;5	5;5	5;5	Cell division cycle-associated protein 2	CDCA2	tr|E9PEI0|E9PEI0_HUMAN Cell division cycle-associated protein 2 OS=Homo sapiens OX=9606 GN=CDCA2 PE=1 SV=1;sp|Q69YH5|CDCA2_HUMAN Cell division cycle-associated protein 2 OS=Homo sapiens OX=9606 GN=CDCA2 PE=1 SV=2	2	5	5	5	1	0	3	3	3	0	1	1	2	2	3	1	1	0	3	3	3	0	1	1	2	2	3	1	1	0	3	3	3	0	1	1	2	2	3	1	7.3	7.3
E9PEM5;P50851-2;P50851;H0YAC6;H0Y9N9	E9PEM5;P50851-2;P50851	7;7;7;3;1	7;7;7;3;1	6;6;6;3;1	Lipopolysaccharide-responsive and beige-like anchor protein	LRBA	tr|E9PEM5|E9PEM5_HUMAN Lipopolysaccharide-responsive and beige-like anchor protein OS=Homo sapiens OX=9606 GN=LRBA PE=1 SV=1;sp|P50851-2|LRBA_HUMAN Isoform 2 of Lipopolysaccharide-responsive and beige-like anchor protein OS=Homo sapiens OX=9606 GN=LRBA;sp|	5	7	7	6	2	1	0	4	0	0	3	2	2	0	0	3	2	1	0	4	0	0	3	2	2	0	0	3	2	1	0	4	0	0	2	1	2	0	0	3	3.3	3.3
H3BQ10;E9PER6;Q6A1A2;O15530-4;O15530-5;O15530-3;O15530	H3BQ10;E9PER6;Q6A1A2;O15530-4;O15530-5;O15530-3;O15530	1;1;1;1;1;1;1	1;1;1;1;1;1;1	1;1;1;1;1;1;1	Putative 3-phosphoinositide-dependent protein kinase 2;3-phosphoinositide-dependent protein kinase 1	PDPK1;PDPK2P	tr|H3BQ10|H3BQ10_HUMAN 3-phosphoinositide-dependent protein kinase 1 (Fragment) OS=Homo sapiens OX=9606 GN=PDPK1 PE=1 SV=1;tr|E9PER6|E9PER6_HUMAN 3-phosphoinositide-dependent protein kinase 1 OS=Homo sapiens OX=9606 GN=PDPK1 PE=1 SV=1;sp|Q6A1A2|PDPK2_HUMAN	7	1	1	1	1	0	1	1	0	0	1	0	1	1	0	1	1	0	1	1	0	0	1	0	1	1	0	1	1	0	1	1	0	0	1	0	1	1	0	1	8.7	8.7
E9PF10;O75694;O75694-2;D6RA13	E9PF10;O75694;O75694-2	26;26;25;1	26;26;25;1	26;26;25;1	Nuclear pore complex protein Nup155	NUP155	tr|E9PF10|E9PF10_HUMAN Nuclear pore complex protein Nup155 OS=Homo sapiens OX=9606 GN=NUP155 PE=1 SV=1;sp|O75694|NU155_HUMAN Nuclear pore complex protein Nup155 OS=Homo sapiens OX=9606 GN=NUP155 PE=1 SV=1;sp|O75694-2|NU155_HUMAN Isoform 2 of Nuclear pore c	4	26	26	26	18	13	15	18	17	18	20	18	17	17	17	19	18	13	15	18	17	18	20	18	17	17	17	19	18	13	15	18	17	18	20	18	17	17	17	19	27.1	27.1
E9PF19;Q9Y4P3	E9PF19;Q9Y4P3	1;1	1;1	1;1	Transducin beta-like protein 2	TBL2	tr|E9PF19|E9PF19_HUMAN Transducin beta-like protein 2 OS=Homo sapiens OX=9606 GN=TBL2 PE=1 SV=1;sp|Q9Y4P3|TBL2_HUMAN Transducin beta-like protein 2 OS=Homo sapiens OX=9606 GN=TBL2 PE=1 SV=1	2	1	1	1	1	1	1	1	1	1	1	1	1	1	1	1	1	1	1	1	1	1	1	1	1	1	1	1	1	1	1	1	1	1	1	1	1	1	1	1	3.2	3.2
Q14DU5;E9PF63;O75116;A0A0U1RQV4;Q13464	Q14DU5;E9PF63;O75116;A0A0U1RQV4;Q13464	2;2;2;1;1	2;2;2;1;1	2;2;2;1;1	Rho-associated protein kinase 2;Rho-associated protein kinase 1	ROCK2;ROCK1	tr|Q14DU5|Q14DU5_HUMAN ROCK2 protein OS=Homo sapiens OX=9606 GN=ROCK2 PE=1 SV=1;tr|E9PF63|E9PF63_HUMAN Rho-associated protein kinase 2 OS=Homo sapiens OX=9606 GN=ROCK2 PE=1 SV=1;sp|O75116|ROCK2_HUMAN Rho-associated protein kinase 2 OS=Homo sapiens OX=9606	5	2	2	2	0	0	1	2	0	0	1	0	1	0	1	1	0	0	1	2	0	0	1	0	1	0	1	1	0	0	1	2	0	0	1	0	1	0	1	1	3	3
E9PFK5;P78316-2;P78316	E9PFK5;P78316-2;P78316	13;13;13	13;13;13	13;13;13	Nucleolar protein 14	NOP14	tr|E9PFK5|E9PFK5_HUMAN Nucleolar protein 14 OS=Homo sapiens OX=9606 GN=NOP14 PE=1 SV=1;sp|P78316-2|NOP14_HUMAN Isoform 2 of Nucleolar protein 14 OS=Homo sapiens OX=9606 GN=NOP14;sp|P78316|NOP14_HUMAN Nucleolar protein 14 OS=Homo sapiens OX=9606 GN=NOP14 PE	3	13	13	13	5	3	6	7	4	4	4	5	4	6	6	6	5	3	6	7	4	4	4	5	4	6	6	6	5	3	6	7	4	4	4	5	4	6	6	6	20.2	20.2
E9PFN5;Q9Y2Q3-4;Q9Y2Q3;Q9Y2Q3-3;Q9Y2Q3-2	E9PFN5;Q9Y2Q3-4;Q9Y2Q3;Q9Y2Q3-3;Q9Y2Q3-2	2;2;2;1;1	2;2;2;1;1	2;2;2;1;1	Glutathione S-transferase kappa 1	GSTK1	tr|E9PFN5|E9PFN5_HUMAN Glutathione S-transferase kappa OS=Homo sapiens OX=9606 GN=GSTK1 PE=1 SV=1;sp|Q9Y2Q3-4|GSTK1_HUMAN Isoform 4 of Glutathione S-transferase kappa 1 OS=Homo sapiens OX=9606 GN=GSTK1;sp|Q9Y2Q3|GSTK1_HUMAN Glutathione S-transferase kappa	5	2	2	2	1	1	0	1	1	1	1	2	1	0	1	1	1	1	0	1	1	1	1	2	1	0	1	1	1	1	0	1	1	1	1	2	1	0	1	1	15.8	15.8
Q14738;E9PFR3;Q14738-2;Q14738-3;H0Y8C4;H7C5Q9;Q13362;H0YJ75;Q13362-5;Q13362-4;Q13362-3;Q13362-2;Q96B13;H0YN84;H0YJ49;Q15173-2;Q15173;Q16537;Q16537-2;G3V2U3;Q16537-3;H0YJU0	Q14738;E9PFR3;Q14738-2;Q14738-3;H0Y8C4;H7C5Q9	12;12;12;11;9;6;5;5;5;5;5;5;3;3;2;1;1;1;1;1;1;1	12;12;12;11;9;6;5;5;5;5;5;5;3;3;2;1;1;1;1;1;1;1	12;12;12;11;9;6;5;5;5;5;5;5;3;3;2;1;1;1;1;1;1;1	Serine/threonine-protein phosphatase 2A 56 kDa regulatory subunit delta isoform	PPP2R5D	sp|Q14738|2A5D_HUMAN Serine/threonine-protein phosphatase 2A 56 kDa regulatory subunit delta isoform OS=Homo sapiens OX=9606 GN=PPP2R5D PE=1 SV=1;tr|E9PFR3|E9PFR3_HUMAN Serine/threonine-protein phosphatase 2A 56 kDa regulatory subunit OS=Homo sapiens OX=96	22	12	12	12	5	2	4	7	6	2	3	5	5	4	5	5	5	2	4	7	6	2	3	5	5	4	5	5	5	2	4	7	6	2	3	5	5	4	5	5	23.9	23.9
E9PG73;Q13427-2;Q13427;C9JN15;C9JM79;C9JT64;C9J679	E9PG73;Q13427-2;Q13427;C9JN15;C9JM79	5;5;5;4;4;1;1	5;5;5;4;4;1;1	5;5;5;4;4;1;1	Peptidyl-prolyl cis-trans isomerase G;Peptidyl-prolyl cis-trans isomerase	PPIG	tr|E9PG73|E9PG73_HUMAN Peptidyl-prolyl cis-trans isomerase G OS=Homo sapiens OX=9606 GN=PPIG PE=1 SV=1;sp|Q13427-2|PPIG_HUMAN Isoform 2 of Peptidyl-prolyl cis-trans isomerase G OS=Homo sapiens OX=9606 GN=PPIG;sp|Q13427|PPIG_HUMAN Peptidyl-prolyl cis-trans	7	5	5	5	1	1	1	2	3	2	2	0	2	0	0	1	1	1	1	2	3	2	2	0	2	0	0	1	1	1	1	2	3	2	2	0	2	0	0	1	7.7	7.7
E9PGM4;Q04446	E9PGM4;Q04446	2;2	2;2	2;2	1,4-alpha-glucan-branching enzyme	GBE1	tr|E9PGM4|E9PGM4_HUMAN 1,4-alpha-glucan-branching enzyme OS=Homo sapiens OX=9606 GN=GBE1 PE=1 SV=1;sp|Q04446|GLGB_HUMAN 1,4-alpha-glucan-branching enzyme OS=Homo sapiens OX=9606 GN=GBE1 PE=1 SV=3	2	2	2	2	1	1	0	1	0	1	2	1	1	1	1	1	1	1	0	1	0	1	2	1	1	1	1	1	1	1	0	1	0	1	2	1	1	1	1	1	4.4	4.4
E9PGT1;Q15631;H7C1D4;Q15631-2;A0A0J9YVW2	E9PGT1;Q15631;H7C1D4	7;7;5;2;1	7;7;5;2;1	7;7;5;2;1	Translin	TSN	tr|E9PGT1|E9PGT1_HUMAN Translin OS=Homo sapiens OX=9606 GN=TSN PE=1 SV=1;sp|Q15631|TSN_HUMAN Translin OS=Homo sapiens OX=9606 GN=TSN PE=1 SV=1;tr|H7C1D4|H7C1D4_HUMAN Translin (Fragment) OS=Homo sapiens OX=9606 GN=TSN PE=1 SV=1	5	7	7	7	4	3	3	5	3	4	3	4	4	3	5	5	4	3	3	5	3	4	3	4	4	3	5	5	4	3	3	5	3	4	3	4	4	3	5	5	38.6	38.6
Q15418-4;Q15418;Q15418-2;E9PGT3;Q15418-3;E9PMM7;E9PAN7;D6R910;B1AXG2;V9GXZ1;D6RHW7;D6RA62;Q5SVM6;D6RE03;E7ERL6;O15021-6;Q6P0Q8;A0A2R8YGB7;O15021-2;O15021-3;O60307;Q6P0Q8-2;Q96GX5;Q96GX5-3;Q96GX5-2;O15021	Q15418-4;Q15418;Q15418-2;E9PGT3;Q15418-3	8;8;8;8;7;3;3;2;1;1;1;1;1;1;1;1;1;1;1;1;1;1;1;1;1;1	4;4;4;4;4;1;1;0;0;0;0;0;1;0;0;0;0;0;0;0;0;0;0;0;0;0	3;3;3;3;3;1;1;0;0;0;0;0;0;0;0;0;0;0;0;0;0;0;0;0;0;0	Ribosomal protein S6 kinase alpha-1;Ribosomal protein S6 kinase	RPS6KA1	sp|Q15418-4|KS6A1_HUMAN Isoform 4 of Ribosomal protein S6 kinase alpha-1 OS=Homo sapiens OX=9606 GN=RPS6KA1;sp|Q15418|KS6A1_HUMAN Ribosomal protein S6 kinase alpha-1 OS=Homo sapiens OX=9606 GN=RPS6KA1 PE=1 SV=2;sp|Q15418-2|KS6A1_HUMAN Isoform 2 of Ribosoma	26	8	4	3	4	2	5	5	4	5	3	3	5	3	4	7	1	0	1	1	0	1	0	1	1	1	1	3	1	0	1	1	0	0	0	1	1	1	1	3	13.4	7.4
H7C3S9;E9PGT6;Q99627-2;Q99627	H7C3S9;E9PGT6;Q99627-2;Q99627	2;2;2;2	2;2;2;2	2;2;2;2	COP9 signalosome complex subunit 8	COPS8	tr|H7C3S9|H7C3S9_HUMAN COP9 signalosome complex subunit 8 (Fragment) OS=Homo sapiens OX=9606 GN=COPS8 PE=1 SV=1;tr|E9PGT6|E9PGT6_HUMAN COP9 signalosome complex subunit 8 OS=Homo sapiens OX=9606 GN=COPS8 PE=1 SV=1;sp|Q99627-2|CSN8_HUMAN Isoform 2 of COP9 si	4	2	2	2	0	0	0	1	1	2	1	1	0	1	1	1	0	0	0	1	1	2	1	1	0	1	1	1	0	0	0	1	1	2	1	1	0	1	1	1	32.5	32.5
E9PH99;Q9Y4E5-2;Q9Y4E5	E9PH99;Q9Y4E5-2;Q9Y4E5	1;1;1	1;1;1	1;1;1	Zinc finger protein 451	ZNF451	tr|E9PH99|E9PH99_HUMAN E3 SUMO-protein ligase ZNF451 OS=Homo sapiens OX=9606 GN=ZNF451 PE=1 SV=1;sp|Q9Y4E5-2|ZN451_HUMAN Isoform 2 of E3 SUMO-protein ligase ZNF451 OS=Homo sapiens OX=9606 GN=ZNF451;sp|Q9Y4E5|ZN451_HUMAN E3 SUMO-protein ligase ZNF451 OS=Hom	3	1	1	1	0	0	0	1	0	1	0	0	0	0	0	0	0	0	0	1	0	1	0	0	0	0	0	0	0	0	0	1	0	1	0	0	0	0	0	0	1	1
E9PHA2;Q15003;C9J470;Q15003-2;H7C415;C9JZP1	E9PHA2;Q15003;C9J470;Q15003-2	10;10;7;7;3;3	10;10;7;7;3;3	10;10;7;7;3;3	Condensin complex subunit 2	NCAPH	tr|E9PHA2|E9PHA2_HUMAN Condensin complex subunit 2 OS=Homo sapiens OX=9606 GN=NCAPH PE=1 SV=1;sp|Q15003|CND2_HUMAN Condensin complex subunit 2 OS=Homo sapiens OX=9606 GN=NCAPH PE=1 SV=3;tr|C9J470|C9J470_HUMAN Condensin complex subunit 2 (Fragment) OS=Homo	6	10	10	10	3	2	2	5	2	4	4	5	2	2	3	5	3	2	2	5	2	4	4	5	2	2	3	5	3	2	2	5	2	4	4	5	2	2	3	5	15.1	15.1
E9PHH9;Q9BUI4	E9PHH9;Q9BUI4	3;3	3;3	3;3	DNA-directed RNA polymerase III subunit RPC3	POLR3C	tr|E9PHH9|E9PHH9_HUMAN DNA-directed RNA polymerase III subunit RPC3 OS=Homo sapiens OX=9606 GN=POLR3C PE=1 SV=1;sp|Q9BUI4|RPC3_HUMAN DNA-directed RNA polymerase III subunit RPC3 OS=Homo sapiens OX=9606 GN=POLR3C PE=1 SV=1	2	3	3	3	3	1	1	1	1	1	1	1	1	2	2	3	3	1	1	1	1	1	1	1	1	2	2	3	3	1	1	1	1	1	1	1	1	2	2	3	6.8	6.8
H7C2K3;H0Y6N5;H0Y742;E9PHI4;O94901-6;O94901-5;O94901-8;O94901;O94901-9	H7C2K3;H0Y6N5;H0Y742;E9PHI4;O94901-6;O94901-5;O94901-8;O94901;O94901-9	1;1;1;1;1;1;1;1;1	1;1;1;1;1;1;1;1;1	1;1;1;1;1;1;1;1;1	SUN domain-containing protein 1	SUN1	tr|H7C2K3|H7C2K3_HUMAN SUN domain-containing protein 1 (Fragment) OS=Homo sapiens OX=9606 GN=SUN1 PE=1 SV=1;tr|H0Y6N5|H0Y6N5_HUMAN SUN domain-containing protein 1 (Fragment) OS=Homo sapiens OX=9606 GN=SUN1 PE=1 SV=1;tr|H0Y742|H0Y742_HUMAN SUN domain-contai	9	1	1	1	0	0	0	1	0	0	0	1	1	0	0	1	0	0	0	1	0	0	0	1	1	0	0	1	0	0	0	1	0	0	0	1	1	0	0	1	3.7	3.7
E9PHY5;O43491-4;E9PK52;O43491-3;E9PII3;O43491-2;A0A2R8Y5B3;Q6R5J7;E9PQD2;E9PQN0;E9PRG1;E9PIG0;E9PJP4;E9PMG5;E9PN54	E9PHY5;O43491-4;E9PK52;O43491-3;E9PII3;O43491-2;A0A2R8Y5B3	26;24;23;21;20;20;19;6;4;3;3;3;2;2;1	1;1;1;0;0;0;0;0;0;0;0;0;0;1;0	0;0;0;0;0;0;0;0;0;0;0;0;0;0;0	Band 4.1-like protein 2	EPB41L2	tr|E9PHY5|E9PHY5_HUMAN Band 4.1-like protein 2 OS=Homo sapiens OX=9606 GN=EPB41L2 PE=1 SV=1;sp|O43491-4|E41L2_HUMAN Isoform 4 of Band 4.1-like protein 2 OS=Homo sapiens OX=9606 GN=EPB41L2;tr|E9PK52|E9PK52_HUMAN Band 4.1-like protein 2 OS=Homo sapiens OX=96	15	26	1	0	19	15	15	22	18	12	14	20	13	16	17	20	0	0	0	0	0	0	0	1	0	0	0	0	0	0	0	0	0	0	0	0	0	0	0	0	38.1	1.3
E9PI14;Q9NX20	E9PI14;Q9NX20	2;2	2;2	2;2	39S ribosomal protein L16, mitochondrial	MRPL16	tr|E9PI14|E9PI14_HUMAN 39S ribosomal protein L16, mitochondrial (Fragment) OS=Homo sapiens OX=9606 GN=MRPL16 PE=1 SV=1;sp|Q9NX20|RM16_HUMAN 39S ribosomal protein L16, mitochondrial OS=Homo sapiens OX=9606 GN=MRPL16 PE=1 SV=1	2	2	2	2	1	0	1	2	0	0	1	1	1	0	0	2	1	0	1	2	0	0	1	1	1	0	0	2	1	0	1	2	0	0	1	1	1	0	0	2	22.1	22.1
Q5T6K7;E9PI99;Q5T6K5;Q13952-4;Q13952-6;Q13952-7;Q13952-2;Q13952-5;Q13952-3;Q13952;E9PJA8;E9PQR2;A0A0A0MT00	Q5T6K7;E9PI99;Q5T6K5;Q13952-4;Q13952-6;Q13952-7;Q13952-2;Q13952-5;Q13952-3;Q13952;E9PJA8;E9PQR2;A0A0A0MT00	2;2;2;2;2;2;2;2;2;2;1;1;1	2;2;2;2;2;2;2;2;2;2;1;1;1	2;2;2;2;2;2;2;2;2;2;1;1;1	Nuclear transcription factor Y subunit gamma	NFYC	tr|Q5T6K7|Q5T6K7_HUMAN Nuclear transcription factor Y subunit gamma (Fragment) OS=Homo sapiens OX=9606 GN=NFYC PE=1 SV=1;tr|E9PI99|E9PI99_HUMAN Nuclear transcription factor Y subunit gamma (Fragment) OS=Homo sapiens OX=9606 GN=NFYC PE=1 SV=1;tr|Q5T6K5|Q5T6	13	2	2	2	1	0	0	0	0	1	0	0	1	0	1	1	1	0	0	0	0	1	0	0	1	0	1	1	1	0	0	0	0	1	0	0	1	0	1	1	16.3	16.3
E9PID8;P33240-2;P33240;E7EWR4;A0A0A0MT56	E9PID8;P33240-2;P33240;E7EWR4;A0A0A0MT56	4;4;4;3;2	4;4;4;3;2	3;3;3;2;2	Cleavage stimulation factor subunit 2	CSTF2	tr|E9PID8|E9PID8_HUMAN Cleavage stimulation factor subunit 2 OS=Homo sapiens OX=9606 GN=CSTF2 PE=1 SV=1;sp|P33240-2|CSTF2_HUMAN Isoform 2 of Cleavage stimulation factor subunit 2 OS=Homo sapiens OX=9606 GN=CSTF2;sp|P33240|CSTF2_HUMAN Cleavage stimulation f	5	4	4	3	0	0	2	2	2	1	2	1	2	1	3	0	0	0	2	2	2	1	2	1	2	1	3	0	0	0	2	1	1	0	2	1	1	0	2	0	10.7	10.7
E9PIE4;Q9Y6C9	E9PIE4;Q9Y6C9	4;4	4;4	4;4	Mitochondrial carrier homolog 2	MTCH2	tr|E9PIE4|E9PIE4_HUMAN Mitochondrial carrier homolog 2 (Fragment) OS=Homo sapiens OX=9606 GN=MTCH2 PE=1 SV=8;sp|Q9Y6C9|MTCH2_HUMAN Mitochondrial carrier homolog 2 OS=Homo sapiens OX=9606 GN=MTCH2 PE=1 SV=1	2	4	4	4	1	3	2	1	1	2	2	1	2	2	2	1	1	3	2	1	1	2	2	1	2	2	2	1	1	3	2	1	1	2	2	1	2	2	2	1	24.4	24.4
E9PIN3;Q9UBU9;Q9UBU9-2;B4E227;E9PLA7	E9PIN3;Q9UBU9;Q9UBU9-2;B4E227	10;10;7;6;2	10;10;7;6;2	10;10;7;6;2	Nuclear RNA export factor 1	NXF1	tr|E9PIN3|E9PIN3_HUMAN Nuclear RNA export factor 1 (Fragment) OS=Homo sapiens OX=9606 GN=NXF1 PE=1 SV=1;sp|Q9UBU9|NXF1_HUMAN Nuclear RNA export factor 1 OS=Homo sapiens OX=9606 GN=NXF1 PE=1 SV=1;sp|Q9UBU9-2|NXF1_HUMAN Isoform 2 of Nuclear RNA export factor	5	10	10	10	4	3	4	6	6	5	6	5	3	6	2	5	4	3	4	6	6	5	6	5	3	6	2	5	4	3	4	6	6	5	6	5	3	6	2	5	19.9	19.9
E9PJH5;E9PJ93;Q86UV5-3;Q86UV5-2;Q86UV5;Q86UV5-8;Q86UV5-7	E9PJH5;E9PJ93;Q86UV5-3;Q86UV5-2;Q86UV5;Q86UV5-8;Q86UV5-7	2;2;2;2;2;2;1	2;2;2;2;2;2;1	2;2;2;2;2;2;1	Ubiquitin carboxyl-terminal hydrolase 48	USP48	tr|E9PJH5|E9PJH5_HUMAN Ubiquitin carboxyl-terminal hydrolase 48 (Fragment) OS=Homo sapiens OX=9606 GN=USP48 PE=1 SV=1;tr|E9PJ93|E9PJ93_HUMAN Ubiquitin carboxyl-terminal hydrolase 48 (Fragment) OS=Homo sapiens OX=9606 GN=USP48 PE=1 SV=8;sp|Q86UV5-3|UBP48_HU	7	2	2	2	0	0	0	1	0	0	0	0	0	0	0	2	0	0	0	1	0	0	0	0	0	0	0	2	0	0	0	1	0	0	0	0	0	0	0	2	30.4	30.4
P29692;E9PK01;P29692-2;P29692-3;E9PRY8;E9PQ49;E9PL12;E9PPR1;E9PI39;A0A087X1X7;E9PMW7;E9PL71;P29692-4;E9PQZ1;E9PN91;E9PIZ1;H0YCK7;E9PK06;H0YE72;E9PQC9;E9PJD0;E9PK72;E9PKK3;E9PNW6	P29692;E9PK01;P29692-2;P29692-3;E9PRY8;E9PQ49;E9PL12;E9PPR1;E9PI39;A0A087X1X7;E9PMW7;E9PL71;P29692-4;E9PQZ1	7;7;6;6;6;5;5;5;5;5;4;4;4;4;3;3;3;2;2;1;1;1;1;1	7;7;6;6;6;5;5;5;5;5;4;4;4;4;3;3;3;2;2;1;1;1;1;1	5;5;4;4;4;5;5;5;5;4;4;4;2;2;3;3;3;2;0;0;1;1;1;1	Elongation factor 1-delta	EEF1D	sp|P29692|EF1D_HUMAN Elongation factor 1-delta OS=Homo sapiens OX=9606 GN=EEF1D PE=1 SV=5;tr|E9PK01|E9PK01_HUMAN Elongation factor 1-delta (Fragment) OS=Homo sapiens OX=9606 GN=EEF1D PE=1 SV=1;sp|P29692-2|EF1D_HUMAN Isoform 2 of Elongation factor 1-delta O	24	7	7	5	6	5	4	6	7	5	6	5	5	6	5	6	6	5	4	6	7	5	6	5	5	6	5	6	4	4	4	4	5	4	5	4	5	4	5	5	33.5	33.5
E9PK54	E9PK54	12	1	1		HSPA8	tr|E9PK54|E9PK54_HUMAN Heat shock cognate 71 kDa protein (Fragment) OS=Homo sapiens OX=9606 GN=HSPA8 PE=1 SV=8	1	12	1	1	12	12	11	10	11	12	11	12	11	11	11	12	1	1	0	0	0	1	0	1	0	0	0	1	1	1	0	0	0	1	0	1	0	0	0	1	77	6.6
E9PK85;P62070-2;P62070-3;P62070;P62070-4	E9PK85;P62070-2;P62070-3;P62070;P62070-4	1;1;1;1;1	1;1;1;1;1	1;1;1;1;1	Ras-related protein R-Ras2	RRAS2	tr|E9PK85|E9PK85_HUMAN Ras-related protein R-Ras2 (Fragment) OS=Homo sapiens OX=9606 GN=RRAS2 PE=1 SV=1;sp|P62070-2|RRAS2_HUMAN Isoform 2 of Ras-related protein R-Ras2 OS=Homo sapiens OX=9606 GN=RRAS2;sp|P62070-3|RRAS2_HUMAN Isoform 3 of Ras-related protei	5	1	1	1	1	1	1	1	1	1	1	1	1	1	1	1	1	1	1	1	1	1	1	1	1	1	1	1	1	1	1	1	1	1	1	1	1	1	1	1	7.2	7.2
E9PK91;Q9NYF8-3;A0A1W2PQ43;E9PK09;E9PQN2;E9PKI6;E9PJA7;H0YF63;H0YF00	E9PK91;Q9NYF8-3;A0A1W2PQ43;E9PK09;E9PQN2;E9PKI6;E9PJA7	20;20;16;16;16;16;10;4;2	1;1;0;0;0;0;0;1;0	1;1;0;0;0;0;0;1;0	Bcl-2-associated transcription factor 1	BCLAF1	tr|E9PK91|E9PK91_HUMAN Bcl-2-associated transcription factor 1 OS=Homo sapiens OX=9606 GN=BCLAF1 PE=1 SV=1;sp|Q9NYF8-3|BCLF1_HUMAN Isoform 3 of Bcl-2-associated transcription factor 1 OS=Homo sapiens OX=9606 GN=BCLAF1;tr|A0A1W2PQ43|A0A1W2PQ43_HUMAN Bcl-2-a	9	20	1	1	13	13	15	17	15	14	15	14	15	15	14	16	1	1	1	1	1	1	1	1	1	1	1	1	1	1	1	1	1	1	1	1	1	1	1	1	29.4	1.8
H7BXH2;E9PKF6;Q5H9R7-3;Q5H9R7-4;Q5H9R7-6;Q5H9R7-2;Q5H9R7;Q5H9R7-5;E9PQP7;E9PNN8;H0YEN2;E9PK08;E9PJD8;E9PKG4;H0YEV0;H0YDW1	H7BXH2;E9PKF6;Q5H9R7-3;Q5H9R7-4;Q5H9R7-6;Q5H9R7-2;Q5H9R7;Q5H9R7-5;E9PQP7;E9PNN8;H0YEN2	8;8;8;8;8;8;8;8;7;4;4;3;1;1;1;1	8;8;8;8;8;8;8;8;7;4;4;3;1;1;1;1	8;8;8;8;8;8;8;8;7;4;4;3;1;1;1;1	Serine/threonine-protein phosphatase 6 regulatory subunit 3	PPP6R3	tr|H7BXH2|H7BXH2_HUMAN Serine/threonine-protein phosphatase 6 regulatory subunit 3 OS=Homo sapiens OX=9606 GN=PPP6R3 PE=1 SV=1;tr|E9PKF6|E9PKF6_HUMAN Serine/threonine-protein phosphatase 6 regulatory subunit 3 OS=Homo sapiens OX=9606 GN=PPP6R3 PE=1 SV=1;sp	16	8	8	8	2	3	3	3	2	2	3	2	2	4	4	0	2	3	3	3	2	2	3	2	2	4	4	0	2	3	3	3	2	2	3	2	2	4	4	0	11	11
E9PKP7;P17480-2;P17480;E9PMM2;E9PLT2;H0YDH7	E9PKP7;P17480-2;P17480	11;11;10;2;2;1	11;11;10;2;2;1	11;11;10;2;2;1	Nucleolar transcription factor 1	UBTF	tr|E9PKP7|E9PKP7_HUMAN Nucleolar transcription factor 1 OS=Homo sapiens OX=9606 GN=UBTF PE=1 SV=1;sp|P17480-2|UBF1_HUMAN Isoform UBF2 of Nucleolar transcription factor 1 OS=Homo sapiens OX=9606 GN=UBTF;sp|P17480|UBF1_HUMAN Nucleolar transcription factor 1	6	11	11	11	5	3	9	9	7	6	5	5	9	6	7	7	5	3	9	9	7	6	5	5	9	6	7	7	5	3	9	9	7	6	5	5	9	6	7	7	16.6	16.6
E9PL17;Q92989;Q92989-2;E9PKV5;E9PJM4	E9PL17;Q92989;Q92989-2	3;3;2;1;1	3;3;2;1;1	3;3;2;1;1	Polyribonucleotide 5-hydroxyl-kinase Clp1	CLP1	tr|E9PL17|E9PL17_HUMAN Polyribonucleotide 5-hydroxyl-kinase Clp1 OS=Homo sapiens OX=9606 GN=CLP1 PE=1 SV=1;sp|Q92989|CLP1_HUMAN Polyribonucleotide 5-hydroxyl-kinase Clp1 OS=Homo sapiens OX=9606 GN=CLP1 PE=1 SV=1;sp|Q92989-2|CLP1_HUMAN Isoform 2 of Polyri	5	3	3	3	0	0	1	2	2	0	1	0	0	0	2	1	0	0	1	2	2	0	1	0	0	0	2	1	0	0	1	2	2	0	1	0	0	0	2	1	5.5	5.5
E9PLK3;P55786;P55786-2;A6NEC2;A6NEC2-2;H0YDG0;E9PP11;E9PJ74;H0YCQ5;E9PRQ5;E9PJY4;E9PPD4;A6NEC2-3;E9PI82;E9PJF9;E9PPZ2	E9PLK3;P55786;P55786-2	40;40;36;14;8;7;7;5;4;4;3;3;2;1;1;1	40;40;36;14;8;7;7;5;4;4;3;3;2;1;1;1	40;40;36;14;8;7;7;5;4;4;3;3;2;1;1;1	Puromycin-sensitive aminopeptidase	NPEPPS	tr|E9PLK3|E9PLK3_HUMAN Aminopeptidase OS=Homo sapiens OX=9606 GN=NPEPPS PE=1 SV=1;sp|P55786|PSA_HUMAN Puromycin-sensitive aminopeptidase OS=Homo sapiens OX=9606 GN=NPEPPS PE=1 SV=2;sp|P55786-2|PSA_HUMAN Isoform 2 of Puromycin-sensitive aminopeptidase OS=Ho	16	40	40	40	33	30	32	34	29	32	32	32	33	33	28	29	33	30	32	34	29	32	32	32	33	33	28	29	33	30	32	34	29	32	32	32	33	33	28	29	54	54
I3L3B4;F8W9H0;E9PLN8;Q9BQB6-3;Q9BQB6-2;Q9BQB6	I3L3B4;F8W9H0;E9PLN8;Q9BQB6-3;Q9BQB6-2;Q9BQB6	2;2;2;2;2;2	2;2;2;2;2;2	2;2;2;2;2;2	Vitamin K epoxide reductase complex subunit 1	VKORC1	tr|I3L3B4|I3L3B4_HUMAN Uncharacterized protein (Fragment) OS=Homo sapiens OX=9606 PE=4 SV=1;tr|F8W9H0|F8W9H0_HUMAN Vitamin K epoxide reductase complex subunit 1 OS=Homo sapiens OX=9606 GN=VKORC1 PE=4 SV=1;tr|E9PLN8|E9PLN8_HUMAN Uncharacterized protein (Fra	6	2	2	2	1	1	1	1	0	2	1	2	1	1	1	1	1	1	1	1	0	2	1	2	1	1	1	1	1	1	1	1	0	2	1	2	1	1	1	1	23.1	23.1
E9PM69;R4GNH3;P17980;E9PMD8;E9PKD5;E9PN50;E9PLG2	E9PM69;R4GNH3;P17980;E9PMD8;E9PKD5;E9PN50	17;17;17;12;12;11;5	17;17;17;12;12;11;5	17;17;17;12;12;11;5	26S protease regulatory subunit 6A	PSMC3	tr|E9PM69|E9PM69_HUMAN 26S proteasome regulatory subunit 6A OS=Homo sapiens OX=9606 GN=PSMC3 PE=1 SV=1;tr|R4GNH3|R4GNH3_HUMAN 26S proteasome regulatory subunit 6A OS=Homo sapiens OX=9606 GN=PSMC3 PE=1 SV=1;sp|P17980|PRS6A_HUMAN 26S proteasome regulatory su	7	17	17	17	15	12	14	15	13	12	13	13	13	12	14	15	15	12	14	15	13	12	13	13	13	12	14	15	15	12	14	15	13	12	13	13	13	12	14	15	57.7	57.7
E9PM92;O00193;E9PQA1;E9PRZ9	E9PM92;O00193;E9PQA1;E9PRZ9	2;2;1;1	2;2;1;1	2;2;1;1	Small acidic protein	C11orf58;SMAP	tr|E9PM92|E9PM92_HUMAN Chromosome 11 open reading frame 58 OS=Homo sapiens OX=9606 GN=C11orf58 PE=1 SV=2;sp|O00193|SMAP_HUMAN Small acidic protein OS=Homo sapiens OX=9606 GN=SMAP PE=1 SV=1;tr|E9PQA1|E9PQA1_HUMAN Chromosome 11 open reading frame 58 OS=Homo	4	2	2	2	2	2	2	2	2	2	2	2	2	2	2	2	2	2	2	2	2	2	2	2	2	2	2	2	2	2	2	2	2	2	2	2	2	2	2	2	24.8	24.8
E9PMG1;H0YDT0;Q96D71-2;Q96D71-4;Q96D71-3;Q96D71;H0YE89;H0YE73;F2Z3L2;Q8NFH8-3;Q8NFH8-2;Q8NFH8-4;Q8NFH8	E9PMG1;H0YDT0;Q96D71-2;Q96D71-4;Q96D71-3;Q96D71	3;3;3;3;3;3;1;1;1;1;1;1;1	3;3;3;3;3;3;1;1;1;1;1;1;1	3;3;3;3;3;3;1;1;1;1;1;1;1	RalBP1-associated Eps domain-containing protein 1	REPS1	tr|E9PMG1|E9PMG1_HUMAN RalBP1-associated Eps domain-containing protein 1 OS=Homo sapiens OX=9606 GN=REPS1 PE=1 SV=1;tr|H0YDT0|H0YDT0_HUMAN RalBP1-associated Eps domain-containing protein 1 (Fragment) OS=Homo sapiens OX=9606 GN=REPS1 PE=1 SV=1;sp|Q96D71-2|R	13	3	3	3	1	1	0	3	1	1	1	1	2	1	1	2	1	1	0	3	1	1	1	1	2	1	1	2	1	1	0	3	1	1	1	1	2	1	1	2	4.2	4.2
E9PN17;O75964	E9PN17;O75964	4;4	4;4	4;4	ATP synthase subunit g, mitochondrial	ATP5L	tr|E9PN17|E9PN17_HUMAN ATP synthase membrane subunit g OS=Homo sapiens OX=9606 GN=ATP5MG PE=1 SV=1;sp|O75964|ATP5L_HUMAN ATP synthase subunit g, mitochondrial OS=Homo sapiens OX=9606 GN=ATP5L PE=1 SV=3	2	4	4	4	4	3	4	4	4	3	4	4	4	4	4	4	4	3	4	4	4	3	4	4	4	4	4	4	4	3	4	4	4	3	4	4	4	4	4	4	60.5	60.5
E9PN51;F8W9K7;E9PPW7;O00217;E9PKH6	E9PN51;F8W9K7;E9PPW7;O00217;E9PKH6	2;2;2;2;1	2;2;2;2;1	2;2;2;2;1	NADH dehydrogenase [ubiquinone] iron-sulfur protein 8, mitochondrial	NDUFS8	tr|E9PN51|E9PN51_HUMAN NADH dehydrogenase [ubiquinone] iron-sulfur protein 8, mitochondrial (Fragment) OS=Homo sapiens OX=9606 GN=NDUFS8 PE=1 SV=1;tr|F8W9K7|F8W9K7_HUMAN NADH dehydrogenase [ubiquinone] iron-sulfur protein 8, mitochondrial (Fragment) OS=Hom	5	2	2	2	1	1	1	2	0	1	1	1	1	1	0	1	1	1	1	2	0	1	1	1	1	1	0	1	1	1	1	2	0	1	1	1	1	1	0	1	19.1	19.1
H7C3X5;E9PNU4;Q13190-3;Q13190-2;Q13190-4;Q13190	H7C3X5;E9PNU4;Q13190-3;Q13190-2;Q13190-4;Q13190	1;1;1;1;1;1	1;1;1;1;1;1	1;1;1;1;1;1	Syntaxin-5	STX5	tr|H7C3X5|H7C3X5_HUMAN Syntaxin-5 (Fragment) OS=Homo sapiens OX=9606 GN=STX5 PE=1 SV=1;tr|E9PNU4|E9PNU4_HUMAN Syntaxin-5 OS=Homo sapiens OX=9606 GN=STX5 PE=1 SV=1;sp|Q13190-3|STX5_HUMAN Isoform 3 of Syntaxin-5 OS=Homo sapiens OX=9606 GN=STX5;sp|Q13190-2|ST	6	1	1	1	1	0	1	1	1	0	0	1	1	0	1	1	1	0	1	1	1	0	0	1	1	0	1	1	1	0	1	1	1	0	0	1	1	0	1	1	5.7	5.7
E9PP21;P21291	E9PP21;P21291	1;1	1;1	1;1	Cysteine and glycine-rich protein 1	CSRP1	tr|E9PP21|E9PP21_HUMAN Cysteine and glycine-rich protein 1 OS=Homo sapiens OX=9606 GN=CSRP1 PE=1 SV=1;sp|P21291|CSRP1_HUMAN Cysteine and glycine-rich protein 1 OS=Homo sapiens OX=9606 GN=CSRP1 PE=1 SV=3	2	1	1	1	0	0	0	0	1	0	0	0	1	0	0	0	0	0	0	0	1	0	0	0	1	0	0	0	0	0	0	0	1	0	0	0	1	0	0	0	9.4	9.4
E9PPG9;E9PQ57;P78406;B0QZ36;B0QZ37	E9PPG9;E9PQ57;P78406;B0QZ36	7;7;7;4;2	7;7;7;4;2	7;7;7;4;2	mRNA export factor	RAE1	tr|E9PPG9|E9PPG9_HUMAN mRNA export factor OS=Homo sapiens OX=9606 GN=RAE1 PE=1 SV=1;tr|E9PQ57|E9PQ57_HUMAN mRNA export factor OS=Homo sapiens OX=9606 GN=RAE1 PE=1 SV=1;sp|P78406|RAE1L_HUMAN mRNA export factor OS=Homo sapiens OX=9606 GN=RAE1 PE=1 SV=1;tr|B0	5	7	7	7	5	3	1	5	4	4	4	3	5	3	5	5	5	3	1	5	4	4	4	3	5	3	5	5	5	3	1	5	4	4	4	3	5	3	5	5	57.1	57.1
E9PR30;P62861	E9PR30;P62861	2;2	2;2	2;2	40S ribosomal protein S30	FAU	tr|E9PR30|E9PR30_HUMAN 40S ribosomal protein S30 OS=Homo sapiens OX=9606 GN=FAU PE=1 SV=1;sp|P62861|RS30_HUMAN 40S ribosomal protein S30 OS=Homo sapiens OX=9606 GN=FAU PE=1 SV=1	2	2	2	2	2	1	1	1	2	1	1	1	1	1	2	1	2	1	1	1	2	1	1	1	1	1	2	1	2	1	1	1	2	1	1	1	1	1	2	1	11.2	11.2
Q5T1Z8;Q14671-3;Q14671;Q14671-2;Q14671-4;Q5T1Z4;H0YEH2;E9PR38;H0YDK8;H0YDC5;H0YC97;A0A0C4DG68;A0A0A0MR59;Q8TB72-2;Q8TB72-4;Q8TB72;Q8TB72-3	Q5T1Z8;Q14671-3;Q14671;Q14671-2;Q14671-4;Q5T1Z4;H0YEH2;E9PR38;H0YDK8	5;5;5;5;5;5;5;5;4;1;1;1;1;1;1;1;1	5;5;5;5;5;5;5;5;4;1;1;1;1;1;1;1;1	5;5;5;5;5;5;5;5;4;1;1;1;1;1;1;1;1	Pumilio homolog 1	PUM1	tr|Q5T1Z8|Q5T1Z8_HUMAN Pumilio homolog 1 (Drosophila), isoform CRA_c OS=Homo sapiens OX=9606 GN=PUM1 PE=1 SV=1;sp|Q14671-3|PUM1_HUMAN Isoform 3 of Pumilio homolog 1 OS=Homo sapiens OX=9606 GN=PUM1;sp|Q14671|PUM1_HUMAN Pumilio homolog 1 OS=Homo sapiens OX=9	17	5	5	5	2	3	2	2	3	2	2	2	2	3	2	4	2	3	2	2	3	2	2	2	2	3	2	4	2	3	2	2	3	2	2	2	2	3	2	4	4.2	4.2
E9PS05;P49798-5	E9PS05;P49798-5	1;1	1;1	1;1		RGS4	tr|E9PS05|E9PS05_HUMAN Regulator of G-protein-signaling 4 (Fragment) OS=Homo sapiens OX=9606 GN=RGS4 PE=4 SV=1;sp|P49798-5|RGS4_HUMAN Isoform 5 of Regulator of G-protein signaling 4 OS=Homo sapiens OX=9606 GN=RGS4	2	1	1	1	0	0	0	1	0	0	0	0	0	0	0	1	0	0	0	1	0	0	0	0	0	0	0	1	0	0	0	1	0	0	0	0	0	0	0	1	7.7	7.7
H0Y4W2;F2Z2U4;Q9Y4A5-2;Q9Y4A5	H0Y4W2;F2Z2U4;Q9Y4A5-2;Q9Y4A5	1;1;1;1	1;1;1;1	1;1;1;1	Transformation/transcription domain-associated protein	TRRAP	tr|H0Y4W2|H0Y4W2_HUMAN Transformation/transcription domain-associated protein (Fragment) OS=Homo sapiens OX=9606 GN=TRRAP PE=1 SV=1;tr|F2Z2U4|F2Z2U4_HUMAN Transformation/transcription domain-associated protein OS=Homo sapiens OX=9606 GN=TRRAP PE=1 SV=3;sp|	4	1	1	1	1	0	0	1	0	0	1	0	0	1	0	0	1	0	0	1	0	0	1	0	0	1	0	0	1	0	0	1	0	0	1	0	0	1	0	0	0.3	0.3
Q99829;F2Z2V0;B0QZ18;A6PVH9;E7ENH5;Q5JX56;Q5JX58;Q5JX59;Q5JX45;Q5JX60;Q5JX44;Q5JX55;Q5JX52;Q5JX61;Q5JX54;E7EV27;Q5JX57;H0Y524;Q5JX53	Q99829;F2Z2V0;B0QZ18;A6PVH9;E7ENH5;Q5JX56;Q5JX58;Q5JX59;Q5JX45;Q5JX60;Q5JX44;Q5JX55	11;11;10;10;9;7;7;7;7;7;7;6;5;5;5;4;4;3;2	11;11;10;10;9;7;7;7;7;7;7;6;5;5;5;4;4;3;2	11;11;10;10;9;7;7;7;7;7;7;6;5;5;5;4;4;3;2	Copine-1	CPNE1	sp|Q99829|CPNE1_HUMAN Copine-1 OS=Homo sapiens OX=9606 GN=CPNE1 PE=1 SV=1;tr|F2Z2V0|F2Z2V0_HUMAN Copine-1 (Fragment) OS=Homo sapiens OX=9606 GN=CPNE1 PE=1 SV=1;tr|B0QZ18|B0QZ18_HUMAN Copine-1 OS=Homo sapiens OX=9606 GN=CPNE1 PE=1 SV=1;tr|A6PVH9|A6PVH9_HUMA	19	11	11	11	9	7	5	5	6	8	6	7	9	7	7	7	9	7	5	5	6	8	6	7	9	7	7	7	9	7	5	5	6	8	6	7	9	7	7	7	24.6	24.6
F2Z2W7;Q8IZ69-2;Q8IZ69;C9K041	F2Z2W7;Q8IZ69-2;Q8IZ69	3;3;3;1	3;3;3;1	3;3;3;1	tRNA (uracil-5-)-methyltransferase homolog A	TRMT2A	tr|F2Z2W7|F2Z2W7_HUMAN tRNA (uracil-5-)-methyltransferase homolog A OS=Homo sapiens OX=9606 GN=TRMT2A PE=1 SV=1;sp|Q8IZ69-2|TRM2A_HUMAN Isoform 2 of tRNA (uracil-5-)-methyltransferase homolog A OS=Homo sapiens OX=9606 GN=TRMT2A;sp|Q8IZ69|TRM2A_HUMAN tRNA (	4	3	3	3	0	0	0	2	0	2	2	1	1	1	2	1	0	0	0	2	0	2	2	1	1	1	2	1	0	0	0	2	0	2	2	1	1	1	2	1	5.8	5.8
F5GWT4;Q9H4A3-2;Q9H4A3;Q9H4A3-5;Q9H4A3-6;Q9H4A3-7;F6UYG0;Q9H4A3-4;K7ENT7;A6PVV2;F8W9F9;H0Y7T5;Q9Y3S1-3;Q9Y3S1-2;Q9Y3S1-4;Q9Y3S1	F5GWT4;Q9H4A3-2;Q9H4A3;Q9H4A3-5;Q9H4A3-6;Q9H4A3-7;F6UYG0;Q9H4A3-4	6;6;6;6;6;6;3;3;1;1;1;1;1;1;1;1	6;6;6;6;6;6;3;3;1;1;1;1;1;1;1;1	5;5;5;5;5;5;2;3;0;0;0;0;0;0;0;0	Serine/threonine-protein kinase WNK1	WNK1	tr|F5GWT4|F5GWT4_HUMAN Serine/threonine-protein kinase WNK1 OS=Homo sapiens OX=9606 GN=WNK1 PE=1 SV=1;sp|Q9H4A3-2|WNK1_HUMAN Isoform 2 of Serine/threonine-protein kinase WNK1 OS=Homo sapiens OX=9606 GN=WNK1;sp|Q9H4A3|WNK1_HUMAN Serine/threonine-protein kin	16	6	6	5	2	1	2	1	1	2	3	3	1	3	2	1	2	1	2	1	1	2	3	3	1	3	2	1	1	0	1	1	0	1	2	2	0	2	1	0	3.3	3.3
F5GX11;P25786;P25786-2;B4DEV8	F5GX11;P25786;P25786-2;B4DEV8	4;4;4;2	4;4;4;2	4;4;4;2	Proteasome subunit alpha type-1;Proteasome subunit alpha type	PSMA1	tr|F5GX11|F5GX11_HUMAN Proteasome endopeptidase complex OS=Homo sapiens OX=9606 GN=PSMA1 PE=1 SV=1;sp|P25786|PSA1_HUMAN Proteasome subunit alpha type-1 OS=Homo sapiens OX=9606 GN=PSMA1 PE=1 SV=1;sp|P25786-2|PSA1_HUMAN Isoform Long of Proteasome subunit alp	4	4	4	4	1	0	2	3	4	1	3	3	2	1	1	3	1	0	2	3	4	1	3	3	2	1	1	3	1	0	2	3	4	1	3	3	2	1	1	3	16.8	16.8
F5H1S8;H0YG07;F5GX14;Q14165	F5H1S8;H0YG07;F5GX14;Q14165	1;1;1;1	1;1;1;1	1;1;1;1	Malectin	MLEC	tr|F5H1S8|F5H1S8_HUMAN Malectin (Fragment) OS=Homo sapiens OX=9606 GN=MLEC PE=1 SV=1;tr|H0YG07|H0YG07_HUMAN Malectin (Fragment) OS=Homo sapiens OX=9606 GN=MLEC PE=1 SV=1;tr|F5GX14|F5GX14_HUMAN Malectin OS=Homo sapiens OX=9606 GN=MLEC PE=1 SV=1;sp|Q14165|ML	4	1	1	1	0	0	0	0	0	0	0	0	1	0	1	0	0	0	0	0	0	0	0	0	1	0	1	0	0	0	0	0	0	0	0	0	1	0	1	0	8.2	8.2
F5GXD8;F5H783;P31948-3;P31948;P31948-2	F5GXD8;F5H783;P31948-3;P31948;P31948-2	1;1;1;1;1	1;1;1;1;1	1;1;1;1;1	Stress-induced-phosphoprotein 1	STIP1	tr|F5GXD8|F5GXD8_HUMAN Stress-induced-phosphoprotein 1 OS=Homo sapiens OX=9606 GN=STIP1 PE=1 SV=1;tr|F5H783|F5H783_HUMAN Stress-induced-phosphoprotein 1 OS=Homo sapiens OX=9606 GN=STIP1 PE=1 SV=1;sp|P31948-3|STIP1_HUMAN Isoform 3 of Stress-induced-phosphop	5	1	1	1	1	1	1	1	1	0	1	1	1	1	1	1	1	1	1	1	1	0	1	1	1	1	1	1	1	1	1	1	1	0	1	1	1	1	1	1	6.5	6.5
F5H5N1;F5GXJ1;O75251-2;O75251;A0A087WXF6;A0A087WTI3	F5H5N1;F5GXJ1;O75251-2;O75251;A0A087WXF6;A0A087WTI3	4;4;4;4;2;2	4;4;4;4;2;2	4;4;4;4;2;2	NADH dehydrogenase [ubiquinone] iron-sulfur protein 7, mitochondrial	NDUFS7	tr|F5H5N1|F5H5N1_HUMAN NADH dehydrogenase [ubiquinone] iron-sulfur protein 7, mitochondrial OS=Homo sapiens OX=9606 GN=NDUFS7 PE=1 SV=1;tr|F5GXJ1|F5GXJ1_HUMAN NADH dehydrogenase [ubiquinone] iron-sulfur protein 7, mitochondrial OS=Homo sapiens OX=9606 GN=N	6	4	4	4	4	3	3	4	4	3	4	4	3	3	4	4	4	3	3	4	4	3	4	4	3	3	4	4	4	3	3	4	4	3	4	4	3	3	4	4	18.1	18.1
F5GXX5;P61803;F5H895;A0A0B4J239	F5GXX5;P61803;F5H895;A0A0B4J239	3;3;2;2	3;3;2;2	3;3;2;2	Dolichyl-diphosphooligosaccharide--protein glycosyltransferase subunit DAD1	DAD1	tr|F5GXX5|F5GXX5_HUMAN Dolichyl-diphosphooligosaccharide--protein glycosyltransferase subunit DAD1 OS=Homo sapiens OX=9606 GN=DAD1 PE=1 SV=1;sp|P61803|DAD1_HUMAN Dolichyl-diphosphooligosaccharide--protein glycosyltransferase subunit DAD1 OS=Homo sapiens OX	4	3	3	3	2	2	3	3	3	2	3	3	3	3	2	3	2	2	3	3	3	2	3	3	3	3	2	3	2	2	3	3	3	2	3	3	3	3	2	3	37.6	37.6
F5GYN4;J3KR44;Q96FW1;F5H6Q1;F5GYJ8;F5H3F0;Q96FW1-2	F5GYN4;J3KR44;Q96FW1;F5H6Q1;F5GYJ8;F5H3F0;Q96FW1-2	10;10;10;9;8;5;5	10;10;10;9;8;5;5	10;10;10;9;8;5;5	Ubiquitin thioesterase OTUB1	OTUB1	tr|F5GYN4|F5GYN4_HUMAN Ubiquitin thioesterase OTUB1 OS=Homo sapiens OX=9606 GN=OTUB1 PE=1 SV=1;tr|J3KR44|J3KR44_HUMAN Ubiquitin thioesterase OS=Homo sapiens OX=9606 GN=OTUB1 PE=1 SV=2;sp|Q96FW1|OTUB1_HUMAN Ubiquitin thioesterase OTUB1 OS=Homo sapiens OX=96	7	10	10	10	9	8	8	10	10	9	10	9	10	9	8	10	9	8	8	10	10	9	10	9	10	9	8	10	9	8	8	10	10	9	10	9	10	9	8	10	49	49
F5GYQ1;P61421;J3QL14;R4GN72;H3BQB4;H3BSG7;H3BQJ1	F5GYQ1;P61421;J3QL14;R4GN72	7;7;5;5;2;2;2	7;7;5;5;2;2;2	7;7;5;5;2;2;2	V-type proton ATPase subunit d 1	ATP6V0D1	tr|F5GYQ1|F5GYQ1_HUMAN V-type proton ATPase subunit OS=Homo sapiens OX=9606 GN=ATP6V0D1 PE=1 SV=1;sp|P61421|VA0D1_HUMAN V-type proton ATPase subunit d 1 OS=Homo sapiens OX=9606 GN=ATP6V0D1 PE=1 SV=1;tr|J3QL14|J3QL14_HUMAN V-type proton ATPase subunit d 1 (	7	7	7	7	5	4	3	4	5	5	3	5	4	5	5	4	5	4	3	4	5	5	3	5	4	5	5	4	5	4	3	4	5	5	3	5	4	5	5	4	25.8	25.8
F5GZS6;J3KPF3;P08195-2;P08195-3;P08195;P08195-4;H0YFS2;F5H0E2;F5H867;F5GZI0;F5GZR9;H0YFX4	F5GZS6;J3KPF3;P08195-2;P08195-3;P08195;P08195-4;H0YFS2	8;8;8;8;8;8;4;3;2;2;1;1	8;8;8;8;8;8;4;3;2;2;1;1	8;8;8;8;8;8;4;3;2;2;1;1	4F2 cell-surface antigen heavy chain	SLC3A2	tr|F5GZS6|F5GZS6_HUMAN 4F2 cell-surface antigen heavy chain OS=Homo sapiens OX=9606 GN=SLC3A2 PE=1 SV=1;tr|J3KPF3|J3KPF3_HUMAN 4F2 cell-surface antigen heavy chain OS=Homo sapiens OX=9606 GN=SLC3A2 PE=1 SV=1;sp|P08195-2|4F2_HUMAN Isoform 2 of 4F2 cell-surf	12	8	8	8	6	3	7	6	5	6	6	5	4	4	5	6	6	3	7	6	5	6	6	5	4	4	5	6	6	3	7	6	5	6	6	5	4	4	5	6	16.5	16.5
F5H0N1;F5H0F9;Q9UJX4-3;Q9UJX4;H0YFB5	F5H0N1;F5H0F9;Q9UJX4-3;Q9UJX4;H0YFB5	2;2;2;2;1	2;2;2;2;1	2;2;2;2;1	Anaphase-promoting complex subunit 5	ANAPC5	tr|F5H0N1|F5H0N1_HUMAN Anaphase-promoting complex subunit 5 OS=Homo sapiens OX=9606 GN=ANAPC5 PE=1 SV=1;tr|F5H0F9|F5H0F9_HUMAN Anaphase-promoting complex subunit 5 OS=Homo sapiens OX=9606 GN=ANAPC5 PE=1 SV=1;sp|Q9UJX4-3|APC5_HUMAN Isoform 3 of Anaphase-pro	5	2	2	2	1	0	1	0	0	0	0	1	0	0	1	1	1	0	1	0	0	0	0	1	0	0	1	1	1	0	1	0	0	0	0	1	0	0	1	1	6.7	6.7
F5H136;F5H676;F5H726	F5H136;F5H676;F5H726	9;7;6	1;1;1	1;1;1	T-complex protein 1 subunit alpha	TCP1	tr|F5H136|F5H136_HUMAN T-complex protein 1 subunit alpha (Fragment) OS=Homo sapiens OX=9606 GN=TCP1 PE=1 SV=1;tr|F5H676|F5H676_HUMAN T-complex protein 1 subunit alpha (Fragment) OS=Homo sapiens OX=9606 GN=TCP1 PE=1 SV=1;tr|F5H726|F5H726_HUMAN T-complex pro	3	9	1	1	9	9	9	8	8	8	8	8	8	9	8	9	1	1	1	0	0	0	0	0	1	1	0	1	1	1	1	0	0	0	0	0	1	1	0	1	83.1	7.4
F5H1S9;G8JLB3;Q9Y606-2;Q9Y606;F5GY32;F5H168;F8W9U5;F5H1B2;F5GXL3	F5H1S9;G8JLB3;Q9Y606-2;Q9Y606	9;9;9;9;4;2;2;2;2	9;9;9;9;4;2;2;2;2	9;9;9;9;4;2;2;2;2	tRNA pseudouridine synthase;tRNA pseudouridine synthase A, mitochondrial	PUS1	tr|F5H1S9|F5H1S9_HUMAN tRNA pseudouridine synthase OS=Homo sapiens OX=9606 GN=PUS1 PE=1 SV=1;tr|G8JLB3|G8JLB3_HUMAN tRNA pseudouridine synthase (Fragment) OS=Homo sapiens OX=9606 GN=PUS1 PE=1 SV=1;sp|Q9Y606-2|TRUA_HUMAN Isoform 2 of tRNA pseudouridine synt	9	9	9	9	6	6	4	7	4	7	5	8	7	4	5	7	6	6	4	7	4	7	5	8	7	4	5	7	6	6	4	7	4	7	5	8	7	4	5	7	28.3	28.3
F5H212;P15822	F5H212;P15822	2;2	2;2	2;2	Zinc finger protein 40	HIVEP1	tr|F5H212|F5H212_HUMAN Zinc finger protein 40 OS=Homo sapiens OX=9606 GN=HIVEP1 PE=1 SV=2;sp|P15822|ZEP1_HUMAN Zinc finger protein 40 OS=Homo sapiens OX=9606 GN=HIVEP1 PE=1 SV=3	2	2	2	2	1	0	0	0	1	0	1	0	0	1	0	1	1	0	0	0	1	0	1	0	0	1	0	1	1	0	0	0	1	0	1	0	0	1	0	1	1	1
F5H2C9;Q86UY6-3;Q86UY6	F5H2C9;Q86UY6-3;Q86UY6	1;1;1	1;1;1	1;1;1	N-alpha-acetyltransferase 40	NAA40	tr|F5H2C9|F5H2C9_HUMAN N-alpha-acetyltransferase 40 OS=Homo sapiens OX=9606 GN=NAA40 PE=1 SV=1;sp|Q86UY6-3|NAA40_HUMAN Isoform 2 of N-alpha-acetyltransferase 40 OS=Homo sapiens OX=9606 GN=NAA40;sp|Q86UY6|NAA40_HUMAN N-alpha-acetyltransferase 40 OS=Homo sap	3	1	1	1	0	0	0	0	0	0	1	0	0	0	0	1	0	0	0	0	0	0	1	0	0	0	0	1	0	0	0	0	0	0	1	0	0	0	0	1	9.7	9.7
H0Y5D5;F5H2X7;Q9ULV3-5;Q9ULV3-2;Q9ULV3;Q9BTG3;Q5SYW2;Q9ULV3-3;Q9ULV3-4;A0A0U1RQR2	H0Y5D5;F5H2X7;Q9ULV3-5;Q9ULV3-2;Q9ULV3;Q9BTG3;Q5SYW2	5;5;5;5;5;4;4;2;2;1	5;5;5;5;5;4;4;2;2;1	5;5;5;5;5;4;4;2;2;1	Cip1-interacting zinc finger protein	CIZ1	tr|H0Y5D5|H0Y5D5_HUMAN Cip1-interacting zinc finger protein (Fragment) OS=Homo sapiens OX=9606 GN=CIZ1 PE=1 SV=1;tr|F5H2X7|F5H2X7_HUMAN Cip1-interacting zinc finger protein OS=Homo sapiens OX=9606 GN=CIZ1 PE=1 SV=2;sp|Q9ULV3-5|CIZ1_HUMAN Isoform 5 of Cip1-	10	5	5	5	0	1	2	3	1	1	1	2	0	1	0	3	0	1	2	3	1	1	1	2	0	1	0	3	0	1	2	3	1	1	1	2	0	1	0	3	10	10
F5H365;Q15436;Q15436-2;G3V4V1;G3V1W4;G3V3G5;G3V2R6;G3V5X8;G3V4Q2;G3V5K1	F5H365;Q15436;Q15436-2	9;9;5;4;4;4;4;3;3;2	6;6;4;2;2;2;2;2;2;1	6;6;4;2;2;2;2;2;2;1	Protein transport protein Sec23A	SEC23A	tr|F5H365|F5H365_HUMAN Protein transport protein Sec23A OS=Homo sapiens OX=9606 GN=SEC23A PE=1 SV=1;sp|Q15436|SC23A_HUMAN Protein transport protein Sec23A OS=Homo sapiens OX=9606 GN=SEC23A PE=1 SV=2;sp|Q15436-2|SC23A_HUMAN Isoform 2 of Protein transport pr	10	9	6	6	5	7	4	5	5	7	5	4	6	7	6	3	2	4	2	3	2	4	2	2	3	4	3	2	2	4	2	3	2	4	2	2	3	4	3	2	15.6	10.7
F5H442;Q99816-2;Q99816	F5H442;Q99816-2;Q99816	1;1;1	1;1;1	1;1;1	Tumor susceptibility gene 101 protein	TSG101	tr|F5H442|F5H442_HUMAN Tumor susceptibility gene 101 protein OS=Homo sapiens OX=9606 GN=TSG101 PE=1 SV=1;sp|Q99816-2|TS101_HUMAN Isoform 2 of Tumor susceptibility gene 101 protein OS=Homo sapiens OX=9606 GN=TSG101;sp|Q99816|TS101_HUMAN Tumor susceptibility	3	1	1	1	0	0	0	0	0	0	0	1	0	0	0	0	0	0	0	0	0	0	0	1	0	0	0	0	0	0	0	0	0	0	0	1	0	0	0	0	1.9	1.9
F8W020;F8VY35;F8W0J6;F5H4R6;H0YIV4;P55209-2;P55209;F8VXI6;F8VUX1;F8VVB5	F8W020;F8VY35;F8W0J6;F5H4R6;H0YIV4;P55209-2;P55209;F8VXI6;F8VUX1;F8VVB5	8;8;8;8;8;8;8;7;7;5	8;8;8;8;8;8;8;7;7;5	1;1;1;1;1;1;1;1;1;1	Nucleosome assembly protein 1-like 1	NAP1L1	tr|F8W020|F8W020_HUMAN Nucleosome assembly protein 1-like 1 (Fragment) OS=Homo sapiens OX=9606 GN=NAP1L1 PE=1 SV=1;tr|F8VY35|F8VY35_HUMAN Nucleosome assembly protein 1-like 1 (Fragment) OS=Homo sapiens OX=9606 GN=NAP1L1 PE=1 SV=1;tr|F8W0J6|F8W0J6_HUMAN Nuc	10	8	8	1	7	7	7	7	7	8	7	7	8	7	7	8	7	7	7	7	7	8	7	7	8	7	7	8	1	1	1	1	1	1	1	1	1	1	1	1	42.5	42.5
Q9BQE3;F5H5D3;A0A1W2PQM2;F8VVB9;F8VS66;F8VRZ4;F8VWV9;F8VX09;C9JEV8;C9JQ00;C9JJQ8;C9JDL2;C9K0S6;F8W0F6;F8VRK0;Q9H853;F8VXZ7	Q9BQE3;F5H5D3;A0A1W2PQM2;F8VVB9	28;28;16;14;8;7;6;5;5;5;5;4;3;2;2;2;1	3;3;2;0;0;0;0;0;0;0;0;0;0;0;0;0;0	3;3;2;0;0;0;0;0;0;0;0;0;0;0;0;0;0	Tubulin alpha-1C chain	TUBA1C;TUBA1B	sp|Q9BQE3|TBA1C_HUMAN Tubulin alpha-1C chain OS=Homo sapiens OX=9606 GN=TUBA1C PE=1 SV=1;tr|F5H5D3|F5H5D3_HUMAN Tubulin alpha chain OS=Homo sapiens OX=9606 GN=TUBA1C PE=1 SV=1;tr|A0A1W2PQM2|A0A1W2PQM2_HUMAN Tubulin alpha-1C chain OS=Homo sapiens OX=9606 GN	17	28	3	3	26	26	24	26	27	26	28	25	26	26	25	25	3	3	3	3	3	3	3	3	3	3	3	3	3	3	3	3	3	3	3	3	3	3	3	3	82.4	13.4
H0Y8R1;F5H5I6;H0YAK1;Q12849-5;Q12849	H0Y8R1;F5H5I6;H0YAK1;Q12849-5;Q12849	1;1;1;1;1	1;1;1;1;1	1;1;1;1;1	G-rich sequence factor 1	GRSF1	tr|H0Y8R1|H0Y8R1_HUMAN G-rich sequence factor 1 (Fragment) OS=Homo sapiens OX=9606 GN=GRSF1 PE=1 SV=1;tr|F5H5I6|F5H5I6_HUMAN G-rich sequence factor 1 OS=Homo sapiens OX=9606 GN=GRSF1 PE=1 SV=2;tr|H0YAK1|H0YAK1_HUMAN G-rich sequence factor 1 (Fragment) OS=H	5	1	1	1	0	0	0	1	1	1	1	1	1	1	1	1	0	0	0	1	1	1	1	1	1	1	1	1	0	0	0	1	1	1	1	1	1	1	1	1	2.4	2.4
F5H5M8;Q9BXF9	F5H5M8;Q9BXF9	1;1	1;1	1;1	Tektin-3	TEKT3	tr|F5H5M8|F5H5M8_HUMAN Tektin-3 (Fragment) OS=Homo sapiens OX=9606 GN=TEKT3 PE=1 SV=1;sp|Q9BXF9|TEKT3_HUMAN Tektin-3 OS=Homo sapiens OX=9606 GN=TEKT3 PE=1 SV=1	2	1	1	1	0	0	1	0	1	0	0	0	0	0	0	0	0	0	1	0	1	0	0	0	0	0	0	0	0	0	1	0	1	0	0	0	0	0	0	0	4.7	4.7
F5H5U2;Q8NHQ9;E7EX41;F5H2I2;F5H735	F5H5U2;Q8NHQ9;E7EX41	4;4;2;1;1	4;4;2;1;1	4;4;2;1;1	ATP-dependent RNA helicase DDX55	DDX55	tr|F5H5U2|F5H5U2_HUMAN RNA helicase OS=Homo sapiens OX=9606 GN=DDX55 PE=1 SV=1;sp|Q8NHQ9|DDX55_HUMAN ATP-dependent RNA helicase DDX55 OS=Homo sapiens OX=9606 GN=DDX55 PE=1 SV=3;tr|E7EX41|E7EX41_HUMAN ATP-dependent RNA helicase DDX55 OS=Homo sapiens OX=9606	5	4	4	4	1	0	0	1	1	1	2	1	1	1	2	2	1	0	0	1	1	1	2	1	1	1	2	2	1	0	0	1	1	1	2	1	1	1	2	2	11.2	11.2
F5H669;Q8N684-2;Q8N684;Q8N684-3;F5H6M0;F5H047;J3QT54;C9J286;C9J323;C9JM38;F5H5B7;F5H1W4;F5H2K8;F5H6P5;F5H6A8;F5GXA3	F5H669;Q8N684-2;Q8N684;Q8N684-3;F5H6M0;F5H047;J3QT54	8;8;8;8;6;6;5;3;3;2;1;1;1;1;1;1	8;8;8;8;6;6;5;3;3;2;1;1;1;1;1;1	8;8;8;8;6;6;5;3;3;2;1;1;1;1;1;1	Cleavage and polyadenylation specificity factor subunit 7	CPSF7	tr|F5H669|F5H669_HUMAN Cleavage and polyadenylation-specificity factor subunit 7 (Fragment) OS=Homo sapiens OX=9606 GN=CPSF7 PE=1 SV=1;sp|Q8N684-2|CPSF7_HUMAN Isoform 2 of Cleavage and polyadenylation specificity factor subunit 7 OS=Homo sapiens OX=9606 GN	16	8	8	8	4	4	3	4	7	4	4	4	6	4	6	2	4	4	3	4	7	4	4	4	6	4	6	2	4	4	3	4	7	4	4	4	6	4	6	2	28.6	28.6
F5H6E2;O00159-2;O00159-3;O00159;I3L501;I3L3Y6;I3L204	F5H6E2;O00159-2;O00159-3;O00159	11;11;11;11;1;1;1	11;11;11;11;1;1;1	11;11;11;11;1;1;1	Unconventional myosin-Ic	MYO1C	tr|F5H6E2|F5H6E2_HUMAN Unconventional myosin-Ic OS=Homo sapiens OX=9606 GN=MYO1C PE=1 SV=1;sp|O00159-2|MYO1C_HUMAN Isoform 2 of Unconventional myosin-Ic OS=Homo sapiens OX=9606 GN=MYO1C;sp|O00159-3|MYO1C_HUMAN Isoform 3 of Unconventional myosin-Ic OS=Homo	7	11	11	11	4	2	1	1	4	6	5	4	2	1	2	6	4	2	1	1	4	6	5	4	2	1	2	6	4	2	1	1	4	6	5	4	2	1	2	6	11.9	11.9
G3V1U5;F5H6U7;Q9Y3E0	G3V1U5;F5H6U7;Q9Y3E0	1;1;1	1;1;1	1;1;1	Vesicle transport protein GOT1B	GOLT1B	tr|G3V1U5|G3V1U5_HUMAN Golgi transport 1 homolog B (S. cerevisiae), isoform CRA_c OS=Homo sapiens OX=9606 GN=GOLT1B PE=1 SV=1;tr|F5H6U7|F5H6U7_HUMAN Vesicle transport protein GOT1B OS=Homo sapiens OX=9606 GN=GOLT1B PE=1 SV=1;sp|Q9Y3E0|GOT1B_HUMAN Vesicle t	3	1	1	1	1	1	1	1	1	1	1	1	1	1	1	1	1	1	1	1	1	1	1	1	1	1	1	1	1	1	1	1	1	1	1	1	1	1	1	1	18.9	18.9
F5H702;Q96GC5-3;Q96GC5;F5H8D0	F5H702;Q96GC5-3;Q96GC5	3;3;3;1	3;3;3;1	3;3;3;1	39S ribosomal protein L48, mitochondrial	MRPL48	tr|F5H702|F5H702_HUMAN 39S ribosomal protein L48, mitochondrial OS=Homo sapiens OX=9606 GN=MRPL48 PE=1 SV=1;sp|Q96GC5-3|RM48_HUMAN Isoform 2 of 39S ribosomal protein L48, mitochondrial OS=Homo sapiens OX=9606 GN=MRPL48;sp|Q96GC5|RM48_HUMAN 39S ribosomal pr	4	3	3	3	3	2	3	2	2	2	2	3	2	2	1	2	3	2	3	2	2	2	2	3	2	2	1	2	3	2	3	2	2	2	2	3	2	2	1	2	30.1	30.1
F5H8F7;Q9UBL3-2;Q9UBL3-3;Q9UBL3;H0YBF6	F5H8F7;Q9UBL3-2;Q9UBL3-3;Q9UBL3;H0YBF6	2;2;2;2;1	2;2;2;2;1	2;2;2;2;1	Set1/Ash2 histone methyltransferase complex subunit ASH2	ASH2L	tr|F5H8F7|F5H8F7_HUMAN Set1/Ash2 histone methyltransferase complex subunit ASH2 OS=Homo sapiens OX=9606 GN=ASH2L PE=1 SV=1;sp|Q9UBL3-2|ASH2L_HUMAN Isoform 2 of Set1/Ash2 histone methyltransferase complex subunit ASH2 OS=Homo sapiens OX=9606 GN=ASH2L;sp|Q9U	5	2	2	2	1	1	1	0	1	1	2	1	2	1	1	2	1	1	1	0	1	1	2	1	2	1	1	2	1	1	1	0	1	1	2	1	2	1	1	2	7	7
F6QDS0;Q9UMR2;Q9UMR2-2;Q9UMR2-4;H3BQK0;Q9NUU7-2;I3L352;Q9UMR2-3;H3BN59;H3BMQ5;H3BTX1;E9PR46;J3QL17;A0A1B0GV69;H0YD26;Q9UHL0-2;Q9UHL0	F6QDS0;Q9UMR2;Q9UMR2-2;Q9UMR2-4;H3BQK0;Q9NUU7-2;I3L352;Q9UMR2-3	14;13;13;12;12;11;11;10;5;3;1;1;1;1;1;1;1	1;1;1;0;0;0;0;0;1;0;1;0;0;0;0;0;0	1;1;1;0;0;0;0;0;1;0;1;0;0;0;0;0;0	ATP-dependent RNA helicase DDX19B;ATP-dependent RNA helicase DDX19A	DDX19A;DDX19B	tr|F6QDS0|F6QDS0_HUMAN HCG2043426, isoform CRA_b OS=Homo sapiens OX=9606 GN=hCG_2043426 PE=1 SV=1;sp|Q9UMR2|DD19B_HUMAN ATP-dependent RNA helicase DDX19B OS=Homo sapiens OX=9606 GN=DDX19B PE=1 SV=1;sp|Q9UMR2-2|DD19B_HUMAN Isoform 2 of ATP-dependent RNA hel	17	14	1	1	7	9	8	7	9	9	8	8	7	9	9	7	0	0	0	0	0	0	0	1	0	0	0	0	0	0	0	0	0	0	0	1	0	0	0	0	38	5.2
F6T1Q0;Q6L8Q7-2;Q6L8Q7	F6T1Q0;Q6L8Q7-2;Q6L8Q7	3;3;3	3;3;3	3;3;3	2,5-phosphodiesterase 12	PDE12	tr|F6T1Q0|F6T1Q0_HUMAN 2,5-phosphodiesterase 12 OS=Homo sapiens OX=9606 GN=PDE12 PE=1 SV=1;sp|Q6L8Q7-2|PDE12_HUMAN Isoform 2 of 2,5-phosphodiesterase 12 OS=Homo sapiens OX=9606 GN=PDE12;sp|Q6L8Q7|PDE12_HUMAN 2,5-phosphodiesterase 12 OS=Homo sapiens O	3	3	3	3	2	1	1	1	1	1	1	0	2	1	2	1	2	1	1	1	1	1	1	0	2	1	2	1	2	1	1	1	1	1	1	0	2	1	2	1	7.6	7.6
I3L1I0;F6TLX2;Q9HC38-2;Q9HC38	I3L1I0;F6TLX2;Q9HC38-2;Q9HC38	1;1;1;1	1;1;1;1	1;1;1;1	Glyoxalase domain-containing protein 4	GLOD4	tr|I3L1I0|I3L1I0_HUMAN Glyoxalase domain-containing protein 4 (Fragment) OS=Homo sapiens OX=9606 GN=GLOD4 PE=1 SV=1;tr|F6TLX2|F6TLX2_HUMAN Glyoxalase domain-containing protein 4 OS=Homo sapiens OX=9606 GN=GLOD4 PE=1 SV=1;sp|Q9HC38-2|GLOD4_HUMAN Isoform 2 o	4	1	1	1	1	0	0	0	0	1	1	1	1	0	1	0	1	0	0	0	0	1	1	1	1	0	1	0	1	0	0	0	0	1	1	1	1	0	1	0	11.3	11.3
F6TX30;Q9NWX5-2;Q9NWX5	F6TX30;Q9NWX5-2;Q9NWX5	1;1;1	1;1;1	1;1;1	Ankyrin repeat and SOCS box protein 6	ASB6	tr|F6TX30|F6TX30_HUMAN Ankyrin repeat and SOCS box protein 6 OS=Homo sapiens OX=9606 GN=ASB6 PE=1 SV=1;sp|Q9NWX5-2|ASB6_HUMAN Isoform 2 of Ankyrin repeat and SOCS box protein 6 OS=Homo sapiens OX=9606 GN=ASB6;sp|Q9NWX5|ASB6_HUMAN Ankyrin repeat and SOCS bo	3	1	1	1	1	0	0	1	1	1	1	1	1	0	1	1	1	0	0	1	1	1	1	1	1	0	1	1	1	0	0	1	1	1	1	1	1	0	1	1	2.6	2.6
F6VRR5;Q9BY77;Q9BY77-2;F8WCX5;Q8WUT1;Q6R954;F8WEE2	F6VRR5;Q9BY77;Q9BY77-2;F8WCX5;Q8WUT1	8;8;7;5;4;2;2	8;8;7;5;4;2;2	8;8;7;5;4;2;2	Polymerase delta-interacting protein 3	POLDIP3	tr|F6VRR5|F6VRR5_HUMAN Polymerase delta-interacting protein 3 OS=Homo sapiens OX=9606 GN=POLDIP3 PE=1 SV=1;sp|Q9BY77|PDIP3_HUMAN Polymerase delta-interacting protein 3 OS=Homo sapiens OX=9606 GN=POLDIP3 PE=1 SV=2;sp|Q9BY77-2|PDIP3_HUMAN Isoform 2 of Polyme	7	8	8	8	5	3	6	4	6	5	5	5	6	6	5	4	5	3	6	4	6	5	5	5	6	6	5	4	5	3	6	4	6	5	5	5	6	6	5	4	28.1	28.1
F8VNX8;O14545;S4R2Z9;F8VWK2;F8VVF3;O14545-2	F8VNX8;O14545;S4R2Z9;F8VWK2;F8VVF3;O14545-2	2;2;1;1;1;1	2;2;1;1;1;1	2;2;1;1;1;1	TRAF-type zinc finger domain-containing protein 1	TRAFD1	tr|F8VNX8|F8VNX8_HUMAN TRAF-type zinc finger domain-containing protein 1 (Fragment) OS=Homo sapiens OX=9606 GN=TRAFD1 PE=1 SV=1;sp|O14545|TRAD1_HUMAN TRAF-type zinc finger domain-containing protein 1 OS=Homo sapiens OX=9606 GN=TRAFD1 PE=1 SV=1;tr|S4R2Z9|S4	6	2	2	2	1	0	1	1	1	2	0	1	1	2	0	0	1	0	1	1	1	2	0	1	1	2	0	0	1	0	1	1	1	2	0	1	1	2	0	0	9.5	9.5
F8VPD4;P27708;H7C2E4;H7C3Z5;H7BZB3;P31327-2;P31327;P31327-3	F8VPD4;P27708	55;55;9;4;3;2;2;2	55;55;9;4;3;2;2;2	55;55;9;4;3;2;2;2	CAD protein;Glutamine-dependent carbamoyl-phosphate synthase;Aspartate carbamoyltransferase;Dihydroorotase	CAD	tr|F8VPD4|F8VPD4_HUMAN CAD protein OS=Homo sapiens OX=9606 GN=CAD PE=1 SV=1;sp|P27708|PYR1_HUMAN CAD protein OS=Homo sapiens OX=9606 GN=CAD PE=1 SV=3	8	55	55	55	43	33	37	48	42	41	42	38	39	38	36	42	43	33	37	48	42	41	42	38	39	38	36	42	43	33	37	48	42	41	42	38	39	38	36	42	34.5	34.5
F8VQE1;Q9UHB6-2;Q9UHB6-5;Q9UHB6;Q9UHB6-4;F8VS07;Q9UHB6-3;F8VRN8;J3QQM5;Q9BT23	F8VQE1;Q9UHB6-2;Q9UHB6-5;Q9UHB6;Q9UHB6-4;F8VS07;Q9UHB6-3	8;8;8;8;8;6;6;3;1;1	8;8;8;8;8;6;6;3;1;1	8;8;8;8;8;6;6;3;1;1	LIM domain and actin-binding protein 1	LIMA1	tr|F8VQE1|F8VQE1_HUMAN LIM domain and actin-binding protein 1 OS=Homo sapiens OX=9606 GN=LIMA1 PE=1 SV=1;sp|Q9UHB6-2|LIMA1_HUMAN Isoform Alpha of LIM domain and actin-binding protein 1 OS=Homo sapiens OX=9606 GN=LIMA1;sp|Q9UHB6-5|LIMA1_HUMAN Isoform 5 of L	10	8	8	8	5	3	4	5	5	2	6	3	5	5	6	6	5	3	4	5	5	2	6	3	5	5	6	6	5	3	4	5	5	2	6	3	5	5	6	6	16.4	16.4
F8VQX6;H0YI09;Q9H8H3	F8VQX6;H0YI09;Q9H8H3	2;2;2	2;2;2	2;2;2	Methyltransferase-like protein 7A	METTL7A	tr|F8VQX6|F8VQX6_HUMAN Methyltransferase-like protein 7A (Fragment) OS=Homo sapiens OX=9606 GN=METTL7A PE=1 SV=1;tr|H0YI09|H0YI09_HUMAN Methyltransferase-like protein 7A (Fragment) OS=Homo sapiens OX=9606 GN=METTL7A PE=1 SV=1;sp|Q9H8H3|MET7A_HUMAN Methyltr	3	2	2	2	1	0	0	0	1	1	0	0	1	0	0	2	1	0	0	0	1	1	0	0	1	0	0	2	1	0	0	0	1	1	0	0	1	0	0	2	16.7	16.7
J3KPG5;F8VU39;Q9UIF9-2;Q9UIF9-3;Q9UIF9;A0A0C4DGI9;H0YII3	J3KPG5;F8VU39;Q9UIF9-2;Q9UIF9-3;Q9UIF9	11;11;11;11;11;5;3	11;11;11;11;11;5;3	11;11;11;11;11;5;3	Bromodomain adjacent to zinc finger domain protein 2A	BAZ2A	tr|J3KPG5|J3KPG5_HUMAN Bromodomain adjacent to zinc finger domain protein 2A OS=Homo sapiens OX=9606 GN=BAZ2A PE=1 SV=1;tr|F8VU39|F8VU39_HUMAN Bromodomain adjacent to zinc finger domain protein 2A OS=Homo sapiens OX=9606 GN=BAZ2A PE=1 SV=1;sp|Q9UIF9-2|BAZ2	7	11	11	11	5	4	2	5	4	4	5	5	5	5	6	4	5	4	2	5	4	4	5	5	5	5	6	4	5	4	2	5	4	4	5	5	5	5	6	4	7.1	7.1
Q9NZN8;F8VV52;F8VUB4;Q9NZN8-5;Q9NZN8-4;Q9NZN8-2;F8VP97;F8W145;F8VRS8;F8VQD8;A0A087X050;F8VVY1;F8VX63;F8VWH8;H0YH84;H0YHT6;F8VQF4;Q9NZN8-3;H0YI11	Q9NZN8;F8VV52;F8VUB4;Q9NZN8-5;Q9NZN8-4;Q9NZN8-2;F8VP97;F8W145	5;5;5;4;4;3;3;3;2;2;2;2;2;1;1;1;1;1;1	5;5;5;4;4;3;3;3;2;2;2;2;2;1;1;1;1;1;1	5;5;5;4;4;3;3;3;2;2;2;2;2;1;1;1;1;1;1	CCR4-NOT transcription complex subunit 2	CNOT2	sp|Q9NZN8|CNOT2_HUMAN CCR4-NOT transcription complex subunit 2 OS=Homo sapiens OX=9606 GN=CNOT2 PE=1 SV=1;tr|F8VV52|F8VV52_HUMAN CCR4-NOT transcription complex subunit 2 (Fragment) OS=Homo sapiens OX=9606 GN=CNOT2 PE=1 SV=1;tr|F8VUB4|F8VUB4_HUMAN CCR4-NOT	19	5	5	5	2	2	4	3	1	2	5	4	3	3	3	3	2	2	4	3	1	2	5	4	3	3	3	3	2	2	4	3	1	2	5	4	3	3	3	3	10.9	10.9
F8VV04;Q15020-2;F8W667;F8VVK9;F8VZM2;Q15020-3	F8VV04	25;9;5;4;4;1	1;0;0;0;0;0	1;0;0;0;0;0		SART3	tr|F8VV04|F8VV04_HUMAN Squamous cell carcinoma antigen recognized by T-cells 3 (Fragment) OS=Homo sapiens OX=9606 GN=SART3 PE=1 SV=1	6	25	1	1	17	14	14	17	17	18	15	16	13	15	15	17	0	0	0	0	0	0	1	0	0	0	0	0	0	0	0	0	0	0	1	0	0	0	0	0	39.7	1.4
F8VVA7;P61923;F8VXB1;F8W156;F8VYZ4;P61923-5;P61923-4;F8VUC5;F8W651;F8VXR1;P61923-3;F8VYK5;F8VYE0;P61923-2	F8VVA7;P61923;F8VXB1;F8W156;F8VYZ4;P61923-5;P61923-4;F8VUC5;F8W651;F8VXR1	5;5;4;4;4;4;4;3;3;3;2;1;1;1	5;5;4;4;4;4;4;3;3;3;2;1;1;1	5;5;4;4;4;4;4;3;3;3;2;1;1;1	Coatomer subunit zeta-1	COPZ1	tr|F8VVA7|F8VVA7_HUMAN Coatomer subunit zeta-1 OS=Homo sapiens OX=9606 GN=COPZ1 PE=1 SV=1;sp|P61923|COPZ1_HUMAN Coatomer subunit zeta-1 OS=Homo sapiens OX=9606 GN=COPZ1 PE=1 SV=1;tr|F8VXB1|F8VXB1_HUMAN Coatomer subunit zeta-1 (Fragment) OS=Homo sapiens OX=	14	5	5	5	5	5	4	5	3	4	5	5	5	5	5	4	5	5	4	5	3	4	5	5	5	5	5	4	5	5	4	5	3	4	5	5	5	5	5	4	35.4	35.4
F8VVE9;Q15256-3;Q15256-4;Q15256-5;Q15256	F8VVE9;Q15256-3;Q15256-4;Q15256-5;Q15256	1;1;1;1;1	1;1;1;1;1	1;1;1;1;1	Receptor-type tyrosine-protein phosphatase R	PTPRR	tr|F8VVE9|F8VVE9_HUMAN Receptor-type tyrosine-protein phosphatase R (Fragment) OS=Homo sapiens OX=9606 GN=PTPRR PE=1 SV=1;sp|Q15256-3|PTPRR_HUMAN Isoform Gamma of Receptor-type tyrosine-protein phosphatase R OS=Homo sapiens OX=9606 GN=PTPRR;sp|Q15256-4|PTP	5	1	1	1	1	0	1	0	1	0	0	0	0	1	0	0	1	0	1	0	1	0	0	0	0	1	0	0	1	0	1	0	1	0	0	0	0	1	0	0	5.6	5.6
F8W1U7;F8VWH9;Q8N6T3-5;Q8N6T3;Q8N6T3-2;E5RHT6;Q8N6T3-3;E5RHC5;Q8N6T3-4;E5RHH7;F8VWB3	F8W1U7;F8VWH9;Q8N6T3-5;Q8N6T3;Q8N6T3-2;E5RHT6;Q8N6T3-3;E5RHC5;Q8N6T3-4	6;6;6;6;6;5;5;4;3;2;1	6;6;6;6;6;5;5;4;3;2;1	6;6;6;6;6;5;5;4;3;2;1	ADP-ribosylation factor GTPase-activating protein 1	ARFGAP1	tr|F8W1U7|F8W1U7_HUMAN ADP-ribosylation factor GTPase-activating protein 1 (Fragment) OS=Homo sapiens OX=9606 GN=ARFGAP1 PE=1 SV=1;tr|F8VWH9|F8VWH9_HUMAN ADP-ribosylation factor GTPase-activating protein 1 OS=Homo sapiens OX=9606 GN=ARFGAP1 PE=1 SV=1;sp|Q8	11	6	6	6	1	2	3	5	2	2	2	3	4	2	3	3	1	2	3	5	2	2	2	3	4	2	3	3	1	2	3	5	2	2	2	3	4	2	3	3	26.6	26.6
F8VWL0;Q12800-2;Q12800-3;Q12800-4;Q12800;F8VX55;Q9NZI6	F8VWL0;Q12800-2;Q12800-3;Q12800-4;Q12800;F8VX55;Q9NZI6	2;2;2;2;2;1;1	2;2;2;2;2;1;1	2;2;2;2;2;1;1	Alpha-globin transcription factor CP2;Transcription factor CP2-like protein 1	TFCP2;TFCP2L1	tr|F8VWL0|F8VWL0_HUMAN Alpha-globin transcription factor CP2 (Fragment) OS=Homo sapiens OX=9606 GN=TFCP2 PE=1 SV=1;sp|Q12800-2|TFCP2_HUMAN Isoform 2 of Alpha-globin transcription factor CP2 OS=Homo sapiens OX=9606 GN=TFCP2;sp|Q12800-3|TFCP2_HUMAN Isoform 3	7	2	2	2	1	0	0	0	1	0	1	0	1	1	1	2	1	0	0	0	1	0	1	0	1	1	1	2	1	0	0	0	1	0	1	0	1	1	1	2	6.6	6.6
F8VX04;Q9H2H9	F8VX04;Q9H2H9	2;2	2;2	2;2	Sodium-coupled neutral amino acid transporter 1	SLC38A1	tr|F8VX04|F8VX04_HUMAN Sodium-coupled neutral amino acid transporter 1 OS=Homo sapiens OX=9606 GN=SLC38A1 PE=1 SV=1;sp|Q9H2H9|S38A1_HUMAN Sodium-coupled neutral amino acid transporter 1 OS=Homo sapiens OX=9606 GN=SLC38A1 PE=1 SV=1	2	2	2	2	0	0	0	2	0	1	0	0	1	1	1	0	0	0	0	2	0	1	0	0	1	1	1	0	0	0	0	2	0	1	0	0	1	1	1	0	3.8	3.8
F8VXC8;Q8TAQ2-2;Q8TAQ2-3;Q8TAQ2;F8VZW6	F8VXC8;Q8TAQ2-2;Q8TAQ2-3;Q8TAQ2	21;21;21;20;4	21;21;21;20;4	14;14;14;13;4	SWI/SNF complex subunit SMARCC2	SMARCC2	tr|F8VXC8|F8VXC8_HUMAN SWI/SNF complex subunit SMARCC2 OS=Homo sapiens OX=9606 GN=SMARCC2 PE=1 SV=1;sp|Q8TAQ2-2|SMRC2_HUMAN Isoform 2 of SWI/SNF complex subunit SMARCC2 OS=Homo sapiens OX=9606 GN=SMARCC2;sp|Q8TAQ2-3|SMRC2_HUMAN Isoform 3 of SWI/SNF complex	5	21	21	14	9	7	12	13	8	9	12	10	12	13	9	13	9	7	12	13	8	9	12	10	12	13	9	13	6	5	7	9	5	6	8	5	8	7	5	8	22.9	22.9
F8VXG7;Q99590-2;Q99590;A0A0A0MTP7	F8VXG7;Q99590-2;Q99590;A0A0A0MTP7	4;4;4;3	4;4;4;3	4;4;4;3	Protein SCAF11	SCAF11	tr|F8VXG7|F8VXG7_HUMAN Protein SCAF11 OS=Homo sapiens OX=9606 GN=SCAF11 PE=1 SV=1;sp|Q99590-2|SCAFB_HUMAN Isoform 2 of Protein SCAF11 OS=Homo sapiens OX=9606 GN=SCAF11;sp|Q99590|SCAFB_HUMAN Protein SCAF11 OS=Homo sapiens OX=9606 GN=SCAF11 PE=1 SV=2;tr|A0A0	4	4	4	4	0	0	0	2	0	0	2	2	1	1	0	2	0	0	0	2	0	0	2	2	1	1	0	2	0	0	0	2	0	0	2	2	1	1	0	2	3.9	3.9
F8VXU5;Q9UBQ0;Q9UBQ0-2;Q05DG7	F8VXU5;Q9UBQ0;Q9UBQ0-2	8;8;8;1	8;8;8;1	8;8;8;1	Vacuolar protein sorting-associated protein 29	VPS29	tr|F8VXU5|F8VXU5_HUMAN Vacuolar protein sorting-associated protein 29 OS=Homo sapiens OX=9606 GN=VPS29 PE=1 SV=1;sp|Q9UBQ0|VPS29_HUMAN Vacuolar protein sorting-associated protein 29 OS=Homo sapiens OX=9606 GN=VPS29 PE=1 SV=1;sp|Q9UBQ0-2|VPS29_HUMAN Isoform	4	8	8	8	7	7	6	7	7	7	6	5	8	7	7	4	7	7	6	7	7	7	6	5	8	7	7	4	7	7	6	7	7	7	6	5	8	7	7	4	47.2	47.2
F8VY01;Q6ZV73-2;Q6ZV73	F8VY01;Q6ZV73-2;Q6ZV73	1;1;1	1;1;1	1;1;1	FYVE, RhoGEF and PH domain-containing protein 6	FGD6	tr|F8VY01|F8VY01_HUMAN FYVE, RhoGEF and PH domain-containing protein 6 OS=Homo sapiens OX=9606 GN=FGD6 PE=1 SV=1;sp|Q6ZV73-2|FGD6_HUMAN Isoform 2 of FYVE, RhoGEF and PH domain-containing protein 6 OS=Homo sapiens OX=9606 GN=FGD6;sp|Q6ZV73|FGD6_HUMAN FYVE,	3	1	1	1	1	1	1	1	1	1	1	1	1	1	1	1	1	1	1	1	1	1	1	1	1	1	1	1	1	1	1	1	1	1	1	1	1	1	1	1	1.2	1.2
F8VYE8;P36873;P36873-2;F8VR82;F8W0W8;A0A087WYY5	F8VYE8;P36873;P36873-2;F8VR82;F8W0W8;A0A087WYY5	15;15;15;14;13;9	15;15;15;14;13;9	3;3;3;3;1;3	Serine/threonine-protein phosphatase;Serine/threonine-protein phosphatase PP1-gamma catalytic subunit	PPP1CC	tr|F8VYE8|F8VYE8_HUMAN Serine/threonine-protein phosphatase OS=Homo sapiens OX=9606 GN=PPP1CC PE=1 SV=1;sp|P36873|PP1G_HUMAN Serine/threonine-protein phosphatase PP1-gamma catalytic subunit OS=Homo sapiens OX=9606 GN=PPP1CC PE=1 SV=1;sp|P36873-2|PP1G_HUMAN	6	15	15	3	10	12	14	14	13	13	11	13	14	13	13	14	10	12	14	14	13	13	11	13	14	13	13	14	2	3	3	3	3	3	2	3	3	3	3	3	55.9	55.9
H3BU82;F8VZ44;Q9NRG9;Q9NRG9-2;F8VUB6	H3BU82;F8VZ44;Q9NRG9;Q9NRG9-2;F8VUB6	4;4;4;3;2	4;4;4;3;2	4;4;4;3;2	Aladin	AAAS	tr|H3BU82|H3BU82_HUMAN Aladin (Fragment) OS=Homo sapiens OX=9606 GN=AAAS PE=1 SV=1;tr|F8VZ44|F8VZ44_HUMAN Aladin OS=Homo sapiens OX=9606 GN=AAAS PE=1 SV=1;sp|Q9NRG9|AAAS_HUMAN Aladin OS=Homo sapiens OX=9606 GN=AAAS PE=1 SV=1;sp|Q9NRG9-2|AAAS_HUMAN Isoform	5	4	4	4	0	1	2	3	2	2	1	2	2	3	1	3	0	1	2	3	2	2	1	2	2	3	1	3	0	1	2	3	2	2	1	2	2	3	1	3	13.7	13.7
F8VZ97;Q96GA7	F8VZ97;Q96GA7	1;1	1;1	1;1	Serine dehydratase-like	SDSL	tr|F8VZ97|F8VZ97_HUMAN Serine dehydratase-like (Fragment) OS=Homo sapiens OX=9606 GN=SDSL PE=1 SV=1;sp|Q96GA7|SDSL_HUMAN Serine dehydratase-like OS=Homo sapiens OX=9606 GN=SDSL PE=1 SV=1	2	1	1	1	0	0	0	0	0	0	0	0	0	0	1	0	0	0	0	0	0	0	0	0	0	0	1	0	0	0	0	0	0	0	0	0	0	0	1	0	34.5	34.5
F8VZX2;Q15366-5;Q15366-8;F8W0G4;F8VXH9;F8W1G6;H3BND9;J3QT27;P57721-2;P57721-3	F8VZX2;Q15366-5;Q15366-8	17;16;14;8;8;7;4;4;4;4	1;0;0;0;0;0;0;0;0;0	0;0;0;0;0;0;0;0;0;0	Poly(rC)-binding protein 2	PCBP2	tr|F8VZX2|F8VZX2_HUMAN Poly(rC)-binding protein 2 OS=Homo sapiens OX=9606 GN=PCBP2 PE=1 SV=1;sp|Q15366-5|PCBP2_HUMAN Isoform 5 of Poly(rC)-binding protein 2 OS=Homo sapiens OX=9606 GN=PCBP2;sp|Q15366-8|PCBP2_HUMAN Isoform 8 of Poly(rC)-binding protein 2 OS	10	17	1	0	17	17	15	16	17	17	17	16	17	17	17	17	1	1	1	1	1	1	1	1	1	1	1	1	0	0	0	0	0	0	0	0	0	0	0	0	76.6	4.7
F8VZY9;P05783;CON__H-INV:HIT000015463;CON__Q92764;C4AM86;CON__Q497I4;Q92764	F8VZY9;P05783	18;18;2;2;2;2;2	16;16;2;1;1;1;1	13;13;2;1;1;1;1	Keratin, type I cytoskeletal 18	KRT18	tr|F8VZY9|F8VZY9_HUMAN Keratin, type I cytoskeletal 18 OS=Homo sapiens OX=9606 GN=KRT18 PE=1 SV=1;sp|P05783|K1C18_HUMAN Keratin, type I cytoskeletal 18 OS=Homo sapiens OX=9606 GN=KRT18 PE=1 SV=2	7	18	16	13	15	14	9	12	16	16	14	13	10	14	14	12	13	12	8	10	14	14	12	12	8	13	13	11	10	10	5	8	11	11	10	9	5	10	10	9	51.4	47.3
F8W038;Q8IXM2;Q8IXM2-3;H0YIS7;F8W1H0;Q8IXM2-2	F8W038;Q8IXM2;Q8IXM2-3;H0YIS7;F8W1H0	4;4;4;3;2;1	4;4;4;3;2;1	4;4;4;3;2;1	Chromatin complexes subunit BAP18	C17orf49;BAP18;RNASEK-C17orf49	tr|F8W038|F8W038_HUMAN Chromosome 17 open reading frame 49 OS=Homo sapiens OX=9606 GN=C17orf49 PE=1 SV=1;sp|Q8IXM2|BAP18_HUMAN Chromatin complexes subunit BAP18 OS=Homo sapiens OX=9606 GN=BAP18 PE=1 SV=1;sp|Q8IXM2-3|BAP18_HUMAN Isoform 3 of Chromatin compl	6	4	4	4	3	3	3	3	2	4	2	3	2	4	2	2	3	3	3	3	2	4	2	3	2	4	2	2	3	3	3	3	2	4	2	3	2	4	2	2	36.3	36.3
F8W689;P48382;P48382-2;A0A0A0MSM9;F6X9D6;F6R6G4;F6UE82;A0A0A0MSQ2;H0Y4B4	F8W689;P48382;P48382-2	3;3;2;1;1;1;1;1;1	3;3;2;1;1;1;1;1;1	3;3;2;1;1;1;1;1;1	DNA-binding protein RFX5	RFX5	tr|F8W689|F8W689_HUMAN DNA-binding protein RFX5 (Fragment) OS=Homo sapiens OX=9606 GN=RFX5 PE=1 SV=1;sp|P48382|RFX5_HUMAN DNA-binding protein RFX5 OS=Homo sapiens OX=9606 GN=RFX5 PE=1 SV=1;sp|P48382-2|RFX5_HUMAN Isoform 2 of DNA-binding protein RFX5 OS=Hom	9	3	3	3	0	0	2	2	1	0	0	1	0	1	1	0	0	0	2	2	1	0	0	1	0	1	1	0	0	0	2	2	1	0	0	1	0	1	1	0	6.9	6.9
F8W6G1;Q9UHY1	F8W6G1;Q9UHY1	2;2	2;2	2;2	Nuclear receptor-binding protein	NRBP1	tr|F8W6G1|F8W6G1_HUMAN Nuclear receptor-binding protein OS=Homo sapiens OX=9606 GN=NRBP1 PE=1 SV=1;sp|Q9UHY1|NRBP_HUMAN Nuclear receptor-binding protein OS=Homo sapiens OX=9606 GN=NRBP1 PE=1 SV=1	2	2	2	2	0	0	0	2	0	0	1	0	0	0	1	0	0	0	0	2	0	0	1	0	0	0	1	0	0	0	0	2	0	0	1	0	0	0	1	0	4.8	4.8
F8W726;Q14157-4;Q14157-1;Q14157-3;Q14157;Q14157-5;Q5VU77;Q5VU81;Q5VU80;Q5VU79;Q5VU78;H0Y5H6;H7C2T8	F8W726;Q14157-4;Q14157-1;Q14157-3;Q14157;Q14157-5;Q5VU77;Q5VU81;Q5VU80;Q5VU79;Q5VU78	8;8;8;8;8;8;6;4;4;4;4;1;1	8;8;8;8;8;8;6;4;4;4;4;1;1	8;8;8;8;8;8;6;4;4;4;4;1;1	Ubiquitin-associated protein 2-like	UBAP2L	tr|F8W726|F8W726_HUMAN Ubiquitin-associated protein 2-like OS=Homo sapiens OX=9606 GN=UBAP2L PE=1 SV=2;sp|Q14157-4|UBP2L_HUMAN Isoform 4 of Ubiquitin-associated protein 2-like OS=Homo sapiens OX=9606 GN=UBAP2L;sp|Q14157-1|UBP2L_HUMAN Isoform 2 of Ubiquitin	13	8	8	8	4	6	3	5	6	4	3	5	7	5	5	4	4	6	3	5	6	4	3	5	7	5	5	4	4	6	3	5	6	4	3	5	7	5	5	4	11.4	11.4
F8W733;Q9NXR7-4;Q9NXR7-3;Q9NXR7;Q9NXR7-1;C9J2G0;A0A075B7D2	F8W733;Q9NXR7-4;Q9NXR7-3;Q9NXR7;Q9NXR7-1;C9J2G0;A0A075B7D2	2;2;2;2;2;1;1	2;2;2;2;2;1;1	2;2;2;2;2;1;1	BRCA1-A complex subunit BRE	BRE	tr|F8W733|F8W733_HUMAN BRISC and BRCA1-A complex member 2 (Fragment) OS=Homo sapiens OX=9606 GN=BABAM2 PE=1 SV=1;sp|Q9NXR7-4|BABA2_HUMAN Isoform 4 of BRISC and BRCA1-A complex member 2 OS=Homo sapiens OX=9606 GN=BABAM2;sp|Q9NXR7-3|BABA2_HUMAN Isoform 3 of	7	2	2	2	1	1	1	2	1	1	2	1	2	1	1	1	1	1	1	2	1	1	2	1	2	1	1	1	1	1	1	2	1	1	2	1	2	1	1	1	9.9	9.9
F8W776;Q9H9S3-2;Q9H9S3-3;Q9H9S3;H7C1S8	F8W776;Q9H9S3-2;Q9H9S3-3;Q9H9S3	3;3;3;3;1	1;1;1;1;1	1;1;1;1;1	Protein transport protein Sec61 subunit alpha isoform 2	SEC61A2	tr|F8W776|F8W776_HUMAN Protein transport protein Sec61 subunit alpha isoform 2 OS=Homo sapiens OX=9606 GN=SEC61A2 PE=1 SV=1;sp|Q9H9S3-2|S61A2_HUMAN Isoform 2 of Protein transport protein Sec61 subunit alpha isoform 2 OS=Homo sapiens OX=9606 GN=SEC61A2;sp|Q	5	3	1	1	1	2	2	1	3	3	2	2	1	2	2	2	0	0	0	0	1	1	0	0	0	0	0	0	0	0	0	0	1	1	0	0	0	0	0	0	7.3	2.4
F8W7C6;A0A087WV22;H7C123;H7C2C5;Q96L21	F8W7C6;A0A087WV22;H7C123;H7C2C5	6;5;3;3;2	6;5;3;3;2	1;0;0;0;0		RPL10	tr|F8W7C6|F8W7C6_HUMAN 60S ribosomal protein L10 OS=Homo sapiens OX=9606 GN=RPL10 PE=1 SV=2;tr|A0A087WV22|A0A087WV22_HUMAN 60S ribosomal protein L10 OS=Homo sapiens OX=9606 GN=RPL10 PE=1 SV=1;tr|H7C123|H7C123_HUMAN 60S ribosomal protein L10 (Fragment) OS=H	5	6	6	1	6	6	4	6	6	5	6	6	6	6	5	5	6	6	4	6	6	5	6	6	6	6	5	5	1	1	1	1	1	1	1	1	1	1	1	1	43.6	43.6
F8W7U8;P49959;P49959-2;P49959-3;F5GXT0;F5H742;F5H256	F8W7U8;P49959;P49959-2;P49959-3	17;17;16;16;7;4;4	17;17;16;16;7;4;4	17;17;16;16;7;4;4	Double-strand break repair protein MRE11A	MRE11A	tr|F8W7U8|F8W7U8_HUMAN Double-strand break repair protein MRE11 OS=Homo sapiens OX=9606 GN=MRE11 PE=1 SV=1;sp|P49959|MRE11_HUMAN Double-strand break repair protein MRE11 OS=Homo sapiens OX=9606 GN=MRE11 PE=1 SV=3;sp|P49959-2|MRE11_HUMAN Isoform 2 of Double	7	17	17	17	13	14	13	17	13	12	10	10	12	13	15	16	13	14	13	17	13	12	10	10	12	13	15	16	13	14	13	17	13	12	10	10	12	13	15	16	30	30
F8W914;Q9NQC3-2;Q9NQC3-5;Q9NQC3;H7C106;Q9NQC3-3;Q9NQC3-4;Q9NQC3-6;A0A0U1RQR6	F8W914;Q9NQC3-2;Q9NQC3-5;Q9NQC3;H7C106;Q9NQC3-3;Q9NQC3-4;Q9NQC3-6	3;3;3;3;2;2;2;2;1	3;3;3;3;2;2;2;2;1	3;3;3;3;2;2;2;2;1	Reticulon;Reticulon-4	RTN4	tr|F8W914|F8W914_HUMAN Reticulon OS=Homo sapiens OX=9606 GN=RTN4 PE=1 SV=1;sp|Q9NQC3-2|RTN4_HUMAN Isoform 2 of Reticulon-4 OS=Homo sapiens OX=9606 GN=RTN4;sp|Q9NQC3-5|RTN4_HUMAN Isoform 5 of Reticulon-4 OS=Homo sapiens OX=9606 GN=RTN4;sp|Q9NQC3|RTN4_HUMAN	9	3	3	3	2	2	1	2	2	2	1	2	2	2	2	2	2	2	1	2	2	2	1	2	2	2	2	2	2	2	1	2	2	2	1	2	2	2	2	2	10.1	10.1
F8W930;Q9Y6M1-1;Q9Y6M1;Q9Y6M1-5;Q9Y6M1-6;Q9Y6M1-3;Q9Y6M1-4	F8W930;Q9Y6M1-1;Q9Y6M1;Q9Y6M1-5;Q9Y6M1-6;Q9Y6M1-3;Q9Y6M1-4	12;12;12;10;10;10;10	11;11;11;9;9;9;9	11;11;11;9;9;9;9	Insulin-like growth factor 2 mRNA-binding protein 2	IGF2BP2	tr|F8W930|F8W930_HUMAN Insulin-like growth factor 2 mRNA-binding protein 2 OS=Homo sapiens OX=9606 GN=IGF2BP2 PE=1 SV=1;sp|Q9Y6M1-1|IF2B2_HUMAN Isoform 2 of Insulin-like growth factor 2 mRNA-binding protein 2 OS=Homo sapiens OX=9606 GN=IGF2BP2;sp|Q9Y6M1|IF	7	12	11	11	8	3	7	11	8	6	7	9	8	8	7	9	7	3	6	10	7	5	6	8	7	7	6	8	7	3	6	10	7	5	6	8	7	7	6	8	25.1	23
F8W9J4;Q03001;E9PHM6;F6QMI7;Q03001-8;Q03001-14;Q03001-9	F8W9J4;Q03001;E9PHM6;F6QMI7;Q03001-8;Q03001-14	5;5;3;3;3;3;2	4;4;2;2;2;2;2	4;4;2;2;2;2;2	Dystonin	DST	tr|F8W9J4|F8W9J4_HUMAN Dystonin OS=Homo sapiens OX=9606 GN=DST PE=1 SV=1;sp|Q03001|DYST_HUMAN Dystonin OS=Homo sapiens OX=9606 GN=DST PE=1 SV=4;tr|E9PHM6|E9PHM6_HUMAN Dystonin OS=Homo sapiens OX=9606 GN=DST PE=1 SV=3;tr|F6QMI7|F6QMI7_HUMAN Dystonin OS=Homo	7	5	4	4	0	2	0	2	0	0	0	0	1	0	0	3	0	2	0	2	0	0	0	0	0	0	0	2	0	2	0	2	0	0	0	0	0	0	0	2	0.8	0.6
F8WCF6;P59998;P59998-3;F8WDD7;H7C0A3;A0A0A6YYG9;P59998-2;R4GN08;P59998-4;F8WDW3;F8WE39	F8WCF6;P59998;P59998-3;F8WDD7;H7C0A3;A0A0A6YYG9;P59998-2	5;5;5;4;4;4;4;2;2;1;1	5;5;5;4;4;4;4;2;2;1;1	5;5;5;4;4;4;4;2;2;1;1	Actin-related protein 2/3 complex subunit 4	ARPC4-TTLL3;ARPC4	tr|F8WCF6|F8WCF6_HUMAN Actin-related protein 2/3 complex subunit 4 OS=Homo sapiens OX=9606 GN=ARPC4-TTLL3 PE=3 SV=1;sp|P59998|ARPC4_HUMAN Actin-related protein 2/3 complex subunit 4 OS=Homo sapiens OX=9606 GN=ARPC4 PE=1 SV=3;sp|P59998-3|ARPC4_HUMAN Isoform	11	5	5	5	4	4	3	4	4	3	4	3	4	3	3	3	4	4	3	4	4	3	4	3	4	3	3	3	4	4	3	4	4	3	4	3	4	3	3	3	31.5	31.5
F8WCX2;Q8N1G0-2;Q8N1G0;H0Y5I5	F8WCX2;Q8N1G0-2;Q8N1G0;H0Y5I5	3;3;3;2	3;3;3;2	3;3;3;2	Zinc finger protein 687	ZNF687	tr|F8WCX2|F8WCX2_HUMAN Zinc finger protein 687 OS=Homo sapiens OX=9606 GN=ZNF687 PE=1 SV=1;sp|Q8N1G0-2|ZN687_HUMAN Isoform 2 of Zinc finger protein 687 OS=Homo sapiens OX=9606 GN=ZNF687;sp|Q8N1G0|ZN687_HUMAN Zinc finger protein 687 OS=Homo sapiens OX=9606	4	3	3	3	1	0	1	2	1	1	2	2	1	1	1	0	1	0	1	2	1	1	2	2	1	1	1	0	1	0	1	2	1	1	2	2	1	1	1	0	5.9	5.9
F8WE06;Q86XI2;Q86XI2-2	F8WE06;Q86XI2;Q86XI2-2	1;1;1	1;1;1	1;1;1	Condensin-2 complex subunit G2	NCAPG2	tr|F8WE06|F8WE06_HUMAN Condensin-2 complex subunit G2 OS=Homo sapiens OX=9606 GN=NCAPG2 PE=1 SV=1;sp|Q86XI2|CNDG2_HUMAN Condensin-2 complex subunit G2 OS=Homo sapiens OX=9606 GN=NCAPG2 PE=1 SV=1;sp|Q86XI2-2|CNDG2_HUMAN Isoform 2 of Condensin-2 complex subu	3	1	1	1	0	0	0	0	0	0	0	1	0	0	0	0	0	0	0	0	0	0	0	1	0	0	0	0	0	0	0	0	0	0	0	1	0	0	0	0	4.4	4.4
F8WJN3;Q16630-3;Q16630;Q16630-2;F8W084	F8WJN3;Q16630-3;Q16630;Q16630-2	10;10;10;10;1	10;10;10;10;1	10;10;10;10;1	Cleavage and polyadenylation specificity factor subunit 6	CPSF6	tr|F8WJN3|F8WJN3_HUMAN Cleavage and polyadenylation-specificity factor subunit 6 OS=Homo sapiens OX=9606 GN=CPSF6 PE=1 SV=1;sp|Q16630-3|CPSF6_HUMAN Isoform 3 of Cleavage and polyadenylation specificity factor subunit 6 OS=Homo sapiens OX=9606 GN=CPSF6;sp|Q	5	10	10	10	9	8	9	10	10	9	10	9	10	9	9	8	9	8	9	10	10	9	10	9	10	9	9	8	9	8	9	10	10	9	10	9	10	9	9	8	27.4	27.4
G3V0I5;P49821-2;P49821;B4DE93;E9PQP1;E9PMX3;E9PJL9;E9PLC6;E9PPR0;E9PPD6;E9PPS5;H0YE81;H0YD04	G3V0I5;P49821-2;P49821;B4DE93;E9PQP1;E9PMX3	10;10;10;8;6;5;4;4;4;2;2;2;1	10;10;10;8;6;5;4;4;4;2;2;2;1	10;10;10;8;6;5;4;4;4;2;2;2;1	NADH dehydrogenase [ubiquinone] flavoprotein 1, mitochondrial	NDUFV1	tr|G3V0I5|G3V0I5_HUMAN NADH dehydrogenase [ubiquinone] flavoprotein 1, mitochondrial OS=Homo sapiens OX=9606 GN=NDUFV1 PE=1 SV=1;sp|P49821-2|NDUV1_HUMAN Isoform 2 of NADH dehydrogenase [ubiquinone] flavoprotein 1, mitochondrial OS=Homo sapiens OX=9606 GN=N	13	10	10	10	6	3	3	4	6	4	5	3	5	4	5	5	6	3	3	4	6	4	5	3	5	4	5	5	6	3	3	4	6	4	5	3	5	4	5	5	32.4	32.4
G3V154;H0Y4Z8;Q3YEC7;Q3YEC7-2	G3V154;H0Y4Z8;Q3YEC7;Q3YEC7-2	1;1;1;1	1;1;1;1	1;1;1;1	Rab-like protein 6	RABL6	tr|G3V154|G3V154_HUMAN Chromosome 9 open reading frame 86, isoform CRA_d OS=Homo sapiens OX=9606 GN=RABL6 PE=1 SV=1;tr|H0Y4Z8|H0Y4Z8_HUMAN Chromosome 9 open reading frame 86, isoform CRA_b OS=Homo sapiens OX=9606 GN=RABL6 PE=1 SV=2;sp|Q3YEC7|RABL6_HUMAN Ra	4	1	1	1	0	0	0	1	0	0	0	0	0	0	0	0	0	0	0	1	0	0	0	0	0	0	0	0	0	0	0	1	0	0	0	0	0	0	0	0	3.2	3.2
G3V1D3;G3V180;Q9NY33-4;Q9NY33;E9PQ14;E9PNX5;E9PKK8;E9PPK9;Q9NY33-2	G3V1D3;G3V180;Q9NY33-4;Q9NY33	5;5;5;5;2;1;1;1;1	5;5;5;5;2;1;1;1;1	5;5;5;5;2;1;1;1;1	Dipeptidyl peptidase 3	DPP3	tr|G3V1D3|G3V1D3_HUMAN Dipeptidyl peptidase 3 OS=Homo sapiens OX=9606 GN=DPP3 PE=1 SV=1;tr|G3V180|G3V180_HUMAN Dipeptidyl peptidase 3 OS=Homo sapiens OX=9606 GN=DPP3 PE=1 SV=1;sp|Q9NY33-4|DPP3_HUMAN Isoform 4 of Dipeptidyl peptidase 3 OS=Homo sapiens OX=96	9	5	5	5	2	0	2	2	2	1	2	1	4	2	4	3	2	0	2	2	2	1	2	1	4	2	4	3	2	0	2	2	2	1	2	1	4	2	4	3	11.1	11.1
G3V198;Q12769;E9PR16;E9PSI3;Q12769-2	G3V198;Q12769;E9PR16	11;11;8;1;1	11;11;8;1;1	11;11;8;1;1	Nuclear pore complex protein Nup160	NUP160	tr|G3V198|G3V198_HUMAN Nuclear pore complex protein Nup160 (Fragment) OS=Homo sapiens OX=9606 GN=NUP160 PE=1 SV=2;sp|Q12769|NU160_HUMAN Nuclear pore complex protein Nup160 OS=Homo sapiens OX=9606 GN=NUP160 PE=1 SV=3;tr|E9PR16|E9PR16_HUMAN Nuclear pore comp	5	11	11	11	4	3	1	5	4	5	6	6	4	3	3	5	4	3	1	5	4	5	6	6	4	3	3	5	4	3	1	5	4	5	6	6	4	3	3	5	12.1	12.1
G3V5S9;G3V1S4;Q9Y324	G3V5S9;G3V1S4;Q9Y324	1;1;1	1;1;1	1;1;1	rRNA-processing protein FCF1 homolog	FCF1	tr|G3V5S9|G3V5S9_HUMAN rRNA-processing protein FCF1 homolog OS=Homo sapiens OX=9606 GN=FCF1 PE=1 SV=1;tr|G3V1S4|G3V1S4_HUMAN Chromosome 14 open reading frame 111, isoform CRA_a OS=Homo sapiens OX=9606 GN=FCF1 PE=1 SV=1;sp|Q9Y324|FCF1_HUMAN rRNA-processing	3	1	1	1	1	0	0	0	0	0	0	0	0	0	0	1	1	0	0	0	0	0	0	0	0	0	0	1	1	0	0	0	0	0	0	0	0	0	0	1	4.9	4.9
G3V203;J3QQ67;Q07020;H0YHA7;Q07020-2;F8VYV2;A0A075B7A0;F8VUA6;F8VXR6	G3V203;J3QQ67;Q07020;H0YHA7;Q07020-2;F8VYV2;A0A075B7A0;F8VUA6	7;7;7;6;6;5;5;4;1	7;7;7;6;6;5;5;4;1	7;7;7;6;6;5;5;4;1	60S ribosomal protein L18	RPL18	tr|G3V203|G3V203_HUMAN 60S ribosomal protein L18 OS=Homo sapiens OX=9606 GN=RPL18 PE=1 SV=1;tr|J3QQ67|J3QQ67_HUMAN 60S ribosomal protein L18 (Fragment) OS=Homo sapiens OX=9606 GN=RPL18 PE=1 SV=1;sp|Q07020|RL18_HUMAN 60S ribosomal protein L18 OS=Homo sapien	9	7	7	7	6	6	6	7	6	6	7	6	6	6	6	6	6	6	6	7	6	6	7	6	6	6	6	6	6	6	6	7	6	6	7	6	6	6	6	6	40.2	40.2
G3V274;Q9UL15;Q9UL15-2	G3V274;Q9UL15;Q9UL15-2	1;1;1	1;1;1	1;1;1	BAG family molecular chaperone regulator 5	BAG5	tr|G3V274|G3V274_HUMAN BAG family molecular chaperone regulator 5 (Fragment) OS=Homo sapiens OX=9606 GN=BAG5 PE=1 SV=1;sp|Q9UL15|BAG5_HUMAN BAG family molecular chaperone regulator 5 OS=Homo sapiens OX=9606 GN=BAG5 PE=1 SV=1;sp|Q9UL15-2|BAG5_HUMAN Isoform	3	1	1	1	0	0	0	0	0	1	0	0	1	0	1	0	0	0	0	0	0	1	0	0	1	0	1	0	0	0	0	0	0	1	0	0	1	0	1	0	7.1	7.1
G3V4C3;G3V2H7;Q86SZ2-2;Q86SZ2	G3V4C3;G3V2H7;Q86SZ2-2;Q86SZ2	1;1;1;1	1;1;1;1	1;1;1;1	Trafficking protein particle complex subunit 6B	TRAPPC6B	tr|G3V4C3|G3V4C3_HUMAN Trafficking protein particle complex subunit 6B OS=Homo sapiens OX=9606 GN=TRAPPC6B PE=1 SV=1;tr|G3V2H7|G3V2H7_HUMAN Trafficking protein particle complex subunit 6B (Fragment) OS=Homo sapiens OX=9606 GN=TRAPPC6B PE=1 SV=1;sp|Q86SZ2-2	4	1	1	1	1	1	0	1	0	0	1	0	0	0	1	1	1	1	0	1	0	0	1	0	0	0	1	1	1	1	0	1	0	0	1	0	0	0	1	1	14	14
G3V2Q1;P07910;G3V576;P07910-3;G3V555;G3V575;G3V5V7	G3V2Q1;P07910;G3V576;P07910-3;G3V555;G3V575	21;21;15;14;11;11;9	1;1;1;0;1;1;0	1;1;1;0;1;1;0	Heterogeneous nuclear ribonucleoproteins C1/C2	HNRNPC	tr|G3V2Q1|G3V2Q1_HUMAN Heterogeneous nuclear ribonucleoproteins C1/C2 OS=Homo sapiens OX=9606 GN=HNRNPC PE=1 SV=1;sp|P07910|HNRPC_HUMAN Heterogeneous nuclear ribonucleoproteins C1/C2 OS=Homo sapiens OX=9606 GN=HNRNPC PE=1 SV=4;tr|G3V576|G3V576_HUMAN Hetero	7	21	1	1	18	16	16	21	17	18	19	19	18	18	17	19	1	1	1	1	1	1	1	1	1	1	1	1	1	1	1	1	1	1	1	1	1	1	1	1	63	10.2
G3V2S6;Q9Y5K8;H0YJS0;G3V559;H0YJ55;G3V5S7;G3V3T8;G3V341;G3V2V6;H0YJH8	G3V2S6;Q9Y5K8;H0YJS0;G3V559;H0YJ55;G3V5S7;G3V3T8	4;4;3;3;2;2;2;1;1;1	4;4;3;3;2;2;2;1;1;1	4;4;3;3;2;2;2;1;1;1	V-type proton ATPase subunit D	ATP6V1D	tr|G3V2S6|G3V2S6_HUMAN V-type proton ATPase subunit D OS=Homo sapiens OX=9606 GN=ATP6V1D PE=1 SV=1;sp|Q9Y5K8|VATD_HUMAN V-type proton ATPase subunit D OS=Homo sapiens OX=9606 GN=ATP6V1D PE=1 SV=1;tr|H0YJS0|H0YJS0_HUMAN V-type proton ATPase subunit D (Fragm	10	4	4	4	1	1	0	2	2	0	1	0	1	1	2	1	1	1	0	2	2	0	1	0	1	1	2	1	1	1	0	2	2	0	1	0	1	1	2	1	23.4	23.4
G3V3Q2;O43542	G3V3Q2;O43542	1;1	1;1	1;1	DNA repair protein XRCC3	XRCC3	tr|G3V3Q2|G3V3Q2_HUMAN DNA repair protein XRCC3 OS=Homo sapiens OX=9606 GN=XRCC3 PE=1 SV=1;sp|O43542|XRCC3_HUMAN DNA repair protein XRCC3 OS=Homo sapiens OX=9606 GN=XRCC3 PE=1 SV=1	2	1	1	1	0	0	0	1	0	0	0	0	0	0	0	0	0	0	0	1	0	0	0	0	0	0	0	0	0	0	0	1	0	0	0	0	0	0	0	0	8.5	8.5
G3V4C1;P07910-2;B2R5W2;P07910-4;G3V2D6;A0A0G2JPF8;A0A0G2JNQ3;P0DMR1;O60812;B7ZW38;B2RXH8	G3V4C1;P07910-2;B2R5W2;P07910-4;G3V2D6	21;21;19;19;13;7;7;7;7;7;7	21;21;19;19;13;7;7;7;7;7;7	0;0;0;0;0;0;0;0;0;0;0	Heterogeneous nuclear ribonucleoproteins C1/C2	HNRNPC	tr|G3V4C1|G3V4C1_HUMAN Heterogeneous nuclear ribonucleoproteins C1/C2 OS=Homo sapiens OX=9606 GN=HNRNPC PE=1 SV=1;sp|P07910-2|HNRPC_HUMAN Isoform C1 of Heterogeneous nuclear ribonucleoproteins C1/C2 OS=Homo sapiens OX=9606 GN=HNRNPC;tr|B2R5W2|B2R5W2_HUMAN	11	21	21	0	18	16	16	21	17	18	19	19	18	18	17	19	18	16	16	21	17	18	19	19	18	18	17	19	0	0	0	0	0	0	0	0	0	0	0	0	61.3	61.3
G3V4F7;P61011-2;P61011	G3V4F7;P61011-2;P61011	4;4;4	4;4;4	4;4;4	Signal recognition particle 54 kDa protein	SRP54	tr|G3V4F7|G3V4F7_HUMAN Signal recognition particle 54 kDa protein OS=Homo sapiens OX=9606 GN=SRP54 PE=1 SV=1;sp|P61011-2|SRP54_HUMAN Isoform 2 of Signal recognition particle 54 kDa protein OS=Homo sapiens OX=9606 GN=SRP54;sp|P61011|SRP54_HUMAN Signal recog	3	4	4	4	0	1	0	0	0	0	0	0	3	0	1	1	0	1	0	0	0	0	0	0	3	0	1	1	0	1	0	0	0	0	0	0	3	0	1	1	12	12
G3V529;Q9GZR7-2;Q9GZR7;A0A087WXU8;F5GYL3;A0A1W2PRR2	G3V529;Q9GZR7-2;Q9GZR7;A0A087WXU8;F5GYL3;A0A1W2PRR2	10;10;10;8;8;6	10;10;10;8;8;6	10;10;10;8;8;6	ATP-dependent RNA helicase DDX24	DDX24	tr|G3V529|G3V529_HUMAN ATP-dependent RNA helicase DDX24 OS=Homo sapiens OX=9606 GN=DDX24 PE=1 SV=1;sp|Q9GZR7-2|DDX24_HUMAN Isoform 2 of ATP-dependent RNA helicase DDX24 OS=Homo sapiens OX=9606 GN=DDX24;sp|Q9GZR7|DDX24_HUMAN ATP-dependent RNA helicase DDX24	6	10	10	10	3	2	2	3	6	6	6	8	5	5	4	4	3	2	2	3	6	6	6	8	5	5	4	4	3	2	2	3	6	6	6	8	5	5	4	4	17.5	17.5
G3V5T9;P24941;P24941-2;E7ESI2;Q00526;G3V317;K7EJ83	G3V5T9;P24941;P24941-2;E7ESI2	11;11;10;8;3;2;2	9;9;8;6;1;1;1	9;9;8;6;1;1;1	Cyclin-dependent kinase 2	CDK2	tr|G3V5T9|G3V5T9_HUMAN Cyclin-dependent kinase 2, isoform CRA_c OS=Homo sapiens OX=9606 GN=CDK2 PE=1 SV=1;sp|P24941|CDK2_HUMAN Cyclin-dependent kinase 2 OS=Homo sapiens OX=9606 GN=CDK2 PE=1 SV=2;sp|P24941-2|CDK2_HUMAN Isoform 2 of Cyclin-dependent kinase 2	7	11	9	9	9	8	10	8	9	10	9	9	8	9	9	9	7	6	8	6	7	8	7	7	7	7	7	7	7	6	8	6	7	8	7	7	7	7	7	7	37	31.5
G3V5Z3;Q6IN85-2;Q6IN85;H0YIY8;Q6IN85-5;Q6IN85-4;G3V5A2;H0YJN6;Q5MIZ7-3;Q5MIZ7-2;Q5MIZ7;G3V4R3;G3V231;Q5MIZ7-4	G3V5Z3;Q6IN85-2;Q6IN85;H0YIY8;Q6IN85-5;Q6IN85-4	16;16;16;13;13;10;4;4;4;4;4;3;3;1	16;16;16;13;13;10;4;4;4;4;4;3;3;1	16;16;16;13;13;10;4;4;4;4;4;3;3;1	Serine/threonine-protein phosphatase 4 regulatory subunit 3A	SMEK1	tr|G3V5Z3|G3V5Z3_HUMAN Serine/threonine-protein phosphatase 4 regulatory subunit 3A OS=Homo sapiens OX=9606 GN=PPP4R3A PE=1 SV=1;sp|Q6IN85-2|P4R3A_HUMAN Isoform 2 of Serine/threonine-protein phosphatase 4 regulatory subunit 3A OS=Homo sapiens OX=9606 GN=PP	14	16	16	16	10	5	10	11	9	12	6	9	8	7	9	11	10	5	10	11	9	12	6	9	8	7	9	11	10	5	10	11	9	12	6	9	8	7	9	11	28.3	28.3
G3XAG1;Q96ME7-3;Q96ME7;Q96ME7-2	G3XAG1;Q96ME7-3;Q96ME7;Q96ME7-2	7;7;7;6	7;7;7;6	7;7;7;6	Zinc finger protein 512	ZNF512	tr|G3XAG1|G3XAG1_HUMAN Zinc finger protein 512, isoform CRA_b OS=Homo sapiens OX=9606 GN=ZNF512 PE=1 SV=1;sp|Q96ME7-3|ZN512_HUMAN Isoform 3 of Zinc finger protein 512 OS=Homo sapiens OX=9606 GN=ZNF512;sp|Q96ME7|ZN512_HUMAN Zinc finger protein 512 OS=Homo s	4	7	7	7	2	1	3	2	2	4	4	6	4	2	2	5	2	1	3	2	2	4	4	6	4	2	2	5	2	1	3	2	2	4	4	6	4	2	2	5	16.1	16.1
G3XAN4;Q15629-2;Q15629	G3XAN4;Q15629-2;Q15629	3;3;3	3;3;3	3;3;3	Translocating chain-associated membrane protein 1	TRAM1	tr|G3XAN4|G3XAN4_HUMAN Translocating chain-associated membrane protein 1 OS=Homo sapiens OX=9606 GN=TRAM1 PE=1 SV=1;sp|Q15629-2|TRAM1_HUMAN Isoform 2 of Translocating chain-associated membrane protein 1 OS=Homo sapiens OX=9606 GN=TRAM1;sp|Q15629|TRAM1_HUMA	3	3	3	3	3	2	2	2	2	2	2	3	2	3	3	1	3	2	2	2	2	2	2	3	2	3	3	1	3	2	2	2	2	2	2	3	2	3	3	1	11.1	11.1
G5E975;Q12824-2;Q12824;A0A0G2JRV3;A0A0G2JSE9;C9JTA6;A0A0U1RQQ2;A0A0U1RRB8;B5MCL5;A0A2R8YEE8;A0A2R8Y5N5	G5E975;Q12824-2;Q12824;A0A0G2JRV3;A0A0G2JSE9;C9JTA6	5;5;5;4;3;3;2;2;2;2;2	5;5;5;4;3;3;2;2;2;2;2	5;5;5;4;3;3;2;2;2;2;2	SWI/SNF-related matrix-associated actin-dependent regulator of chromatin subfamily B member 1	SMARCB1	tr|G5E975|G5E975_HUMAN SWI/SNF related, matrix associated, actin dependent regulator of chromatin, subfamily b, member 1, isoform CRA_c OS=Homo sapiens OX=9606 GN=SMARCB1 PE=1 SV=1;sp|Q12824-2|SNF5_HUMAN Isoform B of SWI/SNF-related matrix-associated actin	11	5	5	5	3	1	3	3	3	4	4	2	3	2	3	3	3	1	3	3	3	4	4	2	3	2	3	3	3	1	3	3	3	4	4	2	3	2	3	3	18.3	18.3
G5E9A6;P51784	G5E9A6;P51784	7;6	7;6	7;6	Ubiquitin carboxyl-terminal hydrolase;Ubiquitin carboxyl-terminal hydrolase 11	USP11	tr|G5E9A6|G5E9A6_HUMAN Ubiquitin carboxyl-terminal hydrolase 11 OS=Homo sapiens OX=9606 GN=USP11 PE=1 SV=1;sp|P51784|UBP11_HUMAN Ubiquitin carboxyl-terminal hydrolase 11 OS=Homo sapiens OX=9606 GN=USP11 PE=1 SV=3	2	7	7	7	0	2	1	1	2	0	1	2	2	2	4	2	0	2	1	1	2	0	1	2	2	2	4	2	0	2	1	1	2	0	1	2	2	2	4	2	12.3	12.3
G5E9W7;G5E9V5;P82650;H7C5L9;H7C5F2;H7C5H3;P82650-2	G5E9W7;G5E9V5;P82650;H7C5L9	8;8;8;4;2;2;2	8;8;8;4;2;2;2	8;8;8;4;2;2;2	28S ribosomal protein S22, mitochondrial	MRPS22	tr|G5E9W7|G5E9W7_HUMAN 28S ribosomal protein S22, mitochondrial OS=Homo sapiens OX=9606 GN=MRPS22 PE=1 SV=1;tr|G5E9V5|G5E9V5_HUMAN 28S ribosomal protein S22, mitochondrial OS=Homo sapiens OX=9606 GN=MRPS22 PE=1 SV=1;sp|P82650|RT22_HUMAN 28S ribosomal prote	7	8	8	8	6	6	4	3	3	4	5	5	4	5	6	6	6	6	4	3	3	4	5	5	4	5	6	6	6	6	4	3	3	4	5	5	4	5	6	6	27.9	27.9
G5E9W3;Q9UKF6	G5E9W3;Q9UKF6	6;6	6;6	6;6	Cleavage and polyadenylation specificity factor subunit 3	CPSF3	tr|G5E9W3|G5E9W3_HUMAN Cleavage and polyadenylation specific factor 3, 73kDa, isoform CRA_b OS=Homo sapiens OX=9606 GN=CPSF3 PE=1 SV=1;sp|Q9UKF6|CPSF3_HUMAN Cleavage and polyadenylation specificity factor subunit 3 OS=Homo sapiens OX=9606 GN=CPSF3 PE=1 SV=	2	6	6	6	3	1	1	4	3	2	3	3	1	0	1	2	3	1	1	4	3	2	3	3	1	0	1	2	3	1	1	4	3	2	3	3	1	0	1	2	11	11
G5E9Z2	G5E9Z2	1	1	1		CLPTM1L	tr|G5E9Z2|G5E9Z2_HUMAN Cisplatin resistance related protein CRR9p, isoform CRA_c OS=Homo sapiens OX=9606 GN=CLPTM1L PE=1 SV=1	1	1	1	1	0	0	0	0	0	0	0	0	1	1	1	0	0	0	0	0	0	0	0	0	1	1	1	0	0	0	0	0	0	0	0	0	1	1	1	0	6.5	6.5
G5EA06;Q92552;Q92552-2;D6RH20;D6RJC7;E5RJ73	G5EA06;Q92552;Q92552-2;D6RH20	8;8;8;7;3;2	8;8;8;7;3;2	8;8;8;7;3;2	28S ribosomal protein S27, mitochondrial	MRPS27	tr|G5EA06|G5EA06_HUMAN 28S ribosomal protein S27, mitochondrial OS=Homo sapiens OX=9606 GN=MRPS27 PE=1 SV=1;sp|Q92552|RT27_HUMAN 28S ribosomal protein S27, mitochondrial OS=Homo sapiens OX=9606 GN=MRPS27 PE=1 SV=3;sp|Q92552-2|RT27_HUMAN Isoform 2 of 28S ri	6	8	8	8	7	8	6	6	6	7	7	7	7	7	7	6	7	8	6	6	6	7	7	7	7	7	7	6	7	8	6	6	6	7	7	7	7	7	7	6	29.1	29.1
G5EA30;Q92879-5;Q92879-2;Q92879-3;Q92879-6;Q92879;Q92879-4;E9PSH0;E9PQK4;E9PKU1;E9PKA1;F5H4Y5;F5H0D8	G5EA30;Q92879-5;Q92879-2;Q92879-3;Q92879-6;Q92879;Q92879-4;E9PSH0;E9PQK4;E9PKU1	7;7;7;7;7;7;7;5;4;4;2;2;2	7;7;7;7;7;7;7;5;4;4;2;2;2	7;7;7;7;7;7;7;5;4;4;2;2;2	CUGBP Elav-like family member 1	CELF1	tr|G5EA30|G5EA30_HUMAN CUG triplet repeat, RNA binding protein 1, isoform CRA_c OS=Homo sapiens OX=9606 GN=CELF1 PE=1 SV=1;sp|Q92879-5|CELF1_HUMAN Isoform 5 of CUGBP Elav-like family member 1 OS=Homo sapiens OX=9606 GN=CELF1;sp|Q92879-2|CELF1_HUMAN Isoform	13	7	7	7	4	2	6	6	5	3	5	4	5	3	4	4	4	2	6	6	5	3	5	4	5	3	4	4	4	2	6	6	5	3	5	4	5	3	4	4	15	15
G5EA31;P53992;P53992-2;A0A0U1RR49	G5EA31;P53992	17;17;6;1	17;17;6;1	17;17;6;1	Protein transport protein Sec24C	SEC24C	tr|G5EA31|G5EA31_HUMAN Protein transport protein Sec24C OS=Homo sapiens OX=9606 GN=SEC24C PE=1 SV=1;sp|P53992|SC24C_HUMAN Protein transport protein Sec24C OS=Homo sapiens OX=9606 GN=SEC24C PE=1 SV=3	4	17	17	17	10	11	7	10	9	12	13	10	11	9	9	13	10	11	7	10	9	12	13	10	11	9	9	13	10	11	7	10	9	12	13	10	11	9	9	13	22.3	22.3
G5EA36;P30260;P30260-2;I3L394;I3L2Z8;I3L328;I3L3H6;F6QPS0	G5EA36;P30260;P30260-2;I3L394	4;4;4;2;1;1;1;1	4;4;4;2;1;1;1;1	4;4;4;2;1;1;1;1	Cell division cycle protein 27 homolog	CDC27	tr|G5EA36|G5EA36_HUMAN Cell division cycle 27, isoform CRA_c OS=Homo sapiens OX=9606 GN=CDC27 PE=1 SV=1;sp|P30260|CDC27_HUMAN Cell division cycle protein 27 homolog OS=Homo sapiens OX=9606 GN=CDC27 PE=1 SV=2;sp|P30260-2|CDC27_HUMAN Isoform 2 of Cell divisi	8	4	4	4	2	1	1	1	2	2	1	2	1	1	2	2	2	1	1	1	2	2	1	2	1	1	2	2	2	1	1	1	2	2	1	2	1	1	2	2	5.3	5.3
P31943;G8JLB6;E9PCY7;D6RBM0;D6RIU0;D6RFM3;D6RIT2;D6RAM1;D6RJ04;D6RIH9;D6RDU3;D6R9T0;E5RGV0;E7EQJ0;H0YB39;E7EN40;E5RGH4;H0YBG7;H0YBD7;D6RDL0;D6R9D3;H0YAQ2;D6RF17;E5RJ94	P31943;G8JLB6;E9PCY7;D6RBM0;D6RIU0;D6RFM3;D6RIT2;D6RAM1;D6RJ04;D6RIH9;D6RDU3;D6R9T0;E5RGV0	16;16;15;10;10;9;9;8;8;8;8;8;8;7;7;6;5;5;5;5;3;3;3;2	16;16;15;10;10;9;9;8;8;8;8;8;8;7;7;6;5;5;5;5;3;3;3;2	10;10;9;7;7;7;7;6;6;6;6;6;5;6;3;5;2;2;2;5;3;1;3;2	Heterogeneous nuclear ribonucleoprotein H;Heterogeneous nuclear ribonucleoprotein H, N-terminally processed	HNRNPH1	sp|P31943|HNRH1_HUMAN Heterogeneous nuclear ribonucleoprotein H OS=Homo sapiens OX=9606 GN=HNRNPH1 PE=1 SV=4;tr|G8JLB6|G8JLB6_HUMAN Heterogeneous nuclear ribonucleoprotein H OS=Homo sapiens OX=9606 GN=HNRNPH1 PE=1 SV=1;tr|E9PCY7|E9PCY7_HUMAN Heterogeneous	24	16	16	10	14	14	15	15	14	14	14	15	14	13	15	15	14	14	15	15	14	14	14	15	14	13	15	15	8	8	9	9	8	8	8	9	8	7	9	9	49.9	49.9
O00429-4;O00429-2;O00429-8;G8JLD5;O00429-6;O00429-5;O00429-3;O00429;O00429-7;F8VZ52;F8VUJ9;F8W1W3;B4DPZ9;B4DDQ3;F8VR28;F8VYL3;H0YHY4;H0YI79	O00429-4;O00429-2;O00429-8;G8JLD5;O00429-6;O00429-5;O00429-3;O00429;O00429-7	25;25;25;25;24;24;24;24;16;7;6;6;6;5;3;3;2;1	25;25;25;25;24;24;24;24;16;7;6;6;6;5;3;3;2;1	25;25;25;25;24;24;24;24;16;7;6;6;6;5;3;3;2;1	Dynamin-1-like protein	DNM1L	sp|O00429-4|DNM1L_HUMAN Isoform 3 of Dynamin-1-like protein OS=Homo sapiens OX=9606 GN=DNM1L;sp|O00429-2|DNM1L_HUMAN Isoform 4 of Dynamin-1-like protein OS=Homo sapiens OX=9606 GN=DNM1L;sp|O00429-8|DNM1L_HUMAN Isoform 8 of Dynamin-1-like protein OS=Homo sa	18	25	25	25	17	15	16	19	17	18	17	19	16	18	17	18	17	15	16	19	17	18	17	19	16	18	17	18	17	15	16	19	17	18	17	19	16	18	17	18	50.8	50.8
G9CGD6-3	G9CGD6-3	1	1	1			sp|G9CGD6-3|CNIPF_HUMAN Isoform CNK3-IPCEF1-3 of CNK3/IPCEF1 fusion protein OS=Homo sapiens OX=9606 GN=CNK3/IPCEF1	1	1	1	1	0	0	0	0	1	0	0	0	0	0	0	0	0	0	0	0	1	0	0	0	0	0	0	0	0	0	0	0	1	0	0	0	0	0	0	0	1.8	1.8
X6RLT1;H0UI80;Q8IXH7-4;Q8IXH7	X6RLT1;H0UI80;Q8IXH7-4;Q8IXH7	2;2;2;2	2;2;2;2	2;2;2;2	Negative elongation factor C/D	NELFCD;TH1L	tr|X6RLT1|X6RLT1_HUMAN Negative elongation factor C/D (Fragment) OS=Homo sapiens OX=9606 GN=NELFCD PE=1 SV=1;tr|H0UI80|H0UI80_HUMAN Negative elongation factor C/D OS=Homo sapiens OX=9606 GN=NELFCD PE=1 SV=1;sp|Q8IXH7-4|NELFD_HUMAN Isoform NELF-D of Negativ	4	2	2	2	0	0	1	1	0	0	0	1	0	0	1	1	0	0	1	1	0	0	0	1	0	0	1	1	0	0	1	1	0	0	0	1	0	0	1	1	4.9	4.9
H0Y2V6;Q5SW79-2;Q5SW79-3;Q5SW79;E5RGW7;E5RG47;H0Y4T4;E7EWM2;E7EMW0;Q96L14	H0Y2V6;Q5SW79-2;Q5SW79-3;Q5SW79	5;5;5;5;1;1;1;1;1;1	5;5;5;5;1;1;1;1;1;1	5;5;5;5;1;1;1;1;1;1	Centrosomal protein of 170 kDa	CEP170	tr|H0Y2V6|H0Y2V6_HUMAN Centrosomal protein of 170 kDa (Fragment) OS=Homo sapiens OX=9606 GN=CEP170 PE=1 SV=1;sp|Q5SW79-2|CE170_HUMAN Isoform 2 of Centrosomal protein of 170 kDa OS=Homo sapiens OX=9606 GN=CEP170;sp|Q5SW79-3|CE170_HUMAN Isoform 3 of Centroso	10	5	5	5	2	1	1	4	2	1	2	2	2	1	1	3	2	1	1	4	2	1	2	2	2	1	1	3	2	1	1	4	2	1	2	2	2	1	1	3	4.7	4.7
H0Y314	H0Y314	2	1	1		MACF1	tr|H0Y314|H0Y314_HUMAN Microtubule-actin cross-linking factor 1, isoforms 1/2/3/5 (Fragment) OS=Homo sapiens OX=9606 GN=MACF1 PE=1 SV=1	1	2	1	1	1	0	0	0	0	0	0	0	1	0	0	1	1	0	0	0	0	0	0	0	0	0	0	0	1	0	0	0	0	0	0	0	0	0	0	0	4.4	1.8
H0Y343	H0Y343	1	1	1		AHI1	tr|H0Y343|H0Y343_HUMAN Jouberin (Fragment) OS=Homo sapiens OX=9606 GN=AHI1 PE=1 SV=1	1	1	1	1	1	0	1	0	1	1	1	1	1	1	0	1	1	0	1	0	1	1	1	1	1	1	0	1	1	0	1	0	1	1	1	1	1	1	0	1	2.5	2.5
H0Y360;Q01433-3;Q01433-5;Q01433-2;Q01433-4;Q01433	H0Y360;Q01433-3;Q01433-5;Q01433-2;Q01433-4;Q01433	2;2;2;2;2;2	2;2;2;2;2;2	2;2;2;2;2;2	AMP deaminase 2	AMPD2	tr|H0Y360|H0Y360_HUMAN AMP deaminase 2 (Fragment) OS=Homo sapiens OX=9606 GN=AMPD2 PE=1 SV=1;sp|Q01433-3|AMPD2_HUMAN Isoform Ex1A-3 of AMP deaminase 2 OS=Homo sapiens OX=9606 GN=AMPD2;sp|Q01433-5|AMPD2_HUMAN Isoform 5 of AMP deaminase 2 OS=Homo sapiens OX=	6	2	2	2	2	1	2	2	2	2	1	2	2	2	1	2	2	1	2	2	2	2	1	2	2	2	1	2	2	1	2	2	2	2	1	2	2	2	1	2	2.6	2.6
Q5QPK2;H0Y368;O60762;Q5QPJ9	Q5QPK2;H0Y368;O60762	6;6;6;2	6;6;6;2	6;6;6;2	Dolichol-phosphate mannosyltransferase subunit 1	DPM1	tr|Q5QPK2|Q5QPK2_HUMAN Dolichol-phosphate mannosyltransferase subunit 1 OS=Homo sapiens OX=9606 GN=DPM1 PE=1 SV=1;tr|H0Y368|H0Y368_HUMAN Dolichol-phosphate mannosyltransferase subunit 1 (Fragment) OS=Homo sapiens OX=9606 GN=DPM1 PE=1 SV=1;sp|O60762|DPM1_HU	4	6	6	6	4	3	4	6	3	5	6	4	3	4	5	5	4	3	4	6	3	5	6	4	3	4	5	5	4	3	4	6	3	5	6	4	3	4	5	5	23.3	23.3
H0Y390;H3BPE1;H3BQK9;Q9UPN3-4;Q9UPN3-3;Q9UPN3-2;Q9UPN3-5;Q9UPN3;H0Y7I1;H0YC65;H0Y6T5;H0Y4F5	H0Y390;H3BPE1;H3BQK9;Q9UPN3-4;Q9UPN3-3;Q9UPN3-2;Q9UPN3-5;Q9UPN3	6;6;6;6;6;6;6;6;1;1;1;1	6;6;6;6;6;6;6;6;1;1;1;1	5;5;5;5;5;5;5;5;0;0;0;0	Microtubule-actin cross-linking factor 1, isoforms 1/2/3/5	MACF1	tr|H0Y390|H0Y390_HUMAN Microtubule-actin cross-linking factor 1, isoforms 1/2/3/5 (Fragment) OS=Homo sapiens OX=9606 GN=MACF1 PE=1 SV=1;tr|H3BPE1|H3BPE1_HUMAN Microtubule-actin cross-linking factor 1, isoforms 1/2/3/5 OS=Homo sapiens OX=9606 GN=MACF1 PE=1	12	6	6	5	2	0	1	2	0	1	0	2	2	0	0	5	2	0	1	2	0	1	0	2	2	0	0	5	2	0	1	2	0	1	0	2	1	0	0	4	1.6	1.6
H0Y3K4;Q96EV2;H7BXM6;H7C0H2	H0Y3K4;Q96EV2	5;5;1;1	5;5;1;1	5;5;1;1	RNA-binding protein 33	RBM33	tr|H0Y3K4|H0Y3K4_HUMAN RNA-binding protein 33 (Fragment) OS=Homo sapiens OX=9606 GN=RBM33 PE=1 SV=1;sp|Q96EV2|RBM33_HUMAN RNA-binding protein 33 OS=Homo sapiens OX=9606 GN=RBM33 PE=1 SV=3	4	5	5	5	2	2	1	2	1	2	2	3	1	1	3	1	2	2	1	2	1	2	2	3	1	1	3	1	2	2	1	2	1	2	2	3	1	1	3	1	7.2	7.2
H0Y459	H0Y459	1	1	1		NCOR1	tr|H0Y459|H0Y459_HUMAN Nuclear receptor corepressor 1 (Fragment) OS=Homo sapiens OX=9606 GN=NCOR1 PE=1 SV=1	1	1	1	1	0	0	0	1	0	0	0	0	0	0	0	0	0	0	0	1	0	0	0	0	0	0	0	0	0	0	0	1	0	0	0	0	0	0	0	0	15.2	15.2
H0Y4B0;O43414-3;O43414-2;O43414;F6QUN3;F6UGJ8	H0Y4B0;O43414-3;O43414-2;O43414	3;3;3;3;1;1	3;3;3;3;1;1	3;3;3;3;1;1	ERI1 exoribonuclease 3	ERI3	tr|H0Y4B0|H0Y4B0_HUMAN ERI1 exoribonuclease 3 (Fragment) OS=Homo sapiens OX=9606 GN=ERI3 PE=1 SV=1;sp|O43414-3|ERI3_HUMAN Isoform 3 of ERI1 exoribonuclease 3 OS=Homo sapiens OX=9606 GN=ERI3;sp|O43414-2|ERI3_HUMAN Isoform 2 of ERI1 exoribonuclease 3 OS=Homo	6	3	3	3	2	2	2	2	3	3	2	2	2	2	2	1	2	2	2	2	3	3	2	2	2	2	2	1	2	2	2	2	3	3	2	2	2	2	2	1	11.3	11.3
P12268;H0Y4R1;E7ETK5	P12268;H0Y4R1	7;7;3	7;7;3	7;7;3	Inosine-5-monophosphate dehydrogenase 2	IMPDH2	sp|P12268|IMDH2_HUMAN Inosine-5-monophosphate dehydrogenase 2 OS=Homo sapiens OX=9606 GN=IMPDH2 PE=1 SV=2;tr|H0Y4R1|H0Y4R1_HUMAN Inosine-5-monophosphate dehydrogenase 2 (Fragment) OS=Homo sapiens OX=9606 GN=IMPDH2 PE=1 SV=1	3	7	7	7	6	5	5	5	5	6	6	6	7	6	6	5	6	5	5	5	5	6	6	6	7	6	6	5	6	5	5	5	5	6	6	6	7	6	6	5	19.1	19.1
H0Y5Y2;Q9Y6Y0	H0Y5Y2;Q9Y6Y0	1;1	1;1	1;1	Influenza virus NS1A-binding protein	IVNS1ABP	tr|H0Y5Y2|H0Y5Y2_HUMAN Influenza virus NS1A-binding protein (Fragment) OS=Homo sapiens OX=9606 GN=IVNS1ABP PE=1 SV=1;sp|Q9Y6Y0|NS1BP_HUMAN Influenza virus NS1A-binding protein OS=Homo sapiens OX=9606 GN=IVNS1ABP PE=1 SV=3	2	1	1	1	0	0	0	1	0	1	0	0	0	0	0	0	0	0	0	1	0	1	0	0	0	0	0	0	0	0	0	1	0	1	0	0	0	0	0	0	8.5	8.5
H0Y613;Q14687-2;Q14687-3;Q14687	H0Y613;Q14687-2;Q14687-3;Q14687	2;2;2;2	2;2;2;2	2;2;2;2	Genetic suppressor element 1	GSE1	tr|H0Y613|H0Y613_HUMAN Genetic suppressor element 1 (Fragment) OS=Homo sapiens OX=9606 GN=GSE1 PE=1 SV=1;sp|Q14687-2|GSE1_HUMAN Isoform 2 of Genetic suppressor element 1 OS=Homo sapiens OX=9606 GN=GSE1;sp|Q14687-3|GSE1_HUMAN Isoform 3 of Genetic suppressor	4	2	2	2	1	0	1	2	0	2	2	1	0	0	1	1	1	0	1	2	0	2	2	1	0	0	1	1	1	0	1	2	0	2	2	1	0	0	1	1	2.5	2.5
H0Y6D8;Q32MN6;P20226-2;P20226	H0Y6D8;Q32MN6;P20226-2;P20226	2;2;2;2	2;2;2;2	2;2;2;2	TATA-box-binding protein	TBP	tr|H0Y6D8|H0Y6D8_HUMAN TATA-box-binding protein (Fragment) OS=Homo sapiens OX=9606 GN=TBP PE=1 SV=1;tr|Q32MN6|Q32MN6_HUMAN TATA-box-binding protein OS=Homo sapiens OX=9606 GN=TBP PE=1 SV=1;sp|P20226-2|TBP_HUMAN Isoform 2 of TATA-box-binding protein OS=Homo	4	2	2	2	1	0	0	0	1	0	0	0	1	0	1	0	1	0	0	0	1	0	0	0	1	0	1	0	1	0	0	0	1	0	0	0	1	0	1	0	25.7	25.7
H0YA96;H0Y8G5;Q14103-4;Q14103-3;Q14103-2;Q14103;D6RAF8;D6RF44;D6RBQ9;D6RD83	H0YA96;H0Y8G5;Q14103-4;Q14103-3;Q14103-2;Q14103;D6RAF8;D6RF44;D6RBQ9	7;7;7;7;7;7;6;5;4;3	7;7;7;7;7;7;6;5;4;3	6;6;6;6;6;6;5;4;3;3	Heterogeneous nuclear ribonucleoprotein D0	HNRNPD	tr|H0YA96|H0YA96_HUMAN Heterogeneous nuclear ribonucleoprotein D0 (Fragment) OS=Homo sapiens OX=9606 GN=HNRNPD PE=1 SV=1;tr|H0Y8G5|H0Y8G5_HUMAN Heterogeneous nuclear ribonucleoprotein D0 (Fragment) OS=Homo sapiens OX=9606 GN=HNRNPD PE=1 SV=8;sp|Q14103-4|HN	10	7	7	6	6	7	6	7	6	7	7	7	7	7	7	6	6	7	6	7	6	7	7	7	7	7	7	6	5	6	5	6	5	6	6	6	6	6	6	5	37.1	37.1
H0Y8N7;Q9BYD6	H0Y8N7;Q9BYD6	1;1	1;1	1;1	39S ribosomal protein L1, mitochondrial	MRPL1	tr|H0Y8N7|H0Y8N7_HUMAN 39S ribosomal protein L1, mitochondrial (Fragment) OS=Homo sapiens OX=9606 GN=MRPL1 PE=1 SV=1;sp|Q9BYD6|RM01_HUMAN 39S ribosomal protein L1, mitochondrial OS=Homo sapiens OX=9606 GN=MRPL1 PE=1 SV=2	2	1	1	1	1	1	1	0	0	1	1	1	1	1	1	0	1	1	1	0	0	1	1	1	1	1	1	0	1	1	1	0	0	1	1	1	1	1	1	0	5.2	5.2
H0Y8X4;O43598;O43598-2	H0Y8X4;O43598	4;3;1	4;3;1	4;3;1	2-deoxynucleoside 5-phosphate N-hydrolase 1	DNPH1	tr|H0Y8X4|H0Y8X4_HUMAN 2-deoxynucleoside 5-phosphate N-hydrolase 1 (Fragment) OS=Homo sapiens OX=9606 GN=DNPH1 PE=1 SV=1;sp|O43598|DNPH1_HUMAN 2-deoxynucleoside 5-phosphate N-hydrolase 1 OS=Homo sapiens OX=9606 GN=DNPH1 PE=1 SV=1	3	4	4	4	4	4	2	4	2	2	3	2	3	3	2	3	4	4	2	4	2	2	3	2	3	3	2	3	4	4	2	4	2	2	3	2	3	3	2	3	27.6	27.6
H0Y990	H0Y990	7	1	1		ABCE1	tr|H0Y990|H0Y990_HUMAN ATP-binding cassette sub-family E member 1 (Fragment) OS=Homo sapiens OX=9606 GN=ABCE1 PE=1 SV=1	1	7	1	1	5	6	4	6	3	4	6	5	5	6	5	5	1	1	1	1	1	1	1	1	1	1	1	1	1	1	1	1	1	1	1	1	1	1	1	1	56.5	9.5
H0Y9B0;H0YA18;Q9NUQ7	H0Y9B0;H0YA18;Q9NUQ7	1;1;1	1;1;1	1;1;1	Ufm1-specific protease 2	UFSP2	tr|H0Y9B0|H0Y9B0_HUMAN Ufm1-specific protease 2 (Fragment) OS=Homo sapiens OX=9606 GN=UFSP2 PE=1 SV=1;tr|H0YA18|H0YA18_HUMAN Ufm1-specific protease 2 (Fragment) OS=Homo sapiens OX=9606 GN=UFSP2 PE=1 SV=1;sp|Q9NUQ7|UFSP2_HUMAN Ufm1-specific protease 2 OS=Ho	3	1	1	1	0	0	0	0	0	0	0	0	0	0	0	1	0	0	0	0	0	0	0	0	0	0	0	1	0	0	0	0	0	0	0	0	0	0	0	1	7.6	7.6
H0YAC8;H0YA47;Q96T51-2;Q96T51	H0YAC8;H0YA47;Q96T51-2;Q96T51	1;1;1;1	1;1;1;1	1;1;1;1	RUN and FYVE domain-containing protein 1	RUFY1	tr|H0YAC8|H0YAC8_HUMAN RUN and FYVE domain-containing protein 1 (Fragment) OS=Homo sapiens OX=9606 GN=RUFY1 PE=1 SV=1;tr|H0YA47|H0YA47_HUMAN RUN and FYVE domain-containing protein 1 (Fragment) OS=Homo sapiens OX=9606 GN=RUFY1 PE=1 SV=1;sp|Q96T51-2|RUFY1_HU	4	1	1	1	0	0	1	0	0	0	0	0	0	0	0	0	0	0	1	0	0	0	0	0	0	0	0	0	0	0	1	0	0	0	0	0	0	0	0	0	3	3
H0YBS3;Q9NX62	H0YBS3;Q9NX62	1;1	1;1	1;1	Inositol monophosphatase 3	IMPAD1	tr|H0YBS3|H0YBS3_HUMAN Inositol monophosphatase 3 (Fragment) OS=Homo sapiens OX=9606 GN=IMPAD1 PE=1 SV=1;sp|Q9NX62|IMPA3_HUMAN Inositol monophosphatase 3 OS=Homo sapiens OX=9606 GN=IMPAD1 PE=1 SV=1	2	1	1	1	1	0	1	1	1	0	0	1	1	1	1	1	1	0	1	1	1	0	0	1	1	1	1	1	1	0	1	1	1	0	0	1	1	1	1	1	12.2	12.2
I3L252;H0YCY6;Q3LXA3-2;Q3LXA3	I3L252;H0YCY6;Q3LXA3-2;Q3LXA3	1;1;1;1	1;1;1;1	1;1;1;1	Bifunctional ATP-dependent dihydroxyacetone kinase/FAD-AMP lyase (cyclizing);ATP-dependent dihydroxyacetone kinase;FAD-AMP lyase (cyclizing)	TKFC;DAK	tr|I3L252|I3L252_HUMAN Triokinase/FMN cyclase (Fragment) OS=Homo sapiens OX=9606 GN=TKFC PE=1 SV=1;tr|H0YCY6|H0YCY6_HUMAN Triokinase/FMN cyclase (Fragment) OS=Homo sapiens OX=9606 GN=TKFC PE=1 SV=1;sp|Q3LXA3-2|TKFC_HUMAN Isoform 2 of Triokinase/FMN cyclase	4	1	1	1	1	1	1	0	0	0	1	0	0	1	1	1	1	1	1	0	0	0	1	0	0	1	1	1	1	1	1	0	0	0	1	0	0	1	1	1	5.5	5.5
H0YDD4;P10515;E9PEJ4	H0YDD4;P10515;E9PEJ4	4;4;2	4;4;2	4;4;2	Acetyltransferase component of pyruvate dehydrogenase complex;Dihydrolipoyllysine-residue acetyltransferase component of pyruvate dehydrogenase complex, mitochondrial	DLAT	tr|H0YDD4|H0YDD4_HUMAN Acetyltransferase component of pyruvate dehydrogenase complex (Fragment) OS=Homo sapiens OX=9606 GN=DLAT PE=1 SV=1;sp|P10515|ODP2_HUMAN Dihydrolipoyllysine-residue acetyltransferase component of pyruvate dehydrogenase complex, mitoch	3	4	4	4	3	3	1	2	2	2	2	3	2	2	2	4	3	3	1	2	2	2	2	3	2	2	2	4	3	3	1	2	2	2	2	3	2	2	2	4	9.6	9.6
H0YDD8	H0YDD8	4	1	1		RPLP2	tr|H0YDD8|H0YDD8_HUMAN 60S acidic ribosomal protein P2 (Fragment) OS=Homo sapiens OX=9606 GN=RPLP2 PE=1 SV=1	1	4	1	1	3	2	2	3	2	2	3	2	2	2	2	4	1	0	0	0	0	0	1	0	0	0	0	1	1	0	0	0	0	0	1	0	0	0	0	1	80.4	13
P53041;H0YDU8;A8MU39	P53041;H0YDU8;A8MU39	9;9;5	9;9;5	9;9;5	Serine/threonine-protein phosphatase 5;Serine/threonine-protein phosphatase	PPP5C	sp|P53041|PPP5_HUMAN Serine/threonine-protein phosphatase 5 OS=Homo sapiens OX=9606 GN=PPP5C PE=1 SV=1;tr|H0YDU8|H0YDU8_HUMAN Serine/threonine-protein phosphatase (Fragment) OS=Homo sapiens OX=9606 GN=PPP5C PE=1 SV=1;tr|A8MU39|A8MU39_HUMAN Serine/threonine	3	9	9	9	4	4	4	6	4	7	7	6	6	4	6	5	4	4	4	6	4	7	7	6	6	4	6	5	4	4	4	6	4	7	7	6	6	4	6	5	22.6	22.6
H0YE68;Q9BZ95-3;Q9BZ95-4;Q9BZ95-2;Q9BZ95-5;Q9BZ95	H0YE68;Q9BZ95-3;Q9BZ95-4;Q9BZ95-2;Q9BZ95-5;Q9BZ95	1;1;1;1;1;1	1;1;1;1;1;1	1;1;1;1;1;1	Histone-lysine N-methyltransferase NSD3	WHSC1L1	tr|H0YE68|H0YE68_HUMAN Histone-lysine N-methyltransferase NSD3 (Fragment) OS=Homo sapiens OX=9606 GN=NSD3 PE=1 SV=1;sp|Q9BZ95-3|NSD3_HUMAN Isoform 3 of Histone-lysine N-methyltransferase NSD3 OS=Homo sapiens OX=9606 GN=NSD3;sp|Q9BZ95-4|NSD3_HUMAN Isoform 4	6	1	1	1	0	0	0	1	0	0	0	0	0	0	0	1	0	0	0	1	0	0	0	0	0	0	0	1	0	0	0	1	0	0	0	0	0	0	0	1	29.9	29.9
H0YEF3;Q8TDP1;E9PN81;H0YCP5	H0YEF3;Q8TDP1;E9PN81;H0YCP5	7;7;6;4	7;7;6;4	7;7;6;4	Ribonuclease H2 subunit C	RNASEH2C	tr|H0YEF3|H0YEF3_HUMAN Ribonuclease H2 subunit C (Fragment) OS=Homo sapiens OX=9606 GN=RNASEH2C PE=1 SV=1;sp|Q8TDP1|RNH2C_HUMAN Ribonuclease H2 subunit C OS=Homo sapiens OX=9606 GN=RNASEH2C PE=1 SV=1;tr|E9PN81|E9PN81_HUMAN Ribonuclease H2 subunit C OS=Homo	4	7	7	7	4	3	2	4	3	2	5	4	5	4	3	5	4	3	2	4	3	2	5	4	5	4	3	5	4	3	2	4	3	2	5	4	5	4	3	5	63.3	63.3
H0YFD6;P40939;A0A2R8Y4F5;A0A2R8YG21;A0A2R8Y688	H0YFD6;P40939;A0A2R8Y4F5;A0A2R8YG21	26;26;24;13;6	26;26;24;13;6	26;26;24;13;6	Trifunctional enzyme subunit alpha, mitochondrial;Long-chain enoyl-CoA hydratase;Long chain 3-hydroxyacyl-CoA dehydrogenase	HADHA	tr|H0YFD6|H0YFD6_HUMAN Trifunctional enzyme subunit alpha, mitochondrial OS=Homo sapiens OX=9606 GN=HADHA PE=1 SV=2;sp|P40939|ECHA_HUMAN Trifunctional enzyme subunit alpha, mitochondrial OS=Homo sapiens OX=9606 GN=HADHA PE=1 SV=2;tr|A0A2R8Y4F5|A0A2R8Y4F5_H	5	26	26	26	22	21	23	21	22	19	22	23	24	21	21	23	22	21	23	21	22	19	22	23	24	21	21	23	22	21	23	21	22	19	22	23	24	21	21	23	47.9	47.9
H0YGW8;Q6P1R4;J3KT57;F5H0Q0;J3QKP9;J3QLE4	H0YGW8;Q6P1R4;J3KT57;F5H0Q0;J3QKP9;J3QLE4	2;2;1;1;1;1	2;2;1;1;1;1	2;2;1;1;1;1	tRNA-dihydrouridine(16/17) synthase [NAD(P)(+)]-like	DUS1L	tr|H0YGW8|H0YGW8_HUMAN tRNA-dihydrouridine(16/17) synthase [NAD(P)(+)]-like (Fragment) OS=Homo sapiens OX=9606 GN=DUS1L PE=1 SV=2;sp|Q6P1R4|DUS1L_HUMAN tRNA-dihydrouridine(16/17) synthase [NAD(P)(+)]-like OS=Homo sapiens OX=9606 GN=DUS1L PE=1 SV=1;tr|J3KT5	6	2	2	2	0	0	0	0	0	0	0	0	0	1	1	0	0	0	0	0	0	0	0	0	0	1	1	0	0	0	0	0	0	0	0	0	0	1	1	0	10.1	10.1
H0YHD0;Q5PSV4-2;Q5PSV4	H0YHD0;Q5PSV4-2;Q5PSV4	2;2;2	2;2;2	2;2;2	Breast cancer metastasis-suppressor 1-like protein	BRMS1L	tr|H0YHD0|H0YHD0_HUMAN Breast cancer metastasis-suppressor 1-like protein (Fragment) OS=Homo sapiens OX=9606 GN=BRMS1L PE=1 SV=1;sp|Q5PSV4-2|BRM1L_HUMAN Isoform 2 of Breast cancer metastasis-suppressor 1-like protein OS=Homo sapiens OX=9606 GN=BRMS1L;sp|Q5	3	2	2	2	0	0	1	1	1	1	1	1	1	0	1	1	0	0	1	1	1	1	1	1	1	0	1	1	0	0	1	1	1	1	1	1	1	0	1	1	11.6	11.6
H0YIA9;Q9NVM9-2;Q9NVM9	H0YIA9;Q9NVM9-2;Q9NVM9	1;1;1	1;1;1	1;1;1	Protein asunder homolog	ASUN	tr|H0YIA9|H0YIA9_HUMAN Integrator complex subunit 13 (Fragment) OS=Homo sapiens OX=9606 GN=INTS13 PE=1 SV=1;sp|Q9NVM9-2|INT13_HUMAN Isoform 2 of Integrator complex subunit 13 OS=Homo sapiens OX=9606 GN=INTS13;sp|Q9NVM9|INT13_HUMAN Integrator complex subuni	3	1	1	1	1	0	1	0	1	1	0	0	0	0	0	0	1	0	1	0	1	1	0	0	0	0	0	0	1	0	1	0	1	1	0	0	0	0	0	0	7.2	7.2
H0YIV6;Q92994-7;Q92994-8;Q92994-5;Q92994	H0YIV6;Q92994-7;Q92994-8;Q92994-5;Q92994	1;1;1;1;1	1;1;1;1;1	1;1;1;1;1	Transcription factor IIIB 90 kDa subunit	BRF1	tr|H0YIV6|H0YIV6_HUMAN Transcription factor IIIB 90 kDa subunit (Fragment) OS=Homo sapiens OX=9606 GN=BRF1 PE=1 SV=1;sp|Q92994-7|TF3B_HUMAN Isoform 7 of Transcription factor IIIB 90 kDa subunit OS=Homo sapiens OX=9606 GN=BRF1;sp|Q92994-8|TF3B_HUMAN Isoform	5	1	1	1	0	0	0	0	0	0	0	0	1	0	1	0	0	0	0	0	0	0	0	0	1	0	1	0	0	0	0	0	0	0	0	0	1	0	1	0	5.4	5.4
H0YJ34;Q96AC1-2;Q96AC1;Q96AC1-3;A0A0U1RRM8;H0YJB6;G3V3J0;G3V5R2;G3V281;G3V1L6;Q9BQL6-4;Q9BQL6-2;Q9BQL6	H0YJ34;Q96AC1-2;Q96AC1;Q96AC1-3;A0A0U1RRM8	13;12;12;12;11;2;2;1;1;1;1;1;1	13;12;12;12;11;2;2;1;1;1;1;1;1	13;12;12;12;11;2;2;1;1;1;1;1;1	Fermitin family homolog 2	FERMT2	tr|H0YJ34|H0YJ34_HUMAN Fermitin family homolog 2 (Fragment) OS=Homo sapiens OX=9606 GN=FERMT2 PE=1 SV=1;sp|Q96AC1-2|FERM2_HUMAN Isoform 2 of Fermitin family homolog 2 OS=Homo sapiens OX=9606 GN=FERMT2;sp|Q96AC1|FERM2_HUMAN Fermitin family homolog 2 OS=Homo	13	13	13	13	6	4	7	5	6	4	7	4	6	7	6	5	6	4	7	5	6	4	7	4	6	7	6	5	6	4	7	5	6	4	7	4	6	7	6	5	23.9	23.9
H0YKA5	H0YKA5	3	1	1		IQGAP1	tr|H0YKA5|H0YKA5_HUMAN Ras GTPase-activating-like protein IQGAP1 (Fragment) OS=Homo sapiens OX=9606 GN=IQGAP1 PE=1 SV=1	1	3	1	1	1	1	1	2	2	1	1	2	2	1	1	2	0	0	0	0	1	0	0	0	0	0	0	0	0	0	0	0	1	0	0	0	0	0	0	0	60.5	30.2
H0YMF4;H0YKD8;P46779-4;P46779-5;P46779;P46779-2;P46779-3;H0YLP6	H0YMF4;H0YKD8;P46779-4;P46779-5;P46779;P46779-2;P46779-3;H0YLP6	4;4;4;4;4;4;4;3	4;4;4;4;4;4;4;3	4;4;4;4;4;4;4;3	60S ribosomal protein L28	RPL28	tr|H0YMF4|H0YMF4_HUMAN 60S ribosomal protein L28 OS=Homo sapiens OX=9606 GN=RPL28 PE=1 SV=1;tr|H0YKD8|H0YKD8_HUMAN 60S ribosomal protein L28 OS=Homo sapiens OX=9606 GN=RPL28 PE=1 SV=1;sp|P46779-4|RL28_HUMAN Isoform 4 of 60S ribosomal protein L28 OS=Homo sa	8	4	4	4	4	4	4	4	4	4	4	4	4	4	4	4	4	4	4	4	4	4	4	4	4	4	4	4	4	4	4	4	4	4	4	4	4	4	4	4	32.1	32.1
H0YKN8;Q04726-6;H0YL70;Q04726-4;Q04726;Q04726-3;A0A0D9SES8;H0YKT5;Q04726-7;Q04726-5;Q04726-2;H0YNT2;F5H7D6;H0YNI7;Q04727-3;H0YLW9;H0YLI3;Q04727;Q04724;Q04727-4;Q04727-2;H0YKH0;Q04725;K7EMK7;Q04725-2;Q04725-3;K7EJR7	H0YKN8;Q04726-6;H0YL70;Q04726-4;Q04726;Q04726-3;A0A0D9SES8;H0YKT5;Q04726-7;Q04726-5;Q04726-2;H0YNT2;F5H7D6;H0YNI7	15;15;15;15;15;14;14;14;14;14;14;13;12;10;6;6;6;6;6;6;6;5;5;5;5;2;1	15;15;15;15;15;14;14;14;14;14;14;13;12;10;6;6;6;6;6;6;6;5;5;5;5;2;1	15;15;15;15;15;14;14;14;14;14;14;13;12;10;6;6;6;6;6;6;6;5;5;5;5;2;1	Transducin-like enhancer protein 3	TLE3	tr|H0YKN8|H0YKN8_HUMAN Transducin-like enhancer protein 3 OS=Homo sapiens OX=9606 GN=TLE3 PE=1 SV=1;sp|Q04726-6|TLE3_HUMAN Isoform 6 of Transducin-like enhancer protein 3 OS=Homo sapiens OX=9606 GN=TLE3;tr|H0YL70|H0YL70_HUMAN Transducin-like enhancer prote	27	15	15	15	4	5	6	12	8	8	7	5	7	5	5	4	4	5	6	12	8	8	7	5	7	5	5	4	4	5	6	12	8	8	7	5	7	5	5	4	28.3	28.3
H0YMZ1;H0YN18;H0YL69;P25789;H0YKT8;H0YMI6;H0YMA1;P25789-2;H0YKS0;H0YLS6;H0YLC2	H0YMZ1;H0YN18;H0YL69;P25789;H0YKT8;H0YMI6;H0YMA1;P25789-2	3;3;3;3;2;2;2;2;1;1;1	3;3;3;3;2;2;2;2;1;1;1	3;3;3;3;2;2;2;2;1;1;1	Proteasome subunit alpha type;Proteasome subunit alpha type-4;Proteasome subunit beta type	PSMA4	tr|H0YMZ1|H0YMZ1_HUMAN Proteasome subunit alpha type (Fragment) OS=Homo sapiens OX=9606 GN=PSMA4 PE=1 SV=8;tr|H0YN18|H0YN18_HUMAN Proteasome endopeptidase complex OS=Homo sapiens OX=9606 GN=PSMA4 PE=1 SV=1;tr|H0YL69|H0YL69_HUMAN Proteasome subunit alpha ty	11	3	3	3	3	3	2	2	3	3	2	3	2	1	2	1	3	3	2	2	3	3	2	3	2	1	2	1	3	3	2	2	3	3	2	3	2	1	2	1	11.8	11.8
H0YLA2;P37108	H0YLA2;P37108	4;4	4;4	4;4	Signal recognition particle 14 kDa protein	SRP14	tr|H0YLA2|H0YLA2_HUMAN Signal recognition particle 14 kDa protein OS=Homo sapiens OX=9606 GN=SRP14 PE=1 SV=1;sp|P37108|SRP14_HUMAN Signal recognition particle 14 kDa protein OS=Homo sapiens OX=9606 GN=SRP14 PE=1 SV=2	2	4	4	4	4	4	4	3	4	3	3	4	3	3	4	4	4	4	4	3	4	3	3	4	3	3	4	4	4	4	4	3	4	3	3	4	3	3	4	4	32.2	32.2
H0YLA4;Q00796;H0YKB3;Q00796-2	H0YLA4;Q00796	3;3;1;1	3;3;1;1	3;3;1;1	Sorbitol dehydrogenase	SORD	tr|H0YLA4|H0YLA4_HUMAN Sorbitol dehydrogenase OS=Homo sapiens OX=9606 GN=SORD PE=1 SV=1;sp|Q00796|DHSO_HUMAN Sorbitol dehydrogenase OS=Homo sapiens OX=9606 GN=SORD PE=1 SV=4	4	3	3	3	0	0	1	1	0	0	0	1	3	1	2	0	0	0	1	1	0	0	0	1	3	1	2	0	0	0	1	1	0	0	0	1	3	1	2	0	10.7	10.7
H0YM23;O75179-6;O75179-7;O75179-2;O75179;H0YLQ3;O75179-3;A0A1W2PQ15;O75179-5;O75179-4;Q8IWZ3-5;Q8IWZ3-2;Q8IWZ3-3;D6RHC4	H0YM23;O75179-6;O75179-7;O75179-2;O75179;H0YLQ3	13;13;13;13;13;8;6;5;5;5;4;4;3;2	13;13;13;13;13;8;6;5;5;5;4;4;3;2	4;4;4;4;4;3;2;1;1;1;0;0;0;0	Ankyrin repeat domain-containing protein 17	ANKRD17	tr|H0YM23|H0YM23_HUMAN Ankyrin repeat domain-containing protein 17 (Fragment) OS=Homo sapiens OX=9606 GN=ANKRD17 PE=1 SV=1;sp|O75179-6|ANR17_HUMAN Isoform 6 of Ankyrin repeat domain-containing protein 17 OS=Homo sapiens OX=9606 GN=ANKRD17;sp|O75179-7|ANR17	14	13	13	4	2	2	6	7	6	5	3	6	8	3	5	6	2	2	6	7	6	5	3	6	8	3	5	6	0	0	2	3	1	1	2	0	3	1	2	3	6.8	6.8
H0YMV8;Q71UM5;C9JLI6;C9J1C5	H0YMV8;Q71UM5;C9JLI6	3;3;2;1	1;1;1;0	1;1;1;0	40S ribosomal protein S27;40S ribosomal protein S27-like	RPS27L	tr|H0YMV8|H0YMV8_HUMAN 40S ribosomal protein S27 OS=Homo sapiens OX=9606 GN=RPS27L PE=1 SV=1;sp|Q71UM5|RS27L_HUMAN 40S ribosomal protein S27-like OS=Homo sapiens OX=9606 GN=RPS27L PE=1 SV=3;tr|C9JLI6|C9JLI6_HUMAN 40S ribosomal protein S27 OS=Homo sapiens O	4	3	1	1	3	3	3	3	3	3	3	3	2	3	3	3	1	1	1	1	1	1	1	1	0	1	1	1	1	1	1	1	1	1	1	1	0	1	1	1	32	11
H0YN26;P39687;O95626;O43423;H7BZ09	H0YN26;P39687	6;6;2;2;1	6;6;2;2;1	4;4;2;2;1	Acidic leucine-rich nuclear phosphoprotein 32 family member A	ANP32A	tr|H0YN26|H0YN26_HUMAN Acidic leucine-rich nuclear phosphoprotein 32 family member A OS=Homo sapiens OX=9606 GN=ANP32A PE=1 SV=1;sp|P39687|AN32A_HUMAN Acidic leucine-rich nuclear phosphoprotein 32 family member A OS=Homo sapiens OX=9606 GN=ANP32A PE=1 SV=1	5	6	6	4	2	2	3	5	2	1	4	4	5	3	3	3	2	2	3	5	2	1	4	4	5	3	3	3	0	0	1	3	0	0	2	2	3	1	1	1	32.8	32.8
H0YNA2;Q8TCT8	H0YNA2;Q8TCT8	1;1	1;1	1;1	Signal peptide peptidase-like 2A	SPPL2A	tr|H0YNA2|H0YNA2_HUMAN Signal peptide peptidase-like 2A (Fragment) OS=Homo sapiens OX=9606 GN=SPPL2A PE=1 SV=1;sp|Q8TCT8|SPP2A_HUMAN Signal peptide peptidase-like 2A OS=Homo sapiens OX=9606 GN=SPPL2A PE=1 SV=2	2	1	1	1	0	0	0	0	0	0	0	0	0	1	0	0	0	0	0	0	0	0	0	0	0	1	0	0	0	0	0	0	0	0	0	0	0	1	0	0	5.3	5.3
H0YNE9;Q92930	H0YNE9;Q92930	3;3	1;1	1;1	Ras-related protein Rab-8B	RAB8B	tr|H0YNE9|H0YNE9_HUMAN Ras-related protein Rab-8B (Fragment) OS=Homo sapiens OX=9606 GN=RAB8B PE=1 SV=1;sp|Q92930|RAB8B_HUMAN Ras-related protein Rab-8B OS=Homo sapiens OX=9606 GN=RAB8B PE=1 SV=2	2	3	1	1	3	3	3	2	3	3	3	2	3	3	3	3	1	1	1	0	1	1	1	0	1	1	1	1	1	1	1	0	1	1	1	0	1	1	1	1	16	6.4
H0YNG3;P67812-4;P67812;P67812-3;H0YNX5;H0YNA5;P67812-2;H0YKT4	H0YNG3;P67812-4;P67812;P67812-3;H0YNX5;H0YNA5;P67812-2	3;3;3;3;2;2;2;1	3;3;3;3;2;2;2;1	3;3;3;3;2;2;2;1	Signal peptidase complex catalytic subunit SEC11;Signal peptidase complex catalytic subunit SEC11A;Signal peptidase I	SEC11A	tr|H0YNG3|H0YNG3_HUMAN Signal peptidase complex catalytic subunit SEC11 OS=Homo sapiens OX=9606 GN=SEC11A PE=1 SV=1;sp|P67812-4|SC11A_HUMAN Isoform 4 of Signal peptidase complex catalytic subunit SEC11A OS=Homo sapiens OX=9606 GN=SEC11A;sp|P67812|SC11A_HUM	8	3	3	3	2	2	2	2	2	2	2	2	2	2	2	3	2	2	2	2	2	2	2	2	2	2	2	3	2	2	2	2	2	2	2	2	2	2	2	3	17.2	17.2
[truncated: 2,319 more rows]
[truncated: 185 more columns]

## Sheet: SILACRatios
		Log2 transformed SILAC ratios (Label swap was performed on forward experiment samples)										SILAC ratios (As reported in MaxQuant Analysis)
[truncated: 2,809 more rows]

## Sheet: WT_NoBiotin_significant
Significant proteins = proteins with Log2 SILAC ratio of < 1 or < -1
[truncated: 137 more rows]

[truncated: 4 more sheets: WT_Notet, WT_S102D_Significant, WT_S102P_Significant, WT_S102A_Significant]
